# Supplementary material for: Noninvasive proteomic biomarkers for alcohol-related liver disease
Source: Nat Med. 2022 Jun 2;28(6):1277–87. doi: 10.1038/s41591-022-01850-y (PMC9205783; doi:10.1038/s41591-022-01850-y)
Supplement: Supplementary file 3 — Supplementary Tables 1–29. [file 41591_2022_1850_MOESM3_ESM.xlsx]

## Sheet: Supplementary Table 1
	Supplementary Table 1. Significantly differentially abundant proteins in ANCOVA in the liver proteome.
	Leading Protein ID	Gene name	Mean protein level at stage F0 (Log2 intensity)	Mean protein level at stage F1 (Log2 intensity)	Mean protein level at stage F2 (Log2 intensity)	Mean protein level at stage F3 (Log2 intensity)	Mean protein level at stage F4 (Log2 intensity)	Fold change (F2/F0)	Fold change (F3/F0)	Fold change (F4/F0)	ANCOVA significant combined	ANCOVA significant fibrosis	ANCOVA significant inflammation	ANCOVA significant steatosis	Protein IDs
	Q7Z4H3	HDDC2	11.1708	14.2066	14.2538	13.8196	14.6474	8.47402	6.2718	11.1322	+	+			Q7Z4H3;Q7Z4H3-2
	A0A075B6R9	IGKV2D-24	15.3865	16.7279	16.3626	17.7105	18.2268	1.96703	5.00704	7.16133	+	+			A0A075B6R9;A0A0C4DH68
	A0A0C4DH07	LTBP4	14.1842	15.4398	15.5357	17.2682	17.0138	2.55171	8.47935	7.10854	+	+	+		A0A0C4DH07;Q8N2S1;Q8N2S1-2;Q8N2S1-3
	Q9NRN5	OLFML3	13.4088	13.2062	14.3825	15.8548	16.2049	1.96398	5.449	6.94579	+	+	+		Q9NRN5;Q9NRN5-2
	P01833	PIGR	11.8833	11.713	13.5248	13.1203	14.5922	3.11989	2.35707	6.53829	+	+			P01833
	P17813	ENG	14.5025	15.0338	16.0167	16.6898	17.1081	2.85638	4.55439	6.08626	+	+			P17813;P17813-2
	Q8IUX7	AEBP1	14.9535	15.3294	16.3342	16.9168	17.4595	2.60388	3.89948	5.68046	+	+	+		Q8IUX7
	P08729	KRT7	16.3521	16.345	17.4007	18.608	18.8059	2.06847	4.77632	5.47825	+	+	+		P08729
	P18428	LBP	12.1371	13.0103	13.7277	14.0017	14.5275	3.01168	3.64172	5.24293	+	+			P18428
	P17931	LGALS3	17.2074	17.4994	18.0782	19.0915	19.5215	1.82868	3.6913	4.97299	+	+			P17931
	P98095	FBLN2	13.6422	13.8158	14.8441	15.6287	15.9558	2.30031	3.96259	4.97121	+	+			P98095;P98095-2
	P58166	INHBE	17.2225	17.2407	18.3397	19.5071	19.5312	2.16924	4.87208	4.95446	+	+			P58166
	Q12955	ANK3	13.9917	15.0882	15.1397	15.8232	16.2866	2.21604	3.55917	4.90724	+	+			Q12955
	P07585	DCN	18.0085	18.0238	18.8676	20.2598	20.2309	1.81392	4.7611	4.66667	+	+	+		P07585
	P51888	PRELP	17.3843	17.5044	18.1222	19.589	19.5843	1.66771	4.60978	4.59475	+	+	+		P51888
	B1AHL2	FBLN1	14.0897	14.3724	15.0845	15.9592	16.2826	1.99282	3.65387	4.57214	+	+			B1AHL2;P23142-4
	G3V4U0	FBLN5	15.5319	14.9555	15.8885	17.7508	17.706	1.28043	4.65568	4.5132	+	+			G3V4U0;Q9UBX5
	P15090	FABP4	15.0353	15.9103	16.6692	17.0763	17.145	3.10359	4.11549	4.3161	+	+		+	P15090
	O14558	HSPB6	16.4338	15.8411	16.8838	18.0501	18.5362	1.36608	3.06594	4.29441	+	+	+		O14558
	P10643	C7	13.6061	13.7637	14.5033	15.2467	15.7012	1.86249	3.11794	4.27256	+	+	+		P10643
	P01700	IGLV1-47	15.5022	16.3927	16.5366	17.2873	17.5934	2.0483	3.44631	4.26108	+	+	+		P01700
	Q53GG5-2	PDLIM3	13.2652	13.588	13.9726	15.0507	15.3203	1.63282	3.44739	4.15564	+	+	+		Q53GG5-2
	P78386	KRT85	15.5921	15.6518	16.49	17.9034	17.6448	1.86335	4.96331	4.1487	+	+			P78386
	Q16270	IGFBP7	14.5815	14.4164	15.7068	16.5924	16.6246	2.18158	4.03043	4.12128	+	+			Q16270;Q16270-2
	E9PIM6	THY1	15.8113	15.9436	16.8858	17.6523	17.8405	2.10599	3.58261	4.08178	+	+			E9PIM6;E9PNQ8;P04216
	Q05707	COL14A1	18.5113	18.3465	19.203	20.4018	20.5007	1.61518	3.70757	3.97078	+	+	+		Q05707
	Q9NR12	PDLIM7	14.9793	15.7683	15.6982	16.8289	16.9615	1.64596	3.60395	3.95091	+	+			Q9NR12
	O43236	4-Sep	14.2313	15.1106	15.1396	16.1004	16.1724	1.87689	3.65307	3.84003	+	+			O43236;O43236-2;O43236-3;O43236-4
	Q0ZGT2	NEXN	14.16	14.8931	15.25	16.1669	16.099	2.12882	4.01934	3.83449	+	+			Q0ZGT2;Q0ZGT2-4
	O15195	VILL	18.6412	18.5966	19.7716	20.7952	20.5624	2.18908	4.45044	3.78727	+	+	+		O15195;O15195-2
	Q9BS40	LXN	13.9345	14.4186	14.8046	15.8116	15.8554	1.82783	3.67341	3.78647	+	+			Q9BS40
	Q6UY14	ADAMTSL4	12.5612	12.8591	13.4637	14.2601	14.4784	1.86934	3.24666	3.77696	+	+			Q6UY14;Q6UY14-2;Q6UY14-3
	P51884	LUM	18.7092	18.6162	19.3719	20.452	20.6263	1.5831	3.347	3.77667	+	+	+		P51884
	A0A0G2JMB2	IGHA2	20.369	20.6384	20.9511	21.7365	22.2775	1.49711	2.58026	3.75419	+	+			A0A0G2JMB2
	P23229-2	ITGA6	13.4793	14.3196	14.9043	15.852	15.3847	2.68526	5.1791	3.74607	+	+			P23229-2;P23229-4;P23229-6;P23229-9
	F8VW96	CSRP2	14.6237	14.6342	15.2243	16.11	16.4828	1.51634	2.80176	3.62784	+	+			F8VW96;Q16527
	Q96JJ7	TMX3	13.6592	14.7282	14.9166	15.6829	15.5139	2.39072	4.06641	3.61684	+	+			Q96JJ7
	Q9Y625	GPC6	14.4259	14.8769	15.0232	16.2187	16.272	1.51291	3.46491	3.59533	+	+			Q9Y625
	P54652	HSPA2	14.7223	14.779	15.4545	16.3275	16.5681	1.66125	3.04235	3.5945	+	+			P54652
	Q9NPH2	ISYNA1	15.3509	15.747	16.3342	16.8562	17.1964	1.97697	2.83889	3.59391	+	+			Q9NPH2;Q9NPH2-3
	P12429	ANXA3	15.3982	15.6551	16.1889	17.0076	17.2329	1.73001	3.0514	3.56707	+	+			P12429
	Q01995	TAGLN	15.5505	15.1877	15.9766	16.7306	17.3396	1.34358	2.26593	3.45594	+	+			Q01995
	Q13643	FHL3	14.5445	14.8314	15.3234	16.0579	16.3212	1.7159	2.85491	3.42648	+	+			Q13643
	P33241	LSP1	14.7722	15.2635	15.7875	16.5165	16.5323	2.02128	3.35034	3.38727	+	+			P33241;P33241-3
	Q96CX2	KCTD12	15.8266	15.9103	16.4469	17.2385	17.5609	1.53721	2.66087	3.32722	+	+	+		Q96CX2
	Q12846	STX4	16.534	17.4306	18.0662	19.3724	18.2645	2.8924	7.15252	3.31851	+	+			Q12846
	K7ES70	MFAP4	14.5951	14.5966	15.2102	15.9468	16.3139	1.53166	2.55227	3.29165	+	+	+		K7ES70
	D6RGG3	COL12A1	15.0518	15.4677	15.9332	16.6202	16.7411	1.84218	2.96578	3.22508	+	+			D6RGG3;Q99715
	Q14766	LTBP1	14.4317	14.2889	15.3601	16.3972	16.111	1.90322	3.9054	3.20263	+	+			Q14766
	Q9P258	RCC2	13.761	14.6387	14.9758	15.4635	15.428	2.3211	3.25456	3.17547	+	+			Q9P258
	A0A140TA41	TNXB	16.3569	16.5956	17.103	17.9254	18.0181	1.67732	2.96615	3.16296	+	+	+		A0A140TA41
	P02743	APCS	18.5482	18.7148	18.8465	19.5746	20.2092	1.22969	2.03701	3.16246	+	+			P02743
	Q9UGT4	SUSD2	15.9287	15.2887	16.4089	17.1397	17.5772	1.39497	2.31501	3.1352	+	+			Q9UGT4
	P07355	ANXA2	19.6097	19.5402	20.5927	21.1489	21.2327	1.97661	2.90644	3.08024	+	+	+	+	P07355
	Q9Y6C2	EMILIN1	18.359	18.2752	19.0298	20.0079	19.9815	1.59198	3.13597	3.07906	+	+	+		Q9Y6C2
	P21810	BGN	18.038	18.1134	18.604	19.4731	19.6426	1.48041	2.70407	3.04115	+	+	+		P21810
	P02461	COL3A1	20.5541	20.8161	21.3363	22.6588	22.1558	1.71967	4.30095	3.03484	+	+	+		P02461
	P32970	CD70	23.021	23.1455	23.7034	24.9471	24.6214	1.60486	3.80027	3.03226	+			+	P32970;P32970-2
	A0A286YEY1	IGHA1	19.9639	20.0825	20.3731	21.0783	21.5616	1.32792	2.16499	3.0265	+	+			A0A286YEY1;P01876
	Q15582	TGFBI	19.1817	19.2693	19.9965	20.808	20.7701	1.75901	3.08711	3.00716	+	+	+		Q15582
	P50238	CRIP1	16.4427	16.6085	17.4108	17.6753	18.0095	1.95626	2.34986	2.96243	+		+		P50238
	P05997	COL5A2	17.4717	17.349	18.0236	19.1067	19.0202	1.466	3.106	2.92508	+	+	+		P05997
	Q99584	S100A13	16.3158	16.3171	17.097	17.7647	17.8529	1.71865	2.7301	2.90219	+	+			Q99584
	P40121	CAPG	15.2127	15.2452	16.2753	16.6394	16.7378	2.08868	2.6883	2.87805	+	+			P40121;P40121-2
	P35555	FBN1	19.2287	19.0256	19.8983	21.1316	20.7482	1.59064	3.73946	2.86677	+	+	+		P35555
	A0A0A0MT22	PTPRC	14.0875	14.5126	14.9815	15.6443	15.6007	1.85827	2.94195	2.85444	+	+			A0A0A0MT22;P08575;P08575-2;X6R433
	P08670	VIM	21.4618	21.4834	22.024	22.79	22.9729	1.47657	2.51097	2.85023	+	+	+		P08670
	O43294	TGFB1I1	14.3525	14.3285	14.7468	15.5686	15.8619	1.31427	2.32326	2.84699	+	+			O43294;O43294-2
	Q9UNN8	PROCR	12.7134	12.8969	13.4179	14.4147	14.2121	1.62952	3.25183	2.82585	+	+			Q9UNN8
	H3BR70	PKM	15.1989	15.2855	15.7529	16.6115	16.6892	1.46816	2.66227	2.8095	+	+			H3BR70
	A0A0B4J1X5	IGHV3-74	17.5526	18.0253	18.2672	18.5952	19.0306	1.64105	2.06002	2.78572	+	+			A0A0B4J1X5
	Q01469	FABP5	15.8448	16.0336	17.0245	17.4476	17.3225	2.26527	3.03718	2.78497	+	+		+	Q01469
	Q7Z7L8	C11orf96	14.4602	14.3986	15.187	15.6707	15.9247	1.65489	2.31415	2.75962	+	+	+		Q7Z7L8
	A0A0A0MSG2	FHL2	14.7187	14.4442	15.1127	15.8274	16.1799	1.31407	2.15665	2.75342	+	+			A0A0A0MSG2;J3KNW4;Q14192
	P08294	SOD3	16.2857	16.2326	16.5497	17.4319	17.7349	1.2008	2.21335	2.73064	+	+			P08294
	Q14112	NID2	15.8652	15.8017	16.4848	17.3125	17.3016	1.53643	2.72703	2.70644	+	+	+		Q14112;Q14112-2
	P06396	GSN	17.807	17.888	18.3682	18.9728	19.2384	1.4755	2.24356	2.69695	+	+	+		P06396
	A0A0J9YY99	nan	14.8338	15.5777	15.3132	16.684	16.2607	1.3942	3.60559	2.68864	+	+			A0A0J9YY99
	P23142	FBLN1	16.2603	16.3099	16.8673	17.3799	17.6778	1.52303	2.17287	2.67115	+	+			P23142
	P60903	S100A10	20.3906	20.0805	21.1464	21.725	21.8052	1.68859	2.52174	2.66584	+	+	+	+	P60903
	P0DOY2	IGLC2	20.364	20.5373	20.6801	21.244	21.765	1.24499	1.84043	2.64085	+	+	+		P0DOY2;P0DOY3
	P41218	MNDA	14.5811	14.8357	15.4313	15.9826	15.9745	1.80264	2.64167	2.62686	+	+			P41218
	P16989	YBX3	13.5249	13.2697	13.9135	14.8458	14.9165	1.30916	2.4983	2.62378	+	+	+		P16989;P16989-2;P16989-3
	Q04941	PLP2	15.5692	15.7242	16.4055	17.0158	16.9571	1.78546	2.72569	2.61686	+	+			Q04941
	Q5M9N0	CCDC158	17.8489	17.8078	18.4223	18.9986	19.2338	1.48803	2.21866	2.61154	+	+	+		Q5M9N0
	A0A087X1J7	GPX3	16.1528	15.8133	16.5103	17.4467	17.5347	1.28125	2.45197	2.6062	+	+	+		A0A087X1J7;P22352
	Q9UBG0	MRC2	13.1932	13.2066	13.7656	14.3005	14.5435	1.487	2.15438	2.54962	+	+			Q9UBG0
	P04083	ANXA1	18.1044	17.901	18.5404	19.2564	19.4522	1.35283	2.22215	2.54518	+	+	+		P04083
	Q08357	SLC20A2	22.8215	22.792	23.4495	24.3204	24.1689	1.54533	2.82622	2.54447	+	+			Q08357
	P36955	SERPINF1	16.207	16.6339	17.0793	17.3971	17.5468	1.8306	2.28159	2.53113	+	+	+		P36955
	E9PCT3	CAV2	13.7783	14.0297	14.2033	14.8325	15.1156	1.34259	2.07648	2.52673	+	+			E9PCT3;P51636;P51636-2;P51636-3
	P67936	TPM4	18.5787	18.509	18.8688	19.657	19.908	1.22273	2.11167	2.51283	+	+	+		P67936
	A0A087WTA8	COL1A2	23.3712	23.248	23.9286	25.0551	24.6995	1.47159	3.21293	2.511	+	+			A0A087WTA8;P08123
	Q14764	MVP	16.1225	16.197	17.2215	17.3447	17.4447	2.14214	2.33306	2.50062	+	+		+	Q14764
	A0A1B0GVU9	QARS	19.9582	20.2913	20.6588	21.3634	21.2789	1.62515	2.64845	2.49791	+	+	+		A0A1B0GVU9
	P01860	IGHG3	18.7209	19.0189	19.0751	19.8509	20.0356	1.27829	2.18864	2.48763	+	+			P01860
	P10301	RRAS	15.8728	16.2209	16.4031	16.963	17.1829	1.44421	2.12902	2.47956	+	+			P10301
	P01859	IGHG2	21.1342	21.2149	21.3934	22.0204	22.4393	1.19677	1.8483	2.47099	+	+			P01859
	P04233-2	CD74	15.5739	15.616	16.3588	16.9412	16.8755	1.72298	2.57983	2.46496	+	+			P04233-2
	Q9GZT6	CCDC90B	16.2106	16.5947	17.1127	17.0461	17.504	1.86877	1.78441	2.45098	+		+		Q9GZT6;Q9GZT6-2
	O43665	RGS10	13.3047	13.4977	13.8441	14.6157	14.5911	1.45333	2.48119	2.4392	+	+			O43665;O43665-2;O43665-3
	K7EQ71	PPL	18.3085	18.1252	18.8648	19.7991	19.5894	1.47049	2.80999	2.42981	+	+			K7EQ71
	O14907	TAX1BP3	14.7698	14.7892	15.3464	16.1655	16.0367	1.4913	2.63108	2.40639	+	+			O14907
	Q96TA1	FAM129B	15.8004	15.9057	16.4404	16.9257	17.0661	1.5584	2.18152	2.40444	+	+			Q96TA1;Q96TA1-2
	P24821	TNC	16.4389	16.293	17.2679	17.5753	17.6934	1.7764	2.19825	2.38572	+	+	+		P24821;P24821-4
	B1AMS2	6-Sep	14.1521	14.6449	15.0311	15.2763	15.4023	1.83912	2.17988	2.37885	+	+			B1AMS2;Q14141;Q14141-2;Q14141-4
	E9PHK0	CLEC3B	15.1905	15.5748	15.6986	16.034	16.4396	1.42218	1.79438	2.37691	+	+			E9PHK0;P05452
	A0A0C4DH31	IGHV1-18	15.8448	16.0639	16.2256	16.8069	17.0803	1.30202	1.94816	2.35471	+	+			A0A0C4DH31
	P09211	GSTP1	17.6254	17.7132	18.0843	18.5538	18.8605	1.37443	1.90318	2.35396	+	+	+		P09211
	Q8N442	GUF1	13.7445	13.6349	13.9872	14.834	14.9781	1.18321	2.12805	2.35154	+	+	+		Q8N442
	A6NGJ0	DYNLT3	13.5816	14.0708	14.1744	14.7965	14.8104	1.50817	2.32117	2.34364	+	+			A6NGJ0;P51808
	O00479	HMGN4	16.9946	17.1889	17.487	18.0782	18.2217	1.40681	2.11929	2.34089	+	+			O00479
	Q969E4	TCEAL3	14.0412	14.0272	14.2381	15.0336	15.2569	1.14625	1.98952	2.32266	+	+	+		Q969E4
	P12004	PCNA	15.7524	16.6717	17.0017	16.767	16.967	2.37719	2.02029	2.32082	+	+			P12004
	P09493-7	TPM1	18.6416	18.523	18.8984	19.3967	19.8397	1.19481	1.68775	2.29441	+	+			P09493-7
	K7EQX8	MXRA7	15.0358	15.0354	15.3516	15.8085	16.2332	1.2447	1.70849	2.29334	+	+			K7EQX8
	Q9UGI8	TES	14.2652	14.1519	14.7036	14.9167	15.4626	1.35509	1.57079	2.29324	+	+			Q9UGI8;Q9UGI8-2
	Q6UX71	PLXDC2	13.7551	13.606	14.3165	14.9879	14.9508	1.47569	2.35034	2.29059	+	+	+		Q6UX71
	P10909	CLU	18.5381	18.6285	18.9455	19.5022	19.7336	1.32633	1.95093	2.29032	+	+			P10909;P10909-2;P10909-4;P10909-5
	O14974	PPP1R12A	14.6936	14.5672	15.1534	15.6122	15.8862	1.37536	1.89032	2.28575	+	+			O14974;O14974-5
	Q2TB90	HKDC1	15.4304	15.3408	16.4519	17.4503	16.6218	2.02996	4.05545	2.2838	+	+			Q2TB90
	A6NNI4	CD9	16.6033	16.4168	16.9059	17.4713	17.7946	1.23338	1.82519	2.28354	+	+			A6NNI4;G8JLH6;P21926
	P01834	IGKC	20.6852	20.8501	21.0337	21.4696	21.8634	1.27321	1.72232	2.2629	+	+			P01834
	P02452	COL1A1	22.2203	22.072	22.7125	23.9682	23.3965	1.40663	3.35885	2.25984	+	+			P02452
	P31146	CORO1A	17.3533	17.4269	17.8058	18.6656	18.5207	1.36847	2.48347	2.24616	+	+	+		P31146
	P06756	ITGAV	15.5869	15.4554	16.0365	16.4424	16.7511	1.36565	1.80928	2.24095	+	+	+		P06756;P06756-2;P06756-3
	P35580	MYH10	18.4431	18.278	18.6435	19.4586	19.6067	1.149	2.02155	2.24016	+	+	+		P35580;P35580-3
	P04004	VTN	19.9125	19.9775	20.1998	20.7455	21.0688	1.22039	1.7814	2.22889	+	+			P04004
	Q96FQ6	S100A16	14.8135	14.9658	15.5652	15.8526	15.9659	1.68379	2.05485	2.22277	+	+			Q96FQ6
	P01624	IGKV3-15	19.5754	19.6993	19.931	20.5058	20.7259	1.27951	1.90573	2.21979	+	+			P01624
	Q6WCQ1	MPRIP	15.7262	15.0373	15.9356	16.7576	16.8757	1.15617	2.04395	2.21829	+	+			Q6WCQ1;Q6WCQ1-2
	P50453	SERPINB9	16.5442	16.3266	17.0056	17.7626	17.6788	1.37685	2.32687	2.19554	+	+			P50453
	Q15113	PCOLCE	13.3887	13.8698	14.2896	14.4951	14.5201	1.86729	2.15305	2.19078	+		+		Q15113
	P29966	MARCKS	17.0416	17.0537	17.4561	17.8568	18.1681	1.33286	1.75954	2.18327	+	+	+		P29966
	P37802	TAGLN2	17.9421	18.1109	18.6132	18.8322	19.0682	1.59236	1.85338	2.18271	+	+			P37802;P37802-2
	A0A0B4J2B5	IGHV3OR16-9	18.0274	18.3254	18.5186	18.83	19.1525	1.40561	1.74427	2.18115	+	+			A0A0B4J2B5;S4R460
	P06312	IGKV4-1	16.2224	16.6129	16.5993	17.2066	17.328	1.29853	1.97817	2.15176	+	+			P06312
	Q9BR10	SPATA25	13.8813	13.3884	14.1768	15.3056	14.9787	1.22728	2.68388	2.13961	+	+	+		Q9BR10
	Q07507	DPT	18.0828	17.2421	17.9153	19.0772	19.1792	0.890369	1.99232	2.13826	+	+			Q07507
	A6NFQ9	8-Sep	15.6907	15.8398	16.1597	16.6097	16.7794	1.38413	1.89084	2.1269	+	+	+		A6NFQ9;A6NMH6;F8W8I8;Q92599;Q92599-2;Q92599-4
	B4E3T4	RBPMS	14.0167	13.7883	14.2391	15.0847	15.1014	1.16673	2.09655	2.12102	+	+			B4E3T4;Q93062;Q93062-2;Q93062-3;Q93062-4;Q93062-5
	Q16666	IFI16	14.4162	14.3947	14.7682	15.4089	15.501	1.27627	1.9898	2.12099	+	+			Q16666;Q16666-2;Q16666-3
	P11047	LAMC1	16.8602	16.91	17.4744	18.0161	17.9427	1.53075	2.22831	2.11775	+	+			P11047
	P01023	A2M	19.423	19.7693	19.9657	20.0605	20.4963	1.45668	1.5557	2.10429	+	+			P01023
	P08572	COL4A2	17.3066	17.3047	17.837	18.5941	18.3778	1.44431	2.44102	2.10125	+	+			P08572
	Q15121	PEA15	15.689	15.1794	15.9191	16.0553	16.7574	1.17292	1.28899	2.09704	+	+			Q15121;Q15121-2
	P00488	F13A1	15.1146	14.9694	15.079	16.3003	16.1673	0.975656	2.27479	2.07449	+	+			P00488
	A0A075B6K5	IGLV3-9	14.403	14.8835	14.9316	15.9379	15.4522	1.44252	2.89774	2.06936	+	+			A0A075B6K5
	Q08380	LGALS3BP	16.7422	17	17.3426	17.2723	17.7884	1.51609	1.444	2.06506	+	+			Q08380
	A0A075B6P5	IGKV2-28	18.093	18.3504	18.514	19.0387	19.1388	1.33889	1.92615	2.06455	+	+			A0A075B6P5;P01615
	P36269	GGT5	17.7292	17.7863	18.113	18.7164	18.7574	1.3048	1.9823	2.03948	+	+	+		P36269
	P31949	S100A11	20.2956	20.1338	20.6093	21.0363	21.3235	1.24291	1.67099	2.03904	+	+	+		P31949
	Q8TD55	PLEKHO2	15.0536	15.3371	15.6044	15.9709	16.078	1.46484	1.88861	2.03412	+	+	+		Q8TD55
	O00182	LGALS9	14.7364	14.8345	15.2874	15.6549	15.7556	1.46511	1.89014	2.02673	+	+			O00182;O00182-2;O00182-3;O00182-6
	P14618	PKM	18.9487	18.8485	19.3785	19.8594	19.9574	1.34698	1.87985	2.01201	+	+	+		P14618
	P50454	SERPINH1	15.7089	15.717	16.2532	16.645	16.7175	1.4583	1.91338	2.0119	+	+	+		P50454
	H3BRF9	ZFYVE19	18.3792	18.3579	18.3784	18.6358	19.3805	0.99943	1.19466	2.00184	+	+			H3BRF9;Q96K21;Q96K21-2
	H0YD13	CD44	15.2356	15.1585	15.3633	15.6484	16.2319	1.09257	1.33129	1.99494	+	+			H0YD13;P16070;P16070-10;P16070-11;P16070-12;P16070-13;P16070-14;P16070-16;P16070-17;P16070-18;P16070-3;P16070-4;P16070-5;P16070-6;P16070-7;P16070-8
	Q15942	ZYX	17.2762	17.2007	17.8183	17.8814	18.2662	1.4561	1.52113	1.98616	+	+	+		Q15942
	H7BXD5	GCA	15.1629	15.2932	15.5969	15.8441	16.15	1.35092	1.60351	1.98215	+	+			H7BXD5;H7C2Z6;P28676
	A0A0G2JMH6	HLA-DRA	15.74	15.7458	16.0586	16.6749	16.7266	1.24714	1.91175	1.98151	+	+			A0A0G2JMH6;P01903
	A0A087WSV8	NUCB2	13.7963	14.7922	14.8003	14.967	14.7746	2.00554	2.25111	1.97009	+	+			A0A087WSV8;V9HW75
	E5RGX5	STMN2	14.1437	14.2955	14.6922	15.1101	15.1191	1.46255	1.95398	1.96622	+		+		E5RGX5;Q93045;Q93045-2
	P52943	CRIP2	15.5852	15.8564	16.0486	16.5432	16.5567	1.37882	1.94265	1.9609	+	+			P52943;P52943-2
	A0M8Q6	IGLC7	14.6958	14.5347	14.5939	15.0473	15.6618	0.931758	1.27585	1.95336	+	+			A0M8Q6
	Q96RT1	ERBIN	13.0707	13.3234	13.7995	14.8558	14.031	1.65727	3.44655	1.94569	+	+			Q96RT1;Q96RT1-2;Q96RT1-3;Q96RT1-5;Q96RT1-7;Q96RT1-8
	O75367	H2AFY	18.2016	18.4105	18.6655	19.274	19.1568	1.37927	2.10298	1.93894	+	+			O75367;O75367-3
	Q05682	CALD1	18.2599	18.103	18.4671	18.6789	19.2151	1.15446	1.33697	1.93877	+	+	+		Q05682
	P01857	IGHG1	21.9797	21.9509	22.1994	22.5907	22.9303	1.16451	1.52726	1.93269	+	+			P01857
	P17655	CAPN2	16.4505	16.3254	16.8975	17.2658	17.3953	1.3632	1.75977	1.92496	+	+			P17655
	P67936-2	TPM4	21.2613	21.2183	21.4798	21.8398	22.203	1.1635	1.4933	1.92078	+	+	+		P67936-2
	P21333-2	FLNA	19.7242	19.6713	20.0285	20.442	20.6655	1.23483	1.64465	1.92025	+	+	+		P21333-2
	P01009	SERPINA1	20.8317	21.1643	21.3098	21.5237	21.772	1.39284	1.61543	1.91891	+	+			P01009
	Q15654	TRIP6	14.5338	14.6162	15.2869	15.8909	15.4681	1.68544	2.56175	1.911	+	+			Q15654
	P06396-2	GSN	17.477	17.3028	17.7363	18.5378	18.4073	1.19694	2.08608	1.90566	+	+			P06396-2
	P01780	IGHV3-7	16.4927	16.5794	16.8152	17.1263	17.4218	1.25048	1.55143	1.90412	+	+	+		P01780
	Q02040	AKAP17A	18.0388	17.999	18.408	18.7703	18.9655	1.29166	1.66037	1.90104	+	+			Q02040
	P02747	C1QC	17.5449	17.6808	17.9949	18.1921	18.4702	1.36608	1.56619	1.8992	+	+			P02747
	P50895	BCAM	15.3022	15.4742	15.5033	15.991	16.2214	1.14954	1.61189	1.891	+	+			P50895
	O94919	ENDOD1	15.5147	15.4414	15.8082	16.1918	16.4319	1.22559	1.59885	1.88833	+	+			O94919
	Q9HAV0	GNB4	16.0274	16.151	16.1691	16.7635	16.9444	1.10325	1.6657	1.88818	+	+			Q9HAV0
	O00468-6	AGRN	15.7827	15.8658	16.3065	16.7728	16.6897	1.43772	1.98632	1.87515	+	+			O00468-6
	H7C539	RGS3	14.5619	14.5177	14.7183	15.2503	15.4614	1.11452	1.61157	1.86549	+	+			H7C539;P49796;P49796-4;P49796-6
	O75976	CPD	14.0211	14.2002	14.737	14.8314	14.9159	1.64246	1.75359	1.85934	+	+			O75976
	P16401	HIST1H1B	19.3279	18.8558	19.3274	19.9428	20.2188	0.999647	1.53142	1.8544	+	+			P16401
	Q9ULZ3	PYCARD	15.6663	15.603	15.9568	16.286	16.5473	1.22305	1.53653	1.84164	+	+			Q9ULZ3
	P06703	S100A6	19.2752	18.9933	19.2605	19.9039	20.1561	0.989893	1.5462	1.84158	+	+			P06703;R4GN98
	O43491	EPB41L2	16.2268	16.2385	16.4079	16.899	17.1027	1.13378	1.59352	1.83513	+	+			O43491
	P42224	STAT1	17.4497	17.4128	17.8001	18.0827	18.3081	1.27487	1.55079	1.81295	+	+			P42224
	P46940	IQGAP1	16.8903	16.8235	17.2225	17.6182	17.7381	1.25894	1.65614	1.79968	+	+			P46940
	Q9UH99	SUN2	14.7689	14.9753	15.0815	15.7918	15.6165	1.24189	2.03199	1.79947	+	+			Q9UH99
	Q9HBL0	TNS1	17.4567	17.3696	17.4534	18.0664	18.3034	0.997709	1.52589	1.79831	+	+			Q9HBL0
	K7EKF6	ANGPTL6	15.9269	15.6022	15.982	16.6348	16.7698	1.03888	1.63339	1.79362	+	+			K7EKF6;Q8NI99
	H0Y5B0	EPB41L2	14.4248	14.35	14.3776	15.0583	15.2663	0.967799	1.5513	1.79195	+	+			H0Y5B0
	Q9UI08-2	EVL	14.0555	14.0574	14.2311	14.7924	14.8968	1.12944	1.66663	1.79171	+	+			Q9UI08-2;Q9UI08-5
	Q16563-2	SYPL1	17.4	17.3919	17.6894	18.2679	18.235	1.22217	1.82506	1.78389	+	+			Q16563-2
	Q92522	H1FX	16.1276	16.2928	16.2533	16.9599	16.9614	1.09102	1.78048	1.78235	+	+			Q92522
	P63313	TMSB10	20.9201	20.9072	21.4053	21.4428	21.7459	1.39986	1.43673	1.77255	+	+	+		P63313
	P18206	VCL	18.6486	18.5246	18.8083	19.3144	19.4684	1.11704	1.58642	1.76511	+	+	+		P18206;P18206-2
	Q9Y3Z3	SAMHD1	17.7464	17.9341	18.1248	18.5069	18.5553	1.29989	1.69407	1.75178	+	+			Q9Y3Z3
	P26583	HMGB2	16.8959	17.0516	17.0815	17.6181	17.7045	1.1373	1.64974	1.75154	+	+			P26583
	B4DDF4	CNN2	17.1193	16.9774	17.1846	17.5735	17.9254	1.04634	1.37002	1.74848	+	+			B4DDF4;B4DUT8;Q99439
	P27216-2	ANXA13	17.5081	17.1656	17.9273	18.2864	18.3045	1.3372	1.71508	1.7367	+	+			P27216-2
	P60660	MYL6	20.3728	20.4498	20.5968	21.0389	21.1633	1.16802	1.58685	1.72972	+	+			P60660
	P82673	MRPS35	14.2193	14.593	14.3691	14.7084	15.0073	1.10944	1.40361	1.72676	+			+	P82673
	Q9H4G4	GLIPR2	15.306	15.2202	15.4882	16.0268	16.0936	1.13456	1.64803	1.72617	+	+			Q9H4G4
	P13796	LCP1	19.558	19.5726	19.8601	20.1849	20.3454	1.23289	1.54416	1.7259	+	+			P13796
	Q99541	PLIN2	15.8416	16.4861	17.7748	17.4326	16.6276	3.81899	3.01249	1.72424	+			+	Q99541
	Q86UU1	PHLDB1	13.3415	13.0069	13.7248	13.8614	14.1197	1.30437	1.43391	1.71504	+	+			Q86UU1;Q86UU1-2
	O15143	ARPC1B	16.9473	16.9894	17.384	17.6069	17.7175	1.35352	1.57964	1.70543	+	+			O15143
	P16949	STMN1	15.3173	15.5548	15.7802	16.286	16.0837	1.37824	1.95705	1.70101	+	+			P16949
	O75694	NUP155	14.5497	14.713	14.9939	15.162	15.3136	1.36052	1.52873	1.69807	+	+			O75694;O75694-2
	E7EMG1	TNS1	14.9663	15.04	15.1844	15.8774	15.7271	1.16317	1.88041	1.6944	+	+			E7EMG1;Q9HBL0-2
	Q07812	BAX	15.617	15.6561	16.1166	16.233	16.3771	1.41383	1.53263	1.69366	+	+			Q07812;Q07812-2;Q07812-5;Q07812-8
	Q8IWA5	SLC44A2	15.2464	15.9416	15.4255	16.1044	16.0053	1.13222	1.81259	1.69225	+	+			Q8IWA5;Q8IWA5-2
	B7Z596	TPM1	18.8159	18.7466	19.0156	19.3589	19.568	1.14845	1.457	1.68426	+	+	+		B7Z596;F5H7S3
	P98179	RBM3	15.6342	15.9095	15.9925	16.0752	16.3854	1.28189	1.35751	1.68317	+			+	P98179
	J3QRS3	MYL12A	19.5586	19.5247	19.7847	20.1023	20.2935	1.16967	1.45771	1.66426	+	+	+		J3QRS3;O14950;P19105
	E7EVW7	HCLS1	16.3763	16.4497	16.518	16.9825	17.1091	1.10322	1.52225	1.66186	+	+			E7EVW7;P14317
	P20774	OGN	16.9588	16.7134	17.1966	17.6037	17.6902	1.17917	1.56361	1.66025	+	+			P20774
	Q09666	AHNAK	19.7351	19.6412	19.9376	20.2995	20.4569	1.15073	1.47882	1.64926	+	+	+		Q09666
	P16104	H2AFX	22.9481	23.2876	23.0209	23.9656	23.6642	1.05169	2.02429	1.64265	+	+			P16104
	P05186	ALPL	15.1384	15.3293	15.7209	16.1115	15.8532	1.49747	1.96309	1.64123	+		+		P05186
	P31751	AKT2	19.5104	19.336	19.9483	20.7254	20.2241	1.35467	2.32135	1.63997	+	+			P31751
	P19367	HK1	16.1067	15.9133	16.3074	16.8027	16.8203	1.14924	1.61998	1.63983	+	+			P19367;P19367-2;P19367-3;P19367-4
	Q14956	GPNMB	17.2872	16.7854	17.7058	17.6817	17.9913	1.33657	1.31447	1.62909	+	+			Q14956;Q14956-2
	M0QZR4	ARHGEF1	15.399	15.4141	15.7214	16.143	16.0993	1.2504	1.67482	1.62479	+	+			M0QZR4
	P08603	CFH	16.8181	17.0215	17.1522	17.4061	17.516	1.26054	1.50311	1.62209	+	+			P08603
	O94832	MYO1D	16.479	16.398	16.597	17.0958	17.1754	1.0852	1.5335	1.62047	+	+			O94832
	Q09028	RBBP4	16.0002	16.2874	16.3925	16.4415	16.6965	1.31249	1.35779	1.62037	+	+			Q09028;Q09028-3
	Q6P6B1	ERICH5	14.3533	14.1864	14.8108	14.5576	15.0485	1.37316	1.15212	1.61917	+	+			Q6P6B1
	Q9GZM7	TINAGL1	15.2086	15.1856	15.3445	15.8574	15.9035	1.09881	1.56785	1.61883	+	+			Q9GZM7;Q9GZM7-3
	Q16647	PTGIS	16.1239	15.8479	16.3404	16.9126	16.8181	1.16188	1.72748	1.61796	+	+			Q16647
	D6RER5	11-Sep	17.7579	17.7253	18.0175	18.4082	18.4516	1.19716	1.56949	1.61744	+	+	+		D6RER5;D6RGI3;Q9NVA2
	P14543	NID1	16.1916	16.2039	16.4582	17.1263	16.8787	1.20295	1.91153	1.61006	+	+			P14543
	P62736	ACTA2	21.294	21.3098	21.441	21.8688	21.9766	1.10731	1.48955	1.60506	+	+			P62736
	Q92619	ARHGAP45	13.1313	12.9239	13.1485	13.7164	13.8055	1.012	1.50014	1.59566	+	+			Q92619
	P98160	HSPG2	18.4295	18.38	18.7172	19.0952	19.1005	1.22069	1.58641	1.59217	+	+			P98160
	A0A1W2PNV4	nan	17.4993	17.4564	17.8203	18.1067	18.1602	1.24916	1.5235	1.58108	+	+			A0A1W2PNV4
	Q9H2D6	TRIOBP	15.8078	15.8097	16.2405	16.4728	16.4668	1.3497	1.58553	1.57892	+	+			Q9H2D6;Q9H2D6-2;Q9H2D6-3;Q9H2D6-5;Q9H2D6-7
	O00299	CLIC1	18.0415	18.1298	18.4042	18.6472	18.6965	1.28581	1.52167	1.57455	+	+	+		O00299
	Q16181	7-Sep	18.2649	18.1893	18.45	18.8328	18.9144	1.13692	1.48239	1.56868	+	+	+		Q16181
	P07686	HEXB	17.5867	17.6117	18.1509	18.2251	18.2274	1.47861	1.5566	1.5591	+	+			P07686
	Q63ZY3	KANK2	15.7374	15.7066	15.8554	16.1323	16.3763	1.08525	1.31481	1.5571	+	+			Q63ZY3;Q63ZY3-3
	Q8WX93	PALLD	15.8543	14.8117	15.5863	16.0429	16.4924	0.830509	1.13965	1.55634	+	+			Q8WX93
	A0A1C7CYX9	DPYSL2	18.7991	18.6164	19.1099	19.27	19.4282	1.24036	1.38595	1.54663	+	+			A0A1C7CYX9
	Q15019	2-Sep	17.5881	17.5191	17.7422	17.9918	18.2153	1.11271	1.32283	1.54452	+	+			Q15019;Q15019-2
	A0A1B0GTM3	ASAH1	18.1002	18.1596	18.3993	18.4595	18.7263	1.23038	1.28282	1.54343	+	+			A0A1B0GTM3;A0A1B0GTZ5;A0A1B0GUA4;A0A1B0GW68;E7EMM4;Q13510;Q13510-2
	P52566	ARHGDIB	19.4702	19.4018	19.696	20.0512	20.0958	1.1694	1.49586	1.54282	+	+			P52566
	Q15642	TRIP10	14.0198	13.9593	14.2687	14.6381	14.6367	1.18825	1.53505	1.53352	+	+			Q15642;Q15642-2
	Q8NC56	LEMD2	15.8778	15.8868	15.968	16.4374	16.4936	1.06446	1.47387	1.5324	+	+			Q8NC56
	Q6NUK1	SLC25A24	15.7932	15.2227	15.8437	16.383	16.409	1.03564	1.505	1.53235	+	+			Q6NUK1
	Q07065	CKAP4	17.5482	17.6614	17.9089	18.0591	18.1638	1.28404	1.42493	1.53213	+	+	+		Q07065
	Q68CZ2	TNS3	16.1944	16.1586	16.2704	16.8083	16.8076	1.05414	1.53045	1.5297	+	+			Q68CZ2
	Q5T123	SH3BGRL3	18.9137	18.8596	19.1225	19.3741	19.523	1.15574	1.37592	1.52551	+	+			Q5T123;Q9H299
	P02462	COL4A1	16.6429	16.5635	16.9057	17.4602	17.2515	1.19981	1.76211	1.52477	+	+			P02462;P02462-2
	F8VNT9	CD63	16.913	16.7153	17.004	17.3528	17.519	1.06508	1.35635	1.52203	+	+			F8VNT9;F8VV56;F8VWK8;F8W022;P08962;P08962-2;P08962-3
	O15230	LAMA5	16.2864	16.2778	16.6433	17.2176	16.8924	1.28062	1.90686	1.52201	+	+			O15230
	P13760	HLA-DRB1	17.6791	17.3761	17.7698	18.3132	18.285	1.06489	1.55197	1.52192	+	+			P13760
	Q03252	LMNB2	16.9267	16.9785	17.057	17.5536	17.5217	1.09455	1.54429	1.51048	+	+			Q03252
	P05556	ITGB1	18.7324	18.6961	18.8488	19.0778	19.3202	1.08398	1.27046	1.50287	+	+			P05556
	Q93052	LPP	17.3297	17.2989	17.4326	17.7683	17.915	1.07392	1.35529	1.50032	+	+			Q93052
	P26038	MSN	19.446	19.5414	19.9475	20.056	20.0284	1.41569	1.52627	1.49739	+	+		+	P26038
	P35579	MYH9	20.9681	20.978	21.1605	21.494	21.5448	1.14266	1.43982	1.4915	+	+	+		P35579
	P16403	HIST1H1C	17.2705	17.1456	17.3276	17.5549	17.8467	1.04036	1.21788	1.49089	+	+			P16403
	P51812	RPS6KA3	15.0292	15.0184	15.2811	15.784	15.6029	1.19079	1.68742	1.48833	+	+			P51812
	P50552	VASP	17.2904	17.2617	17.5953	17.718	17.8627	1.23533	1.34495	1.48688	+	+	+		P50552
	Q8WWM9	CYGB	14.4841	13.9747	14.3577	14.757	15.0555	0.916068	1.20818	1.48591	+	+			Q8WWM9
	A0A0A0MQT0	RBP1	18.6116	18.6029	18.7715	19.0144	19.1806	1.11717	1.32208	1.48343	+	+			A0A0A0MQT0
	O14672	ADAM10	14.7972	15.1258	15.0669	15.9535	15.3645	1.20557	2.2289	1.48177	+	+			O14672
	J3KNQ4	PARVA	17.0658	16.8954	17.1306	17.2089	17.6256	1.04589	1.10423	1.47409	+	+	+		J3KNQ4;Q9NVD7
	Q13501	SQSTM1	15.6182	15.5118	16.4686	16.6583	16.1772	1.80291	2.05624	1.47321	+	+	+		Q13501
	P50995	ANXA11	17.5585	17.4226	17.7371	18.0247	18.1162	1.1318	1.38144	1.47192	+	+			P50995;P50995-2
	A0A087WXY4	ATXN3	13.8013	13.8193	14.115	14.0886	14.3559	1.24285	1.22037	1.46871	+	+			A0A087WXY4;A0A087X1A8;A0A0A0MS38;D3VVH9;E9PJN5;F5H211;G3V3R7;G3V4U9;G3V526;P54252;P54252-1;P54252-4
	Q15404	RSU1	17.3151	17.2675	17.3079	17.7366	17.8695	0.995084	1.33938	1.46856	+	+			Q15404
	O95817	BAG3	14.8304	13.421	14.5843	15.1116	15.3844	0.843208	1.21526	1.46821	+	+			O95817
	A0A0A0MTH3	ILK	17.2599	17.2682	17.2902	17.7114	17.8124	1.02118	1.36746	1.46662	+	+			A0A0A0MTH3;Q13418
	P55268	LAMB2	17.2699	17.2412	17.607	17.962	17.8214	1.2632	1.6156	1.46565	+	+			P55268
	P62805	HIST1H4A	22.7676	22.9748	22.8977	23.5476	23.3151	1.09439	1.71714	1.4616	+	+			P62805
	A0MZ66	SHTN1	15.9113	15.9792	16.4007	16.2619	16.4587	1.40386	1.27506	1.46146	+	+			A0MZ66
	Q14011	CIRBP	15.6805	15.671	15.8852	16.0467	16.2271	1.15241	1.28894	1.46059	+	+	+		Q14011
	P02538	KRT6A	23.1179	23.0731	23.6336	23.7715	23.6602	1.42966	1.57312	1.4563	+	+	+		P02538
	Q15746	MYLK	16.7851	16.621	16.7753	17.1566	17.3269	0.99318	1.29368	1.45576	+	+			Q15746;Q15746-2
	E7ENY0	ADD1	15.3573	15.4652	15.5211	16.0467	15.8909	1.12024	1.61257	1.44749	+	+			E7ENY0;E7EV99;P35611;P35611-2;P35611-3;P35611-6
	P15121	AKR1B1	18.0993	17.9568	18.2786	18.6167	18.6194	1.13236	1.43142	1.43407	+	+	+		P15121
	P10412	HIST1H1E	23.168	23.0254	23.0745	23.5649	23.683	0.937244	1.31666	1.429	+	+			P10412
	P46063	RECQL	15.8164	15.8616	16.0868	16.5282	16.3302	1.2062	1.63792	1.42787	+	+			P46063
	P23528	CFL1	21.1727	21.1105	21.4536	21.4337	21.6838	1.21495	1.19831	1.42522	+	+	+		P23528
	P42167	TMPO	16.6025	16.4795	16.6845	17.0507	17.1114	1.05848	1.36434	1.42295	+	+	+		P42167
	Q9Y490	TLN1	19.1378	19.1376	19.2797	19.5178	19.645	1.10334	1.30139	1.42135	+	+			Q9Y490
	P07195	LDHB	18.1957	18.0368	18.2342	18.6698	18.7015	1.02705	1.389	1.41995	+	+			P07195
	P60709	ACTB	25.5112	25.5172	25.6688	25.8526	26.014	1.11536	1.26699	1.41693	+	+			P60709
	O60664	PLIN3	16.1376	16.1273	16.4328	16.4426	16.6395	1.22708	1.23545	1.41606	+	+			O60664;O60664-4
	P02749	APOH	19.2188	19.3848	19.5238	19.8527	19.7187	1.23544	1.55175	1.41407	+	+			P02749
	Q9NUQ9	FAM49B	14.7656	14.7898	15.0327	15.3167	15.2653	1.20337	1.46522	1.41393	+	+			Q9NUQ9
	P02751	FN1	20.7517	20.7052	21.0781	21.2918	21.2495	1.25391	1.45411	1.41203	+	+		+	P02751
	Q9BX66-4	SORBS1	15.3772	15.5535	15.6923	15.9874	15.8724	1.24409	1.52645	1.40948	+		+		Q9BX66-4
	F2Z388	RPL35	20.0968	20.3533	20.5507	20.6535	20.5887	1.36971	1.47094	1.40631	+	+			F2Z388;P42766
	J3KQN4	RPL36A	17.8347	18.1278	18.2649	18.39	18.3216	1.34743	1.46951	1.40146	+	+			J3KQN4
	O15511	ARPC5	18.7903	18.599	18.935	18.9618	19.2769	1.10552	1.1262	1.40111	+	+	+		O15511
	Q53EL6	PDCD4	16.0162	16.1133	16.2454	16.3564	16.5012	1.17219	1.26596	1.39963	+	+			Q53EL6;Q53EL6-2
	O75368	SH3BGRL	16.7357	16.703	16.883	17.2615	17.2192	1.10748	1.43973	1.39807	+	+			O75368
	P27361	MAPK3	15.9491	15.8262	16.1338	16.3927	16.4305	1.13652	1.35998	1.39604	+	+			P27361
	P13797	PLS3	18.1496	18.1373	18.4161	18.4817	18.6305	1.2029	1.25888	1.39558	+	+	+		P13797
	O75882	ATRN	12.9967	14.195	14.0153	13.2672	13.4775	2.02597	1.20627	1.39556	+			+	O75882;O75882-2;O75882-3
	O43852	CALU	17.379	17.3607	17.6813	17.6056	17.8571	1.23309	1.17007	1.39292	+	+	+		O43852;O43852-3
	Q14118	DAG1	16.8155	16.917	16.9172	17.2979	17.2921	1.07301	1.39699	1.39143	+	+			Q14118
	P30740	SERPINB1	17.7224	17.6046	17.9232	18.2378	18.1984	1.14932	1.42937	1.39089	+	+			P30740
	P09525	ANXA4	21.026	20.897	21.1363	21.3551	21.502	1.07948	1.25627	1.39088	+	+			P09525
	Q9H223	EHD4	16.5425	16.3098	16.6521	16.8702	17.0165	1.07896	1.25505	1.389	+	+			Q9H223
	P53999	SUB1	17.8418	17.8181	18.1096	18.2826	18.3157	1.20396	1.35737	1.38892	+	+	+		P53999
	B0QYN7	UBE2I	17.0347	17.0546	17.0186	17.5007	17.5065	0.988887	1.38126	1.38684	+	+			B0QYN7;H3BQQ9;P63279
	H3BP20	HEXA	17.5779	17.6138	17.9636	18.0983	18.0494	1.30646	1.4343	1.38656	+	+			H3BP20;H3BS10;P06865
	E7EVA0	MAP4	16.7597	16.8053	17.1549	17.0909	17.2303	1.31513	1.25804	1.38567	+	+	+		E7EVA0
	Q9UHB6	LIMA1	14.9808	14.931	14.9856	15.4943	15.4506	1.00332	1.42747	1.38484	+	+			Q9UHB6
	Q9UBI6	GNG12	18.6564	18.2318	18.5948	19.0006	19.1241	0.958209	1.26945	1.38283	+	+			Q9UBI6
	P33176	KIF5B	16.21	16.2899	16.5256	16.5842	16.6747	1.24453	1.29611	1.38005	+	+			P33176
	P01034	CST3	15.7135	15.7187	15.9475	16.0502	16.1709	1.17613	1.26287	1.37308	+	+			P01034
	Q96AE4	FUBP1	17.5846	17.6056	17.7497	17.9049	18.033	1.12122	1.2486	1.36452	+	+	+		Q96AE4
	Q6NZI2	CAVIN1	17.2667	17.2782	17.2686	17.7483	17.7082	1.00133	1.39628	1.35803	+	+			Q6NZI2
	Q9NZN4	EHD2	17.6223	17.481	17.6448	17.9591	18.0628	1.01575	1.26297	1.35713	+	+			Q9NZN4
	P02545	LMNA	21.4104	21.3639	21.3862	21.8042	21.8509	0.983362	1.31389	1.35707	+	+			P02545
	Q8TEA8	DTD1	15.3046	15.2239	15.8481	15.6259	15.7442	1.45751	1.24945	1.35624	+	+			Q8TEA8
	P46939	UTRN	14.8979	14.9671	14.9797	15.4913	15.3318	1.05834	1.50883	1.35084	+	+			P46939;P46939-2
	P51608-2	MECP2	16.1471	15.8882	15.8703	16.475	16.5795	0.825408	1.25518	1.34947	+	+			P51608-2
	A0A0C4DGQ5	CAPNS1	18.6735	18.6498	18.8206	18.9231	19.1051	1.10734	1.18886	1.34871	+	+			A0A0C4DGQ5;P04632
	P0C0S5	H2AFZ	18.0335	18.0768	17.9565	18.6759	18.4591	0.948051	1.56089	1.34318	+	+			P0C0S5;Q71UI9
	Q14980	NUMA1	15.5902	15.6072	15.5885	15.9838	16.0146	0.998813	1.3137	1.34201	+	+			Q14980
	Q04917	YWHAH	18.0248	17.9465	18.2916	18.2738	18.4473	1.20313	1.18835	1.34019	+	+	+	+	Q04917
	Q9ULV4	CORO1C	17.152	17.0508	17.4446	17.4831	17.5716	1.22488	1.25796	1.3376	+	+		+	Q9ULV4;Q9ULV4-2;Q9ULV4-3
	Q12906	ILF3	16.7995	17.0121	17.008	17.2935	17.2163	1.15549	1.40833	1.33493	+	+			Q12906
	P08727	KRT19	23.3067	23.2756	23.7977	23.8129	23.7234	1.40535	1.42029	1.33483	+	+		+	P08727
	Q9Y305	ACOT9	16.7763	16.892	17.2335	17.4107	17.1923	1.37279	1.5522	1.33415	+	+			Q9Y305
	Q07960	ARHGAP1	17.7339	17.6361	17.7704	18.0829	18.1496	1.02567	1.2737	1.33393	+	+			Q07960
	P28482	MAPK1	17.3471	17.3338	17.6196	17.7759	17.7601	1.20793	1.34613	1.33146	+	+			P28482
	P09661	SNRPA1	16.6102	16.8818	16.8334	17.1219	17.0229	1.16733	1.42577	1.33121	+	+			P09661
	Q9NSD9	FARSB	16.2608	16.5637	16.6639	16.5073	16.6699	1.32235	1.18636	1.32789	+	+			Q9NSD9
	O75569	PRKRA	14.3357	14.2609	14.599	14.7219	14.7429	1.20018	1.30694	1.32614	+	+			O75569;O75569-2;O75569-3
	A6NMH8	CD81	17.8349	17.6907	17.8516	18.1668	18.236	1.01166	1.25861	1.32052	+	+			A6NMH8;E9PIF1;E9PJK1;E9PRJ8;H0YDJ9;H0YDL9;P60033
	Q9ULL5-3	PRR12	17.8304	17.0741	18.0487	19.0702	18.229	1.16338	2.36162	1.31822	+	+			Q9ULL5-3
	Q15417	CNN3	16.6792	16.52	16.6822	16.8456	17.0762	1.00205	1.12223	1.31675	+	+			Q15417
	P05787	KRT8	23.1926	23.052	23.6485	23.8102	23.5887	1.3716	1.53434	1.31594	+	+			P05787;P05787-2
	F8W8W7	TGOLN2	15.9782	16.0943	16.2672	16.2169	16.369	1.22179	1.1799	1.31107	+		+		F8W8W7;J3KQ45;O43493;O43493-2;O43493-3;O43493-5
	C9J0K6	SRI	16.7704	16.5544	16.7592	16.8774	17.1562	0.992308	1.07704	1.30657	+	+			C9J0K6;P30626;P30626-2;P30626-3
	A6NEM2	HCFC1	15.5616	15.4817	15.6272	16.1205	15.9466	1.04655	1.47318	1.30583	+	+			A6NEM2;P51610;P51610-2;P51610-4
	Q99536	VAT1	18.3697	18.1401	18.3452	18.4659	18.7546	0.983189	1.06899	1.30577	+	+			Q99536
	A6NEL0	HMGN1	17.9727	17.7019	17.9388	18.1987	18.3564	0.976795	1.16959	1.30473	+	+	+		A6NEL0;A6NL93;P05114
	P04217	A1BG	18.241	18.2307	18.4323	18.4785	18.6199	1.14183	1.17898	1.30036	+	+			P04217
	O60814	HIST1H2BK	24.2444	24.2013	24.1886	24.6781	24.6187	0.96202	1.35068	1.29618	+	+			O60814;P57053;P62807
	O15400	STX7	16.6555	16.4602	16.7007	16.8551	17.0269	1.03186	1.14838	1.29364	+	+			O15400;O15400-2
	O43399	TPD52L2	16.9054	16.8462	17.1404	17.0238	17.276	1.17684	1.08551	1.29285	+	+	+		O43399;O43399-5;O43399-7
	Q9BX66-11	SORBS1	17.6925	17.5845	17.5774	17.8707	18.0596	0.92328	1.13147	1.28972	+	+			Q9BX66-11;Q9BX66-3
	P05783	KRT18	24.2356	24.1816	24.7375	24.7759	24.6017	1.41605	1.45421	1.28886	+	+		+	P05783
	O60890	OPHN1	16.5073	17.4602	17.0438	16.7678	16.8734	1.45044	1.19785	1.28882	+	+			O60890
	P12111	COL6A3	21.5338	21.0983	21.5498	22.2688	21.8965	1.01112	1.66434	1.28583	+	+			P12111
	P37059	HSD17B2	19.2937	19.1907	19.2204	19.6731	19.6558	0.950466	1.30082	1.28529	+	+			P37059
	Q14204	DYNC1H1	17.3334	17.3704	17.5223	17.6479	17.6905	1.13987	1.24359	1.28084	+	+			Q14204
	P29350	PTPN6	16.1701	16.2128	16.3741	16.6171	16.5246	1.15189	1.36326	1.27855	+	+			P29350;P29350-3
	P63092	GNAS	17.5441	17.5995	17.5761	17.7867	17.8972	1.02247	1.18313	1.27734	+	+			P63092;P63092-4;Q5JWF2
	Q7L576	CYFIP1	16.2853	16.2884	16.4576	16.5533	16.6365	1.12689	1.20416	1.27565	+	+	+		Q7L576
	P21283	ATP6V1C1	15.8023	15.7772	16.0135	16.0609	16.1508	1.15766	1.19638	1.27324	+	+			P21283
	O00151	PDLIM1	18.8256	18.6444	19.0358	19.0211	19.1678	1.15687	1.1451	1.26774	+	+	+		O00151
	Q01518	CAP1	19.427	19.3684	19.6143	19.6762	19.7683	1.13869	1.18861	1.26688	+	+			Q01518
	P09471-2	GNAO1	19.3196	19.2667	19.3982	19.5504	19.6596	1.05599	1.17347	1.26573	+	+			P09471-2
	P63104	YWHAZ	21.6962	21.6124	21.8211	21.9258	22.0299	1.09046	1.17253	1.26026	+	+	+		P63104
	P12110	COL6A2	20.3702	20.1109	20.4258	21.1525	20.7031	1.03927	1.71989	1.2596	+	+			P12110
	J3KTL2	SRSF1	17.6111	17.794	17.6836	17.9402	17.944	1.05156	1.25626	1.25954	+	+			J3KTL2;Q07955
	P22570	FDXR	18.4809	18.4948	19.0063	18.9741	18.8136	1.4394	1.40762	1.25937	+	+		+	P22570;P22570-7
	Q5SSJ5	HP1BP3	17.9579	17.8481	17.8298	18.2915	18.2893	0.915057	1.26018	1.25823	+	+			Q5SSJ5
	A0A0C4DFU2	SOD2	21.7904	21.6396	22.1306	22.1031	22.12	1.26589	1.242	1.25669	+	+			A0A0C4DFU2;P04179
	Q7L0Y3	TRMT10C	15.6682	15.7518	16.0828	16.1116	15.9948	1.33296	1.35987	1.25407	+	+		+	Q7L0Y3
	Q8N0X4	CLYBL	18.3717	18.4559	18.8685	18.6424	18.6977	1.41113	1.20641	1.25353	+	+			Q8N0X4
	Q13263	TRIM28	17.4359	17.3829	17.468	17.7717	17.7618	1.02246	1.26207	1.2534	+	+			Q13263
	Q14847	LASP1	20.6452	20.4876	20.7498	20.7466	20.9687	1.0752	1.07278	1.25133	+	+			Q14847;Q14847-2
	Q1KMD3	HNRNPUL2	16.6851	16.658	16.7518	16.9933	17.0071	1.04735	1.23822	1.25008	+	+			Q1KMD3
	P04264	KRT1	19.6905	19.4917	20.0143	20.2186	20.0123	1.25166	1.44206	1.24995	+	+			P04264
	P62873	GNB1	18.0399	18.0325	18.0588	18.2269	18.3532	1.01317	1.13836	1.24259	+	+			P62873
	P35241	RDX	20.0333	20.0203	20.166	20.2339	20.3401	1.09634	1.14918	1.23693	+	+			P35241;P35241-5
	Q9Y295	DRG1	15.3958	15.573	15.5143	15.3903	15.7009	1.08563	0.996161	1.23551	+		+		Q9Y295
	Q9UHD8	9-Sep	17.0432	16.9096	17.1648	17.2083	17.3412	1.08791	1.12126	1.22942	+	+	+		Q9UHD8
	Q04837	SSBP1	18.8889	18.8445	19.0998	19.2064	19.186	1.15745	1.24617	1.22873	+	+			Q04837
	P37108	SRP14	17.8885	17.8984	17.9832	18.0854	18.183	1.06784	1.14623	1.22649	+	+			P37108
	P50914	RPL14	19.8597	20.0393	20.0893	20.26	20.1542	1.1725	1.31973	1.22646	+	+			P50914
	Q15181	PPA1	19.0288	18.9934	19.2608	19.0613	19.3164	1.17447	1.02279	1.22064	+	+			Q15181
	E7EWB4	DPYSL5	25.2962	25.2431	25.2453	25.705	25.5833	0.965373	1.32763	1.22019	+	+			E7EWB4;Q9BPU6
	P41250	GARS	18.0364	18.0088	18.4593	18.4208	18.3223	1.34056	1.30531	1.21918	+			+	P41250
	Q9NQ88	TIGAR	15.4037	15.4679	15.5582	15.8308	15.6892	1.11303	1.3446	1.21886	+			+	Q9NQ88
	P12956	XRCC6	17.8209	17.9558	17.9826	18.2092	18.104	1.11862	1.30884	1.21682	+	+			P12956
	P41252	IARS	16.2415	16.3515	16.7059	16.6274	16.5185	1.37971	1.30666	1.21167	+	+			P41252
	P20700	LMNB1	19.0825	19.0493	19.1238	19.3389	19.3547	1.02903	1.19453	1.20764	+		+		P20700
	Q99729-3	HNRNPAB	17.5535	17.5373	17.748	17.6834	17.8238	1.14432	1.09422	1.20607	+	+			Q99729-3
	A0A075B7D9	TAF15	18.8487	18.8649	18.8702	19.094	19.1165	1.01499	1.1853	1.20394	+	+			A0A075B7D9;Q92804;Q92804-2
	P62070	RRAS2	17.014	16.8933	17.0492	17.1983	17.2806	1.02471	1.13629	1.20298	+	+			P62070;P62070-4
	P60981	DSTN	17.9877	17.6768	17.9223	17.7796	18.2502	0.955684	0.865675	1.19956	+	+			P60981
	Q9BTV4	TMEM43	17.2598	17.1392	17.0367	17.6252	17.5193	0.856735	1.2882	1.19707	+	+			Q9BTV4
	P31946	YWHAB	19.8217	19.7516	19.9595	19.9292	20.081	1.10021	1.07731	1.19683	+	+			P31946;P31946-2
	P09429	HMGB1	19.7196	19.8245	19.637	19.928	19.9729	0.944371	1.15545	1.19193	+	+			P09429;Q5T7C4
	P62136	PPP1CA	17.6395	17.6161	17.7226	17.8609	17.8876	1.05924	1.16583	1.18762	+	+			P62136
	Q07954	LRP1	17.8698	17.7047	17.9585	18.041	18.1148	1.06345	1.12599	1.18507	+	+			Q07954
	Q02818	NUCB1	17.5236	17.4103	17.6331	17.5121	17.7658	1.07889	0.992081	1.18281	+	+			Q02818
	F8WCF6	ARPC4-TTLL3	18.7015	18.4981	18.8188	18.8551	18.9426	1.08473	1.11236	1.18193	+	+			F8WCF6;P59998;P59998-3
	Q6DD88	ATL3	16.7256	16.7588	16.9979	16.9782	16.9659	1.20771	1.19135	1.18122	+			+	Q6DD88
	Q9HDC9	APMAP	20.1772	20.0861	20.2942	20.3946	20.4103	1.08444	1.1626	1.17536	+	+			Q9HDC9
	G8JLB6	HNRNPH1	19.7041	19.8027	19.7522	19.9761	19.9358	1.03391	1.20747	1.17424	+	+			G8JLB6;P31943
	O75116	ROCK2	15.7476	15.6424	15.7968	15.9792	15.9783	1.03467	1.17411	1.17334	+	+			O75116
	Q99426	TBCB	15.9382	15.8485	15.9868	16.1329	16.1684	1.03428	1.14447	1.17299	+	+			Q99426
	P62942	FKBP1A	19.4087	19.2402	19.4241	19.4888	19.6384	1.01077	1.0571	1.17261	+	+	+		P62942
	A0A0D9SGC1	MYO6	15.5942	15.6897	15.747	15.6895	15.8206	1.11177	1.0683	1.16992	+			+	A0A0D9SGC1
	P62495	ETF1	16.2624	16.3518	16.6035	16.527	16.4881	1.26674	1.20133	1.16937	+			+	P62495
	P10155	TROVE2	14.8542	14.6322	14.5201	15.2382	15.0794	0.793291	1.30495	1.16891	+	+			P10155
	P61158	ACTR3	19.1739	19.0565	19.2057	19.3341	19.3979	1.02225	1.11743	1.16795	+	+			P61158
	G3V1L9	TJP1	15.0223	14.9935	15.076	15.3557	15.2454	1.03795	1.26001	1.16726	+	+			G3V1L9;Q07157
	Q08945	SSRP1	16.0068	15.9017	16.0466	16.2249	16.2244	1.02797	1.16315	1.16275	+	+			Q08945
	P15848	ARSB	15.3053	15.6207	15.3911	15.4835	15.5216	1.06133	1.13152	1.16179	+			+	P15848
	P50570	DNM2	17.4029	17.4419	17.5697	17.6519	17.618	1.12259	1.18838	1.1608	+	+			P50570
	C9JQV0	C7orf50	14.7549	14.8785	14.8619	15.2095	14.9689	1.07703	1.37038	1.15995	+	+			C9JQV0;Q9BRJ6
	P13010	XRCC5	18.6294	18.563	18.7342	18.8474	18.8379	1.07534	1.16307	1.15544	+	+			P13010
	O75083	WDR1	19.9044	19.8624	20.0054	20.0603	20.1067	1.07249	1.11414	1.15056	+	+			O75083
	Q9BSJ8	ESYT1	17.6337	17.5234	17.8278	17.7277	17.836	1.14395	1.0673	1.15052	+	+			Q9BSJ8
	Q8NBS9	TXNDC5	19.4897	19.3758	19.6224	19.4031	19.6896	1.0963	0.941744	1.1486	+	+			Q8NBS9
	Q15149	PLEC	19.1455	19.0612	19.2406	19.3909	19.3437	1.06819	1.18544	1.14728	+	+		+	Q15149
	Q13561	DCTN2	17.5304	17.4003	17.5565	17.5399	17.7239	1.01824	1.00657	1.14354	+	+			Q13561;Q13561-2;Q13561-3
	P07437	TUBB	20.2064	20.1513	20.3245	20.2249	20.3973	1.08529	1.01289	1.14147	+		+		P07437;Q5JP53
	P26447	S100A4	18.1396	17.6019	17.7785	18.1733	18.33	0.778592	1.02367	1.14113	+	+			P26447
	Q9UBC2-2	EPS15L1	15.4833	15.3245	15.6363	15.6345	15.6721	1.11187	1.11052	1.13978	+	+			Q9UBC2-2
	Q06124	PTPN11	17.0655	17.014	17.2349	17.1852	17.2539	1.12466	1.08655	1.13956	+	+		+	Q06124
	O15145	ARPC3	19.4671	19.3442	19.4863	19.608	19.6555	1.01344	1.10264	1.13952	+	+			O15145
	Q5TEC6	HIST2H3PS2	21.654	21.7898	21.5446	22.1072	21.8424	0.927	1.36902	1.13951	+	+			Q5TEC6
	O15144	ARPC2	18.6415	18.4556	18.7495	18.7643	18.829	1.07772	1.08882	1.13872	+	+			O15144
	P68363	TUBA1B	21.719	21.7694	21.9439	21.9258	21.9057	1.16875	1.15418	1.1382	+			+	P68363
	O43390	HNRNPR	18.8638	18.8396	18.9544	19.032	19.0475	1.06478	1.12368	1.13578	+		+		O43390
	P48507	GCLM	17.0032	16.8977	16.9697	17.0591	17.1771	0.977039	1.0395	1.1281	+			+	P48507
	P38159	RBMX	18.2534	18.2803	18.2275	18.5327	18.4265	0.98223	1.21359	1.12751	+	+			P38159
	A0A0D9SGF6	SPTAN1	20.5254	20.4283	20.6486	20.5537	20.6965	1.08917	1.01978	1.1259	+	+			A0A0D9SGF6
	P47755	CAPZA2	19.1272	19.0371	19.1917	19.2059	19.294	1.04576	1.05611	1.12264	+		+		P47755
	D3YTA9	PPP3R1	15.0687	14.8408	15.0212	15.0191	15.2355	0.96761	0.966247	1.1226	+	+			D3YTA9;F6U1T9;P63098
	Q01082	SPTBN1	20.3361	20.2515	20.5298	20.4783	20.5027	1.14368	1.10359	1.12244	+	+		+	Q01082
	P63000	RAC1	20.058	19.8985	20.0696	20.0951	20.2126	1.00805	1.02608	1.11309	+	+			P63000;P63000-2
	Q6ZVM7	TOM1L2	14.5307	14.4701	15.3961	16.0943	14.6842	1.82185	2.95593	1.11229	+	+			Q6ZVM7
	Q13367-3	AP3B2	22.6861	22.7888	22.8022	22.744	22.8391	1.08383	1.04094	1.11185	+	+			Q13367-3
	Q6PCB0	VWA1	15.0062	14.6413	15.2641	15.408	15.1517	1.19577	1.32118	1.10613	+	+			Q6PCB0
	A0A0C4DGQ8	DHRS7B	15.0837	14.7911	15.1186	15.3063	15.2213	1.02444	1.16684	1.10005	+	+			A0A0C4DGQ8;Q6IAN0
	Q6UWY5	OLFML1	15.9847	15.5228	15.3843	16.3204	16.1137	0.659555	1.26196	1.09356	+	+			Q6UWY5
	P50148	GNAQ	15.5735	15.2455	15.2131	16.0416	15.7025	0.778919	1.3833	1.09351	+	+			P50148
	A0A1W2PS43	SCARB2	17.5826	17.2678	17.2668	17.5653	17.7114	0.803419	0.988109	1.09337	+	+			A0A1W2PS43;Q14108
	P05455	SSB	16.9781	16.802	17.0928	17.0912	17.103	1.08276	1.08156	1.09042	+		+		P05455
	P61224	RAP1B	19.6269	19.563	19.5637	19.7297	19.738	0.957121	1.0739	1.08003	+	+			P61224;P61224-3
	P21549	AGXT	24.3592	24.6231	24.2977	24.2947	24.4566	0.958313	0.956267	1.06984	+			+	P21549
	P63208	SKP1	18.0664	17.844	18.4015	17.905	18.1631	1.26154	0.894205	1.06937	+	+			P63208
	P05198	EIF2S1	18.6959	18.6118	18.8213	18.7095	18.7913	1.0908	1.00942	1.06837	+	+			P05198
	B4DJV2	CS	20.0927	19.998	20.2779	20.2497	20.1787	1.137	1.11502	1.06146	+			+	B4DJV2;O75390
	P56192	MARS	17.1291	16.9463	17.2531	17.2864	17.2148	1.08974	1.11523	1.06119	+			+	P56192
	Q5JTV8	TOR1AIP1	16.1581	16.0536	15.9875	16.3259	16.2371	0.888494	1.12332	1.05628	+	+			Q5JTV8
	P49356	FNTB	15.5248	15.7351	15.1139	14.577	15.6023	0.752117	0.51842	1.05517	+	+			P49356
	Q86VU5	COMTD1	16.7914	16.8616	17.0356	16.7541	16.8536	1.18439	0.974483	1.04405	+			+	Q86VU5
	Q10713	PMPCA	17.3802	17.4362	17.6575	17.5822	17.4383	1.21194	1.15025	1.04111	+			+	Q10713
	B1AK87	CAPZB	18.939	18.7738	18.9157	18.9275	18.9862	0.983978	0.992046	1.03324	+	+	+		B1AK87;B1AK88;P47756-2
	Q92616	GCN1	16.3812	16.4646	16.587	16.4536	16.3998	1.15332	1.05149	1.013	+			+	Q92616
	P22392-2	NME2	21.7281	21.7433	21.899	21.7383	21.7436	1.12573	1.00711	1.01082	+			+	P22392-2;Q32Q12
	Q9Y2Z0	SUGT1	17.1034	17.0864	17.1808	16.9446	17.104	1.05511	0.895777	1.00038	+	+		+	Q9Y2Z0
	O75506	HSBP1	15.8368	15.5334	15.7546	15.3496	15.8372	0.944627	0.713397	1.00027	+	+			O75506
	D6REX3	SEC31A	19.5221	19.5299	19.7231	19.5369	19.5149	1.14949	1.01032	0.995044	+			+	D6REX3
	Q9BS26	ERP44	19.9985	19.9186	19.8248	19.7333	19.9875	0.886597	0.832104	0.992432	+			+	Q9BS26
	O75170	PPP6R2	15.5299	15.551	15.3033	15.3732	15.4895	0.85463	0.897052	0.972382	+			+	O75170;O75170-2;O75170-3;O75170-4;O75170-5;O75170-6
	Q53FA7	TP53I3	15.6245	15.4534	15.9834	15.4069	15.5801	1.28238	0.859994	0.96965	+			+	Q53FA7
	P11177	PDHB	18.3674	18.169	18.5135	18.5352	18.3218	1.10663	1.12336	0.968898	+			+	P11177;P11177-2
	Q14554	PDIA5	18.4866	18.4213	18.2098	18.3482	18.4385	0.825435	0.908499	0.967183	+			+	Q14554
	Q9H1X3	DNAJC25	15.1884	15.2765	14.9855	15.0789	15.1142	0.868813	0.926913	0.949892	+		+		Q9H1X3
	O95486	SEC24A	17.3744	17.3277	17.5293	17.3619	17.2961	1.11335	0.991389	0.947213	+			+	O95486
	A6NCS6	C2orf72	17.0745	17.2617	16.9205	16.8933	16.9959	0.898789	0.881961	0.947007	+	+			A6NCS6
	P13984	GTF2F2	15.0518	14.3832	14.7065	15.2832	14.9697	0.787136	1.17395	0.944679	+	+			P13984
	Q9Y5M8	SRPRB	16.9994	17.1151	17.0902	17.0284	16.9161	1.065	1.02029	0.943891	+	+			Q9Y5M8
	F5H365	SEC23A	19.2396	19.2438	19.3665	19.2084	19.1458	1.09196	0.978588	0.937086	+			+	F5H365;Q15436
	Q9NQH7	XPNPEP3	17.4948	17.5588	17.5573	17.1913	17.3936	1.04423	0.810241	0.932234	+	+			Q9NQH7;Q9NQH7-2;Q9NQH7-4
	Q9H477	RBKS	18.3491	18.4899	18.4206	18.1405	18.222	1.05085	0.865425	0.915727	+	+			Q9H477
	P49326	FMO5	20.7513	20.7984	20.3566	20.96	20.6176	0.760651	1.15565	0.911471	+			+	P49326
	P00739	HPR	15.422	16.4544	16.031	15.2802	15.2665	1.52529	0.906407	0.897846	+	+			P00739;P00739-2
	Q9H993	ARMT1	16.686	16.7898	16.5554	16.4704	16.5269	0.91342	0.861182	0.895531	+	+			Q9H993
	P00395	MT-CO1	17.9095	18.2834	17.832	17.8544	17.7486	0.947698	0.962516	0.894493	+	+			P00395
	P40227	CCT6A	19.4233	19.3015	19.3938	19.2292	19.2607	0.979792	0.874115	0.893444	+			+	P40227
	O96005	CLPTM1	17.7281	17.7653	17.7436	17.5689	17.5498	1.01079	0.895493	0.883753	+	+			O96005
	O14756	HSD17B6	21.2505	21.4788	21.2154	20.9608	21.0643	0.975951	0.818072	0.878927	+	+			O14756
	Q9NPE2	NGRN	21.1778	21.9925	21.0592	20.3182	20.9886	0.921055	0.551101	0.877115	+	+			Q9NPE2
	Q9Y5Y7	LYVE1	15.5263	15.5601	15.1948	13.8182	15.3344	0.794705	0.306059	0.875478	+	+			Q9Y5Y7
	P42677	RPS27	18.9365	19.0982	18.8726	18.8511	18.7431	0.956699	0.942519	0.874551	+	+			P42677
	Q9H6T0-2	ESRP2	15.9677	16.0159	15.8855	15.9269	15.7645	0.944657	0.972129	0.86863	+	+			Q9H6T0-2
	K7ESP4	DCAKD	16.537	16.6336	16.4767	16.4532	16.3197	0.959118	0.943629	0.860199	+	+			K7ESP4;Q8WVC6
	P16452	EPB42	15.3533	15.857	15.2445	14.9305	15.1338	0.927312	0.745949	0.858862	+	+			P16452;P16452-2;P16452-3
	P17174	GOT1	22.1734	21.9373	21.8429	21.7225	21.9371	0.795259	0.731573	0.848933	+			+	P17174
	Q9BYE7	PCGF6	18.686	18.9511	18.4251	18.107	18.4398	0.83457	0.669424	0.843135	+	+			Q9BYE7
	Q9NZ01	TECR	19.2701	19.2294	18.9552	19.077	19.0229	0.803861	0.874705	0.84252	+		+		Q9NZ01
	O43741	PRKAB2	15.0344	15.1185	15.0667	14.9631	14.786	1.02267	0.951771	0.841818	+	+			O43741
	Q9Y646	CPQ	16.5711	16.4181	16.2797	16.3419	16.3172	0.817096	0.853139	0.838648	+			+	Q9Y646
	A0A087WV24	DDC	16.606	16.8039	16.3263	16.3987	16.3465	0.823729	0.86615	0.835345	+	+			A0A087WV24;P20711;P20711-3
	A0A0G2JMG3	ABCC6	16.2949	16.429	16.3282	16.3031	16.0316	1.02333	1.00567	0.833186	+	+			A0A0G2JMG3
	P31153	MAT2A	19.4578	19.7738	19.1899	19.3318	19.1942	0.830529	0.916311	0.832994	+	+		+	P31153
	Q16719	KYNU	17.8664	17.8368	17.6629	17.464	17.6006	0.868479	0.756599	0.831784	+	+			Q16719
	Q99436	PSMB7	18.8769	18.8045	18.7206	18.4657	18.5995	0.897333	0.75201	0.825115	+	+			Q99436
	P25786	PSMA1	20.0334	19.8335	19.8749	19.5854	19.7523	0.895979	0.733067	0.822966	+	+			P25786;P25786-2
	P35270	SPR	19.7716	19.6953	19.7288	19.471	19.4903	0.970795	0.811899	0.822874	+	+			P35270
	P68871	HBB	26.2002	26.6862	26.1293	25.5171	25.9159	0.952045	0.622817	0.821113	+	+			P68871
	Q9NR22	PRMT8	18.4541	19.0306	18.2991	17.7918	18.1692	0.898111	0.631869	0.820781	+	+			Q9NR22;Q9NR22-2
	Q9Y2S2-2	CRYL1	21.3182	21.289	21.1539	20.937	21.0327	0.892361	0.76777	0.820426	+	+			Q9Y2S2-2
	P11766	ADH5	21.2389	21.1294	20.9768	20.874	20.9431	0.833869	0.776495	0.814581	+	+			P11766
	Q9NYQ3	HAO2	18.2945	18.3852	18.0397	17.6904	17.9976	0.838145	0.657898	0.814026	+	+			Q9NYQ3;Q9NYQ3-2
	P16930	FAH	20.1627	20.1421	19.9736	19.6925	19.8615	0.877141	0.72189	0.811582	+	+			P16930
	H0YI09	METTL7A	18.8161	18.7754	18.5142	18.6077	18.5118	0.811169	0.865465	0.809856	+			+	H0YI09;Q9H8H3
	P08240	SRPRA	18.2239	18.1902	18.1008	18.0082	17.9195	0.918247	0.861107	0.809787	+	+			P08240
	O95081	AGFG2	15.6156	15.6867	15.5644	15.0551	15.3051	0.965173	0.678075	0.806374	+	+			O95081
	P29144	TPP2	17.9871	17.8833	17.7232	17.5697	17.6751	0.832781	0.748754	0.805506	+	+			P29144
	Q9NQC3	RTN4	20.4837	20.5195	20.2435	20.1947	20.1679	0.84666	0.818464	0.803445	+	+			Q9NQC3
	P30043	BLVRB	21.9907	22.1905	21.7241	21.6472	21.6722	0.831295	0.788124	0.801884	+	+			P30043
	Q02790	FKBP4	17.8161	17.8263	17.6671	17.458	17.4944	0.901894	0.780169	0.800131	+	+			Q02790
	Q9BV57	ADI1	19.0112	18.9146	18.7202	18.6176	18.6873	0.81731	0.761225	0.798862	+	+			Q9BV57
	P07738	BPGM	17.0915	17.4441	16.9558	16.352	16.7659	0.91021	0.598946	0.797966	+	+			P07738
	O14975	SLC27A2	20.018	19.9292	19.7754	19.6507	19.6924	0.845221	0.7752	0.797933	+	+	+		O14975
	Q9UHG3	PCYOX1	19.9671	20.037	19.7424	19.6477	19.6406	0.855796	0.801415	0.797447	+	+			Q9UHG3
	P47989	XDH	19.0093	18.9396	18.7572	18.3776	18.6812	0.839669	0.645432	0.796583	+	+			P47989
	H0Y360	AMPD2	17.2481	17.1524	17.1103	16.7897	16.9195	0.908918	0.72777	0.796316	+	+			H0Y360;Q01433;Q01433-2
	H3BLU7	AKR7A2	19.1199	19.0946	18.8865	18.8985	18.7899	0.850651	0.857714	0.795549	+	+			H3BLU7;O43488
	Q04828	AKR1C1	24.1829	24.399	24.0793	23.8417	23.8514	0.930699	0.789418	0.794747	+	+			Q04828
	Q15126	PMVK	18.0363	17.8671	17.8302	17.6157	17.6965	0.86692	0.747113	0.790163	+	+			Q15126
	P69905	HBA1	26.2336	26.8688	26.0733	25.5438	25.8926	0.894873	0.619939	0.789528	+	+			P69905
	Q9NQ94	A1CF	18.0781	18.0407	17.9338	17.764	17.7242	0.904834	0.804362	0.782451	+	+			Q9NQ94
	J3KNF4	CCS	18.5345	18.4045	18.1224	17.9739	18.1784	0.751493	0.678006	0.781256	+	+	+		J3KNF4
	O14874	BCKDK	17.9373	17.7194	18.0125	17.7789	17.5742	1.05349	0.895981	0.777466	+			+	O14874
	P30044	PRDX5	21.6502	21.4415	21.5522	21.2408	21.2848	0.934313	0.752931	0.77624	+	+			P30044;P30044-2
	P10768	ESD	19.9164	19.895	19.6808	19.6174	19.5493	0.849323	0.812821	0.775319	+	+			P10768
	Q96CN7	ISOC1	19.8807	19.7584	19.7082	19.4906	19.5086	0.887329	0.763083	0.772651	+	+			Q96CN7
	Q9Y281	CFL2	19.9046	19.6975	19.7327	19.4386	19.5323	0.887664	0.723961	0.772539	+	+			Q9Y281;Q9Y281-3
	Q9UI17	DMGDH	20.9535	20.5542	20.3024	20.5952	20.5797	0.636828	0.780096	0.77176	+		+		Q9UI17
	P04424	ASL	21.7919	21.6705	21.3692	21.1909	21.4167	0.745976	0.659272	0.770975	+	+		+	P04424
	Q13576	IQGAP2	20.7715	20.731	20.6147	20.4535	20.3896	0.897004	0.802135	0.767429	+	+			Q13576
	P32119	PRDX2	23.0086	22.9571	22.7646	22.48	22.6259	0.844421	0.693247	0.767026	+	+			P32119
	O14879	IFIT3	22.2931	22.63	22.2975	21.3017	21.9074	1.00299	0.502988	0.765396	+	+	+		O14879
	Q5T6V5	C9orf64	17.0386	16.9678	16.8533	16.6574	16.6506	0.87945	0.767813	0.764184	+	+			Q5T6V5
	Q9UNU6	CYP8B1	19.296	19.5099	19.0992	18.9399	18.9054	0.872455	0.781238	0.76279	+	+			Q9UNU6
	Q03154	ACY1	22.5515	22.3516	22.3689	22.0454	22.1597	0.881092	0.704104	0.762197	+	+			Q03154
	Q14571	ITPR2	16.6369	16.5349	16.4044	16.31	16.2388	0.851174	0.797262	0.758893	+	+			Q14571
	A6NFX8	NUDT5	18.3763	18.2405	18.103	17.896	17.9759	0.827457	0.716838	0.757647	+	+			A6NFX8;Q9UKK9
	E9PKT9	MOCS2	17.542	17.4384	17.2878	16.9744	17.1413	0.838471	0.674724	0.757482	+	+			E9PKT9;O96033
	Q7Z3B1	NEGR1	20.7101	21.2515	20.5739	20.1938	20.3083	0.909935	0.699145	0.75692	+	+	+		Q7Z3B1;Q7Z3B1-2
	Q8IYQ7	THNSL1	17.3299	17.3033	17.1924	17.122	16.928	0.9091	0.865768	0.756837	+	+			Q8IYQ7
	P04040	CAT	24.2066	24.3985	23.9728	23.4541	23.7903	0.850431	0.593612	0.74935	+	+			P04040
	A0A024R571	EHD1	18.7701	18.8696	18.5495	18.556	18.3532	0.858207	0.862055	0.749006	+	+			A0A024R571;Q9H4M9
	Q08477-2	CYP4F3	18.3743	18.4369	18.1011	17.9738	17.9491	0.827485	0.757587	0.744752	+	+			Q08477-2
	O76071	CIAO1	16.9056	16.6969	16.6266	16.4346	16.4792	0.824185	0.72151	0.744167	+	+			O76071
	P22234	PAICS	19.6733	19.5727	19.4235	19.1368	19.2447	0.841021	0.689464	0.743	+	+	+		P22234
	Q96GK7	FAHD2A	19.9686	19.8366	19.8069	19.4872	19.5358	0.893993	0.716282	0.740816	+	+			Q96GK7
	A0A0X1KG75	COBLL1	15.9362	15.8893	15.6615	15.3231	15.4999	0.826632	0.653791	0.739044	+	+			A0A0X1KG75;Q53SF7;Q53SF7-2;Q53SF7-3;Q53SF7-4
	A0A0D9SFP2	HADH	19.447	19.9959	19.2666	18.6165	19.001	0.882421	0.562306	0.734072	+	+			A0A0D9SFP2
	P17516	AKR1C4	22.741	22.8817	22.4888	22.2223	22.2934	0.839632	0.698018	0.733303	+	+	+		P17516
	P33121	ACSL1	22.6838	22.6972	22.5289	22.1359	22.2344	0.89817	0.684006	0.732321	+	+			P33121
	Q99424	ACOX2	19.9606	19.847	19.4832	19.3442	19.5082	0.718284	0.652288	0.7308	+			+	Q99424
	E7ETB3	DNPEP	18.4194	18.2974	18.1235	17.9666	17.9657	0.814566	0.730622	0.730143	+	+	+		E7ETB3;Q9ULA0
	P49419-2	ALDH7A1	21.4507	21.4064	21.1405	20.9078	20.9942	0.806506	0.686374	0.728748	+	+			P49419-2
	P28072	PSMB6	20.2691	20.1806	20.0369	19.7907	19.8126	0.851366	0.717797	0.728747	+	+	+		P28072
	Q92747	ARPC1A	18.2821	18.1341	18.0615	17.7742	17.8248	0.858233	0.703246	0.72835	+	+			Q92747
	H0YLN8	TRPM7	21.2254	21.6659	20.9879	20.2268	20.7671	0.848187	0.500494	0.727844	+	+	+		H0YLN8;Q96QT4
	Q13085	ACACA	16.7152	16.6344	16.9241	16.0992	16.2516	1.15581	0.652466	0.725168	+	+			Q13085;Q13085-4
	Q9HD40	SEPSECS	18.0113	17.7245	17.717	17.4578	17.5458	0.815464	0.68137	0.724192	+	+			Q9HD40
	O75452	RDH16	20.5068	20.5818	20.137	19.888	20.0398	0.77391	0.651212	0.723488	+	+			O75452
	Q9HBI6	CYP4F11	17.2062	17.3375	17.0967	16.9304	16.7388	0.926908	0.825979	0.723262	+	+			Q9HBI6
	P32929	CTH	19.2408	19.0037	18.5626	18.4375	18.7526	0.624958	0.573047	0.712897	+			+	P32929
	P23526	AHCY	21.7264	21.5909	21.3254	21.1777	21.2334	0.757351	0.68368	0.710559	+	+			P23526
	Q8NFW8	CMAS	17.687	17.5857	17.4541	17.25	17.1903	0.850914	0.738691	0.708733	+	+			Q8NFW8
	Q00266	MAT1A	21.4885	21.5896	20.981	20.9021	20.9849	0.703415	0.665991	0.705347	+	+		+	Q00266
	P0DN79	CBSL	20.0211	19.8939	19.369	19.205	19.515	0.636348	0.567946	0.704114	+	+			P0DN79;P35520
	Q04760	GLO1	20.862	20.7716	20.5748	20.2916	20.3524	0.819495	0.673432	0.702433	+	+			Q04760;Q04760-2
	P11168	SLC2A2	20.314	20.4564	19.922	19.8998	19.7951	0.762071	0.750433	0.697899	+	+			P11168
	P55263	ADK	19.7595	19.6772	19.5487	19.3082	19.2391	0.864084	0.731379	0.697193	+	+			P55263
	Q68D91	MBLAC2	14.5883	14.7852	14.5105	14.3984	14.0669	0.947474	0.87669	0.696677	+	+			Q68D91
	P30086	PEBP1	24.447	24.1576	24.0653	23.8058	23.9223	0.76749	0.641155	0.695098	+	+			P30086
	P54840	GYS2	18.7496	18.5789	18.3234	18.1311	18.2196	0.744194	0.651364	0.692558	+			+	P54840
	P08473	MME	14.3986	14.8079	14.2419	13.6324	13.868	0.897077	0.588	0.692309	+	+			P08473
	P11586	MTHFD1	23.1174	22.9251	22.7005	22.42	22.5852	0.749044	0.616694	0.691503	+	+		+	P11586
	O94985	CLSTN1	20.7804	20.6377	20.5052	20.2278	20.2481	0.826316	0.681779	0.691443	+	+			O94985;O94985-2
	C9JIF9	APEH	20.5059	20.279	20.228	20.0121	19.9709	0.824761	0.710143	0.690157	+	+			C9JIF9;P13798
	Q9UDX3	SEC14L4	16.6819	16.4827	16.346	15.6264	16.1449	0.792295	0.481136	0.689198	+	+			Q9UDX3
	P34913	EPHX2	21.1848	21.2532	20.9911	20.8672	20.6457	0.874354	0.802402	0.688172	+	+			P34913
	Q96HR9	REEP6	21.997	21.855	21.8642	21.5123	21.4546	0.912088	0.714638	0.686643	+	+			Q96HR9;Q96HR9-2
	Q63HM1	AFMID	17.6854	17.7583	17.6267	17.1526	17.1382	0.960172	0.691238	0.684363	+	+			Q63HM1;Q63HM1-2
	P05089	ARG1	23.9242	23.7712	23.4484	23.2311	23.375	0.719067	0.618565	0.683443	+	+			P05089;P05089-2
	P23141	CES1	23.9564	23.8324	23.7349	23.3871	23.4038	0.857692	0.673966	0.681791	+	+			P23141;P23141-2
	Q9UBQ7	GRHPR	23.9535	23.7374	23.5069	23.4115	23.3976	0.733794	0.686861	0.680258	+	+		+	Q9UBQ7
	O75874	IDH1	24.2313	24.0522	23.8892	23.5875	23.6649	0.788866	0.639987	0.675294	+	+			O75874
	Q96GD0	PDXP	17.8799	17.583	17.5695	16.9688	17.3112	0.806425	0.531792	0.674248	+	+			Q96GD0
	O76054	SEC14L2	19.5669	19.6285	19.2007	18.8607	18.997	0.77583	0.612923	0.673694	+	+			O76054
	Q9H2A2	ALDH8A1	20.47	20.2645	19.9064	19.5505	19.896	0.67664	0.528726	0.671769	+	+			Q9H2A2
	O75828	CBR3	22.7464	22.7482	22.4512	21.5966	22.1695	0.814966	0.450706	0.670431	+	+		+	O75828
	Q8TD30	GPT2	19.1683	19.0506	18.4562	18.2935	18.5914	0.610444	0.545318	0.670403	+	+		+	Q8TD30
	P00367	GLUD1	23.5903	23.538	23.493	23.249	23.0111	0.934735	0.789293	0.669316	+	+			P00367
	P53007	SLC25A1	20.8358	20.783	20.7797	20.5738	20.2565	0.961804	0.83389	0.669288	+	+			P53007
	P05091	ALDH2	25.4695	25.355	25.2228	24.789	24.8897	0.842839	0.623936	0.66908	+	+			P05091
	B7ZM99	MTHFD1L	21.1328	21.1132	20.7056	20.3702	20.5529	0.743718	0.589458	0.66904	+	+			B7ZM99;Q6UB35
	Q9H0W9	C11orf54	20.7375	20.6034	20.3464	20.0724	20.1549	0.762551	0.630656	0.667772	+	+			Q9H0W9
	J3KPS3	ALDOA	24.0359	23.7636	23.7443	23.3388	23.451	0.817001	0.616823	0.666682	+	+			J3KPS3;P04075
	P30047	GCHFR	17.604	17.5186	17.0101	17.1573	17.0132	0.662548	0.733739	0.663976	+			+	P30047
	P07108	DBI	21.0951	20.8987	20.519	20.3383	20.5018	0.670754	0.591797	0.662799	+	+			P07108
	P54868	HMGCS2	25.9976	25.9513	25.7864	25.3662	25.404	0.863833	0.645535	0.662654	+	+			P54868
	Q9Y617	PSAT1	20.6782	20.5646	20.2788	20.1997	20.0835	0.758165	0.717723	0.662184	+	+			Q9Y617
	P00439	PAH	19.7135	19.5557	19.0572	18.9934	19.1174	0.634527	0.607042	0.661544	+			+	P00439
	Q9Y2P5	SLC27A5	22.2682	22.2162	21.7273	21.664	21.667	0.687328	0.657825	0.659193	+	+	+	+	Q9Y2P5
	P20962	PTMS	21.0897	20.9362	20.6533	20.2923	20.4862	0.738967	0.575372	0.658149	+	+			P20962
	Q99611	SEPHS2	18.6655	18.3547	18.3161	17.8886	18.0556	0.784905	0.583634	0.655265	+	+			Q99611
	A6ND91	ASPDH	20.185	20.1166	19.8435	19.5288	19.5738	0.789205	0.634535	0.654646	+	+			A6ND91
	Q9UKS6	PACSIN3	17.0243	17.0303	16.3499	16.5464	16.4095	0.626607	0.71801	0.65301	+	+			Q9UKS6
	Q13228	SELENBP1	22.1828	22.118	21.7042	21.466	21.5671	0.717682	0.608444	0.652609	+	+	+		Q13228;Q13228-4
	P00915	CA1	21.2685	21.6615	21.0213	20.5255	20.6516	0.842549	0.597503	0.652083	+	+	+		P00915
	Q9Y6L6	SLCO1B1	18.1938	18.005	17.7945	17.7323	17.5756	0.758199	0.726238	0.651482	+	+			Q9Y6L6
	P09417	QDPR	21.2594	21.1101	20.8336	20.5313	20.6334	0.744394	0.6037	0.647952	+	+			P09417
	Q16775	HAGH	20.6365	20.4355	20.3344	19.9916	20.0083	0.811056	0.639513	0.646958	+	+			Q16775
	Q9NQR4	NIT2	21.5604	21.3517	21.2276	20.8038	20.9301	0.794011	0.591899	0.646022	+	+			Q9NQR4
	Q93100	PHKB	17.3632	16.9905	16.8475	16.6201	16.7267	0.699468	0.597466	0.643283	+	+			Q93100;Q93100-2;Q93100-3;Q93100-4
	P02775	PPBP	15.7058	15.9708	15.5877	15.4297	15.0647	0.921388	0.825827	0.641227	+	+			P02775
	Q9Y223	GNE	16.7471	16.6082	16.4517	16.2784	16.0956	0.814856	0.722603	0.636612	+	+			Q9Y223;Q9Y223-2
	P48506	GCLC	18.4965	18.279	18.0222	17.7597	17.8434	0.719795	0.600033	0.635898	+	+	+		P48506
	P36871	PGM1	23.3645	23.1572	22.7877	22.4812	22.7106	0.67047	0.542136	0.635562	+	+			P36871
	P50053	KHK	20.0331	20.0814	19.7045	19.4777	19.379	0.796357	0.680467	0.635496	+	+			P50053
	P05062	ALDOB	25.764	25.5773	25.4728	25.2845	25.1085	0.817181	0.717224	0.634853	+	+			P05062
	Q8WUY1	THEM6	18.2327	18.0811	17.9437	17.8399	17.565	0.818491	0.761667	0.629533	+	+			Q8WUY1
	H7C4G1	CCNL1	22.1848	21.8762	21.6775	21.232	21.5107	0.703512	0.516621	0.626727	+	+			H7C4G1;Q9UK58;Q9UK58-6
	Q14376	GALE	19.0843	18.9723	18.5244	18.4723	18.4064	0.678328	0.654272	0.625079	+	+	+		Q14376
	P08519	LPA	17.3996	17.2331	16.92	16.6177	16.7207	0.717189	0.581604	0.624629	+			+	P08519
	B1ALH6	PHYH	19.8209	19.6706	19.3475	19.004	19.1369	0.720232	0.567656	0.622422	+	+			B1ALH6;O14832
	P61457	PCBD1	22.0239	21.9233	21.496	21.1998	21.3377	0.693585	0.56483	0.621486	+	+			P61457
	P02730	SLC4A1	16.8846	17.1911	16.6274	15.5811	16.194	0.836696	0.405142	0.619597	+	+	+		P02730
	Q15392	DHCR24	18.826	18.7735	18.5562	18.1095	18.1334	0.829442	0.608576	0.618721	+	+	+		Q15392
	P09972	ALDOC	24.3246	24.133	24.0157	23.5838	23.6251	0.807231	0.598386	0.615769	+	+			P09972
	Q04446	GBE1	20.6397	20.4623	20.5055	20.0859	19.9334	0.911135	0.681214	0.612862	+	+			Q04446
	P00918	CA2	22.1654	21.9771	21.5414	21.2359	21.4532	0.648853	0.525053	0.610407	+	+			P00918
	Q3LXA3	TKFC	22.8293	22.5454	22.6481	22.244	22.1164	0.881995	0.66654	0.610096	+	+			Q3LXA3
	P35573	AGL	21.5148	21.2776	20.9871	20.8595	20.7986	0.693631	0.634935	0.608692	+	+		+	P35573
	O14841	OPLAH	18.331	18.1073	17.8461	17.3947	17.6096	0.714569	0.522594	0.606546	+	+	+		O14841
	A0A0A0MS56	ADH6	22.1256	22.0617	21.62	21.3477	21.4015	0.704387	0.583213	0.605372	+	+			A0A0A0MS56
	Q00796	SORD	24.085	24.0175	23.5506	23.1814	23.3551	0.690432	0.534555	0.602926	+	+			Q00796
	Q8IVS8	GLYCTK	19.8208	19.4945	19.1944	19.0289	19.0876	0.647785	0.577582	0.601563	+			+	Q8IVS8
	Q9H008	LHPP	18.8689	18.6515	18.6208	18.2068	18.1357	0.842009	0.631933	0.601556	+	+			Q9H008
	P14550	AKR1A1	23.1659	22.7271	22.8577	22.3736	22.4299	0.80764	0.577424	0.600397	+	+			P14550
	Q9BRX8	FAM213A	19.0691	18.8651	18.9117	18.4448	18.3277	0.896679	0.648732	0.598194	+	+			Q9BRX8;Q9BRX8-2
	P13716	ALAD	20.5212	20.2526	20.0282	19.7911	19.7686	0.710533	0.602882	0.593527	+	+			P13716
	P21695	GPD1	22.8519	22.6425	22.6619	22.0241	22.0918	0.876564	0.563369	0.590458	+	+			P21695;P21695-2
	P00441	SOD1	23.9336	23.7702	23.3548	23.1162	23.1651	0.669542	0.567469	0.587033	+	+			P00441
	P31994-2	FCGR2B	17.4205	17.3392	17.0987	16.963	16.6452	0.800058	0.728224	0.584257	+	+			P31994-2;P31994-5
	P13807	GYS1	18.5427	18.3768	18.1395	17.9034	17.7651	0.756191	0.642016	0.583347	+	+			P13807;P13807-2
	Q9NZN3	EHD3	18.474	18.4438	18.195	17.9488	17.6951	0.824156	0.694852	0.582828	+	+			Q9NZN3
	A6NLP5-2	TTC36	19.9261	19.8174	19.2596	18.8498	19.1372	0.63005	0.474256	0.578801	+	+			A6NLP5-2
	O00763	ACACB	16.7037	16.6899	16.5341	15.9484	15.9062	0.889083	0.59242	0.575343	+	+			O00763
	A0A087WT39	LIME1	15.2449	15.1098	14.4248	14.764	14.4455	0.566421	0.716524	0.574587	+	+			A0A087WT39;A0A0J9YYD9;V9GYI1
	Q96DG6	CMBL	22.2058	22.2063	21.7761	21.3747	21.4002	0.742414	0.562087	0.572126	+	+			Q96DG6
	P07327	ADH1A	23.537	23.545	23.0726	22.6157	22.7204	0.724755	0.528037	0.567778	+	+			P07327
	P24298	GPT	21.0466	20.8622	20.2326	19.9738	20.2223	0.568796	0.47537	0.564745	+	+			P24298
	Q9BWS9	CHID1	17.1955	17.1337	16.8784	16.3742	16.3691	0.802722	0.565933	0.563944	+	+			Q9BWS9
	Q7Z4W1	DCXR	24.9313	24.8543	24.5317	24.2606	24.1031	0.758085	0.628226	0.563244	+	+	+		Q7Z4W1
	Q6XQN6	NAPRT	21.241	20.9894	20.8143	20.3743	20.4105	0.743984	0.548402	0.562341	+	+			Q6XQN6
	Q9BRF8	CPPED1	19.4876	19.2411	19.0702	18.5858	18.6557	0.748786	0.535232	0.561805	+	+			Q9BRF8
	Q15738	NSDHL	18.7614	18.4957	18.718	18.0808	17.9269	0.970353	0.623913	0.560768	+	+			Q15738
	Q06278	AOX1	22.8311	22.7375	22.2981	22.1618	21.9863	0.691111	0.628792	0.55679	+	+			Q06278
	P00325	ADH1B	26.2963	25.9818	25.6563	25.3037	25.4514	0.641725	0.502589	0.556754	+	+	+		P00325
	P46952	HAAO	21.799	21.6581	21.2546	20.8935	20.9329	0.685677	0.533861	0.548623	+	+			P46952
	A0A087WSV6	LILRB1	24.2402	23.9461	23.5992	22.8038	23.3663	0.641259	0.369497	0.545671	+	+	+		A0A087WSV6;A0A087WSX8;A0A0B4J1W1;A0A0G2JLS4;A0A0G2JNM2;A0A0G2JNQ6;A0A0G2JP64;A0A0G2JP80;A0A0G2JQ15;A0A0G2JQ44;A0A0G2JQ46;A8MVE2;D9IDM5;D9IDM6;F6TER3;Q8NHL6;Q8NHL6-2;Q8NHL6-3;Q8NHL6-4
	Q9NPD5	SLCO1B3	17.5918	17.372	16.9579	16.5384	16.7134	0.644405	0.481801	0.543943	+	+	+		Q9NPD5
	P82980	RBP5	18.4891	18.4655	17.8576	17.8	17.5958	0.645488	0.620243	0.538367	+	+			P82980
	G3V4T6	GSTZ1	19.1799	18.8555	18.5924	17.9685	18.2839	0.665513	0.431857	0.537363	+	+			G3V4T6
	P51589	CYP2J2	15.84	15.6429	15.3558	15.2799	14.9216	0.71488	0.678267	0.529078	+	+			P51589
	O95954	FTCD	23.7485	23.435	23.0891	22.6708	22.8235	0.633165	0.473808	0.526689	+	+			O95954
	P00491	PNP	18.4498	18.331	17.8031	17.504	17.5123	0.638727	0.519141	0.522111	+	+			P00491
	Q14117	DPYS	22.3632	22.0823	21.8145	21.3468	21.3976	0.683663	0.494346	0.512054	+	+			Q14117
	P16219	ACADS	21.4482	21.4406	21.0691	20.7031	20.4756	0.768949	0.59662	0.509579	+	+	+		P16219
	A0A0D9SFB5	ADH4	25.4986	25.2389	24.9427	24.2839	24.5207	0.680204	0.430852	0.507699	+	+			A0A0D9SFB5;P08319;P08319-2
	Q8N335	GPD1L	21.5874	21.4949	21.2382	20.5138	20.6016	0.785007	0.475113	0.504923	+	+			Q8N335
	P33261	CYP2C19	18.8573	18.2334	17.5115	17.5975	17.8713	0.393447	0.417613	0.504888	+		+		P33261
	P50053-2	KHK	21.9219	21.7467	21.3668	21.0065	20.9346	0.680635	0.530203	0.504414	+	+	+		P50053-2
	A0A087WW77	LLGL1	17.6306	17.4798	17.0064	16.6031	16.6391	0.648801	0.490559	0.502943	+	+			A0A087WW77;Q15334
	P34896	SHMT1	22.9619	22.6583	22.4404	22.0209	21.9702	0.696616	0.520842	0.502865	+	+			P34896;P34896-2
	H3BT98	SNX29	17.7867	17.8686	17.3955	16.7873	16.7946	0.76248	0.500197	0.502728	+	+			H3BT98;Q8TEQ0;Q8TEQ0-2
	Q15125	EBP	19.7431	19.4187	19.3015	19.0493	18.7503	0.736304	0.618218	0.502498	+	+			Q15125
	O76062	TM7SF2	18.2277	17.9066	17.6485	17.5428	17.2278	0.669335	0.622032	0.500033	+	+			O76062
	O60256	PRPSAP2	18.6685	18.207	17.9264	17.7254	17.6579	0.597888	0.520127	0.496367	+	+			O60256
	O75936	BBOX1	17.4487	17.346	17.0331	16.5182	16.4305	0.749702	0.524663	0.493721	+	+			O75936
	Q15274	QPRT	21.3599	21.1404	21.0444	20.5066	20.3241	0.803614	0.553524	0.48775	+	+			Q15274
	Q99447-3	PCYT2	20.4217	20.0162	19.7692	19.3563	19.3761	0.636159	0.477845	0.484427	+	+			Q99447-3
	Q5BJF2	TMEM97	19.4137	18.9872	19.0489	18.5193	18.3386	0.776598	0.537987	0.474649	+	+			Q5BJF2
	P30039	PBLD	21.5311	21.2902	20.733	20.2959	20.4552	0.575103	0.42477	0.47438	+	+			P30039
	Q13907	IDI1	17.5772	17.0751	17.2541	16.4982	16.4964	0.799366	0.473361	0.472769	+	+			Q13907
	P30613-2	PKLR	21.4446	21.3673	21.2437	20.6149	20.3606	0.870003	0.562668	0.47173	+	+			P30613-2
	P00325-2	ADH1B	20.2246	19.7709	19.503	19.0512	19.1405	0.606414	0.443374	0.471697	+	+	+		P00325-2
	P08263	GSTA1	27.355	27.1386	26.4806	25.9084	26.2684	0.545489	0.366902	0.470883	+	+			P08263
	G3V1Y8	ASPG	16.6231	16.1614	15.6214	16.0196	15.5178	0.499417	0.658155	0.464824	+	+			G3V1Y8;Q86U10;Q86U10-3
	Q9UIG0	BAZ1B	19.2741	19.4468	18.7715	17.5194	18.1553	0.705859	0.296334	0.460472	+	+			Q9UIG0;Q9UIG0-2
	P11908	PRPS2	17.3424	16.7026	16.692	16.2746	16.2079	0.637103	0.477051	0.455497	+	+			P11908;P11908-2
	P48449	LSS	20.7831	20.5168	20.3132	19.5365	19.6332	0.722041	0.421455	0.450652	+	+			P48449
	Q6UXB4	CLEC4G	17.3517	17.3584	16.8559	16.4233	16.1952	0.709129	0.525424	0.448584	+	+			Q6UXB4
	P30711	GSTT1	19.1942	18.8473	19.1636	19.1937	18.0147	0.978968	0.999635	0.441484	+		+		P30711
	P60891	PRPS1	18.9675	18.4155	18.0707	17.7376	17.7749	0.537088	0.426352	0.437502	+	+			P60891
	A0A0C4DFL7	CYP51A1	18.6309	18.2479	18.2507	17.7247	17.4007	0.768352	0.533586	0.426271	+	+			A0A0C4DFL7;Q16850
	Q9UBR1	UPB1	20.9761	20.6829	20.3161	20.0015	19.7344	0.632898	0.508905	0.422894	+	+	+		Q9UBR1
	O75891	ALDH1L1	22.4105	22.2651	21.6453	21.3284	21.1512	0.588353	0.47231	0.417732	+	+			O75891;O75891-3
	Q8N5Z0	AADAT	19.3185	18.8717	18.2981	17.6007	18.0527	0.492998	0.304011	0.415882	+	+	+		Q8N5Z0
	P37268	FDFT1	17.1063	16.7732	16.9567	16.0426	15.8311	0.901496	0.478401	0.413168	+	+			P37268
	Q9BWD1	ACAT2	21.4461	21.0396	20.7718	20.3202	20.1498	0.626635	0.458204	0.40718	+	+			Q9BWD1
	Q9H2X3	CLEC4M	18.7448	18.6332	17.931	17.222	17.447	0.568874	0.347999	0.406744	+	+			Q9H2X3;Q9H2X3-8
	Q14534	SQLE	15.7483	15.8376	15.8131	14.8326	14.4008	1.04601	0.530089	0.392984	+	+			Q14534
	Q9ULT8	HECTD1	18.0743	17.1979	17.0532	15.0019	16.7183	0.492744	0.118881	0.390676	+	+			Q9ULT8
	P49888	SULT1E1	17.9437	17.746	17.0598	16.6184	16.5562	0.541895	0.399059	0.382215	+	+			P49888
	Q9NR19	ACSS2	19.4586	18.8146	18.9083	18.2034	18.0644	0.68284	0.418909	0.380438	+	+			Q9NR19;Q9NR19-2
	P51570	GALK1	21.4019	21.248	20.7744	20.3383	19.9997	0.647318	0.47844	0.378366	+	+			P51570;P51570-2
	P04181	OAT	17.6796	17.6025	16.2955	15.9316	16.2627	0.383132	0.297723	0.374527	+	+			P04181
	P53602	MVD	18.3458	17.7243	17.8926	17.0489	16.9271	0.730419	0.406989	0.374051	+	+			P53602
	Q01581	HMGCS1	18.9769	18.5045	18.6879	17.6624	17.5155	0.818453	0.402079	0.363147	+	+			Q01581
	Q8TDZ2	MICAL1	20.1338	19.9575	19.7671	18.8992	18.6239	0.775552	0.424978	0.351137	+	+			Q8TDZ2;Q8TDZ2-4
	P02795	MT2A	17.5249	17.4275	16.7149	16.4963	15.9285	0.570387	0.490211	0.330719	+	+			P02795
	P15104	GLUL	18.9612	18.8187	18.2429	18.0143	17.2823	0.607846	0.518772	0.312334	+	+			P15104
	P14324	FDPS	20.7478	19.9874	20.0788	19.3528	19.0594	0.628945	0.380261	0.310279	+	+			P14324;P14324-2
	C9JQD1	GCK	16.1806	15.8496	15.5385	14.5897	14.3897	0.640759	0.33196	0.28899	+	+	+		C9JQD1;P35557;P35557-2;P35557-3
	Q14749	GNMT	20.5046	19.5016	17.7202	17.175	18.5932	0.145153	0.0994712	0.265838	+	+		+	Q14749
	P09210	GSTA2	24.3166	23.8505	22.4469	22.3939	21.4677	0.273621	0.263755	0.138799	+	+			P09210

## Sheet: Supplementary Table 2
	Supplementary Table 2. Significantly enriched terms in the functional enrichment analysis on upregulated proteins in the liver proteome.
	#	Significantly enriched Gene Ontology terms (Reactome)	Number of upregulated proteins associated with the term	Proportion of detected proteins in all proteins known to be asscoiated with the term	Associated proteins found	Term p-value	Term p-value corrected with Benjamini-Hochberg
	1	Immune System	106	14.0957	[A1BG, ACTB, ACTR3, ADAM10, AKT2, ANXA1, ANXA2, ARHGAP45, ARPC1B, ARPC2, ARPC3, ARPC5, ATP6V1C1, C1QC, C7, CAP1, CAPZA2, CAPZB, CD44, CD63, CD70, CD74, CD81, CFH, CFL1, CKAP4, CLU, CNN2, COL1A1, COL1A2, COL3A1, CST3, CYFIP1, DCTN2, DNM2, DYNC1H1, EVL, F13A1, FABP5, FKBP1A, FLNA, FN1, GCA, GSN, GSTP1, HEXB, HLA-DRB1, HMGB1, IFI16, IQGAP1, ITGAV, ITGB1, KIF5B, KRT1, LAMA5, LBP, LCP1, LGALS3, LGALS9…	1.50191e-07	2.9037e-06
	2	Signal Transduction	98	15.781	[A2M, ACTA2, ACTB, ACTR3, ADAM10, AGRN, AKT2, ANXA1, ARHGAP1, ARHGAP45, ARHGDIB, ARHGEF1, ARPC1B, ARPC2, ARPC3, ARPC5, ATP6V1C1, BAX, CFL1, COL1A1, COL1A2, COL3A1, COL4A1, COL4A2, COL5A2, COL6A2, COL6A3, CYFIP1, DNM2, DYNC1H1, EPS15L1, ERBIN, EVL, FABP5, FKBP1A, FLNA, FN1, GNAO1, GNAQ, GNAS, GNB1, GNB4, GNG12, GPC6, GPNMB, GTF2F2, H2AFX, H2AFZ, HIST1H2BK, HIST1H4A, HNRNPH1, HSPG2, IQGAP1, ITGAV, …	1.20282e-09	4.98311e-08
	3	Innate Immune System	69	14.053	[A1BG, ACTB, ACTR3, ADAM10, ANXA2, ARHGAP45, ARPC1B, ARPC2, ARPC3, ARPC5, ATP6V1C1, C1QC, C7, CAP1, CAPZA2, CD44, CD63, CD81, CFH, CFL1, CKAP4, CLU, CNN2, CST3, CYFIP1, DNM2, DYNC1H1, FABP5, GCA, GSN, GSTP1, HEXB, HMGB1, IFI16, IQGAP1, ITGAV, KRT1, LBP, LGALS3, MAPK1, MAPK3, MNDA, MVP, MYH9, PIGR, PKM, PLEKHO2, PPP3R1, PTPN11, PTPN6, PTPRC, PYCARD, RAC1, RAP1B, RPS6KA3, S100A11, SERPINA1, SERPINB…	5.89059e-05	0.000388243
	4	Developmental Biology	65	18.1564	[ACTB, ACTR3, ADAM10, AGRN, AKT2, ANK3, ARPC1B, ARPC2, ARPC3, ARPC5, CAP1, CAPNS1, CFL1, COL3A1, COL4A1, COL4A2, COL5A2, COL6A2, COL6A3, DAG1, DNM2, DPYSL5, ETF1, EVL, FABP4, H2AFX, H2AFZ, HIST1H2BK, HIST1H4A, ITGAV, ITGB1, KRT1, KRT18, KRT19, KRT6A, KRT7, KRT8, KRT85, LAMC1, MAPK1, MAPK3, MSN, MYH10, MYH9, MYL12A, MYL6, PDLIM7, PPL, PTPN11, PTPRC, RAC1, RBBP4, RDX, ROCK2, RPL14, RPL35, RPL36A, R…	7.44881e-09	1.96378e-07
	5	Hemostasis	52	20.3125	[A1BG, A2M, ACTB, ANXA2, APOH, CALU, CAP1, CAPZA2, CAPZB, CD44, CD63, CD74, CD9, CFL1, CLEC3B, CLU, COL1A1, COL1A2, EHD2, ENDOD1, F13A1, FAM49B, FLNA, FN1, GNAQ, GNAS, GNB1, GNB4, GNG12, ITGA6, ITGAV, ITGB1, KIF5B, LGALS3BP, MAPK1, MAPK3, PROCR, PTPN11, PTPN6, RAC1, RAP1B, S100A10, SERPINA1, SRI, STX4, TAGLN2, TLN1, TMX3, TUBA1B, VCL, WDR1, YWHAZ]	6.34117e-09	1.83894e-07
	6	Axon guidance	49	17.3145	[ACTB, ACTR3, ADAM10, AGRN, ANK3, ARPC1B, ARPC2, ARPC3, ARPC5, CAP1, CFL1, COL3A1, COL4A1, COL4A2, COL5A2, COL6A2, COL6A3, DAG1, DNM2, DPYSL5, ETF1, EVL, ITGAV, ITGB1, LAMC1, MAPK1, MAPK3, MSN, MYH10, MYH9, MYL12A, MYL6, PDLIM7, PTPN11, PTPRC, RAC1, RDX, ROCK2, RPL14, RPL35, RPL36A, RPS6KA3, RRAS, SHTN1, SPTAN1, SPTBN1, TLN1, TUBA1B, VASP]	3.31005e-06	3.31005e-05
	7	Neutrophil degranulation	46	15.3846	[A1BG, ADAM10, ANXA2, ARHGAP45, ARPC5, CAP1, CD44, CD63, CKAP4, CNN2, CST3, CYFIP1, DYNC1H1, FABP5, GCA, GSN, GSTP1, HEXB, HMGB1, IQGAP1, ITGAV, KRT1, LGALS3, MAPK1, MNDA, MVP, PIGR, PKM, PLEKHO2, PTPN6, PTPRC, PYCARD, RAC1, RAP1B, S100A11, SERPINA1, SERPINB1, SLC44A2, SPTAN1, SRP14, TUBB, TXNDC5, VAT1, VCL, XRCC5, XRCC6]	0.000156419	0.000855879
	8	Extracellular matrix organization	44	38.2609	[A2M, ADAM10, AGRN, BGN, CAPN2, CAPNS1, CD44, COL12A1, COL14A1, COL1A1, COL1A2, COL3A1, COL4A1, COL4A2, COL5A2, COL6A2, COL6A3, DAG1, DCN, EMILIN1, FBLN1, FBLN2, FBLN5, FBN1, FN1, HSPG2, ITGA6, ITGAV, ITGB1, LAMA5, LAMB2, LAMC1, LTBP1, LTBP4, LUM, MFAP4, NID1, NID2, PCOLCE, PLEC, SERPINH1, TNC, TNXB, VTN]	3.15117e-18	9.13841e-16
	9	Signaling by Rho GTPases	40	22.7273	[A2M, ACTB, ACTR3, ARHGAP1, ARHGAP45, ARHGDIB, ARHGEF1, ARPC1B, ARPC2, ARPC3, ARPC5, CFL1, CYFIP1, DYNC1H1, EVL, FLNA, H2AFX, H2AFZ, HIST1H2BK, HIST1H4A, IQGAP1, ITGB1, KIF5B, MAPK1, MAPK3, MYH10, MYH9, MYL12A, MYL6, MYLK, PPP1R12A, RAC1, RCC2, ROCK2, TAX1BP3, TRIP10, TUBA1B, YWHAB, YWHAH, YWHAZ]	1.70839e-08	4.12861e-07
	10	Cytokine Signaling in Immune system	36	14.8148	[ANXA1, ANXA2, CD44, CD70, CFL1, CNN2, COL1A2, F13A1, FLNA, FN1, HLA-DRB1, HMGB1, ITGB1, LAMA5, LBP, LCP1, LGALS9, LMNB1, MAPK1, MAPK3, MSN, NUP155, PDCD4, PTPN11, PTPN6, RAP1B, RPS6KA3, SAMHD1, SKP1, SNRPA1, SOD2, SQSTM1, STAT1, STX4, VIM, YWHAZ]	0.00175578	0.00613467
	11	Platelet activation, signaling and aggregation	36	25.8993	[A1BG, A2M, APOH, CALU, CAP1, CD63, CD9, CFL1, CLEC3B, CLU, COL1A1, COL1A2, ENDOD1, F13A1, FAM49B, FLNA, FN1, GNAQ, GNB1, GNB4, GNG12, LGALS3BP, MAPK1, MAPK3, PTPN11, PTPN6, RAC1, RAP1B, SERPINA1, STX4, TAGLN2, TLN1, TMX3, VCL, WDR1, YWHAZ]	2.29116e-09	7.38261e-08
	12	Signaling by Receptor Tyrosine Kinases	36	19.8895	[ACTB, ADAM10, AKT2, ATP6V1C1, BAX, COL1A1, COL1A2, COL3A1, COL4A1, COL4A2, COL5A2, COL6A2, COL6A3, CYFIP1, DNM2, EPS15L1, ERBIN, FN1, GTF2F2, HNRNPH1, ITGAV, ITGB1, LAMA5, LAMB2, LAMC1, MAPK1, MAPK3, PTPN11, PTPN6, RAC1, RAP1B, ROCK2, RPS6KA3, STAT1, TNS3, YWHAB]	3.09391e-06	3.2044e-05
	13	RHO GTPase Effectors	34	23.6111	[ACTB, ACTR3, ARPC1B, ARPC2, ARPC3, ARPC5, CFL1, CYFIP1, DYNC1H1, EVL, FLNA, H2AFX, H2AFZ, HIST1H2BK, HIST1H4A, IQGAP1, ITGB1, KIF5B, MAPK1, MAPK3, MYH10, MYH9, MYL12A, MYL6, MYLK, PPP1R12A, RAC1, RCC2, ROCK2, TAX1BP3, TUBA1B, YWHAB, YWHAH, YWHAZ]	8.33333e-08	1.72619e-06
	14	Signaling by Interleukins	30	18.8679	[ANXA1, ANXA2, CFL1, CNN2, COL1A2, F13A1, FN1, HMGB1, ITGB1, LAMA5, LBP, LCP1, LGALS9, LMNB1, MAPK1, MAPK3, MSN, PDCD4, PTPN11, PTPN6, RAP1B, RPS6KA3, SKP1, SNRPA1, SOD2, SQSTM1, STAT1, STX4, VIM, YWHAZ]	6.32095e-05	0.00040735
	15	ECM proteoglycans	23	60.5263	[AGRN, BGN, COL1A1, COL1A2, COL3A1, COL4A1, COL4A2, COL5A2, COL6A2, COL6A3, DAG1, DCN, FN1, HSPG2, ITGAV, ITGB1, LAMA5, LAMB2, LAMC1, LUM, TNC, TNXB, VTN]	2.25785e-15	3.27388e-13
	16	Response to elevated platelet cytosolic Ca2+	23	26.1364	[A1BG, A2M, APOH, CALU, CAP1, CD63, CD9, CFL1, CLEC3B, CLU, ENDOD1, F13A1, FAM49B, FLNA, FN1, LGALS3BP, SERPINA1, STX4, TAGLN2, TLN1, TMX3, VCL, WDR1]	1.81731e-06	2.19591e-05
	17	Platelet degranulation	22	26.1905	[A1BG, A2M, APOH, CALU, CAP1, CD63, CD9, CFL1, CLEC3B, CLU, ENDOD1, F13A1, FAM49B, FLNA, FN1, LGALS3BP, SERPINA1, TAGLN2, TLN1, TMX3, VCL, WDR1]	2.96269e-06	3.18215e-05
	18	Degradation of the extracellular matrix	22	45.8333	[A2M, ADAM10, CAPN2, CAPNS1, CD44, COL12A1, COL14A1, COL1A1, COL1A2, COL3A1, COL4A1, COL4A2, COL5A2, COL6A2, COL6A3, DCN, FBN1, FN1, HSPG2, LAMA5, LAMC1, NID1]	1.84819e-11	1.78659e-09
	19	Signaling by GPCR	22	16.7939	[AGRN, AKT2, ANXA1, ARHGEF1, GNAO1, GNAQ, GNAS, GNB1, GNB4, GNG12, GPC6, HSPG2, LRP1, MAPK1, MAPK3, PPP1CA, PPP3R1, RBP1, RGS10, RGS3, ROCK2, RPS6KA3]	0.00303492	0.00936305
	20	GPCR downstream signalling	22	17.0543	[AGRN, AKT2, ANXA1, ARHGEF1, GNAO1, GNAQ, GNAS, GNB1, GNB4, GNG12, GPC6, HSPG2, LRP1, MAPK1, MAPK3, PPP1CA, PPP3R1, RBP1, RGS10, RGS3, ROCK2, RPS6KA3]	0.00248594	0.00810026
	21	Apoptosis	21	19.0909	[ADD1, AKT2, BAX, GSN, HIST1H1B, HIST1H1C, HIST1H1E, HMGB1, HMGB2, LMNA, LMNB1, MAPK1, MAPK3, PLEC, PPP3R1, SPTAN1, TJP1, VIM, YWHAB, YWHAH, YWHAZ]	0.000702055	0.00286755
	22	Programmed Cell Death	21	18.9189	[ADD1, AKT2, BAX, GSN, HIST1H1B, HIST1H1C, HIST1H1E, HMGB1, HMGB2, LMNA, LMNB1, MAPK1, MAPK3, PLEC, PPP3R1, SPTAN1, TJP1, VIM, YWHAB, YWHAH, YWHAZ]	0.00079538	0.00311703
	23	Integrin cell surface interactions	19	43.1818	[AGRN, CD44, COL1A1, COL1A2, COL3A1, COL4A1, COL4A2, COL5A2, COL6A2, COL6A3, FBN1, FN1, HSPG2, ITGA6, ITGAV, ITGB1, LUM, TNC, VTN]	1.65148e-09	5.98661e-08
	24	Non-integrin membrane-ECM interactions	18	48.6486	[AGRN, COL1A1, COL1A2, COL3A1, COL4A1, COL4A2, COL5A2, DAG1, FN1, HSPG2, ITGA6, ITGAV, ITGB1, LAMA5, LAMB2, LAMC1, TNC, VTN]	4.01065e-10	2.32618e-08
	25	L1CAM interactions	16	26.6667	[ACTB, ANK3, DNM2, ITGAV, ITGB1, LAMC1, MAPK1, MAPK3, MSN, RAC1, RDX, RPS6KA3, SHTN1, SPTAN1, SPTBN1, TUBA1B]	5.46798e-05	0.00036877
	26	G alpha (i) signalling events	16	19.2771	[AGRN, ANXA1, GNAO1, GNAS, GNB1, GNB4, GNG12, GPC6, HSPG2, LRP1, MAPK1, PPP1CA, PPP3R1, RBP1, RGS10, RGS3]	0.00271536	0.00865335
	27	Regulation of Insulin-like Growth Factor (IGF) transport and uptake by Insulin-like Growth Factor Binding Proteins (IGFBPs)	15	26.3158	[ADAM10, CALU, CKAP4, CST3, FBN1, FN1, IGFBP7, LAMB2, LAMC1, LTBP1, NUCB1, SERPINA1, TGOLN2, TNC, VWA1]	0.000110655	0.000629212
	28	Post-translational protein phosphorylation	15	28.3019	[ADAM10, CALU, CKAP4, CST3, FBN1, FN1, IGFBP7, LAMB2, LAMC1, LTBP1, NUCB1, SERPINA1, TGOLN2, TNC, VWA1]	4.39489e-05	0.000310858
	29	Collagen formation	14	36.8421	[COL12A1, COL14A1, COL1A1, COL1A2, COL3A1, COL4A1, COL4A2, COL5A2, COL6A2, COL6A3, ITGA6, PCOLCE, PLEC, SERPINH1]	2.56059e-06	2.85605e-05
	30	Cell-Cell communication	14	25.9259	[ACTB, FLNA, ILK, IQGAP1, ITGA6, ITGB1, PARVA, PLEC, PTPN11, PTPN6, RSU1, SPTAN1, SPTBN1, VASP]	0.000223119	0.00115544
	31	EPH-Ephrin signaling	14	30.4348	[ACTB, ACTR3, ADAM10, ARPC1B, ARPC2, ARPC3, ARPC5, CFL1, MYH10, MYH9, MYL12A, MYL6, RAC1, ROCK2]	3.2341e-05	0.000240485
	32	Muscle contraction	14	25	[ACTA2, ANXA1, ANXA2, CALD1, MYL12A, MYL6, MYLK, SORBS1, SRI, TLN1, TPM1, TPM4, VCL, VIM]	0.000337328	0.00155278
	33	Assembly of collagen fibrils and other multimeric structures	13	46.4286	[COL12A1, COL14A1, COL1A1, COL1A2, COL3A1, COL4A1, COL4A2, COL5A2, COL6A2, COL6A3, ITGA6, PCOLCE, PLEC]	2.43572e-07	4.15504e-06
	34	Cellular Senescence	13	33.3333	[H2AFX, H2AFZ, HIST1H1B, HIST1H1C, HIST1H1E, HIST1H2BK, HIST1H4A, IGFBP7, LMNB1, MAPK1, MAPK3, RBBP4, RPS6KA3]	2.09176e-05	0.000173317
	35	RHO GTPases activate PKNs	13	41.9355	[H2AFX, H2AFZ, HIST1H2BK, HIST1H4A, MYH10, MYH9, MYL12A, MYL6, PPP1R12A, RAC1, YWHAB, YWHAH, YWHAZ]	1.04179e-06	1.37327e-05
	36	Signaling by MET	13	29.5455	[COL1A1, COL1A2, COL3A1, COL5A2, FN1, ITGB1, LAMA5, LAMB2, LAMC1, PTPN11, RAC1, RAP1B, TNS3]	8.78358e-05	0.000519844
	37	Apoptotic execution phase	13	38.2353	[ADD1, GSN, HIST1H1B, HIST1H1C, HIST1H1E, HMGB1, HMGB2, LMNA, LMNB1, PLEC, SPTAN1, TJP1, VIM]	3.64024e-06	3.51889e-05
	38	Elastic fibre formation	12	70.5882	[EMILIN1, FBLN1, FBLN2, FBLN5, FBN1, FN1, ITGAV, ITGB1, LTBP1, LTBP4, MFAP4, VTN]	1.06992e-09	5.17129e-08
	39	Collagen biosynthesis and modifying enzymes	12	44.4444	[COL12A1, COL14A1, COL1A1, COL1A2, COL3A1, COL4A1, COL4A2, COL5A2, COL6A2, COL6A3, PCOLCE, SERPINH1]	1.29543e-06	1.63337e-05
	40	Fcgamma receptor (FCGR) dependent phagocytosis	12	25.5319	[ACTB, ACTR3, ARPC1B, ARPC2, ARPC3, ARPC5, CFL1, CYFIP1, MAPK1, MAPK3, MYH9, RAC1]	0.000730319	0.00294156
	41	Regulation of actin dynamics for phagocytic cup formation	12	31.5789	[ACTB, ACTR3, ARPC1B, ARPC2, ARPC3, ARPC5, CFL1, CYFIP1, MAPK1, MAPK3, MYH9, RAC1]	8.02154e-05	0.000484635
	42	Molecules associated with elastic fibres	12	75	[EMILIN1, FBLN1, FBLN2, FBLN5, FBN1, FN1, ITGAV, ITGB1, LTBP1, LTBP4, MFAP4, VTN]	3.42363e-10	2.48213e-08
	43	Semaphorin interactions	12	37.5	[CFL1, DPYSL5, ITGB1, MYH10, MYH9, MYL12A, MYL6, PTPRC, RAC1, ROCK2, RRAS, TLN1]	1.10581e-05	9.4319e-05
	44	Diseases of glycosylation	12	27.2727	[ADAMTSL4, AGRN, BGN, DAG1, DCN, GPC6, HEXA, HEXB, HSPG2, LUM, OGN, PRELP]	0.00037853	0.00171522
	45	Smooth Muscle Contraction	12	46.1538	[ACTA2, ANXA1, ANXA2, CALD1, MYL12A, MYL6, MYLK, SORBS1, TLN1, TPM1, TPM4, VCL]	7.82783e-07	1.08099e-05
	46	Mitotic Prophase	12	20.6897	[H2AFX, H2AFZ, HIST1H2BK, HIST1H4A, LEMD2, LMNA, LMNB1, MAPK1, MAPK3, NUMA1, NUP155, TMPO]	0.00500152	0.0146509
	47	MET promotes cell motility	12	48	[COL1A1, COL1A2, COL3A1, COL5A2, FN1, ITGB1, LAMA5, LAMB2, LAMC1, RAC1, RAP1B, TNS3]	4.58468e-07	6.64778e-06
	48	Collagen degradation	11	52.381	[ADAM10, COL12A1, COL14A1, COL1A1, COL1A2, COL3A1, COL4A1, COL4A2, COL5A2, COL6A2, COL6A3]	4.56727e-07	6.97109e-06
	49	Glycosaminoglycan metabolism	11	34.375	[AGRN, BGN, CD44, DCN, GPC6, HEXA, HEXB, HSPG2, LUM, OGN, PRELP]	6.66487e-05	0.000411237
	50	Cell surface interactions at the vascular wall	11	21.1538	[CD44, CD74, COL1A1, COL1A2, FN1, ITGA6, ITGAV, ITGB1, PROCR, PTPN11, PTPN6]	0.00595644	0.0171027
	51	Laminin interactions	11	64.7059	[COL4A1, COL4A2, HSPG2, ITGA6, ITGAV, ITGB1, LAMA5, LAMB2, LAMC1, NID1, NID2]	2.24095e-08	4.99905e-07
	52	NCAM signaling for neurite out-growth	11	45.8333	[AGRN, COL3A1, COL4A1, COL4A2, COL5A2, COL6A2, COL6A3, MAPK1, MAPK3, SPTAN1, SPTBN1]	2.51447e-06	2.91679e-05
	53	Interleukin-12 family signaling	11	29.7297	[ANXA2, CFL1, CNN2, LCP1, LMNB1, MSN, PDCD4, RAP1B, SNRPA1, SOD2, STAT1]	0.000291352	0.0014082
	54	Signaling by BRAF and RAF fusions	11	26.1905	[ACTB, FN1, IQGAP1, LMNA, MAPK1, MAPK3, MPRIP, RAP1B, TLN1, VCL, YWHAB]	0.000963455	0.00367634
	55	Oncogenic MAPK signaling	11	24.4444	[ACTB, FN1, IQGAP1, LMNA, MAPK1, MAPK3, MPRIP, RAP1B, TLN1, VCL, YWHAB]	0.0017825	0.00608146
	56	Reproduction	10	33.3333	[CD9, H2AFX, H2AFZ, HIST1H2BK, HIST1H4A, HSPA2, LMNA, LMNB1, SUN2, UBE2I]	0.000193305	0.00101925
	57	Syndecan interactions	10	45.4545	[COL1A1, COL1A2, COL3A1, COL5A2, FN1, ITGA6, ITGAV, ITGB1, TNC, VTN]	8.07559e-06	7.3185e-05
	58	Diseases associated with glycosaminoglycan metabolism	10	58.8235	[AGRN, BGN, DCN, GPC6, HEXA, HEXB, HSPG2, LUM, OGN, PRELP]	3.68225e-07	5.93252e-06
	59	RHO GTPases Activate WASPs and WAVEs	10	40	[ACTB, ACTR3, ARPC1B, ARPC2, ARPC3, ARPC5, CYFIP1, MAPK1, MAPK3, RAC1]	3.18203e-05	0.000242839
	60	Collagen chain trimerization	10	62.5	[COL12A1, COL14A1, COL1A1, COL1A2, COL3A1, COL4A1, COL4A2, COL5A2, COL6A2, COL6A3]	1.64804e-07	2.98708e-06
	61	Gene and protein expression by JAK-STAT signaling after Interleukin-12 stimulation	10	32.2581	[ANXA2, CFL1, CNN2, LCP1, LMNB1, MSN, PDCD4, RAP1B, SNRPA1, SOD2]	0.000262718	0.00133663
	62	Interleukin-12 signaling	10	29.4118	[ANXA2, CFL1, CNN2, LCP1, LMNB1, MSN, PDCD4, RAP1B, SNRPA1, SOD2]	0.000606366	0.00258597
	63	Amyloid fiber formation	10	34.4828	[ADAM10, APCS, CST3, GSN, H2AFX, H2AFZ, HIST1H2BK, HIST1H4A, HSPG2, TGFBI]	0.000139983	0.000780673
	64	Meiotic synapsis	9	50	[H2AFX, H2AFZ, HIST1H2BK, HIST1H4A, HSPA2, LMNA, LMNB1, SUN2, UBE2I]	8.8559e-06	7.78246e-05
	65	Meiosis	9	32.1429	[H2AFX, H2AFZ, HIST1H2BK, HIST1H4A, HSPA2, LMNA, LMNB1, SUN2, UBE2I]	0.000552897	0.0024294
	66	EPHB-mediated forward signaling	9	40.9091	[ACTB, ACTR3, ARPC1B, ARPC2, ARPC3, ARPC5, CFL1, RAC1, ROCK2]	6.51585e-05	0.000410782
	67	G alpha (q) signalling events	9	25.7143	[ANXA1, GNAQ, GNB1, GNB4, GNG12, MAPK1, MAPK3, RGS3, RPS6KA3]	0.0031926	0.00974583
	68	Cell junction organization	9	24.3243	[ACTB, FLNA, ILK, ITGA6, ITGB1, PARVA, PLEC, RSU1, VASP]	0.00478155	0.0141495
	69	MAP2K and MAPK activation	9	33.3333	[ACTB, FN1, IQGAP1, MAPK1, MAPK3, RAP1B, TLN1, VCL, YWHAB]	0.000407203	0.00181675
	70	Interleukin-4 and Interleukin-13 signaling	9	34.6154	[ANXA1, COL1A2, F13A1, FN1, ITGB1, LAMA5, LBP, STAT1, VIM]	0.000294661	0.00140085
	71	Signaling by moderate kinase activity BRAF mutants	9	30	[ACTB, FN1, IQGAP1, MAPK1, MAPK3, RAP1B, TLN1, VCL, YWHAB]	0.000972453	0.00366249
	72	Signaling by high-kinase activity BRAF mutants	9	34.6154	[ACTB, FN1, IQGAP1, MAPK1, MAPK3, RAP1B, TLN1, VCL, YWHAB]	0.000294661	0.00140085
	73	Signaling by RAS mutants	9	28.125	[ACTB, FN1, IQGAP1, MAPK1, MAPK3, RAP1B, TLN1, VCL, YWHAB]	0.00161926	0.00572666
	74	Paradoxical activation of RAF signaling by kinase inactive BRAF	9	30	[ACTB, FN1, IQGAP1, MAPK1, MAPK3, RAP1B, TLN1, VCL, YWHAB]	0.000972453	0.00366249
	75	Keratinization	9	32.1429	[CAPNS1, KRT1, KRT18, KRT19, KRT6A, KRT7, KRT8, KRT85, PPL]	0.000552897	0.0024294
	76	Formation of the cornified envelope	9	32.1429	[CAPNS1, KRT1, KRT18, KRT19, KRT6A, KRT7, KRT8, KRT85, PPL]	0.000552897	0.0024294
	77	MET activates PTK2 signaling	9	52.9412	[COL1A1, COL1A2, COL3A1, COL5A2, FN1, ITGB1, LAMA5, LAMB2, LAMC1]	4.80909e-06	4.49882e-05
	78	Intrinsic Pathway for Apoptosis	8	30.7692	[AKT2, BAX, MAPK1, MAPK3, PPP3R1, YWHAB, YWHAH, YWHAZ]	0.00155513	0.00556777
	79	Apoptotic cleavage of cellular proteins	8	34.7826	[ADD1, GSN, LMNA, LMNB1, PLEC, SPTAN1, TJP1, VIM]	0.000622225	0.00261515
	80	Signaling by NTRKs	8	22.2222	[BAX, DNM2, MAPK1, MAPK3, PTPN11, RAC1, RPS6KA3, YWHAB]	0.0134938	0.035901
	81	Signaling by PDGF	8	32	[COL3A1, COL4A1, COL4A2, COL5A2, COL6A2, COL6A3, PTPN11, STAT1]	0.0011673	0.00428501
	82	Senescence-Associated Secretory Phenotype (SASP)	8	50	[H2AFX, H2AFZ, HIST1H2BK, HIST1H4A, IGFBP7, MAPK1, MAPK3, RPS6KA3]	2.88708e-05	0.000226285
	83	DNA Damage/Telomere Stress Induced Senescence	8	47.0588	[H2AFX, H2AFZ, HIST1H1B, HIST1H1C, HIST1H1E, HIST1H2BK, HIST1H4A, LMNB1]	5.0259e-05	0.000347027
	84	Recycling pathway of L1	8	28.5714	[ACTB, DNM2, MAPK1, MSN, RDX, RPS6KA3, SHTN1, TUBA1B]	0.0026327	0.00848316
	85	RHO GTPases activate PAKs	8	47.0588	[FLNA, MYH10, MYH9, MYL12A, MYL6, MYLK, PPP1R12A, RAC1]	5.0259e-05	0.000347027
	86	Chondroitin sulfate/dermatan sulfate metabolism	7	50	[AGRN, BGN, DCN, GPC6, HEXA, HEXB, HSPG2]	9.45457e-05	0.000548365
	87	Oxidative Stress Induced Senescence	7	33.3333	[H2AFX, H2AFZ, HIST1H2BK, HIST1H4A, MAPK1, MAPK3, RBBP4]	0.00182785	0.00616368
	88	Sema4D in semaphorin signaling	7	43.75	[MYH10, MYH9, MYL12A, MYL6, RAC1, ROCK2, RRAS]	0.00026833	0.00134165
	89	Platelet homeostasis	7	22.5806	[GNAS, GNB1, GNB4, GNG12, PTPN11, PTPN6, SRI]	0.0187328	0.0476537
	90	NCAM1 interactions	7	58.3333	[AGRN, COL3A1, COL4A1, COL4A2, COL5A2, COL6A2, COL6A3]	2.56358e-05	0.000206511
	91	Cell-extracellular matrix interactions	7	46.6667	[ACTB, FLNA, ILK, ITGB1, PARVA, RSU1, VASP]	0.000163567	0.000878415
	92	RHO GTPases Activate ROCKs	7	46.6667	[CFL1, MYH10, MYH9, MYL12A, MYL6, PPP1R12A, ROCK2]	0.000163567	0.000878415
	93	RNA Polymerase I Transcription	7	38.8889	[CAVIN1, H2AFX, H2AFZ, HIST1H2BK, HIST1H4A, MAPK3, RBBP4]	0.000635816	0.0026341
	94	Cytosolic tRNA aminoacylation	6	25	[FARSB, GARS, IARS, MARS, PPA1, QARS]	0.0177798	0.046037
	95	Thrombin signalling through proteinase activated receptors (PARs)	6	40	[GNAQ, GNB1, GNB4, GNG12, MAPK1, MAPK3]	0.00133283	0.00483151
	96	Positive epigenetic regulation of rRNA expression	6	26.087	[ACTB, H2AFX, H2AFZ, HIST1H2BK, HIST1H4A, RBBP4]	0.0144061	0.0379798
	97	RHO GTPases activate CIT	6	50	[MYH10, MYH9, MYL12A, MYL6, PPP1R12A, RAC1]	0.000311659	0.00145776
	98	RNA Polymerase I Promoter Clearance	6	37.5	[H2AFX, H2AFZ, HIST1H2BK, HIST1H4A, MAPK3, RBBP4]	0.00197153	0.00649708
	99	Chromosome Maintenance	6	28.5714	[H2AFX, H2AFZ, HIST1H2BK, HIST1H4A, PCNA, RBBP4]	0.00904261	0.025215
	100	Activation of BAD and translocation to mitochondria	5	41.6667	[AKT2, PPP3R1, YWHAB, YWHAH, YWHAZ]	0.00279676	0.00872107
	101	Activation of BH3-only proteins	5	33.3333	[AKT2, PPP3R1, YWHAB, YWHAH, YWHAZ]	0.008437	0.0237546
	102	GPVI-mediated activation cascade	5	33.3333	[COL1A1, COL1A2, PTPN11, PTPN6, RAC1]	0.008437	0.0237546
	103	Apoptosis induced DNA fragmentation	5	50	[HIST1H1B, HIST1H1C, HIST1H1E, HMGB1, HMGB2]	0.00103737	0.00385688
	104	Telomere Maintenance	5	27.7778	[H2AFX, H2AFZ, HIST1H2BK, HIST1H4A, PCNA]	0.0191857	0.0483814
	105	Keratan sulfate/keratin metabolism	5	55.5556	[HEXA, HEXB, LUM, OGN, PRELP]	0.000560171	0.00242462
	106	Heparan sulfate/heparin (HS-GAG) metabolism	5	33.3333	[AGRN, BGN, DCN, GPC6, HSPG2]	0.008437	0.0237546
	107	A tetrasaccharide linker sequence is required for GAG synthesis	5	45.4545	[AGRN, BGN, DCN, GPC6, HSPG2]	0.0017613	0.00608068
	108	Keratan sulfate degradation	5	62.5	[HEXA, HEXB, LUM, OGN, PRELP]	0.000268925	0.00132184
	109	Activation of DNA fragmentation factor	5	50	[HIST1H1B, HIST1H1C, HIST1H1E, HMGB1, HMGB2]	0.00103737	0.00385688
	110	PRC2 methylates histones and DNA	5	55.5556	[H2AFX, H2AFZ, HIST1H2BK, HIST1H4A, RBBP4]	0.000560171	0.00242462
	111	Crosslinking of collagen fibrils	5	83.3333	[COL1A1, COL1A2, COL4A1, COL4A2, PCOLCE]	3.36361e-05	0.000243862
	112	Caspase-mediated cleavage of cytoskeletal proteins	5	50	[ADD1, GSN, PLEC, SPTAN1, VIM]	0.00103737	0.00385688
	113	Scavenging by Class A Receptors	5	38.4615	[COL1A1, COL1A2, COL3A1, COL4A1, COL4A2]	0.00421043	0.0125879
	114	Defective B4GALT7 causes EDS, progeroid type	5	50	[AGRN, BGN, DCN, GPC6, HSPG2]	0.00103737	0.00385688
	115	Defective B3GAT3 causes JDSSDHD	5	45.4545	[AGRN, BGN, DCN, GPC6, HSPG2]	0.0017613	0.00608068
	116	Glucagon-like Peptide-1 (GLP1) regulates insulin secretion	5	31.25	[GNAS, GNB1, GNB4, GNG12, IQGAP1]	0.0113758	0.0311226
	117	EPHA-mediated growth cone collapse	5	38.4615	[MYH10, MYH9, MYL12A, MYL6, ROCK2]	0.00421043	0.0125879
	118	Sema4D induced cell migration and growth-cone collapse	5	38.4615	[MYH10, MYH9, MYL12A, MYL6, ROCK2]	0.00421043	0.0125879
	119	ERCC6 (CSB) and EHMT2 (G9a) positively regulate rRNA expression	5	38.4615	[H2AFX, H2AFZ, HIST1H2BK, HIST1H4A, RBBP4]	0.00421043	0.0125879
	120	Defective B3GALT6 causes EDSP2 and SEMDJL1	5	50	[AGRN, BGN, DCN, GPC6, HSPG2]	0.00103737	0.00385688
	121	Signal transduction by L1	5	31.25	[ITGAV, ITGB1, MAPK1, MAPK3, RAC1]	0.0113758	0.0311226
	122	B-WICH complex positively regulates rRNA expression	5	29.4118	[ACTB, H2AFX, H2AFZ, HIST1H2BK, HIST1H4A]	0.0149419	0.0390374
	123	Nonhomologous End-Joining (NHEJ)	5	29.4118	[H2AFX, HIST1H2BK, HIST1H4A, XRCC5, XRCC6]	0.0149419	0.0390374
	124	Deposition of new CENPA-containing nucleosomes at the centromere	5	55.5556	[H2AFX, H2AFZ, HIST1H2BK, HIST1H4A, RBBP4]	0.000560171	0.00242462
	125	RNA Polymerase I Promoter Opening	5	55.5556	[H2AFX, H2AFZ, HIST1H2BK, HIST1H4A, MAPK3]	0.000560171	0.00242462
	126	Nucleosome assembly	5	55.5556	[H2AFX, H2AFZ, HIST1H2BK, HIST1H4A, RBBP4]	0.000560171	0.00242462
	127	Advanced glycosylation endproduct receptor signaling	5	50	[CAPZA2, HMGB1, LGALS3, MAPK1, MAPK3]	0.00103737	0.00385688
	128	Deregulated CDK5 triggers multiple neurodegenerative pathways in Alzheimer's disease models	5	38.4615	[CAPN2, CAPNS1, LMNA, LMNB1, SOD2]	0.00421043	0.0125879
	129	Neurodegenerative Diseases	5	38.4615	[CAPN2, CAPNS1, LMNA, LMNB1, SOD2]	0.00421043	0.0125879
	130	RAF-independent MAPK1/3 activation	4	57.1429	[MAPK1, MAPK3, PEA15, PTPN11]	0.00188663	0.00628875
	131	Glucagon signaling in metabolic regulation	4	36.3636	[GNAS, GNB1, GNB4, GNG12]	0.0132535	0.035588
	132	Packaging Of Telomere Ends	4	66.6667	[H2AFX, H2AFZ, HIST1H2BK, HIST1H4A]	0.000870811	0.00336714
	133	Pre-NOTCH Transcription and Translation	4	33.3333	[H2AFX, H2AFZ, HIST1H2BK, HIST1H4A]	0.0184818	0.0474312
	134	Formation of the beta-catenin:TCF transactivating complex	4	33.3333	[H2AFX, H2AFZ, HIST1H2BK, HIST1H4A]	0.0184818	0.0474312
	135	G-protein activation	4	40	[GNAO1, GNB1, GNB4, GNG12]	0.0090745	0.0250629
	136	CS/DS degradation	4	57.1429	[BGN, DCN, HEXA, HEXB]	0.00188663	0.00628875
	137	Anchoring fibril formation	4	66.6667	[COL1A1, COL1A2, COL4A1, COL4A2]	0.000870811	0.00336714
	138	Condensation of Prophase Chromosomes	4	44.4444	[H2AFX, H2AFZ, HIST1H2BK, HIST1H4A]	0.00585965	0.016993
	139	Formation of Senescence-Associated Heterochromatin Foci (SAHF)	4	57.1429	[HIST1H1B, HIST1H1C, HIST1H1E, LMNB1]	0.00188663	0.00628875
	140	Clearance of Nuclear Envelope Membranes from Chromatin	4	66.6667	[LEMD2, LMNA, LMNB1, TMPO]	0.000870811	0.00336714
	141	Initiation of Nuclear Envelope Reformation	4	50	[LEMD2, LMNA, LMNB1, TMPO]	0.00350432	0.010586
	142	Nuclear Envelope Reassembly	4	50	[LEMD2, LMNA, LMNB1, TMPO]	0.00350432	0.010586
	143	Class B/2 (Secretin family receptors)	4	50	[GNAS, GNB1, GNB4, GNG12]	0.00350432	0.010586
	144	G beta:gamma signalling through PI3Kgamma	4	44.4444	[AKT2, GNB1, GNB4, GNG12]	0.00585965	0.016993
	145	Prostacyclin signalling through prostacyclin receptor	4	57.1429	[GNAS, GNB1, GNB4, GNG12]	0.00188663	0.00628875
	146	G-protein beta:gamma signalling	4	33.3333	[AKT2, GNB1, GNB4, GNG12]	0.0184818	0.0474312
	147	ADP signalling through P2Y purinoceptor 1	4	40	[GNAQ, GNB1, GNB4, GNG12]	0.0090745	0.0250629
	148	G alpha (z) signalling events	4	33.3333	[GNAS, GNB1, GNB4, GNG12]	0.0184818	0.0474312
	149	Glucagon-type ligand receptors	4	57.1429	[GNAS, GNB1, GNB4, GNG12]	0.00188663	0.00628875
	150	SIRT1 negatively regulates rRNA expression	4	57.1429	[H2AFX, H2AFZ, HIST1H2BK, HIST1H4A]	0.00188663	0.00628875
	151	Thromboxane signalling through TP receptor	4	40	[GNAQ, GNB1, GNB4, GNG12]	0.0090745	0.0250629
	152	GP1b-IX-V activation signalling	4	66.6667	[COL1A1, COL1A2, FLNA, YWHAZ]	0.000870811	0.00336714
	153	Vasopressin regulates renal water homeostasis via Aquaporins	4	33.3333	[GNAS, GNB1, GNB4, GNG12]	0.0184818	0.0474312
	154	Depolymerisation of the Nuclear Lamina	4	50	[LEMD2, LMNA, LMNB1, TMPO]	0.00350432	0.010586
	155	Interaction between L1 and Ankyrins	4	40	[ACTB, ANK3, SPTAN1, SPTBN1]	0.0090745	0.0250629
	156	Aquaporin-mediated transport	4	33.3333	[GNAS, GNB1, GNB4, GNG12]	0.0184818	0.0474312
	157	DNA methylation	4	57.1429	[H2AFX, H2AFZ, HIST1H2BK, HIST1H4A]	0.00188663	0.00628875
	158	Activated PKN1 stimulates transcription of AR (androgen receptor) regulated genes KLK2 and KLK3	4	40	[H2AFX, H2AFZ, HIST1H2BK, HIST1H4A]	0.0090745	0.0250629
	159	RNA Polymerase I Chain Elongation	4	36.3636	[H2AFX, H2AFZ, HIST1H2BK, HIST1H4A]	0.0132535	0.035588
	160	Insulin receptor signalling cascade	4	36.3636	[AKT2, MAPK1, MAPK3, PTPN11]	0.0132535	0.035588
	161	Growth hormone receptor signaling	4	50	[MAPK1, MAPK3, PTPN6, STAT1]	0.00350432	0.010586
	162	Spry regulation of FGF signaling	3	42.8571	[MAPK1, MAPK3, PTPN11]	0.019802	0.0495049
	163	Prolonged ERK activation events	3	50	[MAPK1, MAPK3, YWHAB]	0.012124	0.0328593
	164	Frs2-mediated activation	3	60	[MAPK1, MAPK3, YWHAB]	0.00649739	0.018473
	165	STING mediated induction of host immune responses	3	50	[IFI16, XRCC5, XRCC6]	0.012124	0.0328593
	166	Keratan sulfate biosynthesis	3	75	[LUM, OGN, PRELP]	0.00278657	0.00878376
	167	HS-GAG biosynthesis	3	50	[AGRN, GPC6, HSPG2]	0.012124	0.0328593
	168	PECAM1 interactions	3	42.8571	[ITGAV, PTPN11, PTPN6]	0.019802	0.0495049
	169	IRF3-mediated induction of type I IFN	3	60	[IFI16, XRCC5, XRCC6]	0.00649739	0.018473
	170	Defective CHST6 causes MCDC1	3	100	[LUM, OGN, PRELP]	0.000747182	0.00296826
	171	Defective EXT2 causes exostoses 2	3	50	[AGRN, GPC6, HSPG2]	0.012124	0.0328593
	172	Defective ST3GAL3 causes MCT12 and EIEE15	3	100	[LUM, OGN, PRELP]	0.000747182	0.00296826
	173	Defective B4GALT1 causes B4GALT1-CDG (CDG-2d)	3	100	[LUM, OGN, PRELP]	0.000747182	0.00296826
	174	Defective EXT1 causes exostoses 1, TRPS2 and CHDS	3	50	[AGRN, GPC6, HSPG2]	0.012124	0.0328593
	175	PD-1 signaling	3	50	[HLA-DRB1, PTPN11, PTPN6]	0.012124	0.0328593
	176	Rap1 signalling	3	42.8571	[RAP1B, YWHAB, YWHAZ]	0.019802	0.0495049
	177	SEMA3A-Plexin repulsion signaling by inhibiting Integrin adhesion	3	60	[RAC1, RRAS, TLN1]	0.00649739	0.018473
	178	G beta:gamma signalling through PLC beta	3	42.8571	[GNB1, GNB4, GNG12]	0.019802	0.0495049
	179	RSK activation	3	75	[MAPK1, MAPK3, RPS6KA3]	0.00278657	0.00878376
	180	Localization of the PINCH-ILK-PARVIN complex to focal adhesions	3	75	[ILK, ITGB1, PARVA]	0.00278657	0.00878376
	181	Presynaptic function of Kainate receptors	3	42.8571	[GNB1, GNB4, GNG12]	0.019802	0.0495049
	182	Negative regulation of FGFR1 signaling	3	42.8571	[MAPK1, MAPK3, PTPN11]	0.019802	0.0495049
	183	Negative regulation of FGFR2 signaling	3	42.8571	[MAPK1, MAPK3, PTPN11]	0.019802	0.0495049
	184	Negative regulation of FGFR3 signaling	3	42.8571	[MAPK1, MAPK3, PTPN11]	0.019802	0.0495049
	185	Negative regulation of FGFR4 signaling	3	42.8571	[MAPK1, MAPK3, PTPN11]	0.019802	0.0495049
	186	Chk1/Chk2(Cds1) mediated inactivation of Cyclin B:Cdk1 complex	3	42.8571	[YWHAB, YWHAH, YWHAZ]	0.019802	0.0495049
	187	Platelet Adhesion to exposed collagen	3	42.8571	[COL1A1, COL1A2, ITGB1]	0.019802	0.0495049
	188	Regulation of IFNG signaling	3	50	[PTPN11, PTPN6, STAT1]	0.012124	0.0328593
	189	RUNX2 regulates osteoblast differentiation	3	50	[COL1A1, MAPK1, MAPK3]	0.012124	0.0328593
	190	G beta:gamma signalling through BTK	3	50	[GNB1, GNB4, GNG12]	0.012124	0.0328593
	191	Regulation of IFNA signaling	3	50	[PTPN11, PTPN6, STAT1]	0.012124	0.0328593
	192	Regulation of localization of FOXO transcription factors	3	42.8571	[AKT2, YWHAB, YWHAZ]	0.019802	0.0495049

## Sheet: Supplementary Table 3
	Supplementary Table 3. Significantly enriched terms in the functional enrichment analysis on downregulated proteins in the liver proteome.
	#	Significantly enriched Gene Ontology terms (Reactome)	Number of downregulated proteins associated with the term	Proportion of detected proteins in all proteins known to be asscoiated with the term	Associated proteins found	Term p-value	Term p-value corrected with Benjamini-Hochberg
	1	Metabolism	158	13.8233	[AADAT, ACACA, ACACB, ACADS, ACAT2, ACOX2, ACSL1, ACSS2, ACY1, ADH1A, ADH1B, ADH4, ADH5, ADH6, ADI1, ADK, AFMID, AGL, AGXT, AHCY, AKR1A1, AKR1C1, AKR1C4, AKR7A2, ALAD, ALDH1L1, ALDH2, ALDH7A1, ALDOA, ALDOB, ALDOC, AMPD2, AOX1, ARG1, ARSB, ASL, ASPG, BBOX1, BCKDK, BLVRB, BPGM, CA1, CA2, CBR3, CES1, CIAO1, CMBL, CRYL1, CTH, CYP2C19, CYP2J2, CYP4F11, CYP4F3, CYP51A1, CYP8B1, DBI, DCXR, DDC, DHCR24, …	1.12798e-33	1.46638e-31
	2	Metabolism of lipids	45	14.0187	[ACACA, ACACB, ACADS, ACAT2, ACOX2, ACSL1, AKR1C1, AKR1C4, ARSB, CYP2C19, CYP2J2, CYP4F11, CYP4F3, CYP51A1, CYP8B1, DBI, DHCR24, EBP, EPHX2, FDFT1, FDPS, GPD1, GPD1L, HADH, HAO2, HMGCS1, HMGCS2, IDI1, LSS, MVD, NSDHL, PCYT2, PHYH, PMVK, PRKAB2, SEC23A, SEC24A, SLC25A1, SLC27A2, SLC27A5, SLCO1B1, SLCO1B3, SQLE, TECR, TM7SF2]	2.25067e-07	3.65734e-06
	3	Metabolism of amino acids and derivatives	39	14.6067	[AADAT, ADI1, AFMID, AGXT, AHCY, ALDH7A1, ARG1, ASL, ASPG, BBOX1, BCKDK, CTH, DDC, DMGDH, FAH, FTCD, GLUD1, GLUL, GNMT, GOT1, GPT, GPT2, GRHPR, GSTZ1, HAAO, KYNU, MAT1A, OAT, PAH, PCBD1, PSAT1, PSMA1, PSMB6, PSMB7, QDPR, RPS27, SEPHS2, SEPSECS, SHMT1]	5.8055e-07	7.54715e-06
	4	Biological oxidations	30	22.2222	[ACSS2, ACY1, ADH1A, ADH1B, ADH4, ADH5, ADH6, AHCY, AKR1A1, AKR7A2, ALDH2, CBR3, CES1, CMBL, CYP2C19, CYP2J2, CYP4F11, CYP4F3, CYP51A1, CYP8B1, ESD, GCLC, GSTA1, GSTA2, GSTT1, GSTZ1, MAT1A, MAT2A, OPLAH, SULT1E1]	8.06114e-10	2.61987e-08
	5	Metabolism of carbohydrates	28	18.6667	[AGL, AKR1A1, ALDOA, ALDOB, ALDOC, ARSB, BPGM, CRYL1, DCXR, GALE, GALK1, GBE1, GCK, GLYCTK, GOT1, GYS1, GYS2, KHK, LYVE1, PGM1, PHKB, PKLR, PRPS1, PRPS2, RBKS, SLC25A1, SORD, TKFC]	1.80027e-07	3.34335e-06
	6	Metabolism of steroids	26	32.5	[ACACA, ACACB, ACAT2, ACOX2, AKR1C1, AKR1C4, CYP51A1, CYP8B1, DHCR24, EBP, FDFT1, FDPS, HMGCS1, IDI1, LSS, MVD, NSDHL, PMVK, SEC23A, SEC24A, SLC27A2, SLC27A5, SLCO1B1, SLCO1B3, SQLE, TM7SF2]	1.09326e-12	4.73747e-11
	7	Fatty acid metabolism	19	16.6667	[ACACA, ACACB, ACADS, ACOX2, ACSL1, CYP2C19, CYP2J2, CYP4F11, CYP4F3, CYP8B1, DBI, EPHX2, HADH, HAO2, PHYH, PRKAB2, SLC25A1, SLC27A2, TECR]	0.000101201	0.000692425
	8	Metabolism of vitamins and cofactors	16	15.6863	[ACACA, ACACB, AKR1C1, AKR1C4, ALDH1L1, AOX1, CYP8B1, GCHFR, IDH1, MOCS2, MTHFD1, MTHFD1L, NAPRT, QPRT, SHMT1, SPR]	0.000732315	0.00380804
	9	Phase I - Functionalization of compounds	16	25.8065	[ACSS2, ADH1A, ADH1B, ADH4, ADH5, ADH6, ALDH2, CBR3, CES1, CMBL, CYP2C19, CYP2J2, CYP4F11, CYP4F3, CYP51A1, CYP8B1]	1.10298e-06	1.19489e-05
	10	Diseases of metabolism	15	28.3019	[ACACA, ACY1, AHCY, ALDOB, ARSB, DCXR, GBE1, GCLC, GYS1, GYS2, IDH1, KHK, MAT1A, OPLAH, PAH]	6.63606e-07	7.84262e-06
	11	Regulation of cholesterol biosynthesis by SREBP (SREBF)	14	46.6667	[ACACA, ACACB, CYP51A1, FDFT1, FDPS, HMGCS1, IDI1, LSS, MVD, PMVK, SEC23A, SEC24A, SQLE, TM7SF2]	9.19818e-10	2.39153e-08
	12	Cholesterol biosynthesis	14	70	[ACAT2, CYP51A1, DHCR24, EBP, FDFT1, FDPS, HMGCS1, IDI1, LSS, MVD, NSDHL, PMVK, SQLE, TM7SF2]	4.40788e-13	2.86512e-11
	13	Phase II - Conjugation of compounds	12	17.1429	[AHCY, AKR1A1, ESD, GCLC, GSTA1, GSTA2, GSTT1, GSTZ1, MAT1A, MAT2A, OPLAH, SULT1E1]	0.0015463	0.0069317
	14	Activation of gene expression by SREBF (SREBP)	12	54.5455	[ACACA, ACACB, CYP51A1, FDFT1, FDPS, HMGCS1, IDI1, LSS, MVD, PMVK, SQLE, TM7SF2]	1.54084e-09	3.33849e-08
	15	Metabolism of water-soluble vitamins and cofactors	11	17.4603	[ACACA, ACACB, ALDH1L1, AOX1, CYP8B1, MOCS2, MTHFD1, MTHFD1L, NAPRT, QPRT, SHMT1]	0.00207499	0.00899163
	16	Histidine, lysine, phenylalanine, tyrosine, proline and tryptophan catabolism	11	32.3529	[AADAT, AFMID, ALDH7A1, FAH, FTCD, GSTZ1, HAAO, KYNU, PAH, PCBD1, QDPR]	5.17187e-06	4.80245e-05
	17	Metabolism of nucleotides	10	15.625	[ADK, AMPD2, DPYS, LHPP, NME2, NUDT5, PAICS, PNP, UPB1, XDH]	0.00746468	0.0262273
	18	Glutathione conjugation	8	29.6296	[AKR1A1, ESD, GCLC, GSTA1, GSTA2, GSTT1, GSTZ1, OPLAH]	0.00021244	0.00125533
	19	Bile acid and bile salt metabolism	8	27.5862	[ACOX2, AKR1C1, AKR1C4, CYP8B1, SLC27A2, SLC27A5, SLCO1B1, SLCO1B3]	0.000366623	0.00207222
	20	Amino acid synthesis and interconversion (transamination)	8	53.3333	[ASPG, GLUD1, GLUL, GOT1, GPT, GPT2, OAT, PSAT1]	1.22075e-06	1.22075e-05
	21	Peroxisomal protein import	8	16.6667	[ACOX2, AGXT, CAT, EPHX2, HAO2, IDH1, PHYH, SLC27A2]	0.0110484	0.0359074
	22	Diseases of carbohydrate metabolism	7	35	[ALDOB, ARSB, DCXR, GBE1, GYS1, GYS2, KHK]	0.000167111	0.0010345
	23	Ethanol oxidation	7	70	[ACSS2, ADH1A, ADH1B, ADH4, ADH5, ADH6, ALDH2]	4.54907e-07	6.57088e-06
	24	Synthesis of bile acids and bile salts	6	25	[ACOX2, AKR1C1, AKR1C4, CYP8B1, SLC27A2, SLC27A5]	0.00352735	0.0138956
	25	Synthesis of bile acids and bile salts via 7alpha-hydroxycholesterol	6	30	[ACOX2, AKR1C1, AKR1C4, CYP8B1, SLC27A2, SLC27A5]	0.00126522	0.00587426
	26	Arachidonic acid metabolism	6	18.75	[CYP2C19, CYP2J2, CYP4F11, CYP4F3, CYP8B1, EPHX2]	0.0153588	0.0453783
	27	Glycogen metabolism	6	30	[AGL, GBE1, GYS1, GYS2, PGM1, PHKB]	0.00126522	0.00587426
	28	Erythrocytes take up carbon dioxide and release oxygen	5	62.5	[CA1, CA2, HBA1, HBB, SLC4A1]	5.30397e-05	0.000405598
	29	Erythrocytes take up oxygen and release carbon dioxide	5	83.3333	[CA1, CA2, HBA1, HBB, SLC4A1]	6.3356e-06	5.49085e-05
	30	O2/CO2 exchange in erythrocytes	5	62.5	[CA1, CA2, HBA1, HBB, SLC4A1]	5.30397e-05	0.000405598
	31	Sulfur amino acid metabolism	5	22.7273	[ADI1, AHCY, CTH, GOT1, MAT1A]	0.0117585	0.037283
	32	Synthesis of bile acids and bile salts via 24-hydroxycholesterol	5	38.4615	[AKR1C1, AKR1C4, CYP8B1, SLC27A2, SLC27A5]	0.0009301	0.0046505
	33	Metabolic disorders of biological oxidation enzymes	5	25	[ACY1, AHCY, GCLC, MAT1A, OPLAH]	0.00769975	0.0263412
	34	SLC transporter disorders	5	29.4118	[GCK, SLC2A2, SLC4A1, SLCO1B1, SLCO1B3]	0.00360726	0.0137925
	35	Fructose metabolism	5	71.4286	[ALDOB, GLYCTK, KHK, SORD, TKFC]	2.10004e-05	0.000170628
	36	Phenylalanine and tyrosine catabolism	5	55.5556	[FAH, GSTZ1, PAH, PCBD1, QDPR]	0.000113037	0.000734743
	37	Nucleobase catabolism	5	25	[DPYS, NUDT5, PNP, UPB1, XDH]	0.00769975	0.0263412
	38	Metabolism of folate and pterines	4	50	[ALDH1L1, MTHFD1, MTHFD1L, SHMT1]	0.000990612	0.00476961
	39	Metabolism of ingested SeMet, Sec, MeSec into H2Se	4	57.1429	[AHCY, CTH, GNMT, MAT1A]	0.000521826	0.00282656
	40	Glycogen synthesis	4	40	[GBE1, GYS1, GYS2, PGM1]	0.00267835	0.0108808
	41	RA biosynthesis pathway	4	26.6667	[ADH1A, ADH4, ALDH8A1, RDH16]	0.0134516	0.0406676
	42	Diseases associated with glycosylation precursor biosynthesis	4	36.3636	[GALE, GALK1, GNE, PGM1]	0.0039963	0.0148434
	43	Formation of xylulose-5-phosphate	4	80	[AKR1A1, CRYL1, DCXR, SORD]	8.27703e-05	0.000597786
	44	Fructose catabolism	4	80	[ALDOB, GLYCTK, KHK, TKFC]	8.27703e-05	0.000597786
		Tryptophan catabolism	4	40	[AADAT, AFMID, HAAO, KYNU]	0.00267835	0.0108808
		Recycling of bile acids and salts	3	33.3333	[SLC27A5, SLCO1B1, SLCO1B3]	0.0170176	0.049162
		ChREBP activates metabolic gene expression	3	42.8571	[ACACA, ACACB, PKLR]	0.0078148	0.0260493
		Regulation of beta-cell development	3	42.8571	[GCK, PKLR, SLC2A2]	0.0078148	0.0260493
		Import of palmitoyl-CoA into the mitochondrial matrix	3	50	[ACACA, ACACB, PRKAB2]	0.00468924	0.0169334
		Regulation of gene expression in beta cells	3	50	[GCK, PKLR, SLC2A2]	0.00468924	0.0169334
		Synthesis of epoxy (EET) and dihydroxyeicosatrienoic acids (DHET)	3	42.8571	[CYP2C19, CYP2J2, EPHX2]	0.0078148	0.0260493
		Glycogen storage diseases	3	33.3333	[GBE1, GYS1, GYS2]	0.0170176	0.049162
		Galactose catabolism	3	60	[GALE, GALK1, PGM1]	0.00246244	0.0103264
		Purine salvage	3	37.5	[ADK, AMPD2, PNP]	0.0119093	0.0368621

## Sheet: Supplementary Table 4
	Supplementary Table 4. Proteins significantly correlated to fibrosis stages in the liver proteome.
	Leading Protein ID	Gene name	Number of observations (n)	Spearman's correlation coefficient Rho	CI95%	p-value	-Log pvalue'	qvalue	predicted to be secreted according to the Human Protein Atlas	Uniprot IDs
	P23142	FBLN1	79	0.764793	[0.65 0.85]	2.17441e-15	14.6627	1.03611e-11	secreted	P23142
	Q15582	TGFBI	79	0.752736	[0.63 0.84]	1.04305e-14	13.9817	2.48507e-11	secreted	Q15582
	G3V4U0	FBLN5	79	0.74557	[0.62 0.83]	2.54037e-14	13.5951	4.03495e-11	secreted	G3V4U0;Q9UBX5
	A0A140TA41	TNXB	79	0.725234	[0.6 0.82]	2.72484e-13	12.5647	3.02474e-10	secreted	A0A140TA41
	O15195	VILL	79	0.723861	[0.59 0.82]	3.17392e-13	12.4984	3.02474e-10		O15195;O15195-2
	B1AHL2	FBLN1	79	0.7139	[0.58 0.81]	9.3489e-13	12.0292	6.3802e-10	secreted	B1AHL2;P23142-4
	Q16270	IGFBP7	79	0.713876	[0.58 0.81]	9.3728e-13	12.0281	6.3802e-10	secreted	Q16270;Q16270-2
	P98095	FBLN2	79	0.71116	[0.58 0.81]	1.24839e-12	11.9037	7.4357e-10	secreted	P98095;P98095-2
	P24821	TNC	79	0.705829	[0.57 0.8 ]	2.1707e-12	11.6634	1.14487e-09	secreted	P24821;P24821-4
	P07355	ANXA2	79	0.704838	[0.57 0.8 ]	2.40268e-12	11.6193	1.14487e-09		P07355
	Q9Y6C2	EMILIN1	79	0.696541	[0.56 0.8 ]	5.52981e-12	11.2573	2.1958e-09	secreted	Q9Y6C2
	Q14112	NID2	79	0.691551	[0.55 0.79]	9.00766e-12	11.0454	3.2957e-09	secreted	Q14112;Q14112-2
	P35555	FBN1	79	0.68757	[0.54 0.79]	1.32029e-11	10.8793	4.19412e-09	secreted	P35555
	P05997	COL5A2	79	0.686003	[0.54 0.79]	1.53205e-11	10.8147	4.29424e-09	secreted	P05997
	P07585	DCN	79	0.684488	[0.54 0.79]	1.76761e-11	10.7526	4.44381e-09	secreted	P07585
	P09211	GSTP1	79	0.684237	[0.54 0.79]	1.80989e-11	10.7423	4.44381e-09		P09211
	P14618	PKM	79	0.683396	[0.54 0.79]	1.95845e-11	10.7081	4.44381e-09		P14618
	P10643	C7	79	0.679597	[0.53 0.79]	2.78861e-11	10.5546	5.93536e-09	secreted	P10643
	P50453	SERPINB9	79	0.679304	[0.53 0.79]	2.86492e-11	10.5429	5.93536e-09		P50453
	A0A0A0MSG2	FHL2	79	0.678313	[0.53 0.79]	3.13866e-11	10.5033	6.23155e-09		A0A0A0MSG2;J3KNW4;Q14192
	P40121	CAPG	79	0.676978	[0.53 0.78]	3.54703e-11	10.4501	6.60372e-09		P40121;P40121-2
	Q13643	FHL3	79	0.676774	[0.53 0.78]	3.61351e-11	10.4421	6.60372e-09		Q13643
	P21333-2	FLNA	79	0.673726	[0.53 0.78]	4.7654e-11	10.3219	7.959e-09		P21333-2
	P08670	VIM	79	0.673545	[0.53 0.78]	4.84388e-11	10.3148	7.959e-09		P08670
	P51884	LUM	79	0.672299	[0.52 0.78]	5.41819e-11	10.2661	8.60589e-09	secreted	P51884
	P06756	ITGAV	79	0.670977	[0.52 0.78]	6.09854e-11	10.2148	9.37404e-09		P06756;P06756-2;P06756-3
	P06396	GSN	79	0.669161	[0.52 0.78]	7.16827e-11	10.1446	1.0629e-08	secreted	P06396
	Q99584	S100A13	79	0.668747	[0.52 0.78]	7.4362e-11	10.1286	1.0629e-08		Q99584
	Q9NRN5	OLFML3	79	0.668524	[0.52 0.78]	7.58418e-11	10.1201	1.0629e-08	secreted	Q9NRN5;Q9NRN5-2
	E9PIM6	THY1	79	0.667705	[0.52 0.78]	8.15302e-11	10.0887	1.10998e-08	secreted	E9PIM6;E9PNQ8;P04216
	P04083	ANXA1	79	0.666003	[0.52 0.78]	9.4683e-11	10.0237	1.25274e-08		P04083
	Q5M9N0	CCDC158	79	0.661261	[0.51 0.77]	1.42902e-10	9.84496	1.74596e-08		Q5M9N0
	Q9BS40	LXN	79	0.660132	[0.51 0.77]	1.57453e-10	9.80285	1.83302e-08		Q9BS40
	P08729	KRT7	79	0.660112	[0.51 0.77]	1.5772e-10	9.80211	1.83302e-08		P08729
	A6NFQ9	8-Sep	79	0.659239	[0.51 0.77]	1.69944e-10	9.76969	1.92805e-08		A6NFQ9;A6NMH6;F8W8I8;Q92599;Q92599-2;Q92599-4
	P37802	TAGLN2	79	0.658944	[0.51 0.77]	1.74272e-10	9.75877	1.93118e-08	secreted	P37802;P37802-2
	P50995	ANXA11	79	0.65544	[0.5 0.77]	2.34512e-10	9.62983	2.49255e-08		P50995;P50995-2
	P58166	INHBE	79	0.655158	[0.5 0.77]	2.40155e-10	9.61951	2.49255e-08	secreted	P58166
	Q96TA1	FAM129B	79	0.655134	[0.5 0.77]	2.40624e-10	9.61866	2.49255e-08		Q96TA1;Q96TA1-2
	K7EQ71	PPL	79	0.653565	[0.5 0.77]	2.74456e-10	9.56153	2.78252e-08		K7EQ71
	P60903	S100A10	79	0.652536	[0.5 0.77]	2.99047e-10	9.52426	2.90973e-08		P60903
	A0A087WTA8	COL1A2	79	0.65253	[0.5 0.77]	2.99217e-10	9.52401	2.90973e-08	secreted	A0A087WTA8;P08123
	O00468-6	AGRN	79	0.651351	[0.5 0.77]	3.30014e-10	9.48147	3.10401e-08	secreted	O00468-6
	Q05682	CALD1	79	0.65127	[0.5 0.77]	3.32223e-10	9.47857	3.10401e-08		Q05682
	Q9BR10	SPATA25	79	0.650161	[0.5 0.77]	3.64148e-10	9.43872	3.33685e-08		Q9BR10
	P36955	SERPINF1	79	0.649535	[0.49 0.76]	3.83418e-10	9.41633	3.44714e-08	secreted	P36955
	Q9UGT4	SUSD2	79	0.648174	[0.49 0.76]	4.28784e-10	9.36776	3.60102e-08		Q9UGT4
	P67936	TPM4	79	0.648137	[0.49 0.76]	4.3007e-10	9.36646	3.60102e-08		P67936
	P08294	SOD3	79	0.647866	[0.49 0.76]	4.39714e-10	9.35683	3.60102e-08	secreted	P08294
	Q15942	ZYX	79	0.647782	[0.49 0.76]	4.42763e-10	9.35383	3.60102e-08		Q15942
	E9PHK0	CLEC3B	79	0.647709	[0.49 0.76]	4.45416e-10	9.35123	3.60102e-08	secreted	E9PHK0;P05452
	P51888	PRELP	79	0.647696	[0.49 0.76]	4.45877e-10	9.35078	3.60102e-08	secreted	P51888
	Q16181	7-Sep	79	0.645295	[0.49 0.76]	5.4215e-10	9.26588	4.30557e-08		Q16181
	O75367	H2AFY	79	0.644996	[0.49 0.76]	5.55464e-10	9.25534	4.33899e-08		O75367;O75367-3
	P18206	VCL	79	0.640849	[0.48 0.76]	7.75152e-10	9.11061	5.68246e-08		P18206;P18206-2
	P11047	LAMC1	79	0.640259	[0.48 0.76]	8.12472e-10	9.09019	5.8658e-08	secreted	P11047
	Q14766	LTBP1	79	0.639552	[0.48 0.76]	8.59438e-10	9.06579	6.06079e-08	secreted	Q14766
	Q9NPH2	ISYNA1	79	0.639472	[0.48 0.76]	8.64918e-10	9.06303	6.06079e-08		Q9NPH2;Q9NPH2-3
	P52943	CRIP2	79	0.638403	[0.48 0.76]	9.41332e-10	9.02626	6.50065e-08		P52943;P52943-2
	Q04917	YWHAH	79	0.637865	[0.48 0.76]	9.82185e-10	9.00781	6.68587e-08		Q04917
	Q01995	TAGLN	79	0.635834	[0.48 0.75]	1.15222e-09	8.93846	7.73204e-08		Q01995
	P21810	BGN	79	0.635481	[0.48 0.75]	1.18455e-09	8.92645	7.73204e-08	secreted	P21810
	Q14764	MVP	79	0.632705	[0.47 0.75]	1.47025e-09	8.83261	9.2181e-08		Q14764
	Q01469	FABP5	79	0.631687	[0.47 0.75]	1.59063e-09	8.79843	9.84333e-08		Q01469
	J3QRS3	MYL12A	79	0.63133	[0.47 0.75]	1.63496e-09	8.78649	9.98794e-08		J3QRS3;O14950;P19105
	P29966	MARCKS	79	0.630761	[0.47 0.75]	1.70821e-09	8.76746	1.00489e-07		P29966
	Q8IUX7	AEBP1	79	0.629124	[0.47 0.75]	1.93671e-09	8.71293	1.12542e-07	secreted	Q8IUX7
	O14558	HSPB6	79	0.628603	[0.47 0.75]	2.01538e-09	8.69564	1.15702e-07		O14558
	A0A087X1J7	GPX3	79	0.627637	[0.47 0.75]	2.16927e-09	8.66369	1.23054e-07	secreted	A0A087X1J7;P22352
	A0A1W2PNV4	nan	79	0.627108	[0.47 0.75]	2.25822e-09	8.64623	1.26593e-07		A0A1W2PNV4
	P31949	S100A11	79	0.626755	[0.46 0.75]	2.31954e-09	8.6346	1.28443e-07		P31949
	P02461	COL3A1	79	0.62661	[0.46 0.75]	2.34512e-09	8.62983	1.28443e-07	secreted	P02461
	P35580	MYH10	79	0.626137	[0.46 0.75]	2.43065e-09	8.61428	1.30135e-07		P35580;P35580-3
	Q04941	PLP2	79	0.625882	[0.46 0.75]	2.47801e-09	8.6059	1.31197e-07		Q04941
	D6RER5	11-Sep	79	0.625736	[0.46 0.75]	2.50555e-09	8.6011	1.31197e-07		D6RER5;D6RGI3;Q9NVA2
	P27216-2	ANXA13	79	0.624095	[0.46 0.75]	2.83505e-09	8.54744	1.43713e-07		P27216-2
	P05556	ITGB1	79	0.622644	[0.46 0.75]	3.16062e-09	8.50023	1.58486e-07	secreted	P05556
	Q6WCQ1	MPRIP	79	0.622395	[0.46 0.74]	3.21988e-09	8.49216	1.58486e-07		Q6WCQ1;Q6WCQ1-2
	P17655	CAPN2	79	0.622369	[0.46 0.74]	3.22626e-09	8.4913	1.58486e-07		P17655
	Q9P258	RCC2	79	0.621833	[0.46 0.74]	3.35778e-09	8.47395	1.62492e-07		Q9P258
	K7ES70	MFAP4	79	0.620936	[0.46 0.74]	3.58939e-09	8.44498	1.69341e-07	secreted	K7ES70
	P33176	KIF5B	79	0.619873	[0.46 0.74]	3.88372e-09	8.41075	1.8143e-07		P33176
	Q7Z7L8	C11orf96	79	0.619106	[0.45 0.74]	4.11018e-09	8.38614	1.90146e-07		Q7Z7L8
	P17813	ENG	79	0.618759	[0.45 0.74]	4.2169e-09	8.37501	1.91367e-07		P17813;P17813-2
	O14974	PPP1R12A	79	0.617762	[0.45 0.74]	4.53787e-09	8.34315	2.02084e-07		O14974;O14974-5
	Q53GG5-2	PDLIM3	79	0.616741	[0.45 0.74]	4.89044e-09	8.31065	2.15768e-07		Q53GG5-2
	P54652	HSPA2	79	0.616199	[0.45 0.74]	5.08802e-09	8.29345	2.22426e-07		P54652
	Q8N442	GUF1	79	0.615941	[0.45 0.74]	5.18499e-09	8.28525	2.22645e-07		Q8N442
	A0A1B0GVU9	QARS	79	0.61447	[0.45 0.74]	5.77063e-09	8.23878	2.45509e-07		A0A1B0GVU9
	H3BR70	PKM	79	0.614121	[0.45 0.74]	5.91877e-09	8.22777	2.49584e-07		H3BR70
	D6RGG3	COL12A1	79	0.61399	[0.45 0.74]	5.97532e-09	8.22364	2.49685e-07	secreted	D6RGG3;Q99715
	P32970	CD70	79	0.613873	[0.45 0.74]	6.02599e-09	8.21997	2.49685e-07		P32970;P32970-2
	P50552	VASP	79	0.611757	[0.45 0.74]	7.02075e-09	8.15362	2.8593e-07		P50552
	O00299	CLIC1	79	0.611575	[0.45 0.74]	7.11291e-09	8.14795	2.86479e-07		O00299
	P98160	HSPG2	79	0.610613	[0.44 0.74]	7.62158e-09	8.11796	3.0264e-07	secreted	P98160
	Q9UH99	SUN2	79	0.610143	[0.44 0.74]	7.88228e-09	8.10335	3.07861e-07		Q9UH99
	B7Z596	TPM1	79	0.609412	[0.44 0.74]	8.30462e-09	8.08068	3.2172e-07		B7Z596;F5H7S3
	P09493-7	TPM1	79	0.608575	[0.44 0.73]	8.81495e-09	8.05478	3.38736e-07		P09493-7
	P10301	RRAS	79	0.605533	[0.44 0.73]	1.0932e-08	7.9613	4.1342e-07		P10301
	Q05707	COL14A1	79	0.603252	[0.43 0.73]	1.28275e-08	7.89186	4.70176e-07	secreted	Q05707
	Q96CX2	KCTD12	79	0.602064	[0.43 0.73]	1.39347e-08	7.8559	5.01394e-07		Q96CX2
	Q93052	LPP	79	0.60068	[0.43 0.73]	1.53387e-08	7.81421	5.4544e-07		Q93052
	A0A0B4J2B5	IGHV3OR16-9	79	0.600445	[0.43 0.73]	1.55904e-08	7.80714	5.50237e-07		A0A0B4J2B5;S4R460
	P08572	COL4A2	79	0.600023	[0.43 0.73]	1.60517e-08	7.79448	5.58295e-07	secreted	P08572
	O94919	ENDOD1	79	0.598667	[0.43 0.73]	1.76237e-08	7.7539	6.08528e-07		O94919
	H7C539	RGS3	79	0.598184	[0.43 0.73]	1.82182e-08	7.7395	6.24529e-07		H7C539;P49796;P49796-4;P49796-6
	P02452	COL1A1	79	0.594604	[0.42 0.72]	2.32562e-08	7.63346	7.74934e-07	secreted	P02452
	O15143	ARPC1B	79	0.593378	[0.42 0.72]	2.52687e-08	7.59742	8.3615e-07		O15143
	P36269	GGT5	79	0.593143	[0.42 0.72]	2.56723e-08	7.59053	8.43646e-07	secreted	P36269
	O43491	EPB41L2	79	0.592627	[0.42 0.72]	2.65805e-08	7.57544	8.67508e-07		O43491
	F8VW96	CSRP2	79	0.591792	[0.42 0.72]	2.81156e-08	7.55105	9.05207e-07		F8VW96;Q16527
	P15090	FABP4	79	0.588979	[0.42 0.72]	3.39302e-08	7.46941	1.07071e-06		P15090
	P16989	YBX3	79	0.588574	[0.42 0.72]	3.48565e-08	7.45772	1.0927e-06		P16989;P16989-2;P16989-3
	P67936-2	TPM4	79	0.588363	[0.42 0.72]	3.53483e-08	7.45163	1.09849e-06		P67936-2
	P01258	CALCA	79	0.588297	[0.42 0.72]	3.55022e-08	7.44974	1.09849e-06	secreted	P01258;P01258-2
	E7EVA0	MAP4	79	0.587428	[0.41 0.72]	3.76073e-08	7.42473	1.14871e-06		E7EVA0
	P35579	MYH9	79	0.58616	[0.41 0.72]	4.0892e-08	7.38836	1.23323e-06		P35579
	B4E3T4	RBPMS	79	0.582726	[0.41 0.72]	5.12051e-08	7.29069	1.51548e-06		B4E3T4;Q93062;Q93062-2;Q93062-3;Q93062-4;Q93062-5
	P06396-2	GSN	79	0.581308	[0.41 0.71]	5.61451e-08	7.25069	1.65143e-06	secreted	P06396-2
	Q9H4G4	GLIPR2	79	0.580635	[0.41 0.71]	5.8645e-08	7.23177	1.71438e-06		Q9H4G4
	Q2TB90	HKDC1	79	0.579947	[0.41 0.71]	6.1311e-08	7.21246	1.74938e-06		Q2TB90
	Q6UY14	ADAMTSL4	79	0.579268	[0.4 0.71]	6.40543e-08	7.19345	1.81678e-06	secreted	Q6UY14;Q6UY14-2;Q6UY14-3
	P02538	KRT6A	79	0.578472	[0.4 0.71]	6.74187e-08	7.17122	1.88971e-06		P02538
	E9PCT3	CAV2	79	0.577853	[0.4 0.71]	7.01485e-08	7.15398	1.94336e-06		E9PCT3;P51636;P51636-2;P51636-3
	O95817	BAG3	79	0.576134	[0.4 0.71]	7.82896e-08	7.1063	2.15636e-06		O95817
	Q8NC56	LEMD2	79	0.575807	[0.4 0.71]	7.99347e-08	7.09726	2.18902e-06		Q8NC56
	Q969E4	TCEAL3	79	0.575459	[0.4 0.71]	8.17251e-08	7.08764	2.22526e-06		Q969E4
	P02545	LMNA	79	0.574619	[0.4 0.71]	8.61997e-08	7.06449	2.33376e-06		P02545
	Q9H2D6	TRIOBP	79	0.573894	[0.4 0.71]	9.02519e-08	7.04454	2.41601e-06		Q9H2D6;Q9H2D6-2;Q9H2D6-3;Q9H2D6-5;Q9H2D6-7
	A6NNI4	CD9	79	0.572183	[0.4 0.71]	1.00533e-07	6.99769	2.66134e-06		A6NNI4;G8JLH6;P21926
	Q68CZ2	TNS3	79	0.570862	[0.39 0.71]	1.09217e-07	6.96171	2.87525e-06		Q68CZ2
	Q9UBI6	GNG12	79	0.570549	[0.39 0.71]	1.11374e-07	6.95322	2.89998e-06		Q9UBI6
	P01780	IGHV3-7	79	0.570188	[0.39 0.71]	1.13918e-07	6.94341	2.93415e-06		P01780
	Q6UX71	PLXDC2	79	0.568653	[0.39 0.71]	1.2535e-07	6.90188	3.19408e-06		Q6UX71
	P60660	MYL6	79	0.567905	[0.39 0.7 ]	1.31302e-07	6.88173	3.32796e-06		P60660
	P26038	MSN	79	0.56717	[0.39 0.7 ]	1.37417e-07	6.86196	3.46451e-06		P26038
	Q96FQ6	S100A16	79	0.565983	[0.39 0.7 ]	1.47862e-07	6.83014	3.70822e-06		Q96FQ6
	P42224	STAT1	79	0.565489	[0.39 0.7 ]	1.52428e-07	6.81694	3.80272e-06		P42224
	O43294	TGFB1I1	79	0.56487	[0.39 0.7 ]	1.58333e-07	6.80043	3.92947e-06		O43294;O43294-2
	Q9Y490	TLN1	79	0.563984	[0.39 0.7 ]	1.6717e-07	6.77684	4.12728e-06		Q9Y490
	P04233-2	CD74	79	0.563485	[0.38 0.7 ]	1.7235e-07	6.76359	4.23196e-06		P04233-2
	P46940	IQGAP1	79	0.563322	[0.38 0.7 ]	1.74074e-07	6.75927	4.23196e-06		P46940
	P31751	AKT2	79	0.562859	[0.38 0.7 ]	1.79051e-07	6.74702	4.33085e-06		P31751
	Q16563-2	SYPL1	79	0.560176	[0.38 0.7 ]	2.10724e-07	6.67629	5.02049e-06		Q16563-2
	Q01518	CAP1	79	0.56007	[0.38 0.7 ]	2.12082e-07	6.6735	5.02771e-06		Q01518
	P02462	COL4A1	79	0.559695	[0.38 0.7 ]	2.16928e-07	6.66369	5.11713e-06	secreted	P02462;P02462-2
	K7EQX8	MXRA7	79	0.55938	[0.38 0.7 ]	2.21085e-07	6.65544	5.18951e-06	secreted	K7EQX8
	Q9UHD8	9-Sep	79	0.559067	[0.38 0.7 ]	2.25294e-07	6.64725	5.25783e-06	secreted	Q9UHD8
	Q09666	AHNAK	79	0.55708	[0.38 0.7 ]	2.53835e-07	6.59545	5.7872e-06		Q09666
	P23528	CFL1	79	0.556914	[0.38 0.7 ]	2.56367e-07	6.59114	5.8171e-06		P23528
	P12429	ANXA3	79	0.556623	[0.38 0.7 ]	2.60861e-07	6.58359	5.87926e-06		P12429
	Q01082	SPTBN1	79	0.555297	[0.37 0.7 ]	2.8232e-07	6.54926	6.31576e-06		Q01082
	P63104	YWHAZ	79	0.555042	[0.37 0.7 ]	2.86633e-07	6.54267	6.38227e-06		P63104
	P17931	LGALS3	79	0.554525	[0.37 0.69]	2.95555e-07	6.52936	6.55033e-06		P17931
	P42167	TMPO	79	0.553805	[0.37 0.69]	3.08447e-07	6.51082	6.77304e-06		P42167
	Q07507	DPT	79	0.552408	[0.37 0.69]	3.34967e-07	6.475	7.32165e-06	secreted	Q07507
	P50454	SERPINH1	79	0.549656	[0.37 0.69]	3.9364e-07	6.4049	8.52589e-06	secreted	P50454
	A0A0C4DH07	LTBP4	79	0.549424	[0.37 0.69]	3.98999e-07	6.39903	8.60286e-06	secreted	A0A0C4DH07;Q8N2S1;Q8N2S1-2;Q8N2S1-3
	P78386	KRT85	79	0.549011	[0.37 0.69]	4.08718e-07	6.38858	8.7727e-06		P78386
	A0A0C4DH31	IGHV1-18	79	0.548269	[0.37 0.69]	4.26745e-07	6.36983	9.10066e-06		A0A0C4DH31
	Q07065	CKAP4	79	0.545282	[0.36 0.69]	5.07224e-07	6.2948	1.06943e-05		Q07065
	Q04837	SSBP1	79	0.545157	[0.36 0.69]	5.10899e-07	6.29167	1.07244e-05		Q04837
	P41218	MNDA	79	0.543225	[0.36 0.69]	5.70781e-07	6.24353	1.17598e-05		P41218
	P48681	NES	79	0.542597	[0.36 0.69]	5.91633e-07	6.22795	1.20993e-05		P48681
	Q12846	STX4	79	0.542117	[0.36 0.69]	6.08032e-07	6.21607	1.23288e-05		Q12846
	B4DDF4	CNN2	79	0.541172	[0.36 0.68]	6.41633e-07	6.19271	1.29003e-05		B4DDF4;B4DUT8;Q99439
	Q9ULL5-3	PRR12	79	0.539937	[0.36 0.68]	6.88133e-07	6.16233	1.37195e-05		Q9ULL5-3
	B1AMS2	6-Sep	79	0.537776	[0.35 0.68]	7.77313e-07	6.1094	1.53689e-05		B1AMS2;Q14141;Q14141-2;Q14141-4
	P02747	C1QC	79	0.537668	[0.35 0.68]	7.82048e-07	6.10677	1.53986e-05	secreted	P02747
	Q8TCS8	PNPT1	79	0.536637	[0.35 0.68]	8.2859e-07	6.08166	1.62479e-05		Q8TCS8
	A0A0B4J1X5	IGHV3-74	79	0.536213	[0.35 0.68]	8.48466e-07	6.07137	1.65694e-05		A0A0B4J1X5
	Q96AE4	FUBP1	79	0.535106	[0.35 0.68]	9.02509e-07	6.04455	1.744e-05		Q96AE4
	O00151	PDLIM1	79	0.535076	[0.35 0.68]	9.04027e-07	6.04382	1.744e-05		O00151
	P0DOY2	IGLC2	79	0.534206	[0.35 0.68]	9.48866e-07	6.0228	1.82312e-05		P0DOY2;P0DOY3
	Q9UBG0	MRC2	79	0.533857	[0.35 0.68]	9.67423e-07	6.01438	1.85131e-05		Q9UBG0
	P63313	TMSB10	79	0.532471	[0.35 0.68]	1.04456e-06	5.98106	1.98301e-05		P63313
	Q9H223	EHD4	79	0.530356	[0.34 0.68]	1.17352e-06	5.93051	2.21898e-05		Q9H223
	P31150	GDI1	79	0.529994	[0.34 0.68]	1.19706e-06	5.92188	2.25454e-05		P31150
	Q6NUK1	SLC25A24	79	0.529491	[0.34 0.68]	1.23051e-06	5.90992	2.29936e-05		Q6NUK1
	Q8TEA8	DTD1	79	0.529078	[0.34 0.68]	1.25856e-06	5.90013	2.34258e-05		Q8TEA8
	P05186	ALPL	79	0.52875	[0.34 0.68]	1.28135e-06	5.89233	2.37573e-05	secreted	P05186
	Q9NUQ9	FAM49B	79	0.528621	[0.34 0.68]	1.29036e-06	5.88929	2.38316e-05		Q9NUQ9
	A0A0C4DG76	HEPH	79	0.527959	[0.34 0.68]	1.33776e-06	5.87362	2.46118e-05	secreted	A0A0C4DG76;Q5JZ08;Q9BQS7;Q9BQS7-2;Q9BQS7-3
	P28482	MAPK1	79	0.527423	[0.34 0.67]	1.37736e-06	5.86095	2.52427e-05		P28482
	Q14118	DAG1	79	0.527233	[0.34 0.67]	1.39167e-06	5.85646	2.54073e-05	secreted	Q14118
	P01859	IGHG2	79	0.527053	[0.34 0.67]	1.40533e-06	5.85222	2.55587e-05		P01859
	Q9HBL0	TNS1	79	0.526447	[0.34 0.67]	1.45226e-06	5.83796	2.63118e-05		Q9HBL0
	Q15417	CNN3	79	0.526233	[0.34 0.67]	1.46916e-06	5.83293	2.65172e-05		Q15417
	P62736	ACTA2	79	0.525566	[0.34 0.67]	1.5232e-06	5.81724	2.71675e-05		P62736
	A0A0C4DH38	IGHV5-51	79	0.525507	[0.34 0.67]	1.52799e-06	5.81588	2.71675e-05		A0A0C4DH38
	O43852-2	CALU	79	0.525008	[0.34 0.67]	1.56976e-06	5.80417	2.78064e-05	secreted	O43852-2;O43852-4
	P51812	RPS6KA3	79	0.524503	[0.34 0.67]	1.61301e-06	5.79236	2.84666e-05		P51812
	Q9UGI8	TES	79	0.524302	[0.34 0.67]	1.63061e-06	5.78765	2.86711e-05		Q9UGI8;Q9UGI8-2
	P01700	IGLV1-47	79	0.524033	[0.34 0.67]	1.65434e-06	5.78137	2.89814e-05		P01700
	Q16666	IFI16	79	0.523723	[0.34 0.67]	1.6821e-06	5.77415	2.93597e-05		Q16666;Q16666-2;Q16666-3
	O00182	LGALS9	79	0.523592	[0.34 0.67]	1.69401e-06	5.77108	2.94598e-05		O00182;O00182-2;O00182-3;O00182-6
	P33241	LSP1	79	0.523271	[0.33 0.67]	1.72342e-06	5.76361	2.98622e-05		P33241;P33241-3
	Q07812	BAX	79	0.523012	[0.33 0.67]	1.7475e-06	5.75758	3.01697e-05		Q07812;Q07812-2;Q07812-5;Q07812-8
	A0A0C4DGQ5	CAPNS1	79	0.522898	[0.33 0.67]	1.75828e-06	5.75491	3.02462e-05		A0A0C4DGQ5;P04632
	Q07960	ARHGAP1	79	0.521036	[0.33 0.67]	1.94203e-06	5.71174	3.31676e-05		Q07960
	O14907	TAX1BP3	79	0.520909	[0.33 0.67]	1.9553e-06	5.70879	3.32751e-05		O14907
	Q9UNN8	PROCR	79	0.519747	[0.33 0.67]	2.07975e-06	5.68199	3.5267e-05		Q9UNN8
	P20774	OGN	79	0.518962	[0.33 0.67]	2.16807e-06	5.66393	3.65048e-05	secreted	P20774
	P08727	KRT19	79	0.518599	[0.33 0.67]	2.21002e-06	5.6556	3.70801e-05		P08727
	Q08357	SLC20A2	79	0.517488	[0.33 0.67]	2.34339e-06	5.63015	3.91799e-05		Q08357
	Q16647	PTGIS	79	0.517309	[0.33 0.67]	2.36564e-06	5.62605	3.94136e-05		Q16647
	Q15654	TRIP6	79	0.51629	[0.33 0.67]	2.49569e-06	5.60281	4.12915e-05		Q15654
	P14543	NID1	79	0.515891	[0.33 0.67]	2.54852e-06	5.59371	4.19456e-05	secreted	P14543
	O75976	CPD	79	0.515858	[0.33 0.67]	2.55283e-06	5.59298	4.19456e-05		O75976
	P15121	AKR1B1	79	0.51477	[0.32 0.67]	2.70231e-06	5.56826	4.42492e-05		P15121
	Q9GZM7	TINAGL1	79	0.513835	[0.32 0.66]	2.83729e-06	5.5471	4.59854e-05	secreted	Q9GZM7;Q9GZM7-3
	P31146	CORO1A	79	0.513731	[0.32 0.66]	2.8527e-06	5.54474	4.60658e-05		P31146
	Q0ZGT2	NEXN	79	0.512831	[0.32 0.66]	2.98918e-06	5.52445	4.77967e-05		Q0ZGT2;Q0ZGT2-4
	A0A0A0MTH3	ILK	79	0.510897	[0.32 0.66]	3.30363e-06	5.48101	5.25984e-05		A0A0A0MTH3;Q13418
	M0QZR4	ARHGEF1	79	0.510851	[0.32 0.66]	3.31155e-06	5.47997	5.25984e-05		M0QZR4
	O95782	AP2A1	79	0.510555	[0.32 0.66]	3.36238e-06	5.47335	5.32284e-05		O95782;O95782-2
	P30740	SERPINB1	79	0.510383	[0.32 0.66]	3.39242e-06	5.46949	5.3526e-05		P30740
	Q96B97	SH3KBP1	79	0.510297	[0.32 0.66]	3.40736e-06	5.46758	5.35844e-05		Q96B97
	O43852	CALU	79	0.510068	[0.32 0.66]	3.4477e-06	5.46247	5.40405e-05	secreted	O43852;O43852-3
	P53999	SUB1	79	0.508629	[0.32 0.66]	3.71204e-06	5.43039	5.78036e-05		P53999
	O43665	RGS10	79	0.508158	[0.32 0.66]	3.80248e-06	5.41993	5.8637e-05		O43665;O43665-2;O43665-3
	P10909	CLU	79	0.506801	[0.31 0.66]	4.07495e-06	5.38988	6.20356e-05	secreted	P10909;P10909-2;P10909-4;P10909-5
	F8VNT9	CD63	79	0.50585	[0.31 0.66]	4.27683e-06	5.36888	6.49016e-05		F8VNT9;F8VV56;F8VWK8;F8W022;P08962;P08962-2;P08962-3
	E9PEP6	NRP1	79	0.505369	[0.31 0.66]	4.38234e-06	5.35829	6.62916e-05	secreted	E9PEP6;O14786
	Q9Y625	GPC6	79	0.503822	[0.31 0.66]	4.73886e-06	5.32433	7.14578e-05	secreted	Q9Y625
	O75569	PRKRA	79	0.503709	[0.31 0.66]	4.76588e-06	5.32186	7.16386e-05		O75569;O75569-2;O75569-3
	P13797	PLS3	79	0.503426	[0.31 0.66]	4.83437e-06	5.31566	7.24396e-05		P13797
	P62805	HIST1H4A	79	0.502895	[0.31 0.66]	4.96537e-06	5.30405	7.41692e-05		P62805
	Q14980	NUMA1	79	0.502683	[0.31 0.66]	5.01841e-06	5.29943	7.47272e-05		Q14980
	Q8TD55	PLEKHO2	79	0.502043	[0.31 0.66]	5.18238e-06	5.28547	7.69284e-05		Q8TD55
	P60709	ACTB	79	0.499687	[0.31 0.65]	5.82949e-06	5.23437	8.54693e-05		P60709
	E7ENY0	ADD1	79	0.49889	[0.31 0.65]	6.06502e-06	5.21717	8.86497e-05		E7ENY0;E7EV99;P35611;P35611-2;P35611-3;P35611-6
	P09486	SPARC	79	0.498293	[0.3 0.65]	6.24724e-06	5.20431	9.05326e-05	secreted	P09486
	P41252	IARS	79	0.498247	[0.3 0.65]	6.26157e-06	5.20332	9.05326e-05		P41252
	A0MZ66	SHTN1	79	0.497565	[0.3 0.65]	6.47639e-06	5.18867	9.29518e-05		A0MZ66
	A6NEL0	HMGN1	79	0.49587	[0.3 0.65]	7.04116e-06	5.15236	0.000100754		A6NEL0;A6NL93;P05114
	Q9NR12	PDLIM7	79	0.49538	[0.3 0.65]	7.21255e-06	5.14191	0.000102898		Q9NR12
	P02765	AHSG	79	0.495183	[0.3 0.65]	7.28284e-06	5.1377	0.00010359	secreted	P02765
	Q92522	H1FX	79	0.494721	[0.3 0.65]	7.44946e-06	5.12788	0.000105564		Q92522
	P46939	UTRN	79	0.494606	[0.3 0.65]	7.49161e-06	5.12542	0.000105614		P46939;P46939-2
	A6NEM2	HCFC1	79	0.49252	[0.3 0.65]	8.29488e-06	5.08119	0.00011625		A6NEM2;P51610;P51610-2;P51610-4
	Q9P0M6	H2AFY2	79	0.491885	[0.3 0.65]	8.55502e-06	5.06778	0.000118891		Q9P0M6
	A0A075B738	PECAM1	79	0.491786	[0.3 0.65]	8.596e-06	5.0657	0.000118891	secreted	A0A075B738
	F2Z388	RPL35	79	0.491779	[0.3 0.65]	8.59908e-06	5.06555	0.000118891		F2Z388;P42766
	A0A1C7CYX9	DPYSL2	79	0.491222	[0.3 0.65]	8.83451e-06	5.05382	0.000121564		A0A1C7CYX9
	P20340-2	RAB6A	79	0.49118	[0.3 0.65]	8.85259e-06	5.05293	0.000121564		P20340-2
	P12111	COL6A3	79	0.491037	[0.3 0.65]	8.91403e-06	5.04993	0.000122056	secreted	P12111
	P37108	SRP14	79	0.490142	[0.29 0.65]	9.30832e-06	5.03113	0.000126365	secreted	P37108
	P23229-2	ITGA6	79	0.489468	[0.29 0.65]	9.6158e-06	5.01701	0.0001298		P23229-2;P23229-4;P23229-6;P23229-9
	A0A0A0MSV6	C1QB	79	0.489364	[0.29 0.65]	9.6641e-06	5.01484	0.000130083	secreted	A0A0A0MSV6;D6R934;P02746
	P19367	HK1	79	0.488264	[0.29 0.64]	1.01894e-05	4.99185	0.000136767		P19367;P19367-2;P19367-3;P19367-4
	O15511	ARPC5	79	0.487994	[0.29 0.64]	1.0322e-05	4.98623	0.000137772		O15511
	Q9ULV4	CORO1C	79	0.487518	[0.29 0.64]	1.05603e-05	4.97632	0.000140558		Q9ULV4;Q9ULV4-2;Q9ULV4-3
	P06703	S100A6	79	0.487245	[0.29 0.64]	1.06994e-05	4.97064	0.000141372		P06703;R4GN98
	Q6PGP7	TTC37	79	0.487225	[0.29 0.64]	1.07096e-05	4.97023	0.000141372		Q6PGP7
	Q9Y305	ACOT9	79	0.487223	[0.29 0.64]	1.07104e-05	4.97019	0.000141372		Q9Y305
	Q7L0Y3	TRMT10C	79	0.486678	[0.29 0.64]	1.09936e-05	4.95886	0.000144708		Q7L0Y3
	P12956	XRCC6	79	0.485179	[0.29 0.64]	1.18077e-05	4.92784	0.000153718		P12956
	P46063	RECQL	79	0.485123	[0.29 0.64]	1.18394e-05	4.92667	0.000153718		P46063
	O43236	4-Sep	79	0.485062	[0.29 0.64]	1.18737e-05	4.92541	0.000153746		O43236;O43236-2;O43236-3;O43236-4
	P50895	BCAM	79	0.482948	[0.29 0.64]	1.31242e-05	4.88193	0.000167659	secreted	P50895
	P07195	LDHB	79	0.482295	[0.29 0.64]	1.35349e-05	4.86854	0.000172444		P07195
	O00479	HMGN4	79	0.48223	[0.29 0.64]	1.35767e-05	4.86721	0.000172514		O00479
	A6NMH8	CD81	79	0.481778	[0.28 0.64]	1.38684e-05	4.85797	0.000174822		A6NMH8;E9PIF1;E9PJK1;E9PRJ8;H0YDJ9;H0YDL9;P60033
	P50452	SERPINB8	79	0.481491	[0.28 0.64]	1.40569e-05	4.85211	0.000176731		P50452
	P26583	HMGB2	79	0.481386	[0.28 0.64]	1.41263e-05	4.84997	0.000177137		P26583
	Q15113	PCOLCE	79	0.480826	[0.28 0.64]	1.45026e-05	4.83856	0.000181377	secreted	Q15113
	Q15121	PEA15	79	0.480496	[0.28 0.64]	1.47291e-05	4.83182	0.000183728		Q15121;Q15121-2
	Q86UU1	PHLDB1	79	0.480183	[0.28 0.64]	1.49461e-05	4.82547	0.000185948		Q86UU1;Q86UU1-2
	P01742	IGHV1-69	79	0.47746	[0.28 0.64]	1.6969e-05	4.77034	0.000209475		P01742
	P07686	HEXB	79	0.477259	[0.28 0.64]	1.71284e-05	4.76628	0.000210766	secreted	P07686
	P50570	DNM2	79	0.477216	[0.28 0.64]	1.7162e-05	4.76543	0.000210766		P50570
	Q99536	VAT1	79	0.476464	[0.28 0.64]	1.77705e-05	4.7503	0.000217678		Q99536
	P41250	GARS	79	0.47568	[0.28 0.64]	1.84268e-05	4.73455	0.000223989	secreted	P41250
	Q9UHB6	LIMA1	79	0.475495	[0.28 0.64]	1.85845e-05	4.73085	0.000225331		Q9UHB6
	Q14204	DYNC1H1	79	0.475052	[0.28 0.63]	1.89677e-05	4.72199	0.000228813		Q14204
	Q15019	2-Sep	79	0.474949	[0.28 0.63]	1.90584e-05	4.71991	0.000229327		Q15019;Q15019-2
	Q99426	TBCB	79	0.474306	[0.28 0.63]	1.96302e-05	4.70708	0.00023502		Q99426
	P62745	RHOB	79	0.473692	[0.27 0.63]	2.0192e-05	4.69482	0.00024114		P62745
	A0A0G2JMH6	HLA-DRA	79	0.47277	[0.27 0.63]	2.10627e-05	4.67649	0.000250283		A0A0G2JMH6;P01903
	P37059	HSD17B2	79	0.471757	[0.27 0.63]	2.206e-05	4.6564	0.000259545		P37059
	D3YTA9	PPP3R1	79	0.471541	[0.27 0.63]	2.22784e-05	4.65212	0.000260912		D3YTA9;F6U1T9;P63098
	Q92626	PXDN	79	0.471534	[0.27 0.63]	2.22856e-05	4.65197	0.000260912	secreted	Q92626
	E7EMG1	TNS1	79	0.471311	[0.27 0.63]	2.25125e-05	4.64758	0.000262324		E7EMG1;Q9HBL0-2
	P52566	ARHGDIB	79	0.471308	[0.27 0.63]	2.25164e-05	4.6475	0.000262324		P52566
	Q03252	LMNB2	79	0.469713	[0.27 0.63]	2.42073e-05	4.61605	0.00027997		Q03252
	J3KQN4	RPL36A	79	0.469504	[0.27 0.63]	2.44376e-05	4.61194	0.000281949		J3KQN4
	P55268	LAMB2	79	0.469345	[0.27 0.63]	2.46143e-05	4.60881	0.000283302	secreted	P55268
	P27361	MAPK3	79	0.468598	[0.27 0.63]	2.54596e-05	4.59415	0.000290923		P27361
	P13010	XRCC5	79	0.468184	[0.27 0.63]	2.59399e-05	4.58603	0.000295703		P13010
	P02751	FN1	79	0.466836	[0.27 0.63]	2.75617e-05	4.55969	0.000312695	secreted	P02751
	P16401	HIST1H1B	79	0.466626	[0.27 0.63]	2.78231e-05	4.55559	0.00031491		P16401
	Q15642	TRIP10	79	0.465058	[0.26 0.63]	2.9846e-05	4.52511	0.000334626		Q15642;Q15642-2
	Q9HCE7	SMURF1	79	0.464963	[0.26 0.63]	2.99732e-05	4.52327	0.000335264		Q9HCE7;Q9HCE7-2
	Q15111	PLCL1	79	0.463423	[0.26 0.63]	3.21005e-05	4.49349	0.000356548		Q15111
	Q96RF0-2	SNX18	79	0.463134	[0.26 0.63]	3.25146e-05	4.48792	0.000360308		Q96RF0-2
	A0A286YEY1	IGHA1	79	0.463059	[0.26 0.63]	3.2624e-05	4.48646	0.000360681		A0A286YEY1;P01876
	Q96JJ7	TMX3	79	0.462957	[0.26 0.63]	3.27723e-05	4.48449	0.000360793	secreted	Q96JJ7
	Q53EL6	PDCD4	79	0.462947	[0.26 0.63]	3.27856e-05	4.48432	0.000360793		Q53EL6;Q53EL6-2
	O94832	MYO1D	79	0.461514	[0.26 0.62]	3.49334e-05	4.45676	0.000381784		O94832
	E9PF05	SUMF1	79	0.461141	[0.26 0.62]	3.55129e-05	4.44961	0.000385464	secreted	E9PF05;Q8NBK3;Q8NBK3-4;Q8NBK3-5
	Q9HAV0	GNB4	79	0.460952	[0.26 0.62]	3.58102e-05	4.44599	0.000386449		Q9HAV0
	P01857	IGHG1	79	0.460448	[0.26 0.62]	3.66146e-05	4.43635	0.000392947		P01857
	P01624	IGKV3-15	79	0.460244	[0.26 0.62]	3.69446e-05	4.43245	0.000395597		P01624
	O75368	SH3BGRL	79	0.459888	[0.26 0.62]	3.75277e-05	4.42565	0.000400941		O75368
	Q07954	LRP1	79	0.459026	[0.26 0.62]	3.89744e-05	4.40922	0.000415466	secreted	Q07954
	P62942	FKBP1A	79	0.458604	[0.26 0.62]	3.97013e-05	4.4012	0.000422269		P62942
	P08603	CFH	79	0.458325	[0.26 0.62]	4.0188e-05	4.3959	0.000424603	secreted	P08603
	P12110	COL6A2	79	0.458105	[0.26 0.62]	4.05775e-05	4.39171	0.00042777	secreted	P12110
	Q5SSJ5	HP1BP3	79	0.458047	[0.26 0.62]	4.0679e-05	4.39063	0.000427893		Q5SSJ5
	P04004	VTN	79	0.457588	[0.26 0.62]	4.15031e-05	4.38192	0.000435599	secreted	P04004
	O60814	HIST1H2BK	79	0.45709	[0.26 0.62]	4.24133e-05	4.3725	0.000444174		O60814;P57053;P62807
	P53367	ARFIP1	79	0.456599	[0.25 0.62]	4.33298e-05	4.36321	0.000451786		P53367
	P16949	STMN1	79	0.456353	[0.25 0.62]	4.37963e-05	4.35856	0.000454661		P16949
	P05107	ITGB2	79	0.456135	[0.25 0.62]	4.42138e-05	4.35444	0.000457004	secreted	P05107
	Q08380	LGALS3BP	79	0.456025	[0.25 0.62]	4.44248e-05	4.35237	0.000458191	secreted	Q08380
	A0A0C4DH41	IGHV4-61	79	0.455146	[0.25 0.62]	4.61499e-05	4.33583	0.000473931		A0A0C4DH41;P01824;P01825;P06331;P0DP06;P0DP08
	Q12906	ILF3	79	0.454321	[0.25 0.62]	4.78255e-05	4.32034	0.000487984		Q12906
	A8MUS3	RPL23A	79	0.454148	[0.25 0.62]	4.8184e-05	4.3171	0.000490591		A8MUS3;H7BY10;K7EJV9;K7ERT8;P62750
	Q53TN4	CYBRD1	79	0.453325	[0.25 0.62]	4.99246e-05	4.30169	0.000506563		Q53TN4;Q53TN4-3
	P07951-2	TPM2	79	0.453306	[0.25 0.62]	4.99652e-05	4.30133	0.000506563		P07951-2
	H7BXD5	GCA	79	0.453155	[0.25 0.62]	5.02929e-05	4.29849	0.000508801		H7BXD5;H7C2Z6;P28676
	P02749	APOH	79	0.452585	[0.25 0.62]	5.15399e-05	4.28786	0.000518117	secreted	P02749
	J3KNQ4	PARVA	79	0.452403	[0.25 0.62]	5.1943e-05	4.28447	0.00052107		J3KNQ4;Q9NVD7
	Q9ULZ3	PYCARD	79	0.452302	[0.25 0.62]	5.217e-05	4.28258	0.000522248		Q9ULZ3
	P21283	ATP6V1C1	79	0.451994	[0.25 0.62]	5.28635e-05	4.27684	0.000526976		P21283
	A0A087WWA5	TNXB	79	0.451789	[0.25 0.62]	5.33305e-05	4.27302	0.000530522	secreted	A0A087WWA5
	Q15404	RSU1	79	0.451734	[0.25 0.62]	5.34548e-05	4.27201	0.00053065		Q15404
	Q14956	GPNMB	79	0.451442	[0.25 0.62]	5.41277e-05	4.26658	0.000536214	secreted	Q14956;Q14956-2
	Q12929	EPS8	79	0.451282	[0.25 0.62]	5.45e-05	4.2636	0.000538781		Q12929
	Q02040	AKAP17A	79	0.450761	[0.25 0.62]	5.57283e-05	4.25392	0.000547516		Q02040
	Q5T123	SH3BGRL3	79	0.450686	[0.25 0.62]	5.59071e-05	4.25253	0.000548142		Q5T123;Q9H299
	Q7L576	CYFIP1	79	0.450512	[0.25 0.62]	5.63227e-05	4.24932	0.000551084		Q7L576
	P09661	SNRPA1	79	0.447684	[0.24 0.61]	6.35155e-05	4.19712	0.000616398		P09661
	A0A087WXW9	COL5A1	79	0.447565	[0.24 0.61]	6.3834e-05	4.19495	0.00061823	secreted	A0A087WXW9;P20908
	Q6P6B1	ERICH5	79	0.447296	[0.24 0.61]	6.45655e-05	4.19	0.000621525		Q6P6B1
	A0A075B6P5	IGKV2-28	79	0.4471	[0.24 0.61]	6.51007e-05	4.18641	0.000625413		A0A075B6P5;P01615
	Q8NEZ5	FBXO22	79	0.446361	[0.24 0.61]	6.71632e-05	4.17287	0.000642636		Q8NEZ5
	P22570	FDXR	79	0.445923	[0.24 0.61]	6.84137e-05	4.16486	0.000651983		P22570;P22570-7
	Q9NZN4	EHD2	79	0.445798	[0.24 0.61]	6.8773e-05	4.16258	0.000654099		Q9NZN4
	Q9UBC2-2	EPS15L1	79	0.445138	[0.24 0.61]	7.07069e-05	4.15054	0.000668821		Q9UBC2-2
	P0C0S5	H2AFZ	79	0.445126	[0.24 0.61]	7.0742e-05	4.15032	0.000668821		P0C0S5;Q71UI9
	Q9H3P7	ACBD3	79	0.445053	[0.24 0.61]	7.09587e-05	4.14899	0.00066951		Q9H3P7
	P10412	HIST1H1E	79	0.444305	[0.24 0.61]	7.32188e-05	4.13538	0.000686787		P10412
	A0A0G2JMB2	IGHA2	79	0.443689	[0.24 0.61]	7.51298e-05	4.12419	0.000701948		A0A0G2JMB2
	B0QYN7	UBE2I	79	0.443394	[0.24 0.61]	7.60609e-05	4.11884	0.000709256		B0QYN7;H3BQQ9;P63279
	O75694	NUP155	79	0.443306	[0.24 0.61]	7.63419e-05	4.11724	0.000710487	secreted	O75694;O75694-2
	A6NGJ0	DYNLT3	79	0.442187	[0.24 0.61]	7.99843e-05	4.097	0.000741489	secreted	A6NGJ0;P51808
	E7EWB4	DPYSL5	79	0.442065	[0.24 0.61]	8.03896e-05	4.0948	0.000743799		E7EWB4;Q9BPU6
	P06310	IGKV2-30	79	0.441843	[0.24 0.61]	8.11364e-05	4.09078	0.000747804		P06310
	G3V1L9	TJP1	79	0.441572	[0.24 0.61]	8.20536e-05	4.0859	0.000753344		G3V1L9;Q07157
	G3V203	RPL18	79	0.441164	[0.24 0.61]	8.34555e-05	4.07855	0.000764741		G3V203;J3QQ67;Q07020
	P46060	RANGAP1	79	0.440734	[0.24 0.61]	8.49548e-05	4.07081	0.000776986		P46060
	O75116	ROCK2	79	0.440542	[0.24 0.61]	8.56324e-05	4.06736	0.00078152		O75116
	Q9Y2A7	NCKAP1	79	0.440235	[0.24 0.61]	8.6726e-05	4.06185	0.000788644		Q9Y2A7;Q9Y2A7-2
	P05783	KRT18	79	0.440127	[0.24 0.61]	8.71136e-05	4.05991	0.000788715		P05783
	O15230	LAMA5	79	0.439163	[0.23 0.61]	9.06485e-05	4.04264	0.000815845	secreted	O15230
	Q9Y4J8	DTNA	79	0.438878	[0.23 0.61]	9.17183e-05	4.03754	0.000823047		Q9Y4J8;Q9Y4J8-13;Q9Y4J8-14;Q9Y4J8-15;Q9Y4J8-2
	P29590	PML	79	0.438734	[0.23 0.61]	9.22656e-05	4.03496	0.000826402		P29590
	Q9Y4G6	TLN2	79	0.43788	[0.23 0.61]	9.55592e-05	4.01973	0.000854296		Q9Y4G6
	E9PKG1	PRMT1	79	0.437543	[0.23 0.61]	9.68886e-05	4.01373	0.000864559		E9PKG1;H7C2I1;Q99873;Q99873-2;Q99873-3;Q99873-4
	B1AMW1	CD58	79	0.437417	[0.23 0.61]	9.7392e-05	4.01148	0.000867426		B1AMW1;H0YDI1;P19256;P19256-2;P19256-3
	O15144	ARPC2	79	0.437301	[0.23 0.61]	9.78531e-05	4.00943	0.000869907		O15144
	Q12955	ANK3	79	0.43587	[0.23 0.6 ]	0.000103748	3.98402	0.000917178		Q12955
	A0A1B0GUA3	KIF1BP	79	0.434952	[0.23 0.6 ]	0.000107698	3.96779	0.000946828		A0A1B0GUA3
	A0A0A0MQT0	RBP1	79	0.434479	[0.23 0.6 ]	0.000109788	3.95944	0.000961657		A0A0A0MQT0
	O60547	GMDS	79	0.434191	[0.23 0.6 ]	0.000111079	3.95437	0.000971175		O60547;O60547-2
	Q9H6T3	RPAP3	79	0.434137	[0.23 0.6 ]	0.000111324	3.95341	0.000971192		Q9H6T3
	Q13263	TRIM28	79	0.434101	[0.23 0.6 ]	0.000111488	3.95277	0.000971192	secreted	Q13263
	A0A0A0MT22	PTPRC	79	0.433886	[0.23 0.6 ]	0.000112462	3.949	0.000977883	secreted	A0A0A0MT22;P08575;P08575-2;X6R433
	G8JLB3	PUS1	79	0.433241	[0.23 0.6 ]	0.000115437	3.93765	0.000998291		G8JLB3;Q9Y606;Q9Y606-2
	O75083	WDR1	79	0.433074	[0.23 0.6 ]	0.000116221	3.93472	0.00100325		O75083
	Q9UQ80	PA2G4	79	0.43246	[0.23 0.6 ]	0.00011914	3.92394	0.00102473		Q9UQ80
	Q9UM47	NOTCH3	79	0.431629	[0.23 0.6 ]	0.000123196	3.9094	0.00105391	secreted	Q9UM47
	Q6NZI2	CAVIN1	79	0.431552	[0.23 0.6 ]	0.000123577	3.90806	0.00105528		Q6NZI2
	O43399	TPD52L2	79	0.430863	[0.22 0.6 ]	0.000127049	3.89603	0.00108181		O43399;O43399-5;O43399-7
	Q8N0X4	CLYBL	79	0.430373	[0.22 0.6 ]	0.00012957	3.88749	0.00109663		Q8N0X4
	Q15746	MYLK	79	0.429961	[0.22 0.6 ]	0.000131728	3.88032	0.00111291		Q15746;Q15746-2
	P01860	IGHG3	79	0.429881	[0.22 0.6 ]	0.000132148	3.87894	0.00111448		P01860
	B4DGM3	SMARCE1	79	0.429492	[0.22 0.6 ]	0.000134221	3.87218	0.00112997		B4DGM3;Q969G3;Q969G3-2
	P04217	A1BG	79	0.429368	[0.22 0.6 ]	0.000134889	3.87002	0.00113359	secreted	P04217
	P50914	RPL14	79	0.428211	[0.22 0.6 ]	0.000141258	3.84999	0.00118294		P50914
	Q9BSJ8	ESYT1	79	0.428067	[0.22 0.6 ]	0.00014207	3.8475	0.00118558		Q9BSJ8
	Q09028	RBBP4	79	0.427337	[0.22 0.6 ]	0.000146252	3.8349	0.00121621		Q09028;Q09028-3
	Q9Y3Z3	SAMHD1	79	0.427121	[0.22 0.6 ]	0.000147512	3.83117	0.00122456		Q9Y3Z3
	E9PNW4	CD59	79	0.426918	[0.22 0.6 ]	0.000148707	3.82767	0.00123233	secreted	E9PNW4;E9PR17;P13987
	P00488	F13A1	79	0.42633	[0.22 0.6 ]	0.000152211	3.81755	0.00125917		P00488
	C9JNG9	COL6A3	79	0.425736	[0.22 0.6 ]	0.000155829	3.80735	0.00128464	secreted	C9JNG9
	A0A1B0GTM3	ASAH1	79	0.425495	[0.22 0.6 ]	0.000157322	3.80321	0.00129472	secreted	A0A1B0GTM3;A0A1B0GTZ5;A0A1B0GUA4;A0A1B0GW68;E7EMM4;Q13510;Q13510-2
	X5CMH5	TAP2	79	0.425407	[0.22 0.6 ]	0.000157869	3.8017	0.00129698		X5CMH5
	H0YD13	CD44	79	0.425327	[0.22 0.6 ]	0.000158366	3.80034	0.00129882	secreted	H0YD13;P16070;P16070-10;P16070-11;P16070-12;P16070-13;P16070-14;P16070-16;P16070-17;P16070-18;P16070-3;P16070-4;P16070-5;P16070-6;P16070-7;P16070-8
	Q52LJ0-2	FAM98B	79	0.424495	[0.22 0.6 ]	0.000163644	3.7861	0.0013398		Q52LJ0-2
	P29350	PTPN6	79	0.42433	[0.22 0.6 ]	0.000164714	3.78327	0.00134625		P29350;P29350-3
	P12814	ACTN1	79	0.42382	[0.22 0.59]	0.000168045	3.77457	0.00137112		P12814
	P01834	IGKC	79	0.423613	[0.22 0.59]	0.000169419	3.77104	0.00137761		P01834
	Q9H444	CHMP4B	79	0.421663	[0.21 0.59]	0.000182854	3.7379	0.00146437		Q9H444
	A0M8Q6	IGLC7	79	0.421374	[0.21 0.59]	0.000184922	3.73301	0.00147845		A0M8Q6
	Q9GZT6	CCDC90B	79	0.420958	[0.21 0.59]	0.000187944	3.72597	0.0014988		Q9GZT6;Q9GZT6-2
	O60231	DHX16	79	0.420911	[0.21 0.59]	0.000188286	3.72518	0.0014988		O60231
	P18428	LBP	79	0.420477	[0.21 0.59]	0.000191494	3.71784	0.00152078	secreted	P18428
	Q04206	RELA	79	0.42027	[0.21 0.59]	0.000193041	3.71435	0.00153051		Q04206;Q04206-3;Q04206-4
	Q92973	TNPO1	79	0.419345	[0.21 0.59]	0.000200094	3.69877	0.00157473		Q92973;Q92973-2
	Q6UWY5	OLFML1	79	0.417687	[0.21 0.59]	0.000213325	3.67096	0.00166491	secreted	Q6UWY5
	Q8TE77	SSH3	79	0.417668	[0.21 0.59]	0.000213485	3.67063	0.00166491		Q8TE77
	D6RF48	STX18	79	0.417101	[0.21 0.59]	0.0002182	3.66115	0.00169339		D6RF48;Q9P2W9
	Q9BTV4	TMEM43	79	0.4171	[0.21 0.59]	0.000218203	3.66114	0.00169339		Q9BTV4
	P84157	MXRA7	79	0.417027	[0.21 0.59]	0.000218822	3.65991	0.00169543	secreted	P84157
	P04217-2	A1BG	79	0.41674	[0.21 0.59]	0.000221249	3.65512	0.00170697	secreted	P04217-2
	Q9HDC9	APMAP	79	0.416733	[0.21 0.59]	0.000221304	3.65501	0.00170697		Q9HDC9
	A0A0A0MRZ8	IGKV3D-11	79	0.41662	[0.21 0.59]	0.00022227	3.65312	0.00170864		A0A0A0MRZ8;P04433
	O43776	NARS	79	0.416614	[0.21 0.59]	0.00022232	3.65302	0.00170864		O43776
	Q8NBS9	TXNDC5	79	0.416519	[0.21 0.59]	0.000223132	3.65144	0.00171211	secreted	Q8NBS9
	K7EKF6	ANGPTL6	79	0.416442	[0.21 0.59]	0.000223796	3.65015	0.00171445	secreted	K7EKF6;Q8NI99
	P05787	KRT8	79	0.415899	[0.21 0.59]	0.000228501	3.64111	0.00173931		P05787;P05787-2
	P46736	BRCC3	79	0.415383	[0.21 0.59]	0.000233058	3.63254	0.00176725		P46736;P46736-2;P46736-3
	F8VU90	FKBP11	79	0.415358	[0.21 0.59]	0.000233284	3.63211	0.00176725	secreted	F8VU90;Q9NYL4;Q9NYL4-2
	Q92619	ARHGAP45	79	0.415126	[0.21 0.59]	0.000235365	3.62826	0.00177736	secreted	Q92619
	P36957	DLST	79	0.41461	[0.21 0.59]	0.000240051	3.6197	0.00180265		P36957
	Q6IBS0	TWF2	79	0.414097	[0.2 0.59]	0.00024479	3.61121	0.001834		Q6IBS0
	Q96FJ2	DYNLL2	79	0.413534	[0.2 0.59]	0.000250091	3.6019	0.00186784		Q96FJ2
	F8WCF6	ARPC4-TTLL3	79	0.413064	[0.2 0.59]	0.000254602	3.59414	0.00189559		F8WCF6;P59998;P59998-3
	Q7LG56	RRM2B	79	0.411761	[0.2 0.59]	0.000267489	3.57269	0.00198267		Q7LG56
	P62070	RRAS2	79	0.411753	[0.2 0.59]	0.00026757	3.57256	0.00198267		P62070;P62070-4
	P13984	GTF2F2	79	0.411715	[0.2 0.59]	0.000267962	3.57193	0.00198267		P13984
	P62854	RPS26	79	0.410476	[0.2 0.58]	0.000280789	3.55162	0.00206794		P62854
	P13796	LCP1	79	0.410118	[0.2 0.58]	0.000284598	3.54577	0.00209276		P13796
	A6NN40	SHROOM1	79	0.409285	[0.2 0.58]	0.000293652	3.53217	0.00215269		A6NN40;Q2M3G4
	Q15181	PPA1	79	0.409196	[0.2 0.58]	0.000294636	3.53071	0.00215659		Q15181
	Q14011	CIRBP	79	0.409063	[0.2 0.58]	0.00029611	3.52855	0.00216406		Q14011
	P98179	RBM3	79	0.40844	[0.2 0.58]	0.000303097	3.51842	0.00220834	secreted	P98179
	P61158	ACTR3	79	0.408027	[0.2 0.58]	0.000307825	3.5117	0.00223937		P61158
	Q9NX62	IMPAD1	79	0.407545	[0.2 0.58]	0.000313417	3.50388	0.00227657		Q9NX62
	P01009	SERPINA1	79	0.407206	[0.2 0.58]	0.000317403	3.49839	0.00230201	secreted	P01009
	Q9UHV9	PFDN2	79	0.405539	[0.2 0.58]	0.00033771	3.47146	0.00244186		Q9UHV9
	O60504	SORBS3	79	0.405319	[0.19 0.58]	0.000340476	3.46791	0.00245813		O60504
	P00390	GSR	79	0.405181	[0.19 0.58]	0.000342223	3.46569	0.00246328		P00390;P00390-2
	Q13501	SQSTM1	79	0.405106	[0.19 0.58]	0.000343172	3.46449	0.00246638		Q13501
	Q5XKE5	KRT79	79	0.404764	[0.19 0.58]	0.000347547	3.45899	0.00249032		Q5XKE5
	Q9P2J5	LARS	79	0.404261	[0.19 0.58]	0.000354076	3.4509	0.00252949		Q9P2J5
	H3BRF9	ZFYVE19	79	0.404063	[0.19 0.58]	0.000356666	3.44774	0.00254418		H3BRF9;Q96K21;Q96K21-2
	P31946	YWHAB	79	0.403766	[0.19 0.58]	0.000360603	3.44297	0.00256459		P31946;P31946-2
	Q12792	TWF1	79	0.403081	[0.19 0.58]	0.000369826	3.432	0.00261846		Q12792
	Q6DD88	ATL3	79	0.402975	[0.19 0.58]	0.000371274	3.43031	0.00262481		Q6DD88
	P62136	PPP1CA	79	0.402785	[0.19 0.58]	0.000373873	3.42728	0.00263927	secreted	P62136
	A0A075B7B8	IGHV3OR16-12	79	0.402316	[0.19 0.58]	0.00038037	3.41979	0.00268116		A0A075B7B8
	E7EMN6	PPP1R2	79	0.401765	[0.19 0.58]	0.000388138	3.41101	0.00273187		E7EMN6
	Q96RT1	ERBIN	79	0.401678	[0.19 0.58]	0.000389379	3.40963	0.00273657		Q96RT1;Q96RT1-2;Q96RT1-3;Q96RT1-5;Q96RT1-7;Q96RT1-8
	P15153	RAC2	79	0.401124	[0.19 0.58]	0.00039736	3.40082	0.00278444		P15153
	Q6PCB0	VWA1	79	0.400752	[0.19 0.58]	0.000402813	3.3949	0.00281558	secreted	Q6PCB0
	H3BP20	HEXA	79	0.40074	[0.19 0.58]	0.000402986	3.39471	0.00281558	secreted	H3BP20;H3BS10;P06865
	Q63ZY3	KANK2	79	0.400364	[0.19 0.58]	0.000408552	3.38875	0.00284374		Q63ZY3;Q63ZY3-3
	Q92542	NCSTN	79	0.400296	[0.19 0.58]	0.000409579	3.38766	0.00284496	secreted	Q92542;Q92542-2
	F8W6I7	HNRNPA1	79	0.400154	[0.19 0.58]	0.000411696	3.38542	0.00285551		F8W6I7;P09651;P09651-2
	C9J0K6	SRI	79	0.399767	[0.19 0.58]	0.000417556	3.37929	0.00289194		C9J0K6;P30626;P30626-2;P30626-3
	P04264	KRT1	79	0.398695	[0.19 0.57]	0.00043415	3.36236	0.00298948		P04264
	Q5W111	SPRYD7	79	0.398244	[0.19 0.57]	0.000441324	3.35524	0.0030345		Q5W111;Q5W111-2
	E7EX90	DCTN1	79	0.397836	[0.19 0.57]	0.000447887	3.34883	0.00307077		E7EX90;Q14203;Q14203-3;Q14203-4;Q14203-6
	A0FGR8-2	ESYT2	79	0.397304	[0.19 0.57]	0.000456606	3.34046	0.00311263		A0FGR8-2;H7BXI1
	P49959	MRE11	79	0.396762	[0.19 0.57]	0.000465625	3.33196	0.00316537		P49959;P49959-3
	A0A075B6R9	IGKV2D-24	79	0.396759	[0.19 0.57]	0.000465672	3.33192	0.00316537		A0A075B6R9;A0A0C4DH68
	A0A075B6R2	IGHV4-4	79	0.396548	[0.18 0.57]	0.000469231	3.32861	0.00318502		A0A075B6R2;A0A087WW49
	Q08830	FGL1	79	0.39608	[0.18 0.57]	0.000477222	3.32128	0.00323013	secreted	Q08830
	O00534	VWA5A	79	0.396079	[0.18 0.57]	0.000477232	3.32127	0.00323013		O00534
	Q8WWM9	CYGB	79	0.395869	[0.18 0.57]	0.000480863	3.31798	0.00324548		Q8WWM9
	Q9UMS6-2	SYNPO2	79	0.395408	[0.18 0.57]	0.000488891	3.31079	0.00329035		Q9UMS6-2
	P20700	LMNB1	79	0.395264	[0.18 0.57]	0.000491438	3.30853	0.00330282		P20700
	Q8WX93	PALLD	79	0.395105	[0.18 0.57]	0.00049425	3.30605	0.00331704		Q8WX93
	P01034	CST3	79	0.395046	[0.18 0.57]	0.000495291	3.30514	0.00331935	secreted	P01034
	Q0JRZ9	FCHO2	79	0.393631	[0.18 0.57]	0.000521055	3.28312	0.00346763		Q0JRZ9
	P05362	ICAM1	79	0.392882	[0.18 0.57]	0.000535165	3.27151	0.00354175	secreted	P05362
	P62993	GRB2	79	0.392719	[0.18 0.57]	0.000538281	3.26899	0.00355281		P62993
	Q16543	CDC37	79	0.392717	[0.18 0.57]	0.000538327	3.26895	0.00355281		Q16543
	A0A087WXL6	VPS11	79	0.39258	[0.18 0.57]	0.000540964	3.26683	0.00356286		A0A087WXL6;Q9H270
	P38919	EIF4A3	79	0.39256	[0.18 0.57]	0.000541345	3.26653	0.00356286		P38919
	A0A1W2PPH1	ME2	79	0.392481	[0.18 0.57]	0.000542875	3.2653	0.003568		A0A1W2PPH1;P23368
	Q9Y639	NPTN	79	0.392055	[0.18 0.57]	0.000551162	3.25872	0.00360753		Q9Y639;Q9Y639-1
	P63000	RAC1	79	0.391705	[0.18 0.57]	0.000558065	3.25332	0.00364271		P63000;P63000-2
	A0A0D9SGF6	SPTAN1	79	0.391608	[0.18 0.57]	0.000559993	3.25182	0.0036503		A0A0D9SGF6
	P51608-2	MECP2	79	0.391568	[0.18 0.57]	0.000560792	3.2512	0.00365051		P51608-2
	P13760	HLA-DRB1	79	0.391356	[0.18 0.57]	0.000565025	3.24793	0.00367305		P13760
	O75781	PALM	79	0.391106	[0.18 0.57]	0.000570064	3.24408	0.00369656		O75781
	P08621	SNRNP70	79	0.391099	[0.18 0.57]	0.000570193	3.24398	0.00369656		P08621
	P55769	SNU13	79	0.390709	[0.18 0.57]	0.000578138	3.23797	0.00374297		P55769
	Q96A35	MRPL24	79	0.390338	[0.18 0.57]	0.000585769	3.23227	0.00377808	secreted	Q96A35
	Q9BX66-11	SORBS1	79	0.39033	[0.18 0.57]	0.000585939	3.23215	0.00377808		Q9BX66-11;Q9BX66-3
	E7EVW7	HCLS1	79	0.390203	[0.18 0.57]	0.000588578	3.2302	0.00378805		E7EVW7;P14317
	Q99729-3	HNRNPAB	79	0.390179	[0.18 0.57]	0.000589076	3.22983	0.00378805		Q99729-3
	Q92520	FAM3C	79	0.390003	[0.18 0.57]	0.000592749	3.22713	0.00380141		Q92520
	Q9Y4L1	HYOU1	79	0.389074	[0.18 0.57]	0.000612508	3.21289	0.0039071	secreted	Q9Y4L1
	Q9Y3U8	RPL36	79	0.388902	[0.18 0.57]	0.000616226	3.21026	0.00392462		Q9Y3U8
	Q9UPY8	MAPRE3	79	0.3885	[0.18 0.57]	0.00062502	3.20411	0.00396701		Q9UPY8
	A0A0C4DFU2	SOD2	79	0.38849	[0.18 0.57]	0.000625231	3.20396	0.00396701		A0A0C4DFU2;P04179
	Q13976	PRKG1	79	0.388168	[0.18 0.57]	0.000632343	3.19905	0.0040068		Q13976
	Q8NHP8	PLBD2	79	0.387662	[0.17 0.57]	0.000643678	3.19133	0.00406781	secreted	Q8NHP8
	A0A0J9YY99	nan	79	0.387584	[0.17 0.57]	0.000645455	3.19013	0.00407364		A0A0J9YY99
	Q9UKU7	ACAD8	79	0.387535	[0.17 0.57]	0.00064656	3.18939	0.00407521		Q9UKU7
	Q08945	SSRP1	79	0.387192	[0.17 0.57]	0.000654375	3.18417	0.00411902		Q08945
	Q8N392	ARHGAP18	79	0.387057	[0.17 0.57]	0.000657478	3.18212	0.00413309		Q8N392
	O60568	PLOD3	79	0.386709	[0.17 0.57]	0.000665532	3.17683	0.00417821	secreted	O60568
	P19525	EIF2AK2	79	0.386286	[0.17 0.56]	0.000675434	3.17042	0.00423479		P19525
	Q12765	SCRN1	79	0.386043	[0.17 0.56]	0.000681203	3.16672	0.00426125		Q12765;Q12765-2
	Q96BJ3	AIDA	79	0.386033	[0.17 0.56]	0.000681443	3.16657	0.00426125		Q96BJ3
	O43390	HNRNPR	79	0.385586	[0.17 0.56]	0.000692147	3.1598	0.00432251		O43390
	B4DR80	STK24	79	0.385394	[0.17 0.56]	0.000696777	3.15691	0.00434353		B4DR80;Q9Y6E0-2
	Q14847	LASP1	79	0.385372	[0.17 0.56]	0.000697335	3.15656	0.00434353		Q14847;Q14847-2
	Q14247	CTTN	79	0.385181	[0.17 0.56]	0.00070197	3.15368	0.00436669		Q14247
	P13674	P4HA1	79	0.384507	[0.17 0.56]	0.000718632	3.14349	0.0044587	secreted	P13674
	Q6ZVM7	TOM1L2	79	0.384013	[0.17 0.56]	0.000731039	3.13606	0.00451803		Q6ZVM7
	Q9BV40	VAMP8	79	0.383659	[0.17 0.56]	0.000740061	3.13073	0.00456786		Q9BV40
	A0A087WXS7	ASNA1	79	0.383015	[0.17 0.56]	0.000756758	3.12104	0.00465885		A0A087WXS7;O43681
	P19623	SRM	79	0.382754	[0.17 0.56]	0.000763609	3.11713	0.00469496		P19623
	F8W8W7	TGOLN2	79	0.382619	[0.17 0.56]	0.000767164	3.11511	0.00471074		F8W8W7;J3KQ45;O43493;O43493-2;O43493-3;O43493-5
	P01023	A2M	79	0.382263	[0.17 0.56]	0.000776662	3.10977	0.00476293	secreted	P01023
	P62899	RPL31	79	0.38196	[0.17 0.56]	0.00078481	3.10524	0.00480054		P62899
	Q8TCT9	HM13	79	0.381497	[0.17 0.56]	0.000797434	3.09831	0.00485284		Q8TCT9;Q8TCT9-5
	Q15149	PLEC	79	0.381267	[0.17 0.56]	0.000803756	3.09488	0.00487422		Q15149
	P11215	ITGAM	79	0.380968	[0.17 0.56]	0.000812056	3.09041	0.00491047		P11215;P11215-2
	P84095	RHOG	79	0.38083	[0.17 0.56]	0.000815919	3.08835	0.00492033		P84095
	Q13409	DYNC1I2	79	0.380776	[0.17 0.56]	0.000817434	3.08755	0.00492033		Q13409;Q13409-2;Q13409-3;Q13409-5;Q13409-6;Q13409-7
	O15145	ARPC3	79	0.380762	[0.17 0.56]	0.000817817	3.08734	0.00492033		O15145
	P50148	GNAQ	79	0.380339	[0.17 0.56]	0.000829783	3.08104	0.00498524		P50148
	A0A0B4J1Z1	SRSF7	79	0.380302	[0.17 0.56]	0.000830814	3.0805	0.00498524		A0A0B4J1Z1;C9JAB2;Q16629;Q16629-2;Q16629-3;Q16629-4
	H0YD48	PICALM	79	0.38027	[0.17 0.56]	0.000831745	3.08001	0.00498524		H0YD48
	O15400	STX7	79	0.379735	[0.17 0.56]	0.00084712	3.07206	0.00506465		O15400;O15400-2
	P09871	C1S	79	0.378648	[0.16 0.56]	0.000879168	3.05593	0.0052431	secreted	P09871
	Q00653	NFKB2	79	0.378355	[0.16 0.56]	0.000887977	3.0516	0.00527697		Q00653;Q00653-4
	H0Y5B0	EPB41L2	79	0.378349	[0.16 0.56]	0.00088817	3.0515	0.00527697		H0Y5B0
	Q9NYF8	BCLAF1	79	0.378197	[0.16 0.56]	0.000892781	3.04925	0.00529776		Q9NYF8;Q9NYF8-2
	P29353	SHC1	79	0.37732	[0.16 0.56]	0.000919796	3.03631	0.0054445		P29353;P29353-2;P29353-6;P29353-7
	A0A087WZN1	IDH3B	79	0.376605	[0.16 0.56]	0.000942375	3.02578	0.00555233		A0A087WZN1;O43837
	P09471-2	GNAO1	79	0.375442	[0.16 0.56]	0.00098016	3.0087	0.00575889		P09471-2
	P05198	EIF2S1	79	0.375131	[0.16 0.56]	0.00099052	3.00414	0.00581259		P05198
	Q8N766	EMC1	79	0.374889	[0.16 0.56]	0.000998622	3.0006	0.00584574	secreted	Q8N766;Q8N766-2
	Q8NBN7	RDH13	79	0.374715	[0.16 0.56]	0.00100451	2.99805	0.00587298	secreted	Q8NBN7
	P00450	CP	79	0.37403	[0.16 0.56]	0.00102792	2.98804	0.00600249	secreted	P00450
	Q9C0B5	ZDHHC5	79	0.373898	[0.16 0.55]	0.00103247	2.98612	0.00602167		Q9C0B5;Q9C0B5-2
	Q96A65	EXOC4	79	0.373377	[0.16 0.55]	0.0010507	2.97852	0.00608727		Q96A65
	Q8WZ82	OVCA2	79	0.373358	[0.16 0.55]	0.00105138	2.97824	0.00608727		Q8WZ82
	P15538	CYP11B1	79	0.372573	[0.16 0.55]	0.00107938	2.96683	0.00624178		P15538;P15538-2;Q4VAR0
	Q9Y2I8	WDR37	79	0.372364	[0.16 0.55]	0.00108695	2.96379	0.00627795		Q9Y2I8;Q9Y2I8-2
	E9PR44	CRYAB	79	0.371626	[0.16 0.55]	0.00111404	2.9531	0.00641885		E9PR44;P02511
	Q9NZ08-2	ERAP1	79	0.371042	[0.16 0.55]	0.00113595	2.94464	0.00653722	secreted	Q9NZ08-2
	Q99943	AGPAT1	79	0.370798	[0.16 0.55]	0.00114522	2.94111	0.0065826		Q99943
	H0Y362	SLC30A7	79	0.370268	[0.15 0.55]	0.00116556	2.93346	0.00667537		H0Y362;Q8NEW0
	Q13740	ALCAM	79	0.369845	[0.15 0.55]	0.00118204	2.92737	0.0067535		Q13740;Q13740-2
	P53367-2	ARFIP1	79	0.369623	[0.15 0.55]	0.00119075	2.92418	0.00679509		P53367-2
	Q8N5I2	ARRDC1	79	0.369577	[0.15 0.55]	0.00119256	2.92352	0.00679733		Q8N5I2
	Q96AG4	LRRC59	79	0.369018	[0.15 0.55]	0.00121486	2.91547	0.00689966		Q96AG4
	Q9BZK7	TBL1XR1	79	0.36894	[0.15 0.55]	0.00121799	2.91436	0.00690919		Q9BZK7
	B1AH87	TSPO	79	0.368507	[0.15 0.55]	0.00123555	2.90814	0.00699213		B1AH87;P30536
	Q8N3D4	EHBP1L1	79	0.368454	[0.15 0.55]	0.00123769	2.90739	0.00699442		Q8N3D4
	P54709	ATP1B3	79	0.368425	[0.15 0.55]	0.00123889	2.90697	0.00699442		P54709
	Q06124	PTPN11	79	0.368268	[0.15 0.55]	0.00124533	2.90471	0.00702076		Q06124
	A0A0U1RRM1	GATAD2B	79	0.367774	[0.15 0.55]	0.00126578	2.89764	0.00711861		A0A0U1RRM1;Q8WXI9
	P17066	HSPA6	79	0.367748	[0.15 0.55]	0.00126686	2.89727	0.00711861		P17066
	Q8IY33	MICALL2	79	0.367551	[0.15 0.55]	0.0012751	2.89446	0.00714806		Q8IY33
	O60664	PLIN3	79	0.36714	[0.15 0.55]	0.00129246	2.88858	0.00723075		O60664;O60664-4
	P05164	MPO	79	0.367122	[0.15 0.55]	0.00129322	2.88833	0.00723075	secreted	P05164;P05164-2;P05164-3
	P61204	ARF3	79	0.367094	[0.15 0.55]	0.0012944	2.88793	0.00723075		P61204;P84077
	A0A0C4DGX8	ATP6AP1	79	0.365987	[0.15 0.55]	0.00134229	2.87215	0.00744589	secreted	A0A0C4DGX8;Q15904
	P27824	CANX	79	0.36587	[0.15 0.55]	0.00134746	2.87048	0.00746586	secreted	P27824;P27824-2
	Q02818	NUCB1	79	0.365615	[0.15 0.55]	0.00135875	2.86686	0.00751967	secreted	Q02818
	Q15075	EEA1	79	0.365037	[0.15 0.55]	0.00138467	2.85865	0.00763179		Q15075
	A0A087WXY4	ATXN3	79	0.364124	[0.15 0.55]	0.00142653	2.84572	0.00784015		A0A087WXY4;A0A087X1A8;A0A0A0MS38;D3VVH9;E9PJN5;F5H211;G3V3R7;G3V4U9;G3V526;P54252;P54252-1;P54252-4
	Q969G5	CAVIN3	79	0.364016	[0.15 0.55]	0.00143154	2.8442	0.00785865		Q969G5
	P56377	AP1S2	79	0.363779	[0.15 0.55]	0.00144262	2.84085	0.00791036		P56377
	O14828	SCAMP3	79	0.362814	[0.15 0.55]	0.00148856	2.82723	0.00810627		O14828
	P62879	GNB2	79	0.362734	[0.15 0.55]	0.00149243	2.8261	0.00811809		P62879
	Q6VY07	PACS1	79	0.362643	[0.15 0.55]	0.00149685	2.82482	0.00813281		Q6VY07
	Q13885	TUBB2A	79	0.361778	[0.15 0.55]	0.00153931	2.81267	0.00835402		Q13885
	C9JNW5	RPL24	79	0.361349	[0.14 0.54]	0.00156081	2.80665	0.00845144		C9JNW5;C9JXB8;P83731
	Q00059	TFAM	79	0.361176	[0.14 0.54]	0.00156956	2.80422	0.00848917	secreted	Q00059
	Q13561	DCTN2	79	0.36106	[0.14 0.54]	0.00157543	2.8026	0.00851126		Q13561;Q13561-2;Q13561-3
	Q9UHR4	BAIAP2L1	79	0.36082	[0.14 0.54]	0.00158767	2.79924	0.00856766		Q9UHR4
	P40123	CAP2	79	0.360768	[0.14 0.54]	0.00159035	2.79851	0.0085724		P40123
	Q9BXM0	PRX	79	0.360709	[0.14 0.54]	0.00159335	2.79769	0.00857891		Q9BXM0;Q9BXM0-3
	Q15907	RAB11B	79	0.360498	[0.14 0.54]	0.00160421	2.79474	0.00862762		Q15907
	P09455	RBP1	79	0.359775	[0.14 0.54]	0.00164196	2.78464	0.00880621		P09455
	Q9Y3B7	MRPL11	79	0.359756	[0.14 0.54]	0.00164296	2.78437	0.00880621		Q9Y3B7
	Q1KMD3	HNRNPUL2	79	0.358785	[0.14 0.54]	0.0016949	2.77086	0.00906418		Q1KMD3
	Q7Z7E8	UBE2Q1	79	0.358685	[0.14 0.54]	0.00170036	2.76946	0.00907301		Q7Z7E8
	P35221	CTNNA1	79	0.358164	[0.14 0.54]	0.0017289	2.76223	0.00920472		P35221;P35221-2
	P68363	TUBA1B	79	0.35802	[0.14 0.54]	0.0017369	2.76023	0.00922666		P68363
	P14735	IDE	79	0.357855	[0.14 0.54]	0.00174602	2.75795	0.00926482	secreted	P14735
	Q9NYL9	TMOD3	79	0.357126	[0.14 0.54]	0.0017871	2.74785	0.00947225		Q9NYL9
	Q6P1M0	SLC27A4	79	0.356954	[0.14 0.54]	0.00179692	2.74547	0.00951372		Q6P1M0
	Q8TB45	DEPTOR	79	0.356113	[0.14 0.54]	0.00184558	2.73387	0.00976047		Q8TB45
	Q8IWA5	SLC44A2	79	0.355952	[0.14 0.54]	0.00185505	2.73165	0.00979966		Q8IWA5;Q8IWA5-2
	P53634	CTSC	79	0.355656	[0.14 0.54]	0.00187253	2.72757	0.00987543	secreted	P53634
	G5E9Q7	IDH3G	79	0.35564	[0.14 0.54]	0.00187353	2.72734	0.00987543		G5E9Q7;P51553;P51553-2
	M0R0F0	RPS5	79	0.355242	[0.14 0.54]	0.00189729	2.72187	0.00998958		M0R0F0;P46782
	Q9UI08-2	EVL	79	0.354157	[0.14 0.54]	0.00196344	2.70698	0.0103151		Q9UI08-2;Q9UI08-5
	P08559	PDHA1	79	0.352449	[0.13 0.54]	0.00207186	2.68364	0.010825	secreted	P08559;P08559-2;P08559-3;P08559-4
	P61978-3	HNRNPK	79	0.352117	[0.13 0.54]	0.0020935	2.67913	0.0109261		P61978-3
	A0A075B7D9	TAF15	79	0.351358	[0.13 0.54]	0.00214385	2.66881	0.0111644		A0A075B7D9;Q92804;Q92804-2
	Q70UQ0-4	IKBIP	79	0.351285	[0.13 0.54]	0.00214876	2.66781	0.0111778		Q70UQ0-4
	Q04695	KRT17	79	0.350432	[0.13 0.54]	0.00220676	2.65625	0.011442		Q04695
	P01833	PIGR	79	0.350316	[0.13 0.54]	0.00221474	2.65468	0.0114709		P01833
	A0A0A0MSB8	EXOC7	79	0.350205	[0.13 0.54]	0.00222243	2.65317	0.0114982		A0A0A0MSB8;Q9UPT5;Q9UPT5-1;Q9UPT5-2;Q9UPT5-5;Q9UPT5-6
	Q32P28	P3H1	79	0.350152	[0.13 0.54]	0.00222605	2.65246	0.0115045	secreted	Q32P28
	P78527	PRKDC	79	0.349549	[0.13 0.54]	0.00226824	2.64431	0.0116971		P78527
	Q9H773	DCTPP1	79	0.349123	[0.13 0.53]	0.00229847	2.63856	0.0118019		Q9H773
	Q9HD34	LYRM4	79	0.348787	[0.13 0.53]	0.00232249	2.63405	0.0118869		Q9HD34
	Q9UKM9	RALY	79	0.348432	[0.13 0.53]	0.00234822	2.62926	0.0119543		Q9UKM9;Q9UKM9-2
	Q8N1F7	NUP93	79	0.348067	[0.13 0.53]	0.00237488	2.62436	0.012061		Q8N1F7
	P62316	SNRPD2	79	0.348042	[0.13 0.53]	0.00237677	2.62401	0.012061		P62316
	Q9NSD9	FARSB	79	0.347471	[0.13 0.53]	0.00241903	2.61636	0.0122494		Q9NSD9
	S4R3H4	ACIN1	79	0.346966	[0.13 0.53]	0.002457	2.60959	0.0124021		S4R3H4
	A0A0B4J1Y9	IGHV3-72	79	0.346622	[0.13 0.53]	0.00248325	2.60498	0.0125213		A0A0B4J1Y9
	Q96HN2	AHCYL2	79	0.346547	[0.13 0.53]	0.00248895	2.60398	0.0125368	secreted	Q96HN2;Q96HN2-2
	P21359	NF1	79	0.346275	[0.13 0.53]	0.00250987	2.60035	0.0126156		P21359;P21359-2;P21359-6
	Q8N283	ANKRD35	79	0.346117	[0.13 0.53]	0.00252212	2.59823	0.0126637		Q8N283
	O75146	HIP1R	79	0.346042	[0.13 0.53]	0.00252793	2.59724	0.0126795		O75146
	P46937	YAP1	79	0.345926	[0.13 0.53]	0.00253698	2.59568	0.0127116		P46937;P46937-6;P46937-7;P46937-9
	B0QYK0	EWSR1	79	0.345597	[0.13 0.53]	0.00256272	2.5913	0.0128136		B0QYK0;Q01844;Q01844-3;Q01844-5;Q01844-6
	Q8TBQ9	TMEM167A	79	0.345263	[0.13 0.53]	0.00258909	2.58685	0.0129183		Q8TBQ9
	Q7L9L4	MOB1B	79	0.345188	[0.13 0.53]	0.00259502	2.58586	0.0129344		Q7L9L4;Q7L9L4-2;Q9H8S9
	Q9BXN1	ASPN	79	0.345026	[0.13 0.53]	0.002608	2.58369	0.012972	secreted	Q9BXN1
	P01042	KNG1	79	0.34481	[0.13 0.53]	0.00262526	2.58083	0.0130442	secreted	P01042
	P01619	IGKV3-20	79	0.344585	[0.13 0.53]	0.00264341	2.57784	0.013107		P01619
	G3XAH0	5-Sep	79	0.344391	[0.13 0.53]	0.00265914	2.57526	0.0131713		G3XAH0;Q99719
	P62851	RPS25	79	0.344317	[0.13 0.53]	0.00266517	2.57428	0.0131738		P62851
	P42166	TMPO	79	0.344221	[0.13 0.53]	0.002673	2.573	0.0131851		P42166
	A0A0G2JHC2	PPP1R18	79	0.344166	[0.13 0.53]	0.00267752	2.57227	0.0131938		A0A0G2JHC2;Q6NYC8
	P02787	TF	79	0.343809	[0.13 0.53]	0.00270685	2.56754	0.0132971	secreted	P02787
	P43121	MCAM	79	0.343502	[0.12 0.53]	0.00273228	2.56348	0.0133943		P43121
	Q9H3U1-2	UNC45A	79	0.343298	[0.12 0.53]	0.00274937	2.56077	0.0134643		Q9H3U1-2
	Q9BZF9	UACA	79	0.343101	[0.12 0.53]	0.0027659	2.55816	0.0135313		Q9BZF9;Q9BZF9-2
	A0A0C4DH34	IGHV4-28	79	0.341881	[0.12 0.53]	0.00287033	2.54207	0.0139705		A0A0C4DH34
	O95183	VAMP5	79	0.34142	[0.12 0.53]	0.0029107	2.536	0.0141237		O95183
	A0A087WT44	HMOX2	79	0.341033	[0.12 0.53]	0.00294501	2.53091	0.0142612		A0A087WT44;P30519;P30519-2
	P23919	DTYMK	79	0.340752	[0.12 0.53]	0.00297014	2.52722	0.0143453		P23919
	Q8IYB8	SUPV3L1	79	0.340735	[0.12 0.53]	0.00297163	2.52701	0.0143453		Q8IYB8
	H3BTA2	PPP4C	79	0.340378	[0.12 0.53]	0.0030039	2.52232	0.0144728		H3BTA2;P60510
	A0A0A0MS15	IGHV3-49	79	0.340341	[0.12 0.53]	0.0030072	2.52184	0.014474		A0A0A0MS15
	Q92539	LPIN2	79	0.339995	[0.12 0.53]	0.00303873	2.51731	0.0146111		Q92539
	Q03169	TNFAIP2	79	0.339831	[0.12 0.53]	0.00305378	2.51516	0.0146686		Q03169
	P19440	GGT1	79	0.339509	[0.12 0.53]	0.00308362	2.51094	0.0147571	secreted	P19440
	Q92878	RAD50	79	0.339099	[0.12 0.53]	0.00312183	2.50559	0.0148953		Q92878;Q92878-2
	P21796	VDAC1	79	0.338417	[0.12 0.53]	0.00318641	2.4967	0.0151681		P21796
	P09496-2	CLTA	79	0.338083	[0.12 0.53]	0.00321846	2.49235	0.0153054		P09496-2
	Q92974	ARHGEF2	79	0.337956	[0.12 0.53]	0.00323072	2.4907	0.0153331		Q92974;Q92974-2;Q92974-3;V9GYM8
	A0A0A6YYL4	CORO7-PAM16	79	0.337863	[0.12 0.53]	0.00323972	2.48949	0.0153604		A0A0A6YYL4;P57737-3
	Q86VS8	HOOK3	79	0.337451	[0.12 0.53]	0.00327989	2.48414	0.01552		Q86VS8
	P11498	PC	79	0.337355	[0.12 0.53]	0.00328929	2.4829	0.0155337		P11498
	Q53H12	AGK	79	0.337246	[0.12 0.53]	0.00330002	2.48148	0.0155541	secreted	Q53H12
	Q9P2B2	PTGFRN	79	0.337212	[0.12 0.53]	0.0033034	2.48104	0.0155541		Q9P2B2
	O75955	FLOT1	79	0.337146	[0.12 0.53]	0.00330993	2.48018	0.0155541		O75955
	Q9BX66-4	SORBS1	79	0.336765	[0.12 0.52]	0.00334779	2.47524	0.01569		Q9BX66-4
	P49841	GSK3B	79	0.336723	[0.12 0.52]	0.00335204	2.47469	0.01569		P49841;P49841-2
	Q8NCN5	PDPR	79	0.336305	[0.12 0.52]	0.00339398	2.46929	0.0158708		Q8NCN5
	A0A087X0S5	COL6A1	79	0.335308	[0.12 0.52]	0.00349616	2.45641	0.0162934	secreted	A0A087X0S5;P12109
	A0A087WXM6	RPL17	79	0.335234	[0.12 0.52]	0.00350382	2.45546	0.0163044		A0A087WXM6;A0A0A6YYL6;J3KRX5;J3QQT2;P18621;P18621-3
	Q15424	SAFB	79	0.335128	[0.12 0.52]	0.00351482	2.4541	0.0163396		Q15424;Q15424-3;Q15424-4
	A0A0C4DGQ8	DHRS7B	79	0.334887	[0.12 0.52]	0.00354006	2.45099	0.0164409		A0A0C4DGQ8;Q6IAN0
	F8VPF7	HVCN1	79	0.334758	[0.12 0.52]	0.00355363	2.44933	0.0164777		F8VPF7;Q96D96;Q96D96-3;Q96D96-4
	P26373	RPL13	79	0.334746	[0.12 0.52]	0.0035549	2.44917	0.0164777		P26373
	Q66K74	MAP1S	79	0.334661	[0.11 0.52]	0.00356389	2.44808	0.0165034		Q66K74;Q66K74-2
	B4DPQ0	C1R	79	0.334608	[0.11 0.52]	0.00356948	2.4474	0.0165132	secreted	B4DPQ0;P00736
	A6NHQ2	FBLL1	79	0.334237	[0.11 0.52]	0.00360887	2.44263	0.0166792		A6NHQ2
	A0A0B4J231	IGLL5	79	0.333656	[0.11 0.52]	0.00367134	2.43518	0.0169187		A0A0B4J231;B9A064
	M0QXF9	BCAT2	79	0.333482	[0.11 0.52]	0.00369035	2.43293	0.0169899		M0QXF9;O15382
	P05455	SSB	79	0.333398	[0.11 0.52]	0.00369952	2.43186	0.0170156		P05455
	P58107	EPPK1	79	0.333078	[0.11 0.52]	0.00373455	2.42776	0.0171602		P58107
	Q7Z2W4	ZC3HAV1	79	0.332714	[0.11 0.52]	0.00377478	2.42311	0.0173117		Q7Z2W4
	Q969S9	GFM2	79	0.332571	[0.11 0.52]	0.0037907	2.42128	0.017368		Q969S9;Q969S9-3
	P06681	C2	79	0.332306	[0.11 0.52]	0.00382036	2.4179	0.0174804	secreted	P06681
	P13473	LAMP2	79	0.332287	[0.11 0.52]	0.00382257	2.41765	0.0174804		P13473
	Q9Y371	SH3GLB1	79	0.332121	[0.11 0.52]	0.00384122	2.41553	0.017532		Q9Y371
	Q5VZ89	DENND4C	79	0.331234	[0.11 0.52]	0.00394247	2.40423	0.0179255		Q5VZ89;Q5VZ89-3
	Q15149-8	PLEC	79	0.331095	[0.11 0.52]	0.0039586	2.40246	0.0179816		Q15149-8
	A0A0A0MRL6	ABLIM1	79	0.331046	[0.11 0.52]	0.0039642	2.40184	0.0179871		A0A0A0MRL6;F8W8M4;O14639-2
	P35659	DEK	79	0.331019	[0.11 0.52]	0.00396736	2.4015	0.0179871		P35659
	Q96IZ0	PAWR	79	0.330673	[0.11 0.52]	0.00400771	2.3971	0.0181528		Q96IZ0
	P05161	ISG15	79	0.329997	[0.11 0.52]	0.00408774	2.38852	0.0184626		P05161
	P56199	ITGA1	79	0.329957	[0.11 0.52]	0.00409244	2.38802	0.0184664		P56199
	Q8NBL1	POGLUT1	79	0.329652	[0.11 0.52]	0.00412901	2.38415	0.0185961	secreted	Q8NBL1
	O75844	ZMPSTE24	79	0.329373	[0.11 0.52]	0.00416277	2.38062	0.0187282		O75844
	O60551	NMT2	79	0.329234	[0.11 0.52]	0.00417962	2.37886	0.0187709		O60551
	P06312	IGKV4-1	79	0.328883	[0.11 0.52]	0.00422244	2.37444	0.0189275		P06312
	A0A1B0GUS7	UNC13B	79	0.328636	[0.11 0.52]	0.00425292	2.37131	0.0190283		A0A1B0GUS7
	Q9P253	VPS18	79	0.328056	[0.11 0.52]	0.00432509	2.36401	0.0193209		Q9P253
	Q7Z3J2	C16orf62	79	0.328045	[0.11 0.52]	0.00432643	2.36387	0.0193209		Q7Z3J2
	E7ESK6	SDC2	79	0.327376	[0.11 0.52]	0.00441111	2.35545	0.0196623		E7ESK6;E9PBI9;P34741
	Q07666	KHDRBS1	79	0.326666	[0.11 0.52]	0.00450255	2.34654	0.0200137		Q07666;Q07666-2
	Q15233	NONO	79	0.326499	[0.11 0.52]	0.00452433	2.34445	0.0200917		Q15233;Q15233-2
	H0Y5M2	L3MBTL2	79	0.325993	[0.11 0.52]	0.00459077	2.33811	0.0203489	secreted	H0Y5M2;H7C228;Q969R5;Q969R5-2;Q969R5-3
	Q14344	GNA13	79	0.325915	[0.11 0.52]	0.00460107	2.33714	0.0203755		Q14344
	O14672	ADAM10	79	0.325761	[0.11 0.52]	0.0046215	2.33522	0.020447	secreted	O14672
	Q92499	DDX1	79	0.325676	[0.1 0.52]	0.00463291	2.33415	0.0204785		Q92499
	A0A0C4DGB5	CAST	79	0.325537	[0.1 0.52]	0.00465142	2.33241	0.0205412		A0A0C4DGB5;P20810-10;P20810-6;P20810-7;P20810-9
	Q9UBE0	SAE1	79	0.325481	[0.1 0.52]	0.00465892	2.33171	0.020551		Q9UBE0
	Q92797	SYMPK	79	0.325276	[0.1 0.52]	0.0046865	2.32915	0.0206388		Q92797
	D3DTX6	PPP1R9B	79	0.325168	[0.1 0.52]	0.00470103	2.32781	0.0206837		D3DTX6;Q96SB3
	B4DJV2	CS	79	0.324792	[0.1 0.52]	0.00475205	2.32312	0.0208809		B4DJV2;O75390
	Q9H3N1	TMX1	79	0.324773	[0.1 0.52]	0.00475462	2.32288	0.0208809		Q9H3N1
	E5RGX5	STMN2	79	0.324632	[0.1 0.51]	0.0047739	2.32113	0.0209462		E5RGX5;Q93045;Q93045-2
	A0A0U1RR32	HIST1H3D	79	0.32446	[0.1 0.51]	0.00479744	2.31899	0.0210108		A0A0U1RR32;A0A0U1RRH7;P04908;P0C0S8;P20671;Q16777;Q6FI13;Q7L7L0;Q93077;Q96KK5;Q99878;Q9BTM1
	P08183	ABCB1	79	0.324231	[0.1 0.51]	0.00482903	2.31614	0.0211298		P08183;P08183-2
	P80188	LCN2	79	0.323972	[0.1 0.51]	0.00486498	2.31292	0.0212675	secreted	P80188;P80188-2;X6R8F3
	P16104	H2AFX	79	0.323881	[0.1 0.51]	0.00487776	2.31178	0.0212843		P16104
	Q8N257	HIST3H2BB	79	0.32321	[0.1 0.51]	0.00497215	2.30346	0.0216105		Q8N257
	P05387	RPLP2	79	0.323173	[0.1 0.51]	0.00497739	2.303	0.0216105	secreted	P05387
	A0A075B6H9	IGLV4-69	79	0.323107	[0.1 0.51]	0.00498668	2.30219	0.0216105		A0A075B6H9
	H3BR94	DCTN5	79	0.322853	[0.1 0.51]	0.005023	2.29904	0.0217389		H3BR94;H3BS05;H3BUD2;Q9BTE1;Q9BTE1-2;Q9BTE1-3
	P43897	TSFM	79	0.322723	[0.1 0.51]	0.00504169	2.29742	0.0218001		P43897
	F8VYE8	PPP1CC	79	0.321977	[0.1 0.51]	0.00514981	2.28821	0.0222272		F8VYE8;P36873;P36873-2
	O75396	SEC22B	79	0.321864	[0.1 0.51]	0.00516646	2.28681	0.0222789		O75396
	O95218	ZRANB2	79	0.321801	[0.1 0.51]	0.00517565	2.28603	0.0222984		O95218;O95218-2
	Q92930	RAB8B	79	0.321611	[0.1 0.51]	0.0052037	2.28369	0.0223989		Q92930
	P14384	CPM	79	0.321076	[0.1 0.51]	0.0052832	2.2771	0.0227031	secreted	P14384
	Q03135	CAV1	79	0.321072	[0.1 0.51]	0.00528388	2.27705	0.0227031		Q03135
	C9J494	MKRN2	79	0.319458	[0.1 0.51]	0.00553047	2.25724	0.0235924		C9J494;Q9H000;Q9H000-2
	Q15555	MAPRE2	79	0.319245	[0.1 0.51]	0.00556382	2.25463	0.0236922		Q15555;Q15555-3;Q15555-5
	A0A087X0R6	SNX12	79	0.319033	[0.1 0.51]	0.0055971	2.25204	0.0238127		A0A087X0R6;Q9UMY4;Q9UMY4-2
	P61353	RPL27	79	0.318158	[0.1 0.51]	0.00573639	2.24136	0.0243835		P61353
	O60934	NBN	79	0.318105	[0.1 0.51]	0.00574506	2.24071	0.0243986		O60934
	P02743	APCS	79	0.317726	[0.1 0.51]	0.00580633	2.2361	0.0246368	secreted	P02743
	P11387	TOP1	79	0.317669	[0.1 0.51]	0.00581565	2.2354	0.0246544		P11387
	Q96HE7	ERO1A	79	0.317595	[0.1 0.51]	0.0058277	2.2345	0.0246616	secreted	Q96HE7
	Q2TAZ0	ATG2A	79	0.317285	[0.1 0.51]	0.00587854	2.23073	0.0248547	secreted	Q2TAZ0;Q2TAZ0-3
	O75475	PSIP1	79	0.31711	[0.1 0.51]	0.00590746	2.2286	0.0249327		O75475
	O14910	LIN7A	79	0.316671	[0.1 0.51]	0.00598032	2.22328	0.0252179		O14910
	P11234	RALB	79	0.316457	[0.09 0.51]	0.00601617	2.22068	0.0253466		P11234;P11234-2
	Q9Y547	HSPB11	79	0.31619	[0.09 0.51]	0.00606124	2.21744	0.025514		Q9Y547
	Q9UHF1	EGFL7	79	0.315886	[0.09 0.51]	0.00611279	2.21376	0.0257083	secreted	Q9UHF1
	Q9NZW5	MPP6	79	0.315709	[0.09 0.51]	0.00614295	2.21162	0.0257896		Q9NZW5
	Q9Y3I0	RTCB	79	0.315529	[0.09 0.51]	0.00617379	2.20945	0.0258962		Q9Y3I0
	Q99733	NAP1L4	79	0.315396	[0.09 0.51]	0.00619663	2.20784	0.0259692		Q99733;Q99733-2
	P43652	AFM	79	0.315322	[0.09 0.51]	0.00620942	2.20695	0.0259771	secreted	P43652
	F8VVA7	COPZ1	79	0.314624	[0.09 0.51]	0.00633098	2.19853	0.026416		F8VVA7;P61923;P61923-4
	B9A018	USP39	79	0.314302	[0.09 0.51]	0.00638777	2.19465	0.0266297		B9A018;Q53GS9
	Q5T5C0	STXBP5	79	0.312705	[0.09 0.51]	0.00667609	2.17548	0.0277104		Q5T5C0;Q5T5C0-2
	A0A140T913	HLA-A	79	0.311663	[0.09 0.5 ]	0.00687038	2.16302	0.0284425	secreted	A0A140T913;A0A140T9I0;A0A140T9X5;P01892
	Q14254	FLOT2	79	0.31155	[0.09 0.5 ]	0.00689176	2.16167	0.0285063		Q14254
	Q9Y2Z4	YARS2	79	0.311203	[0.09 0.5 ]	0.00695765	2.15754	0.0287041		Q9Y2Z4
	Q5T5U3	ARHGAP21	79	0.310476	[0.09 0.5 ]	0.00709761	2.14889	0.0291804		Q5T5U3
	P35241	RDX	79	0.310407	[0.09 0.5 ]	0.00711115	2.14806	0.0291867		P35241;P35241-5
	P01602	IGKV1-5	79	0.310391	[0.09 0.5 ]	0.00711419	2.14787	0.0291867		P01602
	P61160	ACTR2	79	0.310374	[0.09 0.5 ]	0.00711751	2.14767	0.0291867		P61160
	Q13547	HDAC1	79	0.310327	[0.09 0.5 ]	0.00712662	2.14712	0.0291989		Q13547
	G8JLB6	HNRNPH1	79	0.310097	[0.09 0.5 ]	0.00717155	2.14439	0.0293578		G8JLB6;P31943
	K7EP90	RBM42	79	0.310058	[0.09 0.5 ]	0.00717936	2.14391	0.0293645		K7EP90;Q9BTD8;Q9BTD8-2;Q9BTD8-3;Q9BTD8-4
	Q15102	PAFAH1B3	79	0.309866	[0.09 0.5 ]	0.00721701	2.14164	0.0294816		Q15102
	Q96KC8	DNAJC1	79	0.309849	[0.09 0.5 ]	0.00722037	2.14144	0.0294816		Q96KC8
	K7ENF0	NARS	79	0.309726	[0.09 0.5 ]	0.00724466	2.13998	0.0295555		K7ENF0
	P84090	ERH	79	0.309295	[0.09 0.5 ]	0.00733031	2.13488	0.0298283		P84090
	A8MXP9	MATR3	79	0.309219	[0.09 0.5 ]	0.00734565	2.13397	0.0298652	secreted	A8MXP9
	Q00978	IRF9	79	0.309153	[0.09 0.5 ]	0.00735885	2.13319	0.0298923		Q00978
	P23284	PPIB	79	0.309094	[0.09 0.5 ]	0.0073706	2.1325	0.0298923	secreted	P23284
	E9PQR7	VPS28	79	0.309091	[0.09 0.5 ]	0.00737114	2.13247	0.0298923		E9PQR7;Q9UK41;Q9UK41-2
	O95236	APOL3	79	0.308792	[0.09 0.5 ]	0.00743146	2.12893	0.0301113	secreted	O95236;O95236-2
	Q7L3T8	PARS2	79	0.308568	[0.09 0.5 ]	0.00747698	2.12627	0.03027		Q7L3T8
	P16403	HIST1H1C	79	0.308079	[0.09 0.5 ]	0.00757688	2.12051	0.0305965		P16403
	O75436	VPS26A	79	0.307949	[0.09 0.5 ]	0.00760376	2.11897	0.0306299		O75436
	Q96N66	MBOAT7	79	0.307802	[0.09 0.5 ]	0.007634	2.11725	0.030723		Q96N66;Q96N66-2
	P25445	FAS	79	0.307605	[0.09 0.5 ]	0.00767504	2.11492	0.0308621	secreted	P25445;P25445-6
	O95881	TXNDC12	79	0.30749	[0.08 0.5 ]	0.007699	2.11357	0.0309323	secreted	O95881
	E9PR30	FAU	79	0.307339	[0.08 0.5 ]	0.00773048	2.11179	0.0310326		E9PR30;P62861
	P50402	EMD	79	0.307195	[0.08 0.5 ]	0.00776063	2.1101	0.0311274		P50402
	Q14739	LBR	79	0.307126	[0.08 0.5 ]	0.00777513	2.10929	0.0311594		Q14739
	B4E1Z4	nan	79	0.306936	[0.08 0.5 ]	0.00781518	2.10706	0.0312935		B4E1Z4
	P14625	HSP90B1	79	0.306634	[0.08 0.5 ]	0.00787938	2.10351	0.0315241	secreted	P14625
	E7EMS2	NPC2	79	0.305833	[0.08 0.5 ]	0.00805138	2.09413	0.0321853	secreted	E7EMS2;G3V3D1;G3V3E8;J3KMY5;P61916
	A0A087WZT3	BOLA2	79	0.305427	[0.08 0.5 ]	0.00814	2.08938	0.032485		A0A087WZT3;Q9H3K6
	Q13185	CBX3	79	0.305288	[0.08 0.5 ]	0.00817045	2.08775	0.0325792		Q13185
	P01019	AGT	79	0.305165	[0.08 0.5 ]	0.00819748	2.08632	0.0326597	secreted	P01019
	Q15286	RAB35	79	0.305023	[0.08 0.5 ]	0.00822904	2.08465	0.032758		Q15286
	P33316	DUT	79	0.304794	[0.08 0.5 ]	0.00827968	2.08199	0.0329321		P33316
	A0A075B6K5	IGLV3-9	79	0.304474	[0.08 0.5 ]	0.00835116	2.07825	0.0330784		A0A075B6K5
	Q06210	GFPT1	79	0.304394	[0.08 0.5 ]	0.008369	2.07733	0.0330986		Q06210;Q06210-2
	A0A0U1RRL8	SPATA20	79	0.304389	[0.08 0.5 ]	0.00837016	2.07727	0.0330986	secreted	A0A0U1RRL8;Q8TB22;Q8TB22-2
	P08754	GNAI3	79	0.304022	[0.08 0.5 ]	0.00845291	2.07299	0.0333981		P08754
	P29992	GNA11	79	0.303952	[0.08 0.5 ]	0.00846869	2.07218	0.0334305		P29992
	P18583	SON	79	0.303783	[0.08 0.5 ]	0.00850721	2.07021	0.0335292		P18583;P18583-2;P18583-5;P18583-7;P18583-9
	J3KTL2	SRSF1	79	0.303733	[0.08 0.5 ]	0.00851868	2.06963	0.0335467		J3KTL2;Q07955
	A0A087X2D5	MRPL45	79	0.303547	[0.08 0.5 ]	0.00856114	2.06747	0.0336861		A0A087X2D5;Q9BRJ2
	P08758	ANXA5	79	0.303458	[0.08 0.5 ]	0.00858142	2.06644	0.033738		P08758
	K7EK00	FAM210A	79	0.303072	[0.08 0.5 ]	0.00867038	2.06196	0.0340441		K7EK00;Q96ND0
	P61769	B2M	79	0.303058	[0.08 0.5 ]	0.00867357	2.0618	0.0340441	secreted	P61769
	A0A140T9T7	TAP1	79	0.302706	[0.08 0.5 ]	0.00875557	2.05772	0.0343162		A0A140T9T7;Q03518
	P19338	NCL	79	0.302699	[0.08 0.5 ]	0.00875728	2.05763	0.0343162		P19338
	P53985	SLC16A1	79	0.302428	[0.08 0.5 ]	0.00882056	2.0545	0.0345074		P53985
	J3KNA1	KIF5A	79	0.302378	[0.08 0.5 ]	0.00883247	2.05392	0.0345256		J3KNA1;Q12840
	Q06033	ITIH3	79	0.3018	[0.08 0.5 ]	0.00896942	2.04724	0.0350322	secreted	Q06033;Q06033-2
	P13611	VCAN	79	0.301741	[0.08 0.5 ]	0.00898353	2.04655	0.0350419	secreted	P13611
	Q13151	HNRNPA0	79	0.301728	[0.08 0.5 ]	0.00898661	2.0464	0.0350419		Q13151
	Q9HD20	ATP13A1	79	0.301621	[0.08 0.5 ]	0.00901214	2.04517	0.0350844	secreted	Q9HD20
	P53675	CLTCL1	79	0.30162	[0.08 0.5 ]	0.00901223	2.04517	0.0350844		P53675;P53675-2
	Q05209	PTPN12	79	0.301547	[0.08 0.5 ]	0.00902988	2.04432	0.0351244		Q05209
	P12270	TPR	79	0.301272	[0.08 0.5 ]	0.00909591	2.04115	0.0353213		P12270
	O43809	NUDT21	79	0.30125	[0.08 0.5 ]	0.00910143	2.04089	0.0353213		O43809
	Q15363	TMED2	79	0.301106	[0.08 0.5 ]	0.00913623	2.03923	0.0354224	secreted	Q15363
	P24928	POLR2A	79	0.300905	[0.08 0.5 ]	0.00918495	2.03692	0.0355824		P24928
	Q9BUF5	TUBB6	79	0.300784	[0.08 0.5 ]	0.0092144	2.03553	0.0356675		Q9BUF5
	A2IDC6	MRPL28	79	0.300425	[0.08 0.49]	0.00930257	2.0314	0.0359795		A2IDC6;Q13084;Q4TT37
	A0A075B6G3	DMD	79	0.300284	[0.08 0.49]	0.00933721	2.02978	0.0360549		A0A075B6G3;E9PDN5;P11532;P11532-4
	K7EIY6	RNF126	79	0.300229	[0.08 0.49]	0.00935101	2.02914	0.036079		K7EIY6;Q9BV68;Q9BV68-2
	Q86V85	GPR180	79	-0.300338	[-0.49 -0.08]	0.00932397	2.0304	0.036033		Q86V85
	H0Y360	AMPD2	79	-0.301244	[-0.5 -0.08]	0.00910273	2.04083	0.0353213		H0Y360;Q01433;Q01433-2
	P08133	ANXA6	79	-0.302464	[-0.5 -0.08]	0.00881215	2.05492	0.0345028		P08133
	P48163	ME1	79	-0.303924	[-0.5 -0.08]	0.00847515	2.07185	0.0334305		P48163
	G3V5Z7	PSMA6	79	-0.304539	[-0.5 -0.08]	0.00833667	2.07901	0.0330484		G3V5Z7;P60900
	O14949	UQCRQ	79	-0.304585	[-0.5 -0.08]	0.00832639	2.07954	0.0330352		O14949
	H0YGQ3	MPDZ	79	-0.304724	[-0.5 -0.08]	0.00829523	2.08117	0.032939		H0YGQ3
	P25325-2	MPST	79	-0.304732	[-0.5 -0.08]	0.00829345	2.08126	0.032939		P25325-2
	Q587I9	SFT2D3	79	-0.305607	[-0.5 -0.08]	0.00810065	2.09148	0.0323551		Q587I9
	O75884	RBBP9	79	-0.307945	[-0.5 -0.09]	0.00760444	2.11893	0.0306299		O75884
	O60784	TOM1	79	-0.307971	[-0.5 -0.09]	0.00759924	2.11923	0.0306299		O60784
	F5H442	TSG101	79	-0.308083	[-0.5 -0.09]	0.00757609	2.12056	0.0305965		F5H442;Q99816
	P11509	CYP2A6	79	-0.308261	[-0.5 -0.09]	0.00753958	2.12265	0.0304975	secreted	P11509
	J3KNF8	CYB5B	79	-0.3093	[-0.5 -0.09]	0.00732928	2.13494	0.0298283		J3KNF8
	Q9BTX7	TTPAL	79	-0.309562	[-0.5 -0.09]	0.00727715	2.13804	0.0296626		Q9BTX7
	P08237	PFKM	79	-0.310872	[-0.5 -0.09]	0.00702114	2.15359	0.0288909		P08237;P08237-3
	Q9UI09	NDUFA12	79	-0.311115	[-0.5 -0.09]	0.00697441	2.15649	0.0287235		Q9UI09
	P03886	MT-ND1	79	-0.311156	[-0.5 -0.09]	0.00696664	2.15698	0.0287163		P03886
	O43772	SLC25A20	79	-0.311222	[-0.5 -0.09]	0.00695397	2.15777	0.0287041		O43772
	P03928	MT-ATP8	79	-0.311341	[-0.5 -0.09]	0.0069314	2.15918	0.0286454		P03928
	O95400	CD2BP2	79	-0.311818	[-0.5 -0.09]	0.0068412	2.16487	0.0283464		O95400
	G3V1N2	HBA2	79	-0.312299	[-0.5 -0.09]	0.0067513	2.17061	0.0279982		G3V1N2
	Q02252	ALDH6A1	79	-0.312942	[-0.51 -0.09]	0.00663272	2.17831	0.0275544		Q02252;Q02252-2
	Q14397	GCKR	79	-0.313123	[-0.51 -0.09]	0.00659966	2.18048	0.027441		Q14397
	A0A0C4DGS0	NDUFA6	79	-0.313198	[-0.51 -0.09]	0.00658601	2.18138	0.0274082		A0A0C4DGS0;P56556
	O75251	NDUFS7	79	-0.313814	[-0.51 -0.09]	0.00647475	2.18878	0.0269687		O75251
	Q5VUE5	C1orf53	79	-0.314848	[-0.51 -0.09]	0.00629187	2.20122	0.0262759		Q5VUE5
	Q9Y2V2	CARHSP1	79	-0.315036	[-0.51 -0.09]	0.00625911	2.20349	0.026162		Q9Y2V2
	P35270	SPR	79	-0.315325	[-0.51 -0.09]	0.0062089	2.20699	0.0259771		P35270
	Q68CK6	ACSM2B	79	-0.315817	[-0.51 -0.09]	0.00612443	2.21293	0.0257345		Q68CK6
	Q96A49	SYAP1	79	-0.3172	[-0.51 -0.1 ]	0.00589247	2.2297	0.0248915	secreted	Q96A49
	Q9UBF2	COPG2	79	-0.317606	[-0.51 -0.1 ]	0.00582601	2.23463	0.0246616		Q9UBF2
	P30047	GCHFR	79	-0.319282	[-0.51 -0.1 ]	0.005558	2.25508	0.0236886		P30047
	P51587	BRCA2	79	-0.319546	[-0.51 -0.1 ]	0.00551668	2.25832	0.0235547		P51587
	Q8IZV5	RDH10	79	-0.319582	[-0.51 -0.1 ]	0.00551119	2.25875	0.0235523		Q8IZV5
	P62760	VSNL1	79	-0.319628	[-0.51 -0.1 ]	0.00550399	2.25932	0.0235427		P62760
	Q9Y2D5-6	AKAP2	79	-0.319883	[-0.51 -0.1 ]	0.0054646	2.26244	0.0233952		Q9Y2D5-6
	Q96IJ6	GMPPA	79	-0.320432	[-0.51 -0.1 ]	0.00538038	2.26919	0.0230553		Q96IJ6
	P11166	SLC2A1	79	-0.320805	[-0.51 -0.1 ]	0.00532395	2.27377	0.022834		P11166
	A2RRH5	WDR27	79	-0.321001	[-0.51 -0.1 ]	0.00529446	2.27618	0.022728		A2RRH5;A2RRH5-4
	Q9H2B4	SLC26A1	79	-0.322513	[-0.51 -0.1 ]	0.00507193	2.29483	0.0219109		Q9H2B4
	Q9HAN9	NMNAT1	79	-0.323093	[-0.51 -0.1 ]	0.00498877	2.30201	0.0216105		Q9HAN9
	Q86SQ0	PHLDB2	79	-0.323133	[-0.51 -0.1 ]	0.0049831	2.3025	0.0216105		Q86SQ0
	Q8WUY1	THEM6	79	-0.32341	[-0.51 -0.1 ]	0.00494378	2.30594	0.0215133		Q8WUY1
	Q99442	SEC62	79	-0.323661	[-0.51 -0.1 ]	0.00490848	2.30905	0.0213792		Q99442
	P27338	MAOB	79	-0.323791	[-0.51 -0.1 ]	0.00489032	2.31066	0.0213196		P27338
	P78310	CXADR	79	-0.32393	[-0.51 -0.1 ]	0.00487084	2.3124	0.0212736	secreted	P78310
	E7EX17	EIF4B	79	-0.324501	[-0.51 -0.1 ]	0.00479186	2.3195	0.0210057		E7EX17;P23588
	P54855	UGT2B15	79	-0.325456	[-0.52 -0.1 ]	0.00466224	2.3314	0.020551		P54855
	P30046	DDT	79	-0.326131	[-0.52 -0.11]	0.00457257	2.33984	0.0202871	secreted	P30046
	A6NDB9	PALM3	79	-0.327095	[-0.52 -0.11]	0.00444707	2.35193	0.0197855		A6NDB9
	Q63HM1	AFMID	79	-0.327264	[-0.52 -0.11]	0.00442551	2.35404	0.019708		Q63HM1;Q63HM1-2
	Q12882	DPYD	79	-0.327803	[-0.52 -0.11]	0.00435691	2.36082	0.0194388		Q12882
	O94875-12	SORBS2	79	-0.328749	[-0.52 -0.11]	0.00423896	2.37274	0.0189837		O94875-12
	Q9Y336	SIGLEC9	79	-0.329144	[-0.52 -0.11]	0.0041906	2.37772	0.0188024		Q9Y336
	Q96HD9	ACY3	79	-0.329344	[-0.52 -0.11]	0.0041662	2.38026	0.0187282		Q96HD9
	Q99424	ACOX2	79	-0.329664	[-0.52 -0.11]	0.0041276	2.3843	0.0185961		Q99424
	Q15738	NSDHL	79	-0.330099	[-0.52 -0.11]	0.00407555	2.38981	0.018425		Q15738
	P11277	SPTB	79	-0.330112	[-0.52 -0.11]	0.00407398	2.38998	0.018425		P11277;P11277-2
	P23141	CES1	79	-0.331575	[-0.52 -0.11]	0.00390329	2.40857	0.0177643	secreted	P23141;P23141-2
	A0A0A0MSS8	AKR1C3	79	-0.332045	[-0.52 -0.11]	0.00384977	2.41457	0.0175374		A0A0A0MSS8;P42330
	A0A0A0MQU4	SCLY	79	-0.332071	[-0.52 -0.11]	0.00384687	2.41489	0.0175374		A0A0A0MQU4;Q96I15
	P56937-2	HSD17B7	79	-0.332154	[-0.52 -0.11]	0.00383744	2.41596	0.0175315	secreted	P56937-2
	A0A087WV24	DDC	79	-0.333036	[-0.52 -0.11]	0.00373912	2.42723	0.0171647		A0A087WV24;P20711;P20711-3
	E9PH64	NDUFB9	79	-0.33382	[-0.52 -0.11]	0.0036537	2.43727	0.0168537		E9PH64;Q9Y6M9
	P26885	FKBP2	79	-0.334006	[-0.52 -0.11]	0.00363365	2.43966	0.0167775	secreted	P26885
	A6NMZ7	COL6A6	79	-0.33529	[-0.52 -0.12]	0.00349805	2.45617	0.0162934	secreted	A6NMZ7
	P78329	CYP4F2	79	-0.335376	[-0.52 -0.12]	0.00348907	2.45729	0.0162835	secreted	P78329
	O15173	PGRMC2	79	-0.335847	[-0.52 -0.12]	0.00344055	2.46337	0.0160728		O15173
	Q9UL12	SARDH	79	-0.336743	[-0.52 -0.12]	0.00334997	2.47496	0.01569		Q9UL12
	Q9P0J0	NDUFA13	79	-0.336836	[-0.52 -0.12]	0.0033407	2.47616	0.0156832		Q9P0J0
	Q92968	PEX13	79	-0.337179	[-0.53 -0.12]	0.00330669	2.48061	0.0155541		Q92968
	O15431	SLC31A1	79	-0.337202	[-0.53 -0.12]	0.00330446	2.4809	0.0155541		O15431
	P37268	FDFT1	79	-0.337358	[-0.53 -0.12]	0.00328906	2.48293	0.0155337		P37268
	P11908	PRPS2	79	-0.337529	[-0.53 -0.12]	0.00327224	2.48516	0.0154992		P11908;P11908-2
	Q9NR77	PXMP2	79	-0.337991	[-0.53 -0.12]	0.00322734	2.49115	0.0153323		Q9NR77
	P40925	MDH1	79	-0.338464	[-0.53 -0.12]	0.00318193	2.49731	0.0151619		P40925;P40925-3
	A0A1B0GTW1	TJP2	79	-0.339088	[-0.53 -0.12]	0.00312286	2.50545	0.0148953		A0A1B0GTW1;Q9UDY2;Q9UDY2-3;Q9UDY2-7
	H0YA52	PCBD2	79	-0.339126	[-0.53 -0.12]	0.00311932	2.50594	0.0148953		H0YA52;Q9H0N5
	A0A0U1RRB9	FGGY	79	-0.339498	[-0.53 -0.12]	0.0030846	2.5108	0.0147571		A0A0U1RRB9;F2Z2V1;Q96C11;Q96C11-3
	O95239	KIF4A	79	-0.339511	[-0.53 -0.12]	0.00308335	2.51098	0.0147571		O95239
	Q93099	HGD	79	-0.339652	[-0.53 -0.12]	0.00307033	2.51282	0.0147332		Q93099
	A6NLP5	TTC36	79	-0.340704	[-0.53 -0.12]	0.00297442	2.5266	0.0143453		A6NLP5
	Q16795	NDUFA9	79	-0.340736	[-0.53 -0.12]	0.00297158	2.52701	0.0143453		Q16795
	A0A087WT12	GPX4	79	-0.341177	[-0.53 -0.12]	0.00293223	2.5328	0.0142137	secreted	A0A087WT12;A0A087X2I2;P36969;P36969-2
	E9PJ81	UBXN1	79	-0.341567	[-0.53 -0.12]	0.00289782	2.53793	0.0140756		E9PJ81;Q04323;Q04323-2
	Q9HB71	CACYBP	79	-0.341576	[-0.53 -0.12]	0.002897	2.53805	0.0140756		Q9HB71
	P55809	OXCT1	79	-0.341926	[-0.53 -0.12]	0.00286643	2.54266	0.0139658	secreted	P55809
	P05177	CYP1A2	79	-0.341929	[-0.53 -0.12]	0.00286615	2.5427	0.0139658		P05177;P05177-2
	P21397	MAOA	79	-0.342487	[-0.53 -0.12]	0.00281799	2.55006	0.0137579		P21397
	Q9UEW3	MARCO	79	-0.342845	[-0.53 -0.12]	0.00278749	2.55479	0.013623		Q9UEW3;Q9UEW3-2
	O95298	NDUFC2	79	-0.34357	[-0.53 -0.12]	0.00272665	2.56437	0.0133805		O95298
	P00966	ASS1	79	-0.343844	[-0.53 -0.13]	0.00270391	2.56801	0.0132963		P00966
	A0A0B4J2C3	TPT1	79	-0.343891	[-0.53 -0.13]	0.00270007	2.56862	0.0132912		A0A0B4J2C3;P13693;Q5W0H4
	K7ESP4	DCAKD	79	-0.344264	[-0.53 -0.13]	0.00266947	2.57358	0.0131814		K7ESP4;Q8WVC6
	Q9NRZ7	AGPAT3	79	-0.344342	[-0.53 -0.13]	0.0026631	2.57461	0.0131738		Q9NRZ7;Q9NRZ7-2;Q9NRZ7-3
	Q15392	DHCR24	79	-0.34462	[-0.53 -0.13]	0.00264057	2.5783	0.0131066		Q15392
	Q9ULX7	CA14	79	-0.345111	[-0.53 -0.13]	0.00260123	2.58482	0.0129518		Q9ULX7
	Q16851	UGP2	79	-0.345352	[-0.53 -0.13]	0.00258203	2.58804	0.0128966		Q16851
	P16662	UGT2B7	79	-0.345784	[-0.53 -0.13]	0.00254805	2.59379	0.0127536	secreted	P16662
	P07306	ASGR1	79	-0.346374	[-0.53 -0.13]	0.00250225	2.60167	0.0125905		P07306
	O43252	PAPSS1	79	-0.347019	[-0.53 -0.13]	0.00245299	2.6103	0.012395		O43252
	Q96LZ7	RMDN2	79	-0.347228	[-0.53 -0.13]	0.00243724	2.6131	0.0123285		Q96LZ7
	O75828	CBR3	79	-0.347604	[-0.53 -0.13]	0.00240912	2.61814	0.0122122		O75828
	Q92667	AKAP1	79	-0.348347	[-0.53 -0.13]	0.00235442	2.62812	0.0119731		Q92667
	O76062	TM7SF2	79	-0.348568	[-0.53 -0.13]	0.00233834	2.63109	0.0119168		O76062
	Q8WVJ2	NUDCD2	79	-0.348675	[-0.53 -0.13]	0.00233057	2.63254	0.0118899		Q8WVJ2
	A0A087X1Z3	PSME2	79	-0.348705	[-0.53 -0.13]	0.00232845	2.63293	0.0118899		A0A087X1Z3;Q9UL46
	Q9H477	RBKS	79	-0.348707	[-0.53 -0.13]	0.00232828	2.63296	0.0118899		Q9H477
	P28838	LAP3	79	-0.348892	[-0.53 -0.13]	0.00231497	2.63545	0.0118611		P28838;P28838-2
	G3V0I5	NDUFV1	79	-0.348918	[-0.53 -0.13]	0.00231309	2.63581	0.0118611	secreted	G3V0I5;P49821;P49821-2
	H3BPY4	TMEM231	79	-0.349154	[-0.53 -0.13]	0.00229625	2.63898	0.0118019		H3BPY4;H3BTN6;Q9H6L2;Q9H6L2-2
	P47985	UQCRFS1	79	-0.349231	[-0.54 -0.13]	0.00229078	2.64002	0.0117879		P47985
	A0A087WW06	TTC28	79	-0.349443	[-0.54 -0.13]	0.00227572	2.64288	0.011723		A0A087WW06;Q96AY4
	P07902	GALT	79	-0.34956	[-0.54 -0.13]	0.00226743	2.64447	0.0116971		P07902
	P25325	MPST	79	-0.350924	[-0.54 -0.13]	0.00217312	2.66292	0.0112799		P25325
	P27169	PON1	79	-0.351232	[-0.54 -0.13]	0.00215231	2.66709	0.011184	secreted	P27169
	Q15599	SLC9A3R2	79	-0.351674	[-0.54 -0.13]	0.00212275	2.6731	0.0110667		Q15599
	P08519	LPA	79	-0.353103	[-0.54 -0.14]	0.00202973	2.69256	0.0106165	secreted	P08519
	Q92947	GCDH	79	-0.35344	[-0.54 -0.14]	0.00200831	2.69717	0.010516		Q92947
	P07307	ASGR2	79	-0.353631	[-0.54 -0.14]	0.00199629	2.69978	0.0104646		P07307
	Q9UJM8	HAO1	79	-0.353648	[-0.54 -0.14]	0.00199519	2.70002	0.0104646		Q9UJM8
	O43741	PRKAB2	79	-0.354921	[-0.54 -0.14]	0.00191666	2.71745	0.0100805		O43741
	Q5SRE7	PHYHD1	79	-0.358063	[-0.54 -0.14]	0.00173451	2.76082	0.00922425		Q5SRE7
	Q5BJF2	TMEM97	79	-0.358316	[-0.54 -0.14]	0.00172052	2.76434	0.00917033		Q5BJF2
	Q96IU4	ABHD14B	79	-0.358721	[-0.54 -0.14]	0.00169836	2.76997	0.00907253		Q96IU4
	O43920	NDUFS5	79	-0.359615	[-0.54 -0.14]	0.00165041	2.78241	0.00883619		O43920
	H3BLU7	AKR7A2	79	-0.359803	[-0.54 -0.14]	0.00164049	2.78503	0.00880621		H3BLU7;O43488
	Q96NU7	AMDHD1	79	-0.361375	[-0.54 -0.14]	0.00155949	2.80702	0.00845144		Q96NU7
	Q8IYQ7	THNSL1	79	-0.362943	[-0.55 -0.15]	0.00148234	2.82905	0.00808163		Q8IYQ7
	Q04446	GBE1	79	-0.363199	[-0.55 -0.15]	0.00147007	2.83266	0.00802391		Q04446
	Q8NC06-2	ACBD4	79	-0.363365	[-0.55 -0.15]	0.00146215	2.83501	0.00798984		Q8NC06-2
	Q06830	PRDX1	79	-0.363454	[-0.55 -0.15]	0.00145793	2.83626	0.00797595		Q06830
	P49189	ALDH9A1	79	-0.363635	[-0.55 -0.15]	0.00144939	2.83881	0.00793835	secreted	P49189
	P28074	PSMB5	79	-0.364557	[-0.55 -0.15]	0.00140654	2.85185	0.0077392		P28074
	P36021	SLC16A2	79	-0.365021	[-0.55 -0.15]	0.00138541	2.85842	0.00763179		P36021
	A0A0G2JMG3	ABCC6	79	-0.365125	[-0.55 -0.15]	0.00138071	2.8599	0.00762351		A0A0G2JMG3
	Q99611	SEPHS2	79	-0.365249	[-0.55 -0.15]	0.00137512	2.86166	0.00760146		Q99611
	P53708	ITGA8	79	-0.366018	[-0.55 -0.15]	0.00134094	2.87259	0.00744589		P53708
	Q6ZNB7	AGMO	79	-0.366119	[-0.55 -0.15]	0.00133653	2.87402	0.00743125		Q6ZNB7
	Q9H479	FN3K	79	-0.366319	[-0.55 -0.15]	0.0013278	2.87687	0.00739131		Q9H479
	F5H1D6	POLE	79	-0.366572	[-0.55 -0.15]	0.0013168	2.88048	0.00733866		F5H1D6;Q07864
	O94925	GLS	79	-0.366662	[-0.55 -0.15]	0.00131294	2.88176	0.00732571	secreted	O94925
	O75380	NDUFS6	79	-0.367606	[-0.55 -0.15]	0.0012728	2.89524	0.00714355		O75380
	P14550	AKR1A1	79	-0.368239	[-0.55 -0.15]	0.0012465	2.90431	0.00702076		P14550
	A0A286YF22	PHGDH	79	-0.368611	[-0.55 -0.15]	0.00123129	2.90964	0.00697633		A0A286YF22;O43175
	H3BN98	nan	79	-0.369139	[-0.55 -0.15]	0.00120998	2.91722	0.00688014		H3BN98
	Q9Y2T3	GDA	79	-0.369502	[-0.55 -0.15]	0.00119556	2.92243	0.00680626		Q9Y2T3;Q9Y2T3-3
	P49427	CDC34	79	-0.369924	[-0.55 -0.15]	0.00117893	2.92851	0.00674381		P49427
	Q02928	CYP4A11	79	-0.370313	[-0.55 -0.15]	0.00116381	2.93412	0.00667333		Q02928
	P22897	MRC1	79	-0.370545	[-0.55 -0.16]	0.00115486	2.93747	0.00663001		P22897
	Q6R327	RICTOR	79	-0.371979	[-0.55 -0.16]	0.00110103	2.9582	0.00635157		Q6R327;Q6R327-3
	A0A0A0MS41	SFXN3	79	-0.373504	[-0.55 -0.16]	0.00104623	2.98037	0.00607221		A0A0A0MS41;A0A1P0AYU5;Q9BWM7
	P52732	KIF11	79	-0.373541	[-0.55 -0.16]	0.00104494	2.98091	0.00607211		P52732
	Q6YHU6	THADA	79	-0.373569	[-0.55 -0.16]	0.00104394	2.98133	0.00607211		Q6YHU6;Q6YHU6-2;Q6YHU6-3
	O60245	PCDH7	79	-0.37375	[-0.55 -0.16]	0.00103761	2.98397	0.00604428		O60245;O60245-2
	Q9Y2R4	DDX52	79	-0.374909	[-0.56 -0.16]	0.000997952	3.00089	0.00584574		Q9Y2R4
	Q9UDT6-2	CLIP2	79	-0.376441	[-0.56 -0.16]	0.00094763	3.02336	0.00557464		Q9UDT6-2
	Q16822	PCK2	79	-0.376596	[-0.56 -0.16]	0.000942673	3.02564	0.00555233		Q16822
	Q9Y5P6	GMPPB	79	-0.376834	[-0.56 -0.16]	0.000935091	3.02915	0.00552133		Q9Y5P6;Q9Y5P6-2
	P30086	PEBP1	79	-0.37709	[-0.56 -0.16]	0.000927003	3.03292	0.00548036		P30086
	Q6IB77	GLYAT	79	-0.377795	[-0.56 -0.16]	0.000905078	3.04331	0.00536405		Q6IB77
	Q8TDX5	ACMSD	79	-0.378386	[-0.56 -0.16]	0.000887033	3.05206	0.00527697		Q8TDX5
	P50579	METAP2	79	-0.379555	[-0.56 -0.17]	0.000852342	3.06939	0.00508949		P50579
	O14975	SLC27A2	79	-0.379945	[-0.56 -0.17]	0.00084104	3.07518	0.00503461		O14975
	Q08477-2	CYP4F3	79	-0.380837	[-0.56 -0.17]	0.000815708	3.08847	0.00492033		Q08477-2
	Q15124	PGM5	79	-0.381001	[-0.56 -0.17]	0.000811147	3.0909	0.00491047		Q15124
	A0A087WYU2	METTL26	79	-0.381258	[-0.56 -0.17]	0.000804016	3.09474	0.00487422		A0A087WYU2;Q96S19;Q96S19-3;Q96S19-5
	Q9Y2S2-2	CRYL1	79	-0.381415	[-0.56 -0.17]	0.000799683	3.09708	0.00486032		Q9Y2S2-2
	P54840	GYS2	79	-0.381776	[-0.56 -0.17]	0.000789801	3.10248	0.00481253		P54840
	Q0VF96	CGNL1	79	-0.381826	[-0.56 -0.17]	0.000788438	3.10323	0.00481038		Q0VF96
	Q8N1G4	LRRC47	79	-0.381907	[-0.56 -0.17]	0.000786243	3.10444	0.00480314		Q8N1G4
	O14756	HSD17B6	79	-0.38213	[-0.56 -0.17]	0.000780236	3.10777	0.0047787		O14756
	P36537	UGT2B10	79	-0.383259	[-0.56 -0.17]	0.000750404	3.1247	0.00462571		P36537
	P62633	CNBP	79	-0.384183	[-0.56 -0.17]	0.000726758	3.13861	0.0044974		P62633;P62633-2
	P51687	SUOX	79	-0.384317	[-0.56 -0.17]	0.000723381	3.14063	0.00448233		P51687
	P10632	CYP2C8	79	-0.385039	[-0.56 -0.17]	0.000705458	3.15153	0.00438267	secreted	P10632
	Q9NR19	ACSS2	79	-0.38774	[-0.57 -0.17]	0.000641932	3.19251	0.00406216		Q9NR19;Q9NR19-2
	B4DLN1	nan	79	-0.388871	[-0.57 -0.18]	0.000616903	3.20978	0.00392462		B4DLN1
	P37837	TALDO1	79	-0.389171	[-0.57 -0.18]	0.000610421	3.21437	0.003899		P37837
	Q96LJ7	DHRS1	79	-0.389375	[-0.57 -0.18]	0.000606052	3.21749	0.00387629		Q96LJ7
	P53007	SLC25A1	79	-0.38978	[-0.57 -0.18]	0.000597436	3.22371	0.00382632		P53007
	Q68D91	MBLAC2	79	-0.390065	[-0.57 -0.18]	0.000591458	3.22808	0.00379825		Q68D91
	Q9BRX8	FAM213A	79	-0.390518	[-0.57 -0.18]	0.000582064	3.23503	0.00376328		Q9BRX8;Q9BRX8-2
	Q14534	SQLE	79	-0.391975	[-0.57 -0.18]	0.000552745	3.25747	0.00361294		Q14534
	O95342	ABCB11	79	-0.392113	[-0.57 -0.18]	0.000550031	3.25961	0.00360509		O95342
	Q96GD0	PDXP	79	-0.392135	[-0.57 -0.18]	0.000549591	3.25996	0.00360509		Q96GD0
	F5GZ78	PXN	79	-0.393046	[-0.57 -0.18]	0.00053204	3.27406	0.00352597		F5GZ78;P49023
	Q53LP3	SOWAHC	79	-0.393187	[-0.57 -0.18]	0.000529372	3.27624	0.00351317		Q53LP3
	P68871	HBB	79	-0.393197	[-0.57 -0.18]	0.000529188	3.27639	0.00351317		P68871
	Q9HCM4	EPB41L5	79	-0.394101	[-0.57 -0.18]	0.000512357	3.29043	0.00341452		Q9HCM4;Q9HCM4-3;Q9HCM4-4
	P48449	LSS	79	-0.394633	[-0.57 -0.18]	0.000502689	3.2987	0.00335478		P48449
	P00367	GLUD1	79	-0.394675	[-0.57 -0.18]	0.000501932	3.29936	0.00335443	secreted	P00367
	Q5VT66	1-Mar	79	-0.394723	[-0.57 -0.18]	0.000501078	3.30009	0.00335342		Q5VT66;Q5VT66-2
	P21399	ACO1	79	-0.395717	[-0.57 -0.18]	0.00048349	3.31561	0.0032586		P21399
	A0A0C4DGA7	ABLIM3	79	-0.39599	[-0.57 -0.18]	0.000478764	3.31988	0.0032359		A0A0C4DGA7;O94929-3
	P14324	FDPS	79	-0.39737	[-0.57 -0.19]	0.00045551	3.3415	0.00310961		P14324;P14324-2
	Q9Y5Z4	HEBP2	79	-0.397418	[-0.57 -0.19]	0.00045472	3.34226	0.00310867		Q9Y5Z4
	O60890	OPHN1	79	-0.397514	[-0.57 -0.19]	0.000453149	3.34376	0.00310238		O60890
	Q13554	CAMK2B	79	-0.397997	[-0.57 -0.19]	0.000445295	3.35135	0.00305739		Q13554
	H9KVB4	TNRC18	79	-0.398924	[-0.58 -0.19]	0.000430557	3.36597	0.00296904		H9KVB4;O15417;O15417-2
	Q9H6X2-2	ANTXR1	79	-0.399002	[-0.58 -0.19]	0.000429339	3.3672	0.00296493	secreted	Q9H6X2-2
	Q99497	PARK7	79	-0.399431	[-0.58 -0.19]	0.000422684	3.37398	0.00292321		Q99497
	P32754	HPD	79	-0.400347	[-0.58 -0.19]	0.000408807	3.38848	0.00284374		P32754
	Q8IVM8	SLC22A9	79	-0.400694	[-0.58 -0.19]	0.000403668	3.39398	0.00281622		Q8IVM8
	P02775	PPBP	79	-0.401283	[-0.58 -0.19]	0.000395052	3.40335	0.00277235	secreted	P02775
	J3KNN3	PHKG2	79	-0.403319	[-0.58 -0.19]	0.000366599	3.43581	0.00259947		J3KNN3;P15735;P15735-2
	Q5R3I4	TTC38	79	-0.403651	[-0.58 -0.19]	0.000362139	3.44113	0.00257167		Q5R3I4
	Q9NRV9	HEBP1	79	-0.403868	[-0.58 -0.19]	0.000359254	3.4446	0.00255881		Q9NRV9
	A0A0C4DFL7	CYP51A1	79	-0.404628	[-0.58 -0.19]	0.000349302	3.4568	0.00249913		A0A0C4DFL7;Q16850
	P00395	MT-CO1	79	-0.40487	[-0.58 -0.19]	0.00034619	3.46069	0.00248433		P00395
	P53602	MVD	79	-0.405263	[-0.58 -0.19]	0.000341185	3.46701	0.00245952		P53602
	P46019	PHKA2	79	-0.406407	[-0.58 -0.2 ]	0.000326998	3.48546	0.002368		P46019
	Q15125	EBP	79	-0.408974	[-0.58 -0.2 ]	0.000297092	3.52711	0.00216791		Q15125
	A0A0X1KG75	COBLL1	79	-0.409322	[-0.58 -0.2 ]	0.000293244	3.53277	0.00215269		A0A0X1KG75;Q53SF7;Q53SF7-2;Q53SF7-3;Q53SF7-4
	Q9H6T0-2	ESRP2	79	-0.411108	[-0.58 -0.2 ]	0.000274179	3.56197	0.00202239		Q9H6T0-2
	Q93008	USP9X	79	-0.411315	[-0.58 -0.2 ]	0.000272036	3.56537	0.0020097		Q93008;Q93008-1
	O60271	SPAG9	79	-0.411969	[-0.59 -0.2 ]	0.000265394	3.57611	0.00197286		O60271
	Q9BYE7	PCGF6	79	-0.413491	[-0.59 -0.2 ]	0.000250504	3.60118	0.001868		Q9BYE7
	Q13907	IDI1	79	-0.413771	[-0.59 -0.2 ]	0.000247846	3.60582	0.00185398		Q13907
	Q9NQC3	RTN4	79	-0.41459	[-0.59 -0.21]	0.000240227	3.61938	0.00180265		Q9NQC3
	A0A0D9SF44	R3HCC1	79	-0.414862	[-0.59 -0.21]	0.000237752	3.62388	0.00178971		A0A0D9SF44;A0A0R4J2E2;Q9Y3T6;Q9Y3T6-3
	Q9NYQ3	HAO2	79	-0.41508	[-0.59 -0.21]	0.000235776	3.6275	0.00177765		Q9NYQ3;Q9NYQ3-2
	Q5TFE4	NT5DC1	79	-0.41529	[-0.59 -0.21]	0.00023389	3.63099	0.00176902		Q5TFE4
	P49257	LMAN1	79	-0.415842	[-0.59 -0.21]	0.000229004	3.64016	0.00174036		P49257
	Q9NQH7	XPNPEP3	79	-0.41604	[-0.59 -0.21]	0.000227268	3.64346	0.00173269		Q9NQH7;Q9NQH7-2;Q9NQH7-4
	Q93100	PHKB	79	-0.416174	[-0.59 -0.21]	0.000226103	3.64569	0.00172657		Q93100;Q93100-2;Q93100-3;Q93100-4
	P13929	ENO3	79	-0.416235	[-0.59 -0.21]	0.000225577	3.64671	0.00172532		P13929
	P31994-2	FCGR2B	79	-0.416723	[-0.59 -0.21]	0.000221387	3.65485	0.00170697		P31994-2;P31994-5
	P08473	MME	79	-0.417207	[-0.59 -0.21]	0.00021731	3.66292	0.00169196		P08473
	P02549	SPTA1	79	-0.419032	[-0.59 -0.21]	0.000202531	3.69351	0.00158466		P02549
	H3BRN4	ABAT	79	-0.419169	[-0.59 -0.21]	0.000201458	3.69582	0.00157886		H3BRN4;P80404
	Q9NZ01	TECR	79	-0.41928	[-0.59 -0.21]	0.000200601	3.69767	0.00157473		Q9NZ01
	P45954	ACADSB	79	-0.419288	[-0.59 -0.21]	0.000200535	3.69781	0.00157473		P45954
	O60240	PLIN1	79	-0.419317	[-0.59 -0.21]	0.00020031	3.6983	0.00157473		O60240
	Q99436	PSMB7	79	-0.41975	[-0.59 -0.21]	0.000196977	3.70558	0.00155655		Q99436
	P51857	AKR1D1	79	-0.420029	[-0.59 -0.21]	0.000194854	3.71029	0.00154232		P51857
	P50226	SULT1A2	79	-0.420894	[-0.59 -0.21]	0.000188412	3.72489	0.0014988		P50226
	Q5VT06	CEP350	79	-0.42212	[-0.59 -0.21]	0.000179616	3.74565	0.00144086		Q5VT06
	P14621	ACYP2	79	-0.422839	[-0.59 -0.22]	0.00017464	3.75786	0.0014033	secreted	P14621
	Q03154	ACY1	79	-0.422935	[-0.59 -0.22]	0.000173985	3.75949	0.0014004		Q03154
	H7C4G1	CCNL1	79	-0.422973	[-0.59 -0.22]	0.00017372	3.76015	0.0014004	secreted	H7C4G1;Q9UK58;Q9UK58-6
	P04424	ASL	79	-0.423144	[-0.59 -0.22]	0.00017256	3.76306	0.00139364		P04424
	Q9UJ68	MSRA	79	-0.423286	[-0.59 -0.22]	0.000171608	3.76546	0.00138831	secreted	Q9UJ68;Q9UJ68-5
	H0Y886	NDUFB5	79	-0.423438	[-0.59 -0.22]	0.000170587	3.76806	0.00138239	secreted	H0Y886
	Q9UDR5	AASS	79	-0.423564	[-0.59 -0.22]	0.000169743	3.77021	0.00137789		Q9UDR5
	O75452	RDH16	79	-0.423644	[-0.59 -0.22]	0.000169214	3.77156	0.00137761		O75452
	P16930	FAH	79	-0.426125	[-0.6 -0.22]	0.000153448	3.81404	0.00126721		P16930
	Q9Y617	PSAT1	79	-0.427794	[-0.6 -0.22]	0.000143623	3.84277	0.00119644		Q9Y617
	P00325-2	ADH1B	79	-0.42809	[-0.6 -0.22]	0.000141943	3.84789	0.00118558		P00325-2
	A0A087WT39	LIME1	79	-0.429313	[-0.6 -0.22]	0.000135185	3.86907	0.00113408	secreted	A0A087WT39;A0A0J9YYD9;V9GYI1
	Q14644	RASA3	79	-0.430662	[-0.6 -0.22]	0.000128076	3.89253	0.00108591		Q14644
	Q8IVS8	GLYCTK	79	-0.430781	[-0.6 -0.22]	0.000127467	3.8946	0.00108268		Q8IVS8
	Q04828	AKR1C1	79	-0.430845	[-0.6 -0.22]	0.000127138	3.89572	0.00108181	secreted	Q04828
	P07738	BPGM	79	-0.43204	[-0.6 -0.23]	0.000121173	3.91659	0.00103847		P07738
	P42677	RPS27	79	-0.432207	[-0.6 -0.23]	0.000120359	3.91952	0.00103335		P42677
	E5RHG8	ELOC	79	-0.432975	[-0.6 -0.23]	0.000116685	3.93299	0.00100543		E5RHG8;Q15369
	P10768	ESD	79	-0.433605	[-0.6 -0.23]	0.00011375	3.94405	0.000985489		P10768
	O96005	CLPTM1	79	-0.433625	[-0.6 -0.23]	0.000113657	3.9444	0.000985489		O96005
	Q5T6V5	C9orf64	79	-0.434625	[-0.6 -0.23]	0.00010914	3.96202	0.000957736		Q5T6V5
	O95081	AGFG2	79	-0.435387	[-0.6 -0.23]	0.000105809	3.97548	0.000931938		O95081
	P15144	ANPEP	79	-0.435429	[-0.6 -0.23]	0.000105632	3.97621	0.000931938		P15144
	O75356	ENTPD5	79	-0.436064	[-0.6 -0.23]	0.000102929	3.98746	0.000911628	secreted	O75356
	Q5JW84	GSTA3	79	-0.436904	[-0.61 -0.23]	9.94595e-05	4.00235	0.000882541		Q5JW84
	Q9NQX3	GPHN	79	-0.439137	[-0.61 -0.23]	9.07446e-05	4.04218	0.000815845		Q9NQX3;Q9NQX3-2
	O75970	MPDZ	79	-0.439221	[-0.61 -0.23]	9.04322e-05	4.04368	0.000815845		O75970;O75970-3
	P54868	HMGCS2	79	-0.440095	[-0.61 -0.24]	8.72304e-05	4.05933	0.000788715		P54868
	P15104	GLUL	79	-0.440126	[-0.61 -0.24]	8.71193e-05	4.05989	0.000788715		P15104
	Q16719	KYNU	79	-0.440501	[-0.61 -0.24]	8.57786e-05	4.06662	0.00078152		Q16719
	P34913	EPHX2	79	-0.441674	[-0.61 -0.24]	8.17067e-05	4.08774	0.000751607		P34913
	P49419-2	ALDH7A1	79	-0.441951	[-0.61 -0.24]	8.0772e-05	4.09274	0.000745889		P49419-2
	Q3LXA3	TKFC	79	-0.442942	[-0.61 -0.24]	7.7508e-05	4.11065	0.000719933		Q3LXA3
	O76071	CIAO1	79	-0.444058	[-0.61 -0.24]	7.39798e-05	4.13089	0.000692562		O76071
	A0A0A0MQS9	LAMA4	79	-0.444456	[-0.61 -0.24]	7.2758e-05	4.13812	0.000683811	secreted	A0A0A0MQS9;A0A0A0MTC7;Q16363;Q16363-2
	P30041	PRDX6	79	-0.445007	[-0.61 -0.24]	7.1096e-05	4.14816	0.00066951		P30041
	H0YLN8	TRPM7	79	-0.445719	[-0.61 -0.24]	6.90032e-05	4.16113	0.000654981		H0YLN8;Q96QT4
	E7ENI1	LHCGR	79	-0.446189	[-0.61 -0.24]	6.76508e-05	4.16973	0.000646004	secreted	E7ENI1;P22888;P22888-2
	P02795	MT2A	79	-0.446766	[-0.61 -0.24]	6.60245e-05	4.18029	0.000633012		P02795
	Q01581	HMGCS1	79	-0.447364	[-0.61 -0.24]	6.43793e-05	4.19125	0.000620986		Q01581
	Q8TDZ2	MICAL1	79	-0.447467	[-0.61 -0.24]	6.41001e-05	4.19314	0.000619548		Q8TDZ2;Q8TDZ2-4
	P08240	SRPRA	79	-0.449147	[-0.61 -0.25]	5.9695e-05	4.22406	0.000580504		P08240
	A6NCS6	C2orf72	79	-0.450267	[-0.62 -0.25]	5.69142e-05	4.24478	0.000554593		A6NCS6
	P52758	RIDA	79	-0.450446	[-0.62 -0.25]	5.64815e-05	4.24809	0.000551505	secreted	P52758
	P51589	CYP2J2	79	-0.450768	[-0.62 -0.25]	5.57102e-05	4.25407	0.000547516	secreted	P51589
	B1ALH6	PHYH	79	-0.450906	[-0.62 -0.25]	5.53832e-05	4.25662	0.000546379		B1ALH6;O14832
	Q9UIG0	BAZ1B	79	-0.451995	[-0.62 -0.25]	5.28613e-05	4.27686	0.000526976		Q9UIG0;Q9UIG0-2
	C9JIF9	APEH	79	-0.452958	[-0.62 -0.25]	5.07194e-05	4.29483	0.000510947		C9JIF9;P13798
	E9PKT9	MOCS2	79	-0.452969	[-0.62 -0.25]	5.06957e-05	4.29503	0.000510947		E9PKT9;O96033
	Q9HD40	SEPSECS	79	-0.454527	[-0.62 -0.25]	4.74024e-05	4.3242	0.000484705		Q9HD40
	Q9UKS6	PACSIN3	79	-0.454845	[-0.62 -0.25]	4.67551e-05	4.33017	0.000479114		Q9UKS6
	J3KPS3	ALDOA	79	-0.455443	[-0.62 -0.25]	4.55597e-05	4.34142	0.000468881	secreted	J3KPS3;P04075
	Q9NPE2	NGRN	79	-0.456281	[-0.62 -0.25]	4.39326e-05	4.35721	0.000455084	secreted	Q9NPE2
	A6NFX8	NUDT5	79	-0.456535	[-0.62 -0.25]	4.34506e-05	4.362	0.000452057		A6NFX8;Q9UKK9
	Q92747	ARPC1A	79	-0.457013	[-0.62 -0.26]	4.25571e-05	4.37103	0.000444703		Q92747
	Q8TEB1	DCAF11	79	-0.458357	[-0.62 -0.26]	4.01324e-05	4.3965	0.000424603		Q8TEB1;Q8TEB1-2
	P02730	SLC4A1	79	-0.458492	[-0.62 -0.26]	3.98953e-05	4.39908	0.000423388		P02730
	O15020	SPTBN2	79	-0.460806	[-0.62 -0.26]	3.60423e-05	4.44319	0.000387678		O15020
	P0DN79	CBSL	79	-0.460929	[-0.62 -0.26]	3.58469e-05	4.44555	0.000386449		P0DN79;P35520
	Q14145	KEAP1	79	-0.460966	[-0.62 -0.26]	3.57883e-05	4.44626	0.000386449		Q14145
	A0A0D9SFP2	HADH	79	-0.461262	[-0.62 -0.26]	3.53242e-05	4.45193	0.000384292		A0A0D9SFP2
	O14879	IFIT3	79	-0.461428	[-0.62 -0.26]	3.50659e-05	4.45512	0.000382354		O14879
	Q9BV57	ADI1	79	-0.461846	[-0.62 -0.26]	3.44237e-05	4.46314	0.000377078	secreted	Q9BV57
	Q9HBI6	CYP4F11	79	-0.462299	[-0.62 -0.26]	3.37419e-05	4.47183	0.000370461	secreted	Q9HBI6
	P07327	ADH1A	79	-0.464563	[-0.63 -0.26]	3.05131e-05	4.51551	0.000339707		P07327
	P05062	ALDOB	79	-0.464629	[-0.63 -0.26]	3.04231e-05	4.5168	0.000339499		P05062
	P69905	HBA1	79	-0.465523	[-0.63 -0.27]	2.92327e-05	4.53413	0.000328523		P69905
	Q9NPD5	SLCO1B3	79	-0.466277	[-0.63 -0.27]	2.82615e-05	4.5488	0.00031836		Q9NPD5
	P13807	GYS1	79	-0.466409	[-0.63 -0.27]	2.80946e-05	4.55138	0.00031723		P13807;P13807-2
	P11766	ADH5	79	-0.468108	[-0.63 -0.27]	2.6029e-05	4.58454	0.00029601		P11766
	Q9Y6L6	SLCO1B1	79	-0.468925	[-0.63 -0.27]	2.5086e-05	4.60057	0.000287343		Q9Y6L6
	Q9H993	ARMT1	79	-0.469201	[-0.63 -0.27]	2.47753e-05	4.60598	0.000284468		Q9H993
	P00915	CA1	79	-0.470136	[-0.63 -0.27]	2.37474e-05	4.62438	0.00027532		P00915
	Q9BWD1	ACAT2	79	-0.470953	[-0.63 -0.27]	2.28828e-05	4.64049	0.000265943		Q9BWD1
	O00264	PGRMC1	79	-0.471934	[-0.63 -0.27]	2.18831e-05	4.65989	0.000258101		O00264
	Q96GK7	FAHD2A	79	-0.472024	[-0.63 -0.27]	2.1793e-05	4.66168	0.000257676		Q96GK7
	P16452	EPB42	79	-0.472351	[-0.63 -0.27]	2.14704e-05	4.66816	0.000254494		P16452;P16452-2;P16452-3
	H0YIV9	nan	79	-0.473004	[-0.63 -0.27]	2.0838e-05	4.68114	0.000248232		H0YIV9
	A0A0D9SFB5	ADH4	79	-0.474817	[-0.63 -0.28]	1.91745e-05	4.71728	0.000230143		A0A0D9SFB5;P08319;P08319-2
	Q9UDX3	SEC14L4	79	-0.475438	[-0.63 -0.28]	1.86335e-05	4.72971	0.000225351		Q9UDX3
	P20618	PSMB1	79	-0.476346	[-0.64 -0.28]	1.78678e-05	4.74793	0.000217749		P20618
	Q7Z3B1	NEGR1	79	-0.476376	[-0.64 -0.28]	1.78433e-05	4.74852	0.000217749		Q7Z3B1;Q7Z3B1-2
	Q15126	PMVK	79	-0.47772	[-0.64 -0.28]	1.67654e-05	4.77559	0.000207499		Q15126
	Q9BRF8	CPPED1	79	-0.479463	[-0.64 -0.28]	1.54584e-05	4.81083	0.000191822		Q9BRF8
	Q9BWS9	CHID1	79	-0.48193	[-0.64 -0.28]	1.37696e-05	4.86108	0.000174038	secreted	Q9BWS9
	Q9NR22	PRMT8	79	-0.482033	[-0.64 -0.28]	1.37028e-05	4.86319	0.000173654		Q9NR22;Q9NR22-2
	Q02790	FKBP4	79	-0.482963	[-0.64 -0.29]	1.31153e-05	4.88222	0.000167659		Q02790
	G3V4T6	GSTZ1	79	-0.484101	[-0.64 -0.29]	1.24276e-05	4.90561	0.000159616		G3V4T6
	Q9UNU6	CYP8B1	79	-0.484767	[-0.64 -0.29]	1.20412e-05	4.91933	0.000155072		Q9UNU6
	Q9UHG3	PCYOX1	79	-0.484815	[-0.64 -0.29]	1.20136e-05	4.92033	0.000155072	secreted	Q9UHG3
	B5MCT9	STXBP4	79	-0.485754	[-0.64 -0.29]	1.14887e-05	4.93973	0.000149982		B5MCT9;E7EPP7;Q6ZWJ1
	Q9UN36	NDRG2	79	-0.486027	[-0.64 -0.29]	1.13402e-05	4.94538	0.000148451		Q9UN36
	Q16775	HAGH	79	-0.486328	[-0.64 -0.29]	1.11788e-05	4.95161	0.000146741		Q16775
	P34896	SHMT1	79	-0.488066	[-0.64 -0.29]	1.02864e-05	4.98774	0.000137682		P34896;P34896-2
	P31153	MAT2A	79	-0.489784	[-0.65 -0.29]	9.4707e-06	5.02362	0.000128204		P31153
	B7ZM99	MTHFD1L	79	-0.490166	[-0.65 -0.29]	9.29762e-06	5.03163	0.000126365		B7ZM99;Q6UB35
	Q9Y5Y7	LYVE1	79	-0.490226	[-0.65 -0.29]	9.27049e-06	5.0329	0.000126365		Q9Y5Y7
	Q14571	ITPR2	79	-0.491757	[-0.65 -0.3 ]	8.60806e-06	5.06509	0.000118891		Q14571
	K7EKI8	PPL	79	-0.492075	[-0.65 -0.3 ]	8.47641e-06	5.07179	0.000118446		K7EKI8;O60437
	O75891	ALDH1L1	79	-0.494402	[-0.65 -0.3 ]	7.56671e-06	5.12109	0.000106358		O75891;O75891-3
	P24298	GPT	79	-0.494676	[-0.65 -0.3 ]	7.46594e-06	5.12692	0.000105564		P24298
	Q96CN7	ISOC1	79	-0.498011	[-0.65 -0.3 ]	6.33536e-06	5.19823	9.12024e-05		Q96CN7
	Q9HD26	GOPC	79	-0.49822	[-0.65 -0.3 ]	6.26983e-06	5.20274	9.05326e-05		Q9HD26
	Q15274	QPRT	79	-0.498799	[-0.65 -0.31]	6.09258e-06	5.2152	8.87802e-05	secreted	Q15274
	P17516	AKR1C4	79	-0.500952	[-0.65 -0.31]	5.47321e-06	5.26176	8.04934e-05		P17516
	P15088	CPA3	79	-0.501191	[-0.65 -0.31]	5.40807e-06	5.26696	7.97815e-05	secreted	P15088
	P00325	ADH1B	79	-0.501315	[-0.65 -0.31]	5.37472e-06	5.26964	7.95359e-05		P00325
	Q6XQN6	NAPRT	79	-0.507364	[-0.66 -0.32]	3.95984e-06	5.40232	6.04765e-05		Q6XQN6
	P04181	OAT	79	-0.507418	[-0.66 -0.32]	3.94888e-06	5.40353	6.04765e-05		P04181
	Q9H0W9	C11orf54	79	-0.507528	[-0.66 -0.32]	3.92688e-06	5.40595	6.03599e-05		Q9H0W9
	P29144	TPP2	79	-0.50846	[-0.66 -0.32]	3.74422e-06	5.42664	5.7926e-05		P29144
	Q13576	IQGAP2	79	-0.508471	[-0.66 -0.32]	3.74217e-06	5.42688	5.7926e-05		Q13576
	P00439	PAH	79	-0.509676	[-0.66 -0.32]	3.5179e-06	5.45372	5.49599e-05		P00439
	Q9Y223	GNE	79	-0.513279	[-0.66 -0.32]	2.92046e-06	5.53455	4.68551e-05		Q9Y223;Q9Y223-2
	P16219	ACADS	79	-0.513671	[-0.66 -0.32]	2.86159e-06	5.54339	4.60658e-05		P16219
	Q9Y2P5	SLC27A5	79	-0.514364	[-0.66 -0.32]	2.76019e-06	5.55906	4.48884e-05		Q9Y2P5
	E7ETB3	DNPEP	79	-0.514547	[-0.66 -0.32]	2.7339e-06	5.56322	4.46132e-05		E7ETB3;Q9ULA0
	P11586	MTHFD1	79	-0.516497	[-0.67 -0.33]	2.4688e-06	5.60751	4.0989e-05		P11586
	P32119	PRDX2	79	-0.519173	[-0.67 -0.33]	2.144e-06	5.66878	3.62275e-05		P32119
	Q8TD30	GPT2	79	-0.522506	[-0.67 -0.33]	1.79556e-06	5.7458	3.07765e-05		Q8TD30
	A0A087WW77	LLGL1	79	-0.525754	[-0.67 -0.34]	1.50779e-06	5.82166	2.70099e-05		A0A087WW77;Q15334
	G3V1Y8	ASPG	79	-0.526034	[-0.67 -0.34]	1.48507e-06	5.82825	2.67032e-05		G3V1Y8;Q86U10;Q86U10-3
	P47989	XDH	79	-0.529903	[-0.68 -0.34]	1.20303e-06	5.91972	2.25686e-05		P47989
	A0A087WSV6	LILRB1	79	-0.53257	[-0.68 -0.35]	1.03886e-06	5.98344	1.98006e-05		A0A087WSV6;A0A087WSX8;A0A0B4J1W1;A0A0G2JLS4;A0A0G2JNM2;A0A0G2JNQ6;A0A0G2JP64;A0A0G2JP80;A0A0G2JQ15;A0A0G2JQ44;A0A0G2JQ46;A8MVE2;D9IDM5;D9IDM6;F6TER3;Q8NHL6;Q8NHL6-2;Q8NHL6-3;Q8NHL6-4
	P23526	AHCY	79	-0.535531	[-0.68 -0.35]	8.81383e-07	6.05484	1.7142e-05		P23526
	Q8NFW8	CMAS	79	-0.537871	[-0.68 -0.35]	7.73171e-07	6.11172	1.53507e-05		Q8NFW8
	Q04760	GLO1	79	-0.54001	[-0.68 -0.36]	6.85295e-07	6.16412	1.37195e-05		Q04760;Q04760-2
	O95487	SEC24B	79	-0.541292	[-0.69 -0.36]	6.37275e-07	6.19567	1.2867e-05		O95487;O95487-2;O95487-3
	Q9BVM4	GGACT	79	-0.54237	[-0.69 -0.36]	5.99335e-07	6.22233	1.22044e-05		Q9BVM4
	P50053	KHK	79	-0.54317	[-0.69 -0.36]	5.72566e-07	6.24217	1.17598e-05		P50053
	P05089	ARG1	79	-0.543234	[-0.69 -0.36]	5.70479e-07	6.24376	1.17598e-05		P05089;P05089-2
	P46952	HAAO	79	-0.543578	[-0.69 -0.36]	5.59351e-07	6.25232	1.16389e-05		P46952
	P09972	ALDOC	79	-0.544198	[-0.69 -0.36]	5.39839e-07	6.26774	1.12822e-05		P09972
	O75936	BBOX1	79	-0.547519	[-0.69 -0.36]	4.4574e-07	6.35092	9.43979e-06		O75936
	Q9H2A2	ALDH8A1	79	-0.548226	[-0.69 -0.37]	4.27817e-07	6.36874	9.10066e-06		Q9H2A2
	O75874	IDH1	79	-0.551237	[-0.69 -0.37]	3.58834e-07	6.44511	7.80751e-06		O75874
	Q9H2X3	CLEC4M	79	-0.55409	[-0.69 -0.37]	3.0328e-07	6.51816	6.69041e-06		Q9H2X3;Q9H2X3-8
	Q06278	AOX1	79	-0.556577	[-0.7 -0.38]	2.61574e-07	6.5824	5.87926e-06		Q06278
	P55263	ADK	79	-0.558147	[-0.7 -0.38]	2.38116e-07	6.62321	5.45492e-06		P55263
	Q14749	GNMT	79	-0.558362	[-0.7 -0.38]	2.35057e-07	6.62883	5.41086e-06		Q14749
	C9JQD1	GCK	79	-0.558751	[-0.7 -0.38]	2.29624e-07	6.63898	5.31145e-06		C9JQD1;P35557;P35557-2;P35557-3
	O76054	SEC14L2	79	-0.559001	[-0.7 -0.38]	2.26202e-07	6.6455	5.25783e-06		O76054
	P07108	DBI	79	-0.560361	[-0.7 -0.38]	2.08374e-07	6.68116	4.98946e-06		P07108
	J3KNF4	CCS	79	-0.562103	[-0.7 -0.38]	1.87496e-07	6.72701	4.51221e-06		J3KNF4
	A0A0A0MS56	ADH6	79	-0.563358	[-0.7 -0.38]	1.73684e-07	6.76024	4.23196e-06		A0A0A0MS56
	P51570	GALK1	79	-0.568755	[-0.71 -0.39]	1.24554e-07	6.90464	3.19086e-06		P51570;P51570-2
	P33121	ACSL1	79	-0.570424	[-0.71 -0.39]	1.12252e-07	6.94981	2.90697e-06		P33121
	A6ND91	ASPDH	79	-0.570556	[-0.71 -0.39]	1.11325e-07	6.95341	2.89998e-06		A6ND91
	P05091	ALDH2	79	-0.572609	[-0.71 -0.4 ]	9.78734e-08	7.00934	2.6054e-06		P05091
	P00918	CA2	79	-0.573953	[-0.71 -0.4 ]	8.99159e-08	7.04616	2.41601e-06		P00918
	O95954	FTCD	79	-0.577894	[-0.71 -0.4 ]	6.99643e-08	7.15512	1.94336e-06		O95954
	P48506	GCLC	79	-0.579119	[-0.71 -0.4 ]	6.4672e-08	7.18928	1.82344e-06		P48506
	Q9UBQ7	GRHPR	79	-0.579968	[-0.71 -0.41]	6.12305e-08	7.21303	1.74938e-06		Q9UBQ7
	Q9H008	LHPP	79	-0.580402	[-0.71 -0.41]	5.95383e-08	7.2252	1.71939e-06		Q9H008
	P35573	AGL	79	-0.580461	[-0.71 -0.41]	5.93106e-08	7.22687	1.71939e-06		P35573
	Q8N5Z0	AADAT	79	-0.582854	[-0.72 -0.41]	5.078e-08	7.29431	1.51229e-06		Q8N5Z0
	Q00266	MAT1A	79	-0.583063	[-0.72 -0.41]	5.00936e-08	7.30022	1.50123e-06		Q00266
	P11168	SLC2A2	79	-0.586797	[-0.72 -0.41]	3.92097e-08	7.40661	1.19003e-06		P11168
	P36871	PGM1	79	-0.587435	[-0.72 -0.41]	3.75889e-08	7.42494	1.14871e-06		P36871
	H3BT98	SNX29	79	-0.589514	[-0.72 -0.42]	3.2744e-08	7.48487	1.04017e-06		H3BT98;Q8TEQ0;Q8TEQ0-2
	Q99447-3	PCYT2	79	-0.590292	[-0.72 -0.42]	3.10867e-08	7.50743	9.94149e-07		Q99447-3
	A0A024R571	EHD1	79	-0.592109	[-0.72 -0.42]	2.75238e-08	7.56029	8.92182e-07		A0A024R571;Q9H4M9
	P49888	SULT1E1	79	-0.596626	[-0.73 -0.43]	2.02676e-08	7.6932	6.80108e-07		P49888
	P13716	ALAD	79	-0.597774	[-0.73 -0.43]	1.87378e-08	7.72728	6.3323e-07		P13716
	Q14376	GALE	79	-0.597996	[-0.73 -0.43]	1.8455e-08	7.73389	6.28129e-07		Q14376
	Q9NQ94	A1CF	79	-0.600339	[-0.73 -0.43]	1.57045e-08	7.80397	5.50237e-07		Q9NQ94
	Q9NQR4	NIT2	79	-0.602002	[-0.73 -0.43]	1.39948e-08	7.85403	5.01394e-07		Q9NQR4
	P30043	BLVRB	79	-0.602486	[-0.73 -0.43]	1.35316e-08	7.86865	4.92199e-07	secreted	P30043
	O00763	ACACB	79	-0.603947	[-0.73 -0.44]	1.22189e-08	7.91297	4.51343e-07	secreted	O00763
	P82980	RBP5	79	-0.604129	[-0.73 -0.44]	1.20644e-08	7.9185	4.49115e-07		P82980
	P28072	PSMB6	79	-0.604956	[-0.73 -0.44]	1.13845e-08	7.94369	4.27142e-07		P28072
	O94985	CLSTN1	79	-0.606325	[-0.73 -0.44]	1.03384e-08	7.98555	3.94099e-07		O94985;O94985-2
	Q9UBR1	UPB1	79	-0.610358	[-0.74 -0.44]	7.76166e-09	8.11005	3.05655e-07		Q9UBR1
	Q8N335	GPD1L	79	-0.611494	[-0.74 -0.45]	7.15446e-09	8.14542	2.86479e-07		Q8N335
	P09210	GSTA2	79	-0.61192	[-0.74 -0.45]	6.93863e-09	8.15873	2.85022e-07		P09210
	P30613-2	PKLR	79	-0.615937	[-0.74 -0.45]	5.18648e-09	8.28513	2.22645e-07		P30613-2
	Q13228	SELENBP1	79	-0.617942	[-0.74 -0.45]	4.47823e-09	8.34889	2.01309e-07		Q13228;Q13228-4
	P61457	PCBD1	79	-0.618968	[-0.74 -0.45]	4.15239e-09	8.3817	1.90251e-07		P61457
	P04040	CAT	79	-0.621625	[-0.74 -0.46]	3.41012e-09	8.46723	1.62492e-07		P04040
	Q7Z4W1	DCXR	79	-0.6217	[-0.74 -0.46]	3.39124e-09	8.46964	1.62492e-07		Q7Z4W1
	P08263	GSTA1	79	-0.625084	[-0.75 -0.46]	2.63177e-09	8.57975	1.34843e-07		P08263
	Q9NZN3	EHD3	79	-0.625116	[-0.75 -0.46]	2.62542e-09	8.5808	1.34843e-07		Q9NZN3
	Q00796	SORD	79	-0.62633	[-0.75 -0.46]	2.39542e-09	8.62062	1.29707e-07		Q00796
	P20962	PTMS	79	-0.630994	[-0.75 -0.47]	1.67792e-09	8.77523	9.99411e-08		P20962
	A6NLP5-2	TTC36	79	-0.631108	[-0.75 -0.47]	1.6632e-09	8.77906	9.99411e-08		A6NLP5-2
	P09417	QDPR	79	-0.633567	[-0.75 -0.47]	1.37516e-09	8.86165	8.73683e-08		P09417
	P00441	SOD1	79	-0.634877	[-0.75 -0.48]	1.24177e-09	8.90596	7.99598e-08		P00441
	P21695	GPD1	79	-0.635614	[-0.75 -0.48]	1.1723e-09	8.93096	7.73204e-08		P21695;P21695-2
	P22234	PAICS	79	-0.642767	[-0.76 -0.49]	6.64852e-10	9.17727	4.95003e-08		P22234
	Q96DG6	CMBL	79	-0.642837	[-0.76 -0.49]	6.6114e-10	9.17971	4.95003e-08		Q96DG6
	Q14117	DPYS	79	-0.643291	[-0.76 -0.49]	6.37437e-10	9.19556	4.89901e-08		Q14117
	P30039	PBLD	79	-0.663598	[-0.77 -0.51]	1.16773e-10	9.93266	1.46427e-08		P30039
	P50053-2	KHK	79	-0.665694	[-0.78 -0.52]	9.72743e-11	10.012	1.25274e-08		P50053-2
	Q6UXB4	CLEC4G	79	-0.676392	[-0.78 -0.53]	3.74188e-11	10.4269	6.60372e-09		Q6UXB4
	P00491	PNP	79	-0.683887	[-0.79 -0.54]	1.87029e-11	10.7281	4.44381e-09	secreted	P00491
	P60891	PRPS1	79	-0.686454	[-0.79 -0.54]	1.46793e-11	10.8333	4.29424e-09		P60891
	O14841	OPLAH	79	-0.690803	[-0.79 -0.55]	9.68306e-12	11.014	3.2957e-09		O14841
	O60256	PRPSAP2	79	-0.703187	[-0.8 -0.57]	2.8426e-12	11.5463	1.23136e-09		O60256

## Sheet: Supplementary Table 5
	Supplementary Table 5. Proteins significantly correlated to inflammatory activity scores in the liver proteome.
	Leading Protein ID	Gene name	Number of observations (n)	Spearman's correlation coefficient Rho	CI95%	p-value	-Log pvalue'	qvalue	predicted to be secreted according to the Human Protein Atlas	Uniprot IDs
	P09211	GSTP1	79	0.657567	[0.5 0.77]	1.95931e-10	9.7079	9.33609e-07		P09211
	A0A087X1J7	GPX3	79	0.627161	[0.47 0.75]	2.24923e-09	8.64797	5.35878e-06	secreted	A0A087X1J7;P22352
	P31949	S100A11	79	0.618412	[0.45 0.74]	4.32589e-09	8.36392	6.87096e-06		P31949
	P62942	FKBP1A	79	0.605636	[0.44 0.73]	1.08529e-08	7.96445	1.29286e-05		P62942
	O00151	PDLIM1	79	0.595918	[0.43 0.73]	2.12707e-08	7.67222	2.0271e-05		O00151
	P04083	ANXA1	79	0.590554	[0.42 0.72]	3.05475e-08	7.51502	2.42598e-05		P04083
	P60903	S100A10	79	0.578776	[0.4 0.71]	6.61156e-08	7.1797	3.81912e-05		P60903
	Q7Z7L8	C11orf96	79	0.578158	[0.4 0.71]	6.87877e-08	7.16249	3.81912e-05		Q7Z7L8
	Q9BS40	LXN	79	0.577417	[0.4 0.71]	7.21346e-08	7.14186	3.81912e-05		Q9BS40
	Q16181	7-Sep	79	0.574108	[0.4 0.71]	8.90377e-08	7.05043	3.95436e-05		Q16181
	J3QRS3	MYL12A	79	0.573713	[0.4 0.71]	9.12864e-08	7.03959	3.95436e-05		J3QRS3;O14950;P19105
	A6NEL0	HMGN1	79	0.564372	[0.39 0.7 ]	1.63245e-07	6.78716	6.21514e-05		A6NEL0;A6NL93;P05114
	P23528	CFL1	79	0.563751	[0.38 0.7 ]	1.69563e-07	6.77067	6.21514e-05		P23528
	P15121	AKR1B1	79	0.559747	[0.38 0.7 ]	2.16255e-07	6.66503	7.0732e-05		P15121
	E9PIM6	THY1	79	0.559263	[0.38 0.7 ]	2.22661e-07	6.65236	7.0732e-05	secreted	E9PIM6;E9PNQ8;P04216
	P51884	LUM	79	0.556821	[0.38 0.7 ]	2.57794e-07	6.58873	7.67743e-05	secreted	P51884
	Q6UX71	PLXDC2	79	0.555776	[0.37 0.7 ]	2.74371e-07	6.56166	7.69045e-05		Q6UX71
	D6RER5	11-Sep	79	0.554311	[0.37 0.69]	2.99339e-07	6.52384	7.92417e-05		D6RER5;D6RGI3;Q9NVA2
	Q15942	ZYX	79	0.552908	[0.37 0.69]	3.25235e-07	6.4878	8.1013e-05		Q15942
	P50552	VASP	79	0.552153	[0.37 0.69]	3.40033e-07	6.46848	8.1013e-05		P50552
	O15511	ARPC5	79	0.550625	[0.37 0.69]	3.71944e-07	6.42952	8.28885e-05		O15511
	A0A0C4DH07	LTBP4	79	0.548835	[0.37 0.69]	4.12932e-07	6.38412	8.28885e-05	secreted	A0A0C4DH07;Q8N2S1;Q8N2S1-2;Q8N2S1-3
	E7EVA0	MAP4	79	0.548581	[0.37 0.69]	4.1908e-07	6.3777	8.28885e-05		E7EVA0
	P06756	ITGAV	79	0.547595	[0.36 0.69]	4.43776e-07	6.35284	8.28885e-05		P06756;P06756-2;P06756-3
	Q8TD55	PLEKHO2	79	0.547268	[0.36 0.69]	4.52277e-07	6.3446	8.28885e-05		Q8TD55
	O00299	CLIC1	79	0.546096	[0.36 0.69]	4.83982e-07	6.31517	8.54139e-05		O00299
	O43294	TGFB1I1	79	0.545213	[0.36 0.69]	5.0926e-07	6.29306	8.62452e-05		O43294;O43294-2
	P08729	KRT7	79	0.543955	[0.36 0.69]	5.47401e-07	6.26169	8.62452e-05		P08729
	Q969E4	TCEAL3	79	0.543168	[0.36 0.69]	5.72628e-07	6.24213	8.62452e-05		Q969E4
	H7BXD5	GCA	79	0.543149	[0.36 0.69]	5.73271e-07	6.24164	8.62452e-05		H7BXD5;H7C2Z6;P28676
	Q14112	NID2	79	0.542969	[0.36 0.69]	5.79191e-07	6.23718	8.62452e-05	secreted	Q14112;Q14112-2
	P02538	KRT6A	79	0.542143	[0.36 0.69]	6.07126e-07	6.21672	8.76653e-05		P02538
	P40121	CAPG	79	0.541431	[0.36 0.69]	6.32244e-07	6.19912	8.86071e-05		P40121;P40121-2
	Q5M9N0	CCDC158	79	0.540527	[0.36 0.68]	6.65524e-07	6.17684	9.06064e-05		Q5M9N0
	Q16270	IGFBP7	79	0.539192	[0.35 0.68]	7.17734e-07	6.14404	9.50001e-05	secreted	Q16270;Q16270-2
	Q07065	CKAP4	79	0.536601	[0.35 0.68]	8.30244e-07	6.08079	0.000104781		Q07065
	A6NFQ9	8-Sep	79	0.536473	[0.35 0.68]	8.362e-07	6.07769	0.000104781		A6NFQ9;A6NMH6;F8W8I8;Q92599;Q92599-2;Q92599-4
	P51888	PRELP	79	0.536021	[0.35 0.68]	8.57597e-07	6.06672	0.000104781	secreted	P51888
	P16989	YBX3	79	0.53481	[0.35 0.68]	9.17549e-07	6.03737	0.000109303		P16989;P16989-2;P16989-3
	P08670	VIM	79	0.532797	[0.35 0.68]	1.02591e-06	5.98889	0.000116392		P08670
	P53999	SUB1	79	0.530421	[0.34 0.68]	1.16936e-06	5.93205	0.000126712		P53999
	P06396	GSN	79	0.53041	[0.34 0.68]	1.17006e-06	5.93179	0.000126712	secreted	P06396
	Q09666	AHNAK	79	0.527962	[0.34 0.68]	1.33757e-06	5.87368	0.000139735		Q09666
	Q05682	CALD1	79	0.527674	[0.34 0.67]	1.35867e-06	5.86689	0.000139735		Q05682
	P07355	ANXA2	79	0.527317	[0.34 0.67]	1.38529e-06	5.85846	0.000139735		P07355
	Q9Y6C2	EMILIN1	79	0.527004	[0.34 0.67]	1.40904e-06	5.85108	0.000139735	secreted	Q9Y6C2
	A0A140TA41	TNXB	79	0.526021	[0.34 0.67]	1.48612e-06	5.82795	0.000139735	secreted	A0A140TA41
	P29966	MARCKS	79	0.525941	[0.34 0.67]	1.49257e-06	5.82606	0.000139735		P29966
	P0DOY2	IGLC2	79	0.525904	[0.34 0.67]	1.49559e-06	5.82519	0.000139735		P0DOY2;P0DOY3
	P42167	TMPO	79	0.524889	[0.34 0.67]	1.57982e-06	5.80139	0.000144162		P42167
	Q9BX66-4	SORBS1	79	0.524613	[0.34 0.67]	1.60349e-06	5.79494	0.000144162		Q9BX66-4
	P14618	PKM	79	0.523982	[0.34 0.67]	1.65888e-06	5.78019	0.000146381		P14618
	P09486	SPARC	79	0.522939	[0.33 0.67]	1.75436e-06	5.75588	0.000149277	secreted	P09486
	Q96AE4	FUBP1	79	0.52229	[0.33 0.67]	1.8164e-06	5.74079	0.000149466		Q96AE4
	Q05707	COL14A1	79	0.52226	[0.33 0.67]	1.81931e-06	5.74009	0.000149466	secreted	Q05707
	Q96TA1	FAM129B	79	0.52037	[0.33 0.67]	2.0121e-06	5.69635	0.000160268		Q96TA1;Q96TA1-2
	O43665	RGS10	79	0.520314	[0.33 0.67]	2.01807e-06	5.69506	0.000160268		O43665;O43665-2;O43665-3
	Q92626	PXDN	79	0.519512	[0.33 0.67]	2.10587e-06	5.67657	0.0001645	secreted	Q92626
	O43399	TPD52L2	79	0.518578	[0.33 0.67]	2.21253e-06	5.65511	0.000167998		O43399;O43399-5;O43399-7
	Q15582	TGFBI	79	0.518302	[0.33 0.67]	2.24498e-06	5.64879	0.000167998	secreted	Q15582
	Q8IUX7	AEBP1	79	0.518206	[0.33 0.67]	2.25643e-06	5.64658	0.000167998	secreted	Q8IUX7
	Q9UGI8	TES	79	0.517571	[0.33 0.67]	2.33317e-06	5.63205	0.000171039		Q9UGI8;Q9UGI8-2
	P36955	SERPINF1	79	0.516836	[0.33 0.67]	2.42527e-06	5.61524	0.000175097	secreted	P36955
	Q8N442	GUF1	79	0.515566	[0.33 0.67]	2.59227e-06	5.58632	0.000184361		Q8N442
	P05186	ALPL	79	0.514559	[0.32 0.66]	2.73231e-06	5.56347	0.000191462	secreted	P05186
	P36269	GGT5	79	0.511842	[0.32 0.66]	3.14632e-06	5.5022	0.000215045	secreted	P36269
	P50453	SERPINB9	79	0.511764	[0.32 0.66]	3.15912e-06	5.50043	0.000215045		P50453
	O43852	CALU	79	0.510691	[0.32 0.66]	3.33891e-06	5.4764	0.000224083	secreted	O43852;O43852-3
	P21810	BGN	79	0.504423	[0.31 0.66]	4.59723e-06	5.3375	0.000296024	secreted	P21810
	A0A286YEY1	IGHA1	79	0.50407	[0.31 0.66]	4.67991e-06	5.32976	0.000297264		A0A286YEY1;P01876
	Q96CX2	KCTD12	79	0.502838	[0.31 0.66]	4.97952e-06	5.30281	0.000305132		Q96CX2
	A0A1B0GVU9	QARS	79	0.502777	[0.31 0.66]	4.99481e-06	5.30148	0.000305132		A0A1B0GVU9
	P13797	PLS3	79	0.501512	[0.31 0.65]	5.32194e-06	5.27393	0.000316707		P13797
	Q13501	SQSTM1	79	0.501287	[0.31 0.65]	5.38214e-06	5.26904	0.000316707		Q13501
	A0A0C4DGQ5	CAPNS1	79	0.501282	[0.31 0.65]	5.38369e-06	5.26892	0.000316707		A0A0C4DGQ5;P04632
	P63104	YWHAZ	79	0.500896	[0.31 0.65]	5.48842e-06	5.26055	0.000318931		P63104
	P27216-2	ANXA13	79	0.499588	[0.31 0.65]	5.85817e-06	5.23224	0.000336315		P27216-2
	Q15113	PCOLCE	79	0.498897	[0.31 0.65]	6.06309e-06	5.21731	0.000343936	secreted	Q15113
	P63313	TMSB10	79	0.497887	[0.3 0.65]	6.3741e-06	5.19558	0.000357224		P63313
	P07996	THBS1	79	0.497657	[0.3 0.65]	6.44728e-06	5.19062	0.000357224	secreted	P07996
	P01780	IGHV3-7	79	0.495888	[0.3 0.65]	7.03492e-06	5.15274	0.000381477		P01780
	P24821	TNC	79	0.495858	[0.3 0.65]	7.04511e-06	5.15211	0.000381477	secreted	P24821;P24821-4
	Q5T123	SH3BGRL3	79	0.495058	[0.3 0.65]	7.32752e-06	5.13504	0.000387952		Q5T123;Q9H299
	P18206	VCL	79	0.49445	[0.3 0.65]	7.54919e-06	5.1221	0.000395296		P18206;P18206-2
	Q9UHD8	9-Sep	79	0.493893	[0.3 0.65]	7.75762e-06	5.11027	0.000401794	secreted	Q9UHD8
	P05997	COL5A2	79	0.492767	[0.3 0.65]	8.19549e-06	5.08642	0.000418438	secreted	P05997
	P10643	C7	79	0.49262	[0.3 0.65]	8.2546e-06	5.0833	0.000418438	secreted	P10643
	Q6WCQ1	MPRIP	79	0.491818	[0.3 0.65]	8.5826e-06	5.06638	0.000426001		Q6WCQ1;Q6WCQ1-2
	O15195	VILL	79	0.490576	[0.3 0.65]	9.11516e-06	5.04024	0.000443201		O15195;O15195-2
	O14558	HSPB6	79	0.489479	[0.29 0.65]	9.61105e-06	5.01723	0.000462592		O14558
	P54652	HSPA2	79	0.48808	[0.29 0.64]	1.02797e-05	4.98802	0.000488718		P54652
	P20700	LMNB1	79	0.48792	[0.29 0.64]	1.0359e-05	4.98468	0.000488718		P20700
	F8W8W7	TGOLN2	79	0.487458	[0.29 0.64]	1.05909e-05	4.97507	0.00049476		F8W8W7;J3KQ45;O43493;O43493-2;O43493-3;O43493-5
	P05556	ITGB1	79	0.485843	[0.29 0.64]	1.14405e-05	4.94155	0.000522319	secreted	P05556
	P07585	DCN	79	0.485529	[0.29 0.64]	1.16127e-05	4.93507	0.000522319	secreted	P07585
	Q9NRN5	OLFML3	79	0.485517	[0.29 0.64]	1.16193e-05	4.93482	0.000522319	secreted	Q9NRN5;Q9NRN5-2
	P12429	ANXA3	79	0.485207	[0.29 0.64]	1.17918e-05	4.92842	0.000525123		P12429
	P21333-2	FLNA	79	0.484742	[0.29 0.64]	1.20554e-05	4.91882	0.000529237		P21333-2
	P04233-2	CD74	79	0.484653	[0.29 0.64]	1.21064e-05	4.91699	0.000529237		P04233-2
	Q14011	CIRBP	79	0.484231	[0.29 0.64]	1.23514e-05	4.90828	0.000529694		Q14011
	P67936-2	TPM4	79	0.484162	[0.29 0.64]	1.23919e-05	4.90686	0.000529694		P67936-2
	Q9ULZ3	PYCARD	79	0.484063	[0.29 0.64]	1.24503e-05	4.90482	0.000529694		Q9ULZ3
	B4DDF4	CNN2	79	0.482487	[0.29 0.64]	1.34128e-05	4.87248	0.000562842		B4DDF4;B4DUT8;Q99439
	P01700	IGLV1-47	79	0.482404	[0.29 0.64]	1.34657e-05	4.87077	0.000562842		P01700
	Q01082	SPTBN1	79	0.481793	[0.28 0.64]	1.38587e-05	4.85828	0.000571454		Q01082
	O15400	STX7	79	0.481712	[0.28 0.64]	1.39116e-05	4.85662	0.000571454		O15400;O15400-2
	Q53GG5-2	PDLIM3	79	0.480055	[0.28 0.64]	1.5036e-05	4.82287	0.000612365		Q53GG5-2
	P35555	FBN1	79	0.479683	[0.28 0.64]	1.52997e-05	4.81532	0.000617822	secreted	P35555
	P31146	CORO1A	79	0.478034	[0.28 0.64]	1.65224e-05	4.78193	0.000656078		P31146
	A0A0D9SGF6	SPTAN1	79	0.477683	[0.28 0.64]	1.67944e-05	4.77484	0.000661365		A0A0D9SGF6
	A0A0C4DH38	IGHV5-51	79	0.476147	[0.28 0.64]	1.80334e-05	4.74392	0.000702614		A0A0C4DH38
	Q04917	YWHAH	79	0.476023	[0.28 0.64]	1.81367e-05	4.74144	0.000702614		Q04917
	K7ES70	MFAP4	79	0.47356	[0.27 0.63]	2.03138e-05	4.69221	0.000774363	secreted	K7ES70
	A0A0G2JMB2	IGHA2	79	0.473018	[0.27 0.63]	2.08252e-05	4.68141	0.000787555		A0A0G2JMB2
	H7C2F2	CD99	79	0.472835	[0.27 0.63]	2.10005e-05	4.67777	0.000787931	secreted	H7C2F2
	B1AHL2	FBLN1	79	0.47201	[0.27 0.63]	2.18068e-05	4.66141	0.000811793	secreted	B1AHL2;P23142-4
	Q13643	FHL3	79	0.471786	[0.27 0.63]	2.20311e-05	4.65696	0.000813786		Q13643
	P33241	LSP1	79	0.471211	[0.27 0.63]	2.26154e-05	4.64559	0.000816383		P33241;P33241-3
	E9PNW4	CD59	79	0.470619	[0.27 0.63]	2.32326e-05	4.6339	0.000832354	secreted	E9PNW4;E9PR17;P13987
	P67936	TPM4	79	0.469845	[0.27 0.63]	2.40637e-05	4.61864	0.000855699		P67936
	P10412	HIST1H1E	79	0.469435	[0.27 0.63]	2.45142e-05	4.61058	0.00086526		P10412
	P09493-7	TPM1	79	0.469135	[0.27 0.63]	2.48496e-05	4.60468	0.000868879		P09493-7
	Q99584	S100A13	79	0.469018	[0.27 0.63]	2.49814e-05	4.60238	0.000868879		Q99584
	E5RGX5	STMN2	79	0.46825	[0.27 0.63]	2.58623e-05	4.58733	0.000882674		E5RGX5;Q93045;Q93045-2
	Q15111	PLCL1	79	0.467334	[0.27 0.63]	2.69524e-05	4.5694	0.000910837		Q15111
	O75368	SH3BGRL	79	0.465867	[0.27 0.63]	2.87855e-05	4.54083	0.000959182		O75368
	E9PQR7	VPS28	79	0.464947	[0.26 0.63]	2.99946e-05	4.52296	0.000985684		E9PQR7;Q9UK41;Q9UK41-2
	P50454	SERPINH1	79	0.464003	[0.26 0.63]	3.12829e-05	4.50469	0.00102098	secreted	P50454
	B7Z596	TPM1	79	0.462661	[0.26 0.63]	3.32048e-05	4.4788	0.00107633		B7Z596;F5H7S3
	O75937	DNAJC8	79	0.462448	[0.26 0.62]	3.35192e-05	4.47471	0.00107918		O75937
	Q9UGT4	SUSD2	79	0.462168	[0.26 0.62]	3.39381e-05	4.46931	0.00108533		Q9UGT4
	Q9NPH2	ISYNA1	79	0.461429	[0.26 0.62]	3.50645e-05	4.45513	0.0011065		Q9NPH2;Q9NPH2-3
	P12814	ACTN1	79	0.460496	[0.26 0.62]	3.65364e-05	4.43727	0.00114537		P12814
	Q93052	LPP	79	0.457543	[0.26 0.62]	4.15845e-05	4.38107	0.00127878		Q93052
	P78386	KRT85	79	0.457536	[0.26 0.62]	4.15972e-05	4.38094	0.00127878		P78386
	P05783	KRT18	79	0.45645	[0.25 0.62]	4.36112e-05	4.3604	0.0013321		P05783
	Q6UY14	ADAMTSL4	79	0.454903	[0.25 0.62]	4.66385e-05	4.33126	0.00139769	secreted	Q6UY14;Q6UY14-2;Q6UY14-3
	Q9GZT6	CCDC90B	79	0.454594	[0.25 0.62]	4.72654e-05	4.32546	0.00140762		Q9GZT6;Q9GZT6-2
	Q16666	IFI16	79	0.454169	[0.25 0.62]	4.81409e-05	4.31749	0.00142479		Q16666;Q16666-2;Q16666-3
	P37108	SRP14	79	0.453387	[0.25 0.62]	4.9793e-05	4.30283	0.00145591	secreted	P37108
	O43491	EPB41L2	79	0.452029	[0.25 0.62]	5.27842e-05	4.2775	0.00153364		O43491
	O15143	ARPC1B	79	0.45104	[0.25 0.62]	5.50668e-05	4.25911	0.00159026		O15143
	O43236	4-Sep	79	0.450096	[0.25 0.62]	5.73318e-05	4.2416	0.00164152		O43236;O43236-2;O43236-3;O43236-4
	P47755	CAPZA2	79	0.449598	[0.25 0.61]	5.85601e-05	4.2324	0.00166094		P47755
	P23142	FBLN1	79	0.448781	[0.25 0.61]	6.06288e-05	4.21732	0.00170331	secreted	P23142
	P50995	ANXA11	79	0.448727	[0.25 0.61]	6.07688e-05	4.21632	0.00170331		P50995;P50995-2
	A0A1W2PNV4	nan	79	0.448452	[0.25 0.61]	6.14814e-05	4.21126	0.00171321		A0A1W2PNV4
	P37802	TAGLN2	79	0.447836	[0.24 0.61]	6.31074e-05	4.19992	0.00174583	secreted	P37802;P37802-2
	J3KNQ4	PARVA	79	0.447732	[0.24 0.61]	6.33847e-05	4.19802	0.00174583		J3KNQ4;Q9NVD7
	P52943	CRIP2	79	0.446986	[0.24 0.61]	6.54163e-05	4.18431	0.00179143		P52943;P52943-2
	O75569	PRKRA	79	0.446375	[0.24 0.61]	6.71233e-05	4.17313	0.00182767		O75569;O75569-2;O75569-3
	A6NNI4	CD9	79	0.444538	[0.24 0.61]	7.25099e-05	4.1396	0.00196312		A6NNI4;G8JLH6;P21926
	Q14764	MVP	79	0.443759	[0.24 0.61]	7.49111e-05	4.12545	0.00201668		Q14764
	P13796	LCP1	79	0.442958	[0.24 0.61]	7.74565e-05	4.11094	0.00207349		P13796
	Q9H4G4	GLIPR2	79	0.442677	[0.24 0.61]	7.83691e-05	4.10586	0.00208619		Q9H4G4
	P08727	KRT19	79	0.442468	[0.24 0.61]	7.9055e-05	4.10207	0.00209276		P08727
	P01258	CALCA	79	0.44193	[0.24 0.61]	8.08446e-05	4.09235	0.00212831	secreted	P01258;P01258-2
	P35579	MYH9	79	0.441581	[0.24 0.61]	8.20248e-05	4.08606	0.00214573		P35579
	P17813	ENG	79	0.440627	[0.24 0.61]	8.53334e-05	4.06888	0.00218338		P17813;P17813-2
	Q02818	NUCB1	79	0.440527	[0.24 0.61]	8.56856e-05	4.06709	0.00218338	secreted	Q02818
	K7EQX8	MXRA7	79	0.439559	[0.23 0.61]	8.91829e-05	4.04972	0.00226041	secreted	K7EQX8
	P02545	LMNA	79	0.43821	[0.23 0.61]	9.42752e-05	4.0256	0.00237683		P02545
	P35580	MYH10	79	0.438024	[0.23 0.61]	9.49955e-05	4.0223	0.00238239		P35580;P35580-3
	P16401	HIST1H1B	79	0.437893	[0.23 0.61]	9.55092e-05	4.01995	0.00238273		P16401
	P41218	MNDA	79	0.436597	[0.23 0.6 ]	0.000100713	3.99691	0.00248651		P41218
	Q9BR10	SPATA25	79	0.435776	[0.23 0.6 ]	0.000104145	3.98236	0.002558		Q9BR10
	O00468-6	AGRN	79	0.43465	[0.23 0.6 ]	0.000109031	3.96245	0.00265437	secreted	O00468-6
	O75116	ROCK2	79	0.434616	[0.23 0.6 ]	0.000109183	3.96185	0.00265437		O75116
	G5E9Q7	IDH3G	79	0.433534	[0.23 0.6 ]	0.000114076	3.94281	0.00271731		G5E9Q7;P51553;P51553-2
	G3V4U0	FBLN5	79	0.433392	[0.23 0.6 ]	0.000114736	3.9403	0.00271731	secreted	G3V4U0;Q9UBX5
	A0A0A0MSV6	C1QB	79	0.433365	[0.23 0.6 ]	0.000114861	3.93983	0.00271731	secreted	A0A0A0MSV6;D6R934;P02746
	Q12846	STX4	79	0.432858	[0.23 0.6 ]	0.000117241	3.93092	0.0027385		Q12846
	P60709	ACTB	79	0.432536	[0.23 0.6 ]	0.000118773	3.92528	0.00274735		P60709
	P98095	FBLN2	79	0.432336	[0.23 0.6 ]	0.000119738	3.92177	0.00275553	secreted	P98095;P98095-2
	Q9ULV4	CORO1C	79	0.431942	[0.23 0.6 ]	0.00012165	3.91489	0.00276213		Q9ULV4;Q9ULV4-2;Q9ULV4-3
	P46940	IQGAP1	79	0.431253	[0.22 0.6 ]	0.000125073	3.90284	0.0028112		P46940
	P02747	C1QC	79	0.430491	[0.22 0.6 ]	0.000128958	3.88955	0.0028849	secreted	P02747
	O75436	VPS26A	79	0.430184	[0.22 0.6 ]	0.000130555	3.88421	0.00290699		O75436
	O75367	H2AFY	79	0.429926	[0.22 0.6 ]	0.000131909	3.87973	0.00292347		O75367;O75367-3
	A6NMH8	CD81	79	0.429541	[0.22 0.6 ]	0.00013396	3.87302	0.00295519		A6NMH8;E9PIF1;E9PJK1;E9PRJ8;H0YDJ9;H0YDL9;P60033
	F8VNT9	CD63	79	0.429209	[0.22 0.6 ]	0.000135748	3.86727	0.00297072		F8VNT9;F8VV56;F8VWK8;F8W022;P08962;P08962-2;P08962-3
	Q7Z3J2	C16orf62	79	0.429179	[0.22 0.6 ]	0.000135911	3.86674	0.00297072		Q7Z3J2
	Q9Y490	TLN1	79	0.42831	[0.22 0.6 ]	0.000140702	3.8517	0.00301411		Q9Y490
	Q9UBC2-2	EPS15L1	79	0.428205	[0.22 0.6 ]	0.000141291	3.84989	0.00301411		Q9UBC2-2
	A0A0A0MSB8	EXOC7	79	0.428159	[0.22 0.6 ]	0.000141551	3.84909	0.00301411		A0A0A0MSB8;Q9UPT5;Q9UPT5-1;Q9UPT5-2;Q9UPT5-5;Q9UPT5-6
	B1AMS2	6-Sep	79	0.428128	[0.22 0.6 ]	0.000141724	3.84856	0.00301411		B1AMS2;Q14141;Q14141-2;Q14141-4
	D6RGG3	COL12A1	79	0.428022	[0.22 0.6 ]	0.000142324	3.84672	0.00301411	secreted	D6RGG3;Q99715
	K7EQ71	PPL	79	0.427872	[0.22 0.6 ]	0.000143178	3.84412	0.00301877		K7EQ71
	A0FGR8-2	ESYT2	79	0.426849	[0.22 0.6 ]	0.000149113	3.82648	0.00311633		A0FGR8-2;H7BXI1
	A0A087WZ13	RAVER1	79	0.426487	[0.22 0.6 ]	0.00015127	3.82025	0.00314547		A0A087WZ13;E9PAU2;Q8IY67-2
	Q0ZGT2	NEXN	79	0.426394	[0.22 0.6 ]	0.000151828	3.81865	0.00314547		Q0ZGT2;Q0ZGT2-4
	P02461	COL3A1	79	0.426064	[0.22 0.6 ]	0.000153819	3.81299	0.00317294	secreted	P02461
	Q6NUK1	SLC25A24	79	0.425744	[0.22 0.6 ]	0.000155782	3.80748	0.00319957		Q6NUK1
	P42224	STAT1	79	0.425323	[0.22 0.6 ]	0.00015839	3.80027	0.00322688		P42224
	Q9BZL4	PPP1R12C	79	0.425311	[0.22 0.6 ]	0.000158466	3.80006	0.00322688		Q9BZL4
	O43852-2	CALU	79	0.424967	[0.22 0.6 ]	0.000160628	3.79418	0.00325699	secreted	O43852-2;O43852-4
	P05455	SSB	79	0.424803	[0.22 0.6 ]	0.000161672	3.79137	0.00326426		P05455
	O75781	PALM	79	0.424435	[0.22 0.6 ]	0.000164031	3.78507	0.00328406		O75781
	Q2TB90	HKDC1	79	0.424272	[0.22 0.6 ]	0.000165085	3.78229	0.00329133		Q2TB90
	A0A075B6R2	IGHV4-4	79	0.423292	[0.22 0.59]	0.000171563	3.76558	0.00337808		A0A075B6R2;A0A087WW49
	P52566	ARHGDIB	79	0.422744	[0.22 0.59]	0.00017529	3.75624	0.00343727		P52566
	Q9BXP5-3	SRRT	79	0.422153	[0.21 0.59]	0.000179385	3.74621	0.00350316		Q9BXP5-3;Q9BXP5-4
	Q8NC56	LEMD2	79	0.421436	[0.21 0.59]	0.000184479	3.73405	0.00358793		Q8NC56
	Q9UQ80	PA2G4	79	0.42114	[0.21 0.59]	0.000186618	3.72905	0.00359445		Q9UQ80
	J3KP15	SRSF2	79	0.419029	[0.21 0.59]	0.000202556	3.69346	0.00387622		J3KP15;Q01130
	P17655	CAPN2	79	0.418246	[0.21 0.59]	0.00020878	3.68031	0.0039672		P17655
	O94832	MYO1D	79	0.41758	[0.21 0.59]	0.000214213	3.66915	0.00403449		O94832
	Q09028	RBBP4	79	0.416255	[0.21 0.59]	0.000225407	3.64703	0.00417924		Q09028;Q09028-3
	P51608-2	MECP2	79	0.416058	[0.21 0.59]	0.000227113	3.64376	0.00419455		P51608-2
	P01742	IGHV1-69	79	0.415894	[0.21 0.59]	0.000228546	3.64103	0.00420471		P01742
	Q16563-2	SYPL1	79	0.415032	[0.21 0.59]	0.000236213	3.6267	0.00431641		Q16563-2
	Q7L576	CYFIP1	79	0.414905	[0.21 0.59]	0.000237362	3.62459	0.00431691		Q7L576
	Q9Y3B7	MRPL11	79	0.413954	[0.2 0.59]	0.00024613	3.60884	0.00444246		Q9Y3B7
	P02749	APOH	79	0.413841	[0.2 0.59]	0.000247187	3.60697	0.0044447	secreted	P02749
	A0A0B4J2B5	IGHV3OR16-9	79	0.413163	[0.2 0.59]	0.000253643	3.59578	0.00454364		A0A0B4J2B5;S4R460
	P04264	KRT1	79	0.412858	[0.2 0.59]	0.000256605	3.59074	0.00457948		P04264
	P12004	PCNA	79	0.412595	[0.2 0.59]	0.000259177	3.5864	0.00460717		P12004
	Q15424	SAFB	79	0.412502	[0.2 0.59]	0.00026009	3.58488	0.00460717		Q15424;Q15424-3;Q15424-4
	P55769	SNU13	79	0.412087	[0.2 0.59]	0.00026421	3.57805	0.00464582		P55769
	P19367	HK1	79	0.412	[0.2 0.59]	0.000265088	3.57661	0.00464582		P19367;P19367-2;P19367-3;P19367-4
	Q9UBI6	GNG12	79	0.411989	[0.2 0.59]	0.000265197	3.57643	0.00464582		Q9UBI6
	Q5BKU9	OXLD1	79	0.411881	[0.2 0.59]	0.000266282	3.57466	0.00464775		Q5BKU9
	Q14118	DAG1	79	0.41142	[0.2 0.58]	0.000270959	3.5671	0.00471211	secreted	Q14118
	D3YTA9	PPP3R1	79	0.410673	[0.2 0.58]	0.000278708	3.55485	0.00476001		D3YTA9;F6U1T9;P63098
	P50452	SERPINB8	79	0.410492	[0.2 0.58]	0.000280615	3.55189	0.00477237		P50452
	O95817	BAG3	79	0.410294	[0.2 0.58]	0.000282722	3.54864	0.00477237		O95817
	Q14847	LASP1	79	0.410233	[0.2 0.58]	0.000283367	3.54765	0.00477237		Q14847;Q14847-2
	P16949	STMN1	79	0.410227	[0.2 0.58]	0.000283438	3.54754	0.00477237		P16949
	O75976	CPD	79	0.409939	[0.2 0.58]	0.000286524	3.54284	0.00478587		O75976
	A0A0A0MSG2	FHL2	79	0.409871	[0.2 0.58]	0.000287253	3.54174	0.00478587		A0A0A0MSG2;J3KNW4;Q14192
	H0YD13	CD44	79	0.409745	[0.2 0.58]	0.00028862	3.53967	0.0047919	secreted	H0YD13;P16070;P16070-10;P16070-11;P16070-12;P16070-13;P16070-14;P16070-16;P16070-17;P16070-18;P16070-3;P16070-4;P16070-5;P16070-6;P16070-7;P16070-8
	Q01469	FABP5	79	0.409544	[0.2 0.58]	0.000290803	3.5364	0.00481137		Q01469
	P98179	RBM3	79	0.409327	[0.2 0.58]	0.000293188	3.53285	0.00483405	secreted	P98179
	A0A0C4DH31	IGHV1-18	79	0.408546	[0.2 0.58]	0.000301896	3.52014	0.00496047		A0A0C4DH31
	Q15417	CNN3	79	0.407445	[0.2 0.58]	0.000314583	3.50227	0.00514487		Q15417
	E9PHK0	CLEC3B	79	0.407386	[0.2 0.58]	0.000315278	3.50131	0.00514487	secreted	E9PHK0;P05452
	P27348	YWHAQ	79	0.406916	[0.2 0.58]	0.00032085	3.4937	0.00521792		P27348
	Q9H444	CHMP4B	79	0.406592	[0.2 0.58]	0.000324752	3.48845	0.00526342		Q9H444
	Q14980	NUMA1	79	0.405978	[0.2 0.58]	0.000332252	3.47853	0.00535504		Q14980
	Q9NYF8	BCLAF1	79	0.405855	[0.2 0.58]	0.000333777	3.47654	0.00535504		Q9NYF8;Q9NYF8-2
	A0A0B4J1X5	IGHV3-74	79	0.405562	[0.2 0.58]	0.000337419	3.47183	0.00539531		A0A0B4J1X5
	P12111	COL6A3	79	0.405439	[0.2 0.58]	0.000338961	3.46985	0.00540183	secreted	P12111
	P52907	CAPZA1	79	0.405043	[0.19 0.58]	0.000343971	3.46348	0.00544906		P52907
	P62310	LSM3	79	0.404597	[0.19 0.58]	0.000349697	3.45631	0.00551757		P62310
	A0A075B7D9	TAF15	79	0.404508	[0.19 0.58]	0.000350858	3.45487	0.00551761		A0A075B7D9;Q92804;Q92804-2
	Q9Y4G6	TLN2	79	0.402431	[0.19 0.58]	0.000378767	3.42163	0.00585983		Q9Y4G6
	A0A087WTA8	COL1A2	79	0.401683	[0.19 0.58]	0.000389317	3.4097	0.00599974	secreted	A0A087WTA8;P08123
	Q8N5G0	SMIM20	79	0.401606	[0.19 0.58]	0.000390411	3.40848	0.00599974		Q8N5G0;Q8N5G0-2
	O15144	ARPC2	79	0.401439	[0.19 0.58]	0.000392816	3.40581	0.00599974		O15144
	A0A0B4J1Z1	SRSF7	79	0.401269	[0.19 0.58]	0.000395265	3.40311	0.00601737		A0A0B4J1Z1;C9JAB2;Q16629;Q16629-2;Q16629-3;Q16629-4
	Q07507	DPT	79	0.400946	[0.19 0.58]	0.000399964	3.39798	0.00606952	secreted	Q07507
	Q9UHB6	LIMA1	79	0.400846	[0.19 0.58]	0.000401427	3.39639	0.00607238		Q9UHB6
	P10301	RRAS	79	0.399895	[0.19 0.58]	0.000415608	3.38132	0.00622759		P10301
	Q68CZ2	TNS3	79	0.399344	[0.19 0.58]	0.000424024	3.37261	0.00631398		Q68CZ2
	A0A0B4J269		79	0.398837	[0.19 0.57]	0.000431913	3.3646	0.00641142		A0A0B4J269;Q13509
	H7C539	RGS3	79	0.398328	[0.19 0.57]	0.000439982	3.35656	0.00651092		H7C539;P49796;P49796-4;P49796-6
	P27361	MAPK3	79	0.397912	[0.19 0.57]	0.000446657	3.35003	0.00656889		P27361
	Q15121	PEA15	79	0.397099	[0.19 0.57]	0.000459991	3.33725	0.00674377		Q15121;Q15121-2
	Q9BSJ8	ESYT1	79	0.397016	[0.19 0.57]	0.000461379	3.33594	0.00674377		Q9BSJ8
	Q9NX62	IMPAD1	79	0.395164	[0.18 0.57]	0.000493195	3.30698	0.00714308		Q9NX62
	Q15654	TRIP6	79	0.394635	[0.18 0.57]	0.000502656	3.29873	0.00725805		Q15654
	P08294	SOD3	79	0.393768	[0.18 0.57]	0.000518509	3.28524	0.00744185	secreted	P08294
	F2Z388	RPL35	79	0.392456	[0.18 0.57]	0.00054336	3.26491	0.00766009		F2Z388;P42766
	Q9C0C2	TNKS1BP1	79	0.392359	[0.18 0.57]	0.000545241	3.26341	0.00766218		Q9C0C2
	Q7L5N7	LPCAT2	79	0.392111	[0.18 0.57]	0.000550065	3.25959	0.00768639		Q7L5N7
	P43121	MCAM	79	0.391996	[0.18 0.57]	0.000552332	3.2578	0.0076955		P43121
	Q96SU4	OSBPL9	79	0.391806	[0.18 0.57]	0.000556072	3.25487	0.00772502		Q96SU4;Q96SU4-2;Q96SU4-6;Q96SU4-7
	P62993	GRB2	79	0.390454	[0.18 0.57]	0.000583384	3.23405	0.00800013		P62993
	P26583	HMGB2	79	0.389002	[0.18 0.57]	0.000614056	3.21179	0.00833612		P26583
	O15042	U2SURP	79	0.388699	[0.18 0.57]	0.000620661	3.20715	0.00837805		O15042;O15042-2
	P16403	HIST1H1C	79	0.388599	[0.18 0.57]	0.000622844	3.20562	0.00838376		P16403
	P04217	A1BG	79	0.387933	[0.17 0.57]	0.000637582	3.19546	0.00853392	secreted	P04217
	Q04695	KRT17	79	0.387823	[0.17 0.57]	0.000640047	3.19379	0.00854293		Q04695
	P15153	RAC2	79	0.387516	[0.17 0.57]	0.000646996	3.1891	0.00855206		P15153
	P32970	CD70	79	0.387495	[0.17 0.57]	0.00064747	3.18878	0.00855206		P32970;P32970-2
	A0MZ66	SHTN1	79	0.387475	[0.17 0.57]	0.000647911	3.18848	0.00855206		A0MZ66
	A0A0C4DFT3	DLG1	79	0.386874	[0.17 0.57]	0.000661713	3.17933	0.00869683		A0A0C4DFT3;Q12959;Q12959-2;Q12959-3;Q12959-4;Q12959-5;Q12959-6;Q12959-7
	P13010	XRCC5	79	0.386838	[0.17 0.57]	0.000662529	3.1788	0.00869683		P13010
	Q14956	GPNMB	79	0.386632	[0.17 0.57]	0.000667327	3.17566	0.00873185	secreted	Q14956;Q14956-2
	Q10471	GALNT2	79	0.386566	[0.17 0.57]	0.000668862	3.17466	0.00873185	secreted	Q10471
	A0A0C4DH41	IGHV4-61	79	0.386447	[0.17 0.57]	0.000671658	3.17285	0.00874439		A0A0C4DH41;P01824;P01825;P06331;P0DP06;P0DP08
	Q13435	SF3B2	79	0.385789	[0.17 0.56]	0.000687271	3.16287	0.00892329		Q13435
	P20774	OGN	79	0.385567	[0.17 0.56]	0.000692607	3.15951	0.00895406	secreted	P20774
	O00148	DDX39A	79	0.384759	[0.17 0.56]	0.000712362	3.1473	0.00910028		O00148
	P06396-2	GSN	79	0.384373	[0.17 0.56]	0.000721968	3.14148	0.00917381	secreted	P06396-2
	Q9UPY8	MAPRE3	79	0.384119	[0.17 0.56]	0.000728357	3.13766	0.00923038		Q9UPY8
	Q9BUL8	PDCD10	79	0.383872	[0.17 0.56]	0.000734634	3.13393	0.00926196		Q9BUL8
	Q96BJ3	AIDA	79	0.383618	[0.17 0.56]	0.00074113	3.13011	0.00926196		Q96BJ3
	P05787	KRT8	79	0.383079	[0.17 0.56]	0.000755085	3.122	0.00936974		P05787;P05787-2
	P11047	LAMC1	79	0.382713	[0.17 0.56]	0.000764695	3.11651	0.00946395	secreted	P11047
	Q92522	H1FX	79	0.382579	[0.17 0.56]	0.000768243	3.1145	0.00946395		Q92522
	Q04941	PLP2	79	0.382564	[0.17 0.56]	0.000768636	3.11428	0.00946395		Q04941
	P08603	CFH	79	0.382404	[0.17 0.56]	0.000772879	3.11189	0.00949167	secreted	P08603
	O95782	AP2A1	79	0.381926	[0.17 0.56]	0.00078574	3.10472	0.0096198		O95782;O95782-2
	P84157	MXRA7	79	0.381866	[0.17 0.56]	0.00078735	3.10383	0.0096198	secreted	P84157
	P21359	NF1	79	0.381414	[0.17 0.56]	0.000799712	3.09707	0.00974586		P21359;P21359-2;P21359-6
	E9PG73	PPIG	79	0.3809	[0.17 0.56]	0.000813958	3.0894	0.00985659		E9PG73;Q13427
	Q13151	HNRNPA0	79	0.380149	[0.17 0.56]	0.000835185	3.07822	0.0100052		Q13151
	P33176	KIF5B	79	0.380083	[0.17 0.56]	0.000837091	3.07723	0.0100052		P33176
	E7EVW7	HCLS1	79	0.38003	[0.17 0.56]	0.00083862	3.07643	0.0100052		E7EVW7;P14317
	P01859	IGHG2	79	0.379952	[0.17 0.56]	0.000840854	3.07528	0.0100052		P01859
	B4E3T4	RBPMS	79	0.379947	[0.17 0.56]	0.000840984	3.07521	0.0100052		B4E3T4;Q93062;Q93062-2;Q93062-3;Q93062-4;Q93062-5
	P19623	SRM	79	0.379789	[0.17 0.56]	0.000845539	3.07287	0.0100178		P19623
	O60547	GMDS	79	0.37973	[0.17 0.56]	0.000847254	3.07199	0.0100178		O60547;O60547-2
	P61158	ACTR3	79	0.37957	[0.17 0.56]	0.000851919	3.0696	0.010048		P61158
	Q9NUQ9	FAM49B	79	0.379116	[0.16 0.56]	0.000865239	3.06286	0.0101799		Q9NUQ9
	A8MUS3	RPL23A	79	0.378858	[0.16 0.56]	0.000872876	3.05905	0.0102193		A8MUS3;H7BY10;K7EJV9;K7ERT8;P62750
	Q9HCE7	SMURF1	79	0.378448	[0.16 0.56]	0.000885159	3.05298	0.0102774		Q9HCE7;Q9HCE7-2
	B0QYN7	UBE2I	79	0.378431	[0.16 0.56]	0.000885697	3.05271	0.0102774		B0QYN7;H3BQQ9;P63279
	G8JLB3	PUS1	79	0.377652	[0.16 0.56]	0.00090948	3.04121	0.0104978		G8JLB3;Q9Y606;Q9Y606-2
	A0A0G2JMH6	HLA-DRA	79	0.377079	[0.16 0.56]	0.000927345	3.03276	0.0106224		A0A0G2JMH6;P01903
	B1AK87	CAPZB	79	0.376229	[0.16 0.56]	0.00095445	3.02025	0.0108543		B1AK87;B1AK88;P47756-2
	Q01518	CAP1	79	0.376107	[0.16 0.56]	0.000958382	3.01846	0.0108731		Q01518
	P25445	FAS	79	0.375932	[0.16 0.56]	0.000964073	3.01589	0.0109117	secreted	P25445;P25445-6
	Q07954	LRP1	79	0.375739	[0.16 0.56]	0.000970379	3.01306	0.010957	secreted	Q07954
	A0A1C7CYX9	DPYSL2	79	0.375404	[0.16 0.56]	0.000981442	3.00814	0.0110557		A0A1C7CYX9
	Q9BVC6	TMEM109	79	0.375285	[0.16 0.56]	0.000985378	3.0064	0.0110739		Q9BVC6
	P13760	HLA-DRB1	79	0.37471	[0.16 0.56]	0.00100466	2.99798	0.011264		P13760
	P19878	NCF2	79	0.374552	[0.16 0.56]	0.00101001	2.99568	0.0112763		P19878;P19878-3;P19878-4
	Q07666	KHDRBS1	79	0.374521	[0.16 0.56]	0.00101107	2.99522	0.0112763		Q07666;Q07666-2
	Q92797	SYMPK	79	0.373395	[0.16 0.55]	0.00105005	2.97879	0.0116632		Q92797
	G3XAK1	MST1	79	0.372745	[0.16 0.55]	0.00107316	2.96933	0.0118371	secreted	G3XAK1;P26927
	Q53EL6	PDCD4	79	0.372245	[0.16 0.55]	0.00109125	2.96207	0.0119536		Q53EL6;Q53EL6-2
	Q12906	ILF3	79	0.372144	[0.16 0.55]	0.00109495	2.96061	0.0119666		Q12906
	P62899	RPL31	79	0.3719	[0.16 0.55]	0.0011039	2.95707	0.0120368		P62899
	Q92843-2	BCL2L2	79	0.371802	[0.16 0.55]	0.00110752	2.95565	0.0120487		Q92843-2
	Q9UNN8	PROCR	79	0.371629	[0.16 0.55]	0.00111394	2.95314	0.012091		Q9UNN8
	Q9H223	EHD4	79	0.371337	[0.16 0.55]	0.00112485	2.94891	0.0121573		Q9H223
	Q04837	SSBP1	79	0.371308	[0.16 0.55]	0.00112593	2.94849	0.0121573		Q04837
	P84090	ERH	79	0.371208	[0.16 0.55]	0.00112968	2.94704	0.0121573		P84090
	O75400	PRPF40A	79	0.371193	[0.16 0.55]	0.00113026	2.94682	0.0121573		O75400;O75400-2;O75400-3
	P53634	CTSC	79	0.370704	[0.16 0.55]	0.00114879	2.93976	0.0122593	secreted	P53634
	F8VW96	CSRP2	79	0.370671	[0.16 0.55]	0.00115004	2.93929	0.0122593		F8VW96;Q16527
	Q12765	SCRN1	79	0.370463	[0.16 0.55]	0.00115803	2.93628	0.0122984		Q12765;Q12765-2
	Q99729-3	HNRNPAB	79	0.369718	[0.15 0.55]	0.00118701	2.92555	0.0125691		Q99729-3
	P53367	ARFIP1	79	0.369072	[0.15 0.55]	0.00121269	2.91625	0.0126891		P53367
	A0A087X0R6	SNX12	79	0.369063	[0.15 0.55]	0.00121305	2.91612	0.0126891		A0A087X0R6;Q9UMY4;Q9UMY4-2
	Q96RF0-2	SNX18	79	0.369031	[0.15 0.55]	0.00121431	2.91567	0.0126891		Q96RF0-2
	P62851	RPS25	79	0.368793	[0.15 0.55]	0.00122393	2.91224	0.0127616		P62851
	P46060	RANGAP1	79	0.36854	[0.15 0.55]	0.00123419	2.90862	0.0128035		P46060
	P62136	PPP1CA	79	0.367475	[0.15 0.55]	0.00127829	2.89337	0.0131686	secreted	P62136
	H0YD48	PICALM	79	0.367445	[0.15 0.55]	0.00127955	2.89294	0.0131686		H0YD48
	A0A0B4J231	IGLL5	79	0.367365	[0.15 0.55]	0.00128292	2.8918	0.0131748		A0A0B4J231;B9A064
	Q15181	PPA1	79	0.36676	[0.15 0.55]	0.00130869	2.88316	0.0133694		Q15181
	P84103	SRSF3	79	0.366723	[0.15 0.55]	0.00131028	2.88264	0.0133694		P84103;P84103-2
	Q6P4E1	CASC4	79	0.366341	[0.15 0.55]	0.0013268	2.87719	0.0134676		Q6P4E1;Q6P4E1-4;Q6P4E1-5
	O43390	HNRNPR	79	0.366305	[0.15 0.55]	0.00132838	2.87668	0.0134676		O43390
	P51812	RPS6KA3	79	0.365435	[0.15 0.55]	0.00136677	2.8643	0.013798		P51812
	P00488	F13A1	79	0.364583	[0.15 0.55]	0.00140535	2.85221	0.0141169		P00488
	O43396	TXNL1	79	0.364541	[0.15 0.55]	0.00140724	2.85163	0.0141169		O43396
	P26038	MSN	79	0.364071	[0.15 0.55]	0.00142899	2.84497	0.014275		P26038
	P09661	SNRPA1	79	0.363384	[0.15 0.55]	0.00146126	2.83527	0.0145668		P09661
	O60664	PLIN3	79	0.363259	[0.15 0.55]	0.00146723	2.8335	0.0145957		O60664;O60664-4
	P62736	ACTA2	79	0.36317	[0.15 0.55]	0.00147146	2.83225	0.0146073		P62736
	E9PR44	CRYAB	79	0.362565	[0.15 0.55]	0.00150063	2.82373	0.0148155		E9PR44;P02511
	Q8NBS9	TXNDC5	79	0.362227	[0.15 0.55]	0.00151713	2.81898	0.0148747	secreted	Q8NBS9
	Q9ULL5-3	PRR12	79	0.361432	[0.14 0.54]	0.00155664	2.80781	0.0151995		Q9ULL5-3
	P27824	CANX	79	0.361213	[0.14 0.54]	0.00156767	2.80475	0.0152484	secreted	P27824;P27824-2
	Q7Z2W4	ZC3HAV1	79	0.361055	[0.14 0.54]	0.00157569	2.80253	0.0152916		Q7Z2W4
	P61978-3	HNRNPK	79	0.360856	[0.14 0.54]	0.00158585	2.79974	0.015341		P61978-3
	F8VPD4	CAD	79	0.360795	[0.14 0.54]	0.00158893	2.7989	0.015341		F8VPD4;P27708
	P02751	FN1	79	0.36063	[0.14 0.54]	0.0015974	2.79659	0.015341	secreted	P02751
	Q07960	ARHGAP1	79	0.360573	[0.14 0.54]	0.00160036	2.79578	0.015341		Q07960
	P14543	NID1	79	0.360507	[0.14 0.54]	0.00160376	2.79486	0.015341	secreted	P14543
	P60660	MYL6	79	0.360391	[0.14 0.54]	0.00160976	2.79324	0.015341		P60660
	C9IZQ1	SSR1	79	0.359929	[0.14 0.54]	0.00163387	2.78678	0.0154472		C9IZQ1;C9J3L8;C9J5W0;E9PAL7;P43307
	Q99536	VAT1	79	0.359654	[0.14 0.54]	0.00164835	2.78295	0.0154833		Q99536
	Q86UU1	PHLDB1	79	0.35961	[0.14 0.54]	0.00165069	2.78233	0.0154833		Q86UU1;Q86UU1-2
	Q1KMD3	HNRNPUL2	79	0.359402	[0.14 0.54]	0.00166171	2.77944	0.0155561		Q1KMD3
	Q9UBG0	MRC2	79	0.359186	[0.14 0.54]	0.00167327	2.77643	0.0156336		Q9UBG0
	O14907	TAX1BP3	79	0.358207	[0.14 0.54]	0.00172653	2.76283	0.0160057		O14907
	Q10472	GALNT1	79	0.35803	[0.14 0.54]	0.00173635	2.76036	0.0160343		Q10472
	J3QT28	BUB3	79	0.357139	[0.14 0.54]	0.00178637	2.74803	0.0164643		J3QT28;O43684;O43684-2
	Q8TEA8	DTD1	79	0.357051	[0.14 0.54]	0.00179141	2.74681	0.0164789		Q8TEA8
	Q9Y4L1	HYOU1	79	0.356074	[0.14 0.54]	0.00184789	2.73332	0.0169006	secreted	Q9Y4L1
	Q9HBL0	TNS1	79	0.355977	[0.14 0.54]	0.00185361	2.73198	0.0169204		Q9HBL0
	Q01105-2	SET	79	0.35568	[0.14 0.54]	0.00187116	2.72789	0.0169684		Q01105-2
	Q9P000	COMMD9	79	0.355329	[0.14 0.54]	0.00189206	2.72306	0.0171075		Q9P000
	Q9Y2A7	NCKAP1	79	0.355121	[0.14 0.54]	0.00190457	2.7202	0.017188		Q9Y2A7;Q9Y2A7-2
	Q13442	PDAP1	79	0.354663	[0.14 0.54]	0.00193232	2.71392	0.0174055		Q13442
	P35221	CTNNA1	79	0.354451	[0.14 0.54]	0.00194531	2.71101	0.0174581		P35221;P35221-2
	P30740	SERPINB1	79	0.35412	[0.14 0.54]	0.00196575	2.70647	0.0176068		P30740
	Q01995	TAGLN	79	0.353926	[0.14 0.54]	0.00197783	2.70381	0.0176769		Q01995
	A0A1W2PPZ5	TCEA1	79	0.353875	[0.14 0.54]	0.001981	2.70312	0.0176769		A0A1W2PPZ5;P23193
	Q13952	NFYC	79	0.353711	[0.14 0.54]	0.00199124	2.70088	0.0177351		Q13952;Q13952-3
	Q9Y4J8	DTNA	79	0.353624	[0.14 0.54]	0.0019967	2.69969	0.0177505		Q9Y4J8;Q9Y4J8-13;Q9Y4J8-14;Q9Y4J8-15;Q9Y4J8-2
	Q15019	2-Sep	79	0.353508	[0.14 0.54]	0.00200405	2.69809	0.0177542		Q15019;Q15019-2
	Q8N257	HIST3H2BB	79	0.353369	[0.14 0.54]	0.00201284	2.69619	0.0177542		Q8N257
	C9J0K6	SRI	79	0.35333	[0.14 0.54]	0.00201528	2.69567	0.0177542		C9J0K6;P30626;P30626-2;P30626-3
	B8ZZQ6	PTMA	79	0.353323	[0.14 0.54]	0.00201575	2.69556	0.0177542		B8ZZQ6;P06454;P06454-2
	Q08830	FGL1	79	0.353143	[0.14 0.54]	0.00202718	2.69311	0.0177891	secreted	Q08830
	A0A075B6H9	IGLV4-69	79	0.352812	[0.14 0.54]	0.00204839	2.68859	0.0179024		A0A075B6H9
	M0QZR4	ARHGEF1	79	0.352766	[0.14 0.54]	0.00205136	2.68796	0.0179024		M0QZR4
	Q96AG4	LRRC59	79	0.352329	[0.13 0.54]	0.00207966	2.68201	0.0181056		Q96AG4
	Q9H2D6	TRIOBP	79	0.352231	[0.13 0.54]	0.00208604	2.68068	0.0181056		Q9H2D6;Q9H2D6-2;Q9H2D6-3;Q9H2D6-5;Q9H2D6-7
	P63220	RPS21	79	0.35143	[0.13 0.54]	0.00213905	2.66978	0.0185196		P63220;Q8WVC2
	P46939	UTRN	79	0.351393	[0.13 0.54]	0.00214151	2.66928	0.0185196		P46939;P46939-2
	P46063	RECQL	79	0.351235	[0.13 0.54]	0.00215209	2.66714	0.0185773		P46063
	G3V1L9	TJP1	79	0.350961	[0.13 0.54]	0.00217063	2.66341	0.0187035		G3V1L9;Q07157
	P49902	NT5C2	79	0.35057	[0.13 0.54]	0.00219723	2.65813	0.0188985		P49902
	Q9UI08-2	EVL	79	0.350395	[0.13 0.54]	0.00220926	2.65575	0.0189678		Q9UI08-2;Q9UI08-5
	P17096	HMGA1	79	0.350315	[0.13 0.54]	0.00221482	2.65466	0.0189813		P17096;P17096-3
	O15145	ARPC3	79	0.349993	[0.13 0.54]	0.0022371	2.65031	0.0191036		O15145
	Q13445	TMED1	79	0.349846	[0.13 0.54]	0.00224735	2.64833	0.0191295	secreted	Q13445
	A0A0A0MS15	IGHV3-49	79	0.349835	[0.13 0.54]	0.00224817	2.64817	0.0191295		A0A0A0MS15
	Q00653	NFKB2	79	0.349679	[0.13 0.54]	0.00225908	2.64607	0.0191518		Q00653;Q00653-4
	P09871	C1S	79	0.34936	[0.13 0.54]	0.00228161	2.64176	0.0192082	secreted	P09871
	Q13263	TRIM28	79	0.349013	[0.13 0.53]	0.00230627	2.63709	0.0193816	secreted	Q13263
	Q9P016	THYN1	79	0.348079	[0.13 0.53]	0.002374	2.62452	0.0199156		Q9P016
	P01834	IGKC	79	0.347864	[0.13 0.53]	0.00238987	2.62163	0.0199785		P01834
	Q08945	SSRP1	79	0.347472	[0.13 0.53]	0.00241901	2.61636	0.0201514		Q08945
	P23919	DTYMK	79	0.347299	[0.13 0.53]	0.00243195	2.61404	0.0202238		P23919
	Q14766	LTBP1	79	0.347064	[0.13 0.53]	0.00244959	2.61091	0.020335	secreted	Q14766
	P15090	FABP4	79	0.346994	[0.13 0.53]	0.0024549	2.60997	0.0203437		P15090
	Q08357	SLC20A2	79	0.346659	[0.13 0.53]	0.00248035	2.60549	0.0205189		Q08357
	Q5SSJ5	HP1BP3	79	0.34656	[0.13 0.53]	0.00248797	2.60416	0.0205222		Q5SSJ5
	D6RD17	JCHAIN	79	0.346542	[0.13 0.53]	0.00248937	2.60391	0.0205222	secreted	D6RD17;D6RHJ6;P01591
	Q15642	TRIP10	79	0.346159	[0.13 0.53]	0.00251883	2.5988	0.0207293		Q15642;Q15642-2
	Q9UKM9	RALY	79	0.345785	[0.13 0.53]	0.00254798	2.5938	0.020861		Q9UKM9;Q9UKM9-2
	P35606	COPB2	79	0.345581	[0.13 0.53]	0.00256393	2.59109	0.0209557		P35606;P35606-2
	P20340-2	RAB6A	79	0.345211	[0.13 0.53]	0.00259322	2.58616	0.0210865		P20340-2
	Q9BXX0	EMILIN2	79	0.34505	[0.13 0.53]	0.00260607	2.58401	0.0211189	secreted	Q9BXX0
	P02765	AHSG	79	0.344869	[0.13 0.53]	0.00262057	2.5816	0.0211286	secreted	P02765
	G3V203	RPL18	79	0.344439	[0.13 0.53]	0.00265524	2.5759	0.021372		G3V203;J3QQ67;Q07020
	E9PF05	SUMF1	79	0.344285	[0.13 0.53]	0.00266776	2.57385	0.0214365	secreted	E9PF05;Q8NBK3;Q8NBK3-4;Q8NBK3-5
	P17931	LGALS3	79	0.344	[0.13 0.53]	0.00269109	2.57007	0.0215245		P17931
	B1AMW1	CD58	79	0.343978	[0.13 0.53]	0.0026929	2.56978	0.0215245		B1AMW1;H0YDI1;P19256;P19256-2;P19256-3
	E9PKP7	UBTF	79	0.343937	[0.13 0.53]	0.00269632	2.56923	0.0215245		E9PKP7;P17480-2
	Q9H6T3	RPAP3	79	0.343931	[0.13 0.53]	0.00269678	2.56915	0.0215245		Q9H6T3
	P14649	MYL6B	79	0.343822	[0.13 0.53]	0.00270573	2.56772	0.0215599		P14649
	Q9UHB9	SRP68	79	0.343765	[0.13 0.53]	0.00271052	2.56695	0.0215619		Q9UHB9
	A0A0A0MRV0	RRBP1	79	0.343685	[0.13 0.53]	0.00271709	2.5659	0.0215782		A0A0A0MRV0;Q9P2E9
	P62312	LSM6	79	0.343178	[0.12 0.53]	0.00275938	2.55919	0.0218776		P62312
	Q15075	EEA1	79	0.34296	[0.12 0.53]	0.00277775	2.55631	0.0219419		Q15075
	Q13642-4	FHL1	79	0.342488	[0.12 0.53]	0.00281791	2.55007	0.0221573	secreted	Q13642-4;Q13642-5
	B4DR80	STK24	79	0.342385	[0.12 0.53]	0.00282675	2.54871	0.0221902		B4DR80;Q9Y6E0-2
	Q15746	MYLK	79	0.3423	[0.12 0.53]	0.00283408	2.54759	0.0222112		Q15746;Q15746-2
	Q00978	IRF9	79	0.341847	[0.12 0.53]	0.00287334	2.54161	0.0224769		Q00978
	P08621	SNRNP70	79	0.341712	[0.12 0.53]	0.00288508	2.53984	0.0224769		P08621
	P46736	BRCC3	79	0.341687	[0.12 0.53]	0.00288729	2.53951	0.0224769		P46736;P46736-2;P46736-3
	A0A075B6K5	IGLV3-9	79	0.341638	[0.12 0.53]	0.00289157	2.53887	0.0224769		A0A075B6K5
	Q6P6B1	ERICH5	79	0.341581	[0.12 0.53]	0.00289654	2.53812	0.0224789		Q6P6B1
	Q14677	CLINT1	79	0.341321	[0.12 0.53]	0.00291948	2.53469	0.022597		Q14677
	D3DTX6	PPP1R9B	79	0.341121	[0.12 0.53]	0.00293715	2.53207	0.0226832		D3DTX6;Q96SB3
	P07437	TUBB	79	0.341019	[0.12 0.53]	0.00294625	2.53073	0.0227166		P07437;Q5JP53
	P61221	ABCE1	79	0.340726	[0.12 0.53]	0.00297244	2.52689	0.0228446		P61221
	A0A087WXL6	VPS11	79	0.340593	[0.12 0.53]	0.00298444	2.52514	0.0228636		A0A087WXL6;Q9H270
	P55010	EIF5	79	0.340417	[0.12 0.53]	0.00300036	2.52283	0.0229482		P55010
	P04217-2	A1BG	79	0.340235	[0.12 0.53]	0.00301687	2.52044	0.0230375	secreted	P04217-2
	P08572	COL4A2	79	0.340054	[0.12 0.53]	0.00303334	2.51808	0.0231061	secreted	P08572
	Q9GZM7	TINAGL1	79	0.339981	[0.12 0.53]	0.00304001	2.51712	0.0231061	secreted	Q9GZM7;Q9GZM7-3
	H3BRF9	ZFYVE19	79	0.339977	[0.12 0.53]	0.00304041	2.51707	0.0231061		H3BRF9;Q96K21;Q96K21-2
	Q9NYL9	TMOD3	79	0.339817	[0.12 0.53]	0.00305511	2.51497	0.0231354		Q9NYL9
	Q96FQ6	S100A16	79	0.339729	[0.12 0.53]	0.00306323	2.51382	0.0231354		Q96FQ6
	P50238	CRIP1	79	0.33959	[0.12 0.53]	0.00307607	2.512	0.0231922		P50238
	Q8N766	EMC1	79	0.338892	[0.12 0.53]	0.00314129	2.50289	0.0235721	secreted	Q8N766;Q8N766-2
	Q9H3P7	ACBD3	79	0.338799	[0.12 0.53]	0.00315009	2.50168	0.0236009		Q9H3P7
	Q9P1F3	ABRACL	79	0.338619	[0.12 0.53]	0.00316715	2.49933	0.02366		Q9P1F3
	P19338	NCL	79	0.338611	[0.12 0.53]	0.00316791	2.49923	0.02366		P19338
	P62495	ETF1	79	0.33812	[0.12 0.53]	0.0032149	2.49283	0.023936		P62495
	P41250	GARS	79	0.337892	[0.12 0.53]	0.00323693	2.48987	0.0240618	secreted	P41250
	Q99426	TBCB	79	0.337841	[0.12 0.53]	0.00324191	2.4892	0.0240618		Q99426
	O00479	HMGN4	79	0.337235	[0.12 0.53]	0.00330111	2.48134	0.0244088		O00479
	Q9H0A8	COMMD4	79	0.337206	[0.12 0.53]	0.00330402	2.48096	0.0244088		Q9H0A8
	P06703	S100A6	79	0.337112	[0.12 0.53]	0.00331326	2.47974	0.0244391		P06703;R4GN98
	P29350	PTPN6	79	0.336847	[0.12 0.52]	0.00333961	2.4763	0.0245955		P29350;P29350-3
	P31942	HNRNPH3	79	0.336712	[0.12 0.52]	0.00335306	2.47456	0.0246508		P31942;P31942-2
	P01857	IGHG1	79	0.336492	[0.12 0.52]	0.00337514	2.47171	0.0247424		P01857
	A0A0A0MTH3	ILK	79	0.336011	[0.12 0.52]	0.00342382	2.46549	0.0250607		A0A0A0MTH3;Q13418
	P19525	EIF2AK2	79	0.33589	[0.12 0.52]	0.0034362	2.46392	0.0251127		P19525
	Q9Y224	RTRAF	79	0.335188	[0.12 0.52]	0.00350865	2.45486	0.0255638		Q9Y224
	Q9NTZ6	RBM12	79	0.33449	[0.11 0.52]	0.00358192	2.44588	0.0258996		Q9NTZ6
	P08183	ABCB1	79	0.334305	[0.11 0.52]	0.00360166	2.4435	0.0259684		P08183;P08183-2
	S4R3H4	ACIN1	79	0.334298	[0.11 0.52]	0.00360234	2.44342	0.0259684		S4R3H4
	J3KQN4	RPL36A	79	0.333813	[0.11 0.52]	0.0036544	2.43718	0.0262903		J3KQN4
	P53367-2	ARFIP1	79	0.333729	[0.11 0.52]	0.00366354	2.4361	0.0262903		P53367-2
	P31946	YWHAB	79	0.333631	[0.11 0.52]	0.00367412	2.43485	0.0263266		P31946;P31946-2
	Q92539	LPIN2	79	0.332827	[0.11 0.52]	0.00376221	2.42456	0.0268769		Q92539
	P02452	COL1A1	79	0.332711	[0.11 0.52]	0.00377517	2.42306	0.0269292	secreted	P02452
	E9PR30	FAU	79	0.33229	[0.11 0.52]	0.00382219	2.41769	0.0270226		E9PR30;P62861
	Q9Y3Z3	SAMHD1	79	0.332252	[0.11 0.52]	0.00382641	2.41721	0.0270226		Q9Y3Z3
	A0A087WUK2	HNRNPDL	79	0.33225	[0.11 0.52]	0.00382663	2.41718	0.0270226		A0A087WUK2;O14979
	O75844	ZMPSTE24	79	0.332225	[0.11 0.52]	0.00382944	2.41686	0.0270226		O75844
	O60218	AKR1B10	79	0.332204	[0.11 0.52]	0.00383182	2.4166	0.0270226		O60218
	Q96A35	MRPL24	79	0.332155	[0.11 0.52]	0.0038374	2.41596	0.0270226	secreted	Q96A35
	H3BR70	PKM	79	0.332138	[0.11 0.52]	0.00383928	2.41575	0.0270226		H3BR70
	C9JBI3	PSPH	79	0.332138	[0.11 0.52]	0.0038393	2.41575	0.0270226		C9JBI3;P78330
	Q9NQP4	PFDN4	79	0.331987	[0.11 0.52]	0.00385639	2.41382	0.0271028		Q9NQP4
	Q13232	NME3	79	0.331303	[0.11 0.52]	0.0039345	2.40511	0.0275885	secreted	Q13232
	Q9NRR5	UBQLN4	79	0.331281	[0.11 0.52]	0.00393708	2.40483	0.0275885		Q9NRR5
	Q9Y371	SH3GLB1	79	0.330878	[0.11 0.52]	0.00398382	2.3997	0.0278342		Q9Y371
	Q9BX66-11	SORBS1	79	0.330465	[0.11 0.52]	0.00403225	2.39445	0.0281313		Q9BX66-11;Q9BX66-3
	P01624	IGKV3-15	79	0.32984	[0.11 0.52]	0.0041064	2.38654	0.0285386		P01624
	B1AH87	TSPO	79	0.329822	[0.11 0.52]	0.0041086	2.38631	0.0285386		B1AH87;P30536
	P38159	RBMX	79	0.329642	[0.11 0.52]	0.00413024	2.38402	0.0286472		P38159
	P07686	HEXB	79	0.328896	[0.11 0.52]	0.00422091	2.37459	0.0291915	secreted	P07686
	P60468	SEC61B	79	0.328885	[0.11 0.52]	0.00422224	2.37446	0.0291915		P60468
	P58166	INHBE	79	0.328412	[0.11 0.52]	0.00428061	2.36849	0.0294756	secreted	P58166
	P23497	SP100	79	0.327918	[0.11 0.52]	0.00434247	2.36226	0.0297297		P23497
	Q01105	SET	79	0.32765	[0.11 0.52]	0.00437628	2.35889	0.0299182		Q01105
	A0A1W2PPH1	ME2	79	0.327588	[0.11 0.52]	0.0043842	2.35811	0.0299294		A0A1W2PPH1;P23368
	P05387	RPLP2	79	0.32742	[0.11 0.52]	0.00440551	2.356	0.0300319	secreted	P05387
	B0QYK0	EWSR1	79	0.327345	[0.11 0.52]	0.00441515	2.35505	0.0300545		B0QYK0;Q01844;Q01844-3;Q01844-5;Q01844-6
	P14735	IDE	79	0.327072	[0.11 0.52]	0.00445013	2.35163	0.0302194	secreted	P14735
	Q70UQ0-4	IKBIP	79	0.327057	[0.11 0.52]	0.00445205	2.35144	0.0302194		Q70UQ0-4
	B4DUD2	TMBIM1	79	0.32682	[0.11 0.52]	0.00448257	2.34847	0.0303833		B4DUD2;C9IYT2;C9IZ27;C9JEN3;C9JW19;C9JWV9;F8WDY4;Q969X1
	A0A0G2JHC2	PPP1R18	79	0.326723	[0.11 0.52]	0.00449513	2.34726	0.0304251		A0A0G2JHC2;Q6NYC8
	P62745	RHOB	79	0.3266	[0.11 0.52]	0.0045112	2.34571	0.0304474		P62745
	P62328	TMSB4X	79	0.326246	[0.11 0.52]	0.0045574	2.34128	0.0306501		P62328
	A0A075B7B8	IGHV3OR16-12	79	0.326226	[0.11 0.52]	0.00456006	2.34103	0.0306501		A0A075B7B8
	A0A0U1RRM1	GATAD2B	79	0.326223	[0.11 0.52]	0.00456053	2.34098	0.0306501		A0A0U1RRM1;Q8WXI9
	E7EMG1	TNS1	79	0.325891	[0.11 0.52]	0.00460437	2.33683	0.0308624		E7EMG1;Q9HBL0-2
	O14974	PPP1R12A	79	0.325644	[0.1 0.52]	0.00463716	2.33375	0.0310338		O14974;O14974-5
	Q99961	SH3GL1	79	0.325163	[0.1 0.52]	0.00470175	2.32774	0.031422		Q99961
	Q86UP2	KTN1	79	0.32479	[0.1 0.52]	0.00475231	2.3231	0.0317154		Q86UP2
	O14964	HGS	79	0.32454	[0.1 0.51]	0.00478649	2.31998	0.0318988		O14964
	P29590	PML	79	0.324453	[0.1 0.51]	0.00479848	2.3189	0.031934		P29590
	Q9P258	RCC2	79	0.32437	[0.1 0.51]	0.0048099	2.31786	0.0319653		Q9P258
	A0A1B0GUU9	IGHM	79	0.323751	[0.1 0.51]	0.00489585	2.31017	0.0324461		A0A1B0GUU9;P01871;P01871-2
	Q06124	PTPN11	79	0.323348	[0.1 0.51]	0.0049526	2.30517	0.0327311		Q06124
	P48681	NES	79	0.322341	[0.1 0.51]	0.00509675	2.29271	0.0335442		P48681
	Q92572	AP3S1	79	0.321409	[0.1 0.51]	0.00523354	2.2812	0.0343024		Q92572
	Q8NEZ5	FBXO22	79	0.321272	[0.1 0.51]	0.00525399	2.27951	0.0343891		Q8NEZ5
	Q6P161	MRPL54	79	0.320987	[0.1 0.51]	0.0052965	2.27601	0.0345374		Q6P161
	Q9Y2I8	WDR37	79	0.320967	[0.1 0.51]	0.00529962	2.27575	0.0345374		Q9Y2I8;Q9Y2I8-2
	P12110	COL6A2	79	0.320936	[0.1 0.51]	0.00530426	2.27538	0.0345374	secreted	P12110
	Q7LG56	RRM2B	79	0.320927	[0.1 0.51]	0.00530564	2.27526	0.0345374		Q7LG56
	A0A0C4DH34	IGHV4-28	79	0.32082	[0.1 0.51]	0.00532171	2.27395	0.0345947		A0A0C4DH34
	P31751	AKT2	79	0.320408	[0.1 0.51]	0.0053841	2.26889	0.0348576		P31751
	A0A0A0MQT0	RBP1	79	0.320136	[0.1 0.51]	0.00542567	2.26555	0.0350792		A0A0A0MQT0
	Q6IBS0	TWF2	79	0.319932	[0.1 0.51]	0.005457	2.26305	0.0352339		Q6IBS0
	Q13561	DCTN2	79	0.31929	[0.1 0.51]	0.00555677	2.25518	0.0355264		Q13561;Q13561-2;Q13561-3
	Q15286	RAB35	79	0.319257	[0.1 0.51]	0.00556195	2.25477	0.0355264		Q15286
	A0A140T913	HLA-A	79	0.319001	[0.1 0.51]	0.00560218	2.25164	0.0357355	secreted	A0A140T913;A0A140T9I0;A0A140T9X5;P01892
	Q9P0M6	H2AFY2	79	0.318641	[0.1 0.51]	0.0056592	2.24724	0.0360207		Q9P0M6
	P21589	NT5E	79	0.318552	[0.1 0.51]	0.00567329	2.24616	0.0360443	secreted	P21589
	F8W6I7	HNRNPA1	79	0.318416	[0.1 0.51]	0.0056951	2.2445	0.0361347		F8W6I7;P09651;P09651-2
	P06702	S100A9	79	0.318061	[0.1 0.51]	0.00575201	2.24018	0.0364472		P06702
	P85037	FOXK1	79	0.317958	[0.1 0.51]	0.00576866	2.23893	0.0365042		P85037
	Q15149-8	PLEC	79	0.317864	[0.1 0.51]	0.0057839	2.23778	0.0365521		Q15149-8
	F8WCF6	ARPC4-TTLL3	79	0.317719	[0.1 0.51]	0.00580758	2.236	0.0366046		F8WCF6;P59998;P59998-3
	Q9Y285	FARSA	79	0.317635	[0.1 0.51]	0.00582118	2.23499	0.0366419		Q9Y285
	Q15555	MAPRE2	79	0.317505	[0.1 0.51]	0.0058425	2.2334	0.0367276		Q15555;Q15555-3;Q15555-5
	P05164	MPO	79	0.317137	[0.1 0.51]	0.00590293	2.22893	0.0370098	secreted	P05164;P05164-2;P05164-3
	P42566	EPS15	79	0.316993	[0.1 0.51]	0.00592684	2.22718	0.0371109	secreted	P42566
	Q08380	LGALS3BP	79	0.316876	[0.1 0.51]	0.00594625	2.22576	0.0371835	secreted	Q08380
	A0A0C4DG17	RPSA	79	0.316796	[0.1 0.51]	0.00595954	2.22479	0.0372067		A0A0C4DG17;C9J9K3;P08865
	P78347	GTF2I	79	0.316729	[0.1 0.51]	0.00597061	2.22398	0.0372067		P78347;P78347-2;P78347-3;P78347-4
	P06310	IGKV2-30	79	0.316713	[0.1 0.51]	0.00597337	2.22378	0.0372067		P06310
	Q9BYT8	NLN	79	0.316518	[0.09 0.51]	0.00600603	2.22141	0.0373613		Q9BYT8
	P49458	SRP9	79	0.316468	[0.09 0.51]	0.00601437	2.22081	0.0373644		P49458
	H7C0P8	RAD50	79	0.316326	[0.09 0.51]	0.00603825	2.21909	0.0374543		H7C0P8
	P09429	HMGB1	79	0.316288	[0.09 0.51]	0.00604457	2.21863	0.0374543		P09429;Q5T7C4
	C9J494	MKRN2	79	0.315939	[0.09 0.51]	0.00610374	2.2144	0.0376488		C9J494;Q9H000;Q9H000-2
	Q52LJ0-2	FAM98B	79	0.315916	[0.09 0.51]	0.00610757	2.21413	0.0376488		Q52LJ0-2
	P01111	NRAS	79	0.315398	[0.09 0.51]	0.00619644	2.20786	0.0380981		P01111
	O94919	ENDOD1	79	0.315153	[0.09 0.51]	0.00623864	2.20491	0.0382588		O94919
	P82979	SARNP	79	0.315089	[0.09 0.51]	0.00624979	2.20413	0.038278		P82979
	Q14019	COTL1	79	0.314954	[0.09 0.51]	0.00627323	2.20251	0.0383722		Q14019
	Q5T5C0	STXBP5	79	0.314907	[0.09 0.51]	0.00628146	2.20194	0.0383733		Q5T5C0;Q5T5C0-2
	Q13573	SNW1	79	0.314772	[0.09 0.51]	0.00630508	2.20031	0.0383793		Q13573
	Q12955	ANK3	79	0.314752	[0.09 0.51]	0.00630861	2.20007	0.0383793		Q12955
	P50570	DNM2	79	0.314721	[0.09 0.51]	0.00631403	2.19969	0.0383793		P50570
	P00450	CP	79	0.314665	[0.09 0.51]	0.00632382	2.19902	0.038386	secreted	P00450
	O95865	DDAH2	79	0.314241	[0.09 0.51]	0.00639857	2.19392	0.0386847		O95865
	O95302	FKBP9	79	0.314226	[0.09 0.51]	0.00640123	2.19374	0.0386847	secreted	O95302
	P08579	SNRPB2	79	0.314202	[0.09 0.51]	0.00640551	2.19345	0.0386847		P08579
	Q8WWM9	CYGB	79	0.313563	[0.09 0.51]	0.00651979	2.18577	0.0392916		Q8WWM9
	Q9UBS4	DNAJB11	79	0.313324	[0.09 0.51]	0.00656298	2.1829	0.0394358	secreted	Q9UBS4
	O00182	LGALS9	79	0.313118	[0.09 0.51]	0.00660041	2.18043	0.0396063		O00182;O00182-2;O00182-3;O00182-6
	H3BMM9	RNPS1	79	0.313077	[0.09 0.51]	0.00660798	2.17993	0.0396063		H3BMM9;H3BMS0;H3BTC0;H3BV80;Q15287;Q15287-2;Q15287-3
	O75410	TACC1	79	0.312607	[0.09 0.51]	0.00669411	2.17431	0.0400722		O75410;O75410-2;O75410-7
	A0A0C4DG76	HEPH	79	0.312081	[0.09 0.5 ]	0.0067919	2.16801	0.0406065	secreted	A0A0C4DG76;Q5JZ08;Q9BQS7;Q9BQS7-2;Q9BQS7-3
	P50402	EMD	79	0.311584	[0.09 0.5 ]	0.00688523	2.16208	0.0410101		P50402
	P01009	SERPINA1	79	0.311354	[0.09 0.5 ]	0.00692898	2.15933	0.0411957	secreted	P01009
	P49841	GSK3B	79	0.311227	[0.09 0.5 ]	0.00695304	2.15783	0.0412593		P49841;P49841-2
	O75533	SF3B1	79	0.31101	[0.09 0.5 ]	0.00699456	2.15524	0.0414541		O75533
	P49321	NASP	79	0.310952	[0.09 0.5 ]	0.00700581	2.15454	0.0414692		P49321
	P39880-9	CUX1	79	0.310637	[0.09 0.5 ]	0.00706651	2.1508	0.0417248		P39880-9
	Q15427	SF3B4	79	0.31045	[0.09 0.5 ]	0.00710267	2.14858	0.0418864		Q15427
	Q03252	LMNB2	79	0.310176	[0.09 0.5 ]	0.00715621	2.14532	0.0420979		Q03252
	P49756	RBM25	79	0.310089	[0.09 0.5 ]	0.00717312	2.14429	0.0421454		P49756
	P09525	ANXA4	79	0.309915	[0.09 0.5 ]	0.00720745	2.14222	0.042295		P09525
	P07195	LDHB	79	0.30979	[0.09 0.5 ]	0.00723197	2.14074	0.0423866		P07195
	P11387	TOP1	79	0.309552	[0.09 0.5 ]	0.00727917	2.13792	0.0425658		P11387
	Q04826	HLA-B	79	0.309546	[0.09 0.5 ]	0.0072804	2.13784	0.0425658		Q04826
	P28482	MAPK1	79	0.309336	[0.09 0.5 ]	0.00732214	2.13536	0.042705		P28482
	O95881	TXNDC12	79	0.309239	[0.09 0.5 ]	0.0073415	2.13422	0.0427656	secreted	O95881
	Q8N5I2	ARRDC1	79	0.308764	[0.09 0.5 ]	0.00743711	2.1286	0.0431642		Q8N5I2
	O43707	ACTN4	79	0.308264	[0.09 0.5 ]	0.00753901	2.12269	0.0436493		O43707
	P01833	PIGR	79	0.307558	[0.09 0.5 ]	0.00768474	2.11437	0.0443314		P01833
	C9JNG9	COL6A3	79	0.307472	[0.08 0.5 ]	0.00770262	2.11336	0.0443809	secreted	C9JNG9
	A0A0U1RR32	HIST1H3D	79	0.307276	[0.08 0.5 ]	0.00774362	2.11106	0.0445094		A0A0U1RR32;A0A0U1RRH7;P04908;P0C0S8;P20671;Q16777;Q6FI13;Q7L7L0;Q93077;Q96KK5;Q99878;Q9BTM1
	P60953	CDC42	79	0.307173	[0.08 0.5 ]	0.00776541	2.10984	0.044581		P60953
	E7EMN6	PPP1R2	79	0.306831	[0.08 0.5 ]	0.00783738	2.10583	0.0448321		E7EMN6
	P60981	DSTN	79	0.306709	[0.08 0.5 ]	0.0078634	2.10439	0.044927		P60981
	Q96PU8	QKI	79	0.306283	[0.08 0.5 ]	0.00795441	2.09939	0.0453382		Q96PU8;Q96PU8-3;Q96PU8-5;Q96PU8-6;Q96PU8-8;Q96PU8-9
	P12270	TPR	79	0.306175	[0.08 0.5 ]	0.00797761	2.09813	0.0454161		P12270
	P27694	RPA1	79	0.305918	[0.08 0.5 ]	0.00803316	2.09511	0.0456444		P27694
	P05109	S100A8	79	0.3059	[0.08 0.5 ]	0.00803686	2.09491	0.0456444		P05109
	P52298	NCBP2	79	0.30565	[0.08 0.5 ]	0.00809135	2.09198	0.0458145		P52298;P52298-3
	Q96KP1	EXOC2	79	0.30563	[0.08 0.5 ]	0.00809565	2.09175	0.0458145		Q96KP1
	Q9NR50	EIF2B3	79	0.305493	[0.08 0.5 ]	0.00812548	2.09015	0.0459287		Q9NR50
	Q9BXN1	ASPN	79	0.305018	[0.08 0.5 ]	0.00823011	2.08459	0.046465	secreted	Q9BXN1
	Q9Y2W1	THRAP3	79	0.304831	[0.08 0.5 ]	0.00827149	2.08242	0.0466434		Q9Y2W1
	P02462	COL4A1	79	0.3047	[0.08 0.5 ]	0.00830055	2.08089	0.0466967	secreted	P02462;P02462-2
	A6NHQ2	FBLL1	79	0.304646	[0.08 0.5 ]	0.00831258	2.08026	0.0467093		A6NHQ2
	Q5JTV8	TOR1AIP1	79	0.304436	[0.08 0.5 ]	0.00835963	2.07781	0.0467531		Q5JTV8
	P61586	RHOA	79	0.30424	[0.08 0.5 ]	0.00840359	2.07554	0.0469039		P61586
	O95236	APOL3	79	0.303619	[0.08 0.5 ]	0.00854467	2.0683	0.0476203	secreted	O95236;O95236-2
	Q8TCS8	PNPT1	79	0.303248	[0.08 0.5 ]	0.00862975	2.064	0.0479673		Q8TCS8
	Q9HD34	LYRM4	79	0.303222	[0.08 0.5 ]	0.00863572	2.0637	0.0479673		Q9HD34
	Q9Y3U8	RPL36	79	0.302934	[0.08 0.5 ]	0.00870242	2.06036	0.0481338		Q9Y3U8
	O14828	SCAMP3	79	0.302916	[0.08 0.5 ]	0.00870656	2.06015	0.0481338		O14828
	G3XAH0	5-Sep	79	0.302869	[0.08 0.5 ]	0.00871762	2.0596	0.0481338		G3XAH0;Q99719
	P31948	STIP1	79	0.302812	[0.08 0.5 ]	0.00873092	2.05894	0.0481514		P31948;P31948-2
	A8MU27	SUMO3	79	0.302588	[0.08 0.5 ]	0.0087831	2.05635	0.0483832		A8MU27;A8MUA9;P55854;P55854-2
	P25686	DNAJB2	79	0.302137	[0.08 0.5 ]	0.00888928	2.05113	0.0489116		P25686
	E9PCT3	CAV2	79	0.302047	[0.08 0.5 ]	0.00891053	2.0501	0.0489719		E9PCT3;P51636;P51636-2;P51636-3
	O95183	VAMP5	79	0.301943	[0.08 0.5 ]	0.00893525	2.04889	0.0490512		O95183
	E7EPN9	PRRC2C	79	0.301405	[0.08 0.5 ]	0.00906407	2.04268	0.049644		E7EPN9;Q9Y520;Q9Y520-4;Q9Y520-5;Q9Y520-6;Q9Y520-7
	E9PKG1	PRMT1	79	0.301147	[0.08 0.5 ]	0.00912634	2.0397	0.0498704		E9PKG1;H7C2I1;Q99873;Q99873-2;Q99873-3;Q99873-4
	P49427	CDC34	79	-0.301031	[-0.5 -0.08]	0.00915443	2.03837	0.0499666		P49427
	Q96K19	RNF170	79	-0.30128	[-0.5 -0.08]	0.0090941	2.04124	0.0497513		Q96K19
	Q9Y450	HBS1L	79	-0.301611	[-0.5 -0.08]	0.00901456	2.04506	0.0494297		Q9Y450
	G3V1Y8	ASPG	79	-0.302888	[-0.5 -0.08]	0.00871323	2.05982	0.0481338		G3V1Y8;Q86U10;Q86U10-3
	P09210	GSTA2	79	-0.303143	[-0.5 -0.08]	0.00865411	2.06278	0.0480056		P09210
	Q12857-3	NFIA	79	-0.303216	[-0.5 -0.08]	0.00863713	2.06363	0.0479673		Q12857-3
	Q9P035	HACD3	79	-0.304229	[-0.5 -0.08]	0.00840628	2.0754	0.0469039		Q9P035
	Q9NZD4	AHSP	79	-0.304462	[-0.5 -0.08]	0.00835381	2.07812	0.0467531		Q9NZD4
	O15245	SLC22A1	79	-0.304556	[-0.5 -0.08]	0.0083328	2.07921	0.0467127		O15245
	P04181	OAT	79	-0.304576	[-0.5 -0.08]	0.00832822	2.07945	0.0467127		P04181
	P14324	FDPS	79	-0.304759	[-0.5 -0.08]	0.00828744	2.08158	0.0466781		P14324;P14324-2
	Q96GK7	FAHD2A	79	-0.305796	[-0.5 -0.08]	0.00805946	2.09369	0.0457183		Q96GK7
	Q16795	NDUFA9	79	-0.306547	[-0.5 -0.08]	0.00789797	2.10248	0.0450705		Q16795
	P27169	PON1	79	-0.30694	[-0.5 -0.08]	0.00781445	2.1071	0.0447546	secreted	P27169
	P20962	PTMS	79	-0.306956	[-0.5 -0.08]	0.00781111	2.10729	0.0447546		P20962
	O75874	IDH1	79	-0.307388	[-0.5 -0.08]	0.00772014	2.11238	0.0444281		O75874
	Q9NR19	ACSS2	79	-0.307813	[-0.5 -0.09]	0.0076319	2.11737	0.04408		Q9NR19;Q9NR19-2
	Q02928	CYP4A11	79	-0.307821	[-0.5 -0.09]	0.00763015	2.11747	0.04408		Q02928
	O15020	SPTBN2	79	-0.308426	[-0.5 -0.09]	0.00750583	2.1246	0.0435101		O15020
	Q9BTX7	TTPAL	79	-0.308842	[-0.5 -0.09]	0.00742129	2.12952	0.0431249		Q9BTX7
	Q9NZC7	WWOX	79	-0.309042	[-0.5 -0.09]	0.00738101	2.13188	0.0429432		Q9NZC7;Q9NZC7-2
	A0A087WV24	DDC	79	-0.309492	[-0.5 -0.09]	0.00729099	2.13721	0.0425754		A0A087WV24;P20711;P20711-3
	A0A0G2JMG3	ABCC6	79	-0.310296	[-0.5 -0.09]	0.00713268	2.14675	0.0420114		A0A0G2JMG3
	O60245	PCDH7	79	-0.31077	[-0.5 -0.09]	0.00704068	2.15239	0.0416239		O60245;O60245-2
	O00264	PGRMC1	79	-0.311329	[-0.5 -0.09]	0.00693368	2.15904	0.0411957		O00264
	Q01581	HMGCS1	79	-0.311701	[-0.5 -0.09]	0.00686325	2.16347	0.0409304		Q01581
	P51687	SUOX	79	-0.311996	[-0.5 -0.09]	0.00680779	2.16699	0.0406506		P51687
	Q9NZN3	EHD3	79	-0.313445	[-0.51 -0.09]	0.0065412	2.18434	0.0393546		Q9NZN3
	Q96NU7	AMDHD1	79	-0.313548	[-0.51 -0.09]	0.00652249	2.18559	0.0392916		Q96NU7
	Q9UL12	SARDH	79	-0.31436	[-0.51 -0.09]	0.00637756	2.19535	0.038663		Q9UL12
	P78329	CYP4F2	79	-0.314717	[-0.51 -0.09]	0.00631467	2.19965	0.0383793	secreted	P78329
	Q16654	PDK4	79	-0.315255	[-0.51 -0.09]	0.006221	2.20614	0.0381998		Q16654
	A0A087X0Q9	SELENOO	79	-0.315494	[-0.51 -0.09]	0.00617977	2.20903	0.0380447	secreted	A0A087X0Q9;Q9BVL4
	Q96HR9	REEP6	79	-0.316118	[-0.51 -0.09]	0.00607338	2.21657	0.0375353		Q96HR9;Q96HR9-2
	Q9Y679	AUP1	79	-0.316187	[-0.51 -0.09]	0.00606176	2.2174	0.0375121		Q9Y679;Q9Y679-2
	P49257	LMAN1	79	-0.317273	[-0.51 -0.1 ]	0.00588047	2.23059	0.0369176		P49257
	P20618	PSMB1	79	-0.317764	[-0.51 -0.1 ]	0.00580015	2.23656	0.0366046		P20618
	Q9Y5Y7	LYVE1	79	-0.318623	[-0.51 -0.1 ]	0.00566201	2.24703	0.0360207		Q9Y5Y7
	H0Y886	NDUFB5	79	-0.319477	[-0.51 -0.1 ]	0.00552744	2.25748	0.0354009	secreted	H0Y886
	P00326	ADH1C	79	-0.31951	[-0.51 -0.1 ]	0.0055224	2.25787	0.0354009		P00326
	O76041	NEBL	79	-0.319655	[-0.51 -0.1 ]	0.00549974	2.25966	0.0353184		O76041
	Q9NR22	PRMT8	79	-0.319679	[-0.51 -0.1 ]	0.00549615	2.25994	0.0353184		Q9NR22;Q9NR22-2
	B7ZM99	MTHFD1L	79	-0.319711	[-0.51 -0.1 ]	0.0054912	2.26033	0.0353184		B7ZM99;Q6UB35
	Q99436	PSMB7	79	-0.319716	[-0.51 -0.1 ]	0.00549042	2.26039	0.0353184		Q99436
	P28074	PSMB5	79	-0.320441	[-0.51 -0.1 ]	0.00537909	2.26929	0.0348576		P28074
	H3BRN4	ABAT	79	-0.320556	[-0.51 -0.1 ]	0.00536158	2.27071	0.0348064		H3BRN4;P80404
	O75251	NDUFS7	79	-0.322061	[-0.51 -0.1 ]	0.00513749	2.28925	0.0337192		O75251
	Q96HD9	ACY3	79	-0.322112	[-0.51 -0.1 ]	0.00513006	2.28988	0.0337169		Q96HD9
	P60891	PRPS1	79	-0.322409	[-0.51 -0.1 ]	0.00508695	2.29354	0.033526		P60891
	Q02952	AKAP12	79	-0.323286	[-0.51 -0.1 ]	0.00496138	2.3044	0.0327437		Q02952
	Q15125	EBP	79	-0.323425	[-0.51 -0.1 ]	0.00494169	2.30612	0.0327044		Q15125
	B4DLN1	nan	79	-0.323979	[-0.51 -0.1 ]	0.00486405	2.313	0.0322802		B4DLN1
	Q9Y2S2-2	CRYL1	79	-0.325885	[-0.52 -0.11]	0.00460507	2.33676	0.0308624		Q9Y2S2-2
	P23526	AHCY	79	-0.326665	[-0.52 -0.11]	0.00450272	2.34653	0.0304332		P23526
	Q6XQN6	NAPRT	79	-0.32795	[-0.52 -0.11]	0.00433845	2.36267	0.0297297		Q6XQN6
	P07099	EPHX1	79	-0.328023	[-0.52 -0.11]	0.00432924	2.36359	0.0297245		P07099
	E9PSI1	nan	79	-0.328158	[-0.52 -0.11]	0.00431235	2.36529	0.0296513		E9PSI1
	B4DFF3	CLN3	79	-0.328535	[-0.52 -0.11]	0.00426545	2.37004	0.0294137		B4DFF3;O95086;Q2TA70
	P54840	GYS2	79	-0.328845	[-0.52 -0.11]	0.0042271	2.37396	0.0291915		P54840
	P27338	MAOB	79	-0.330355	[-0.52 -0.11]	0.00404523	2.39306	0.0281806		P27338
	Q9P0J0	NDUFA13	79	-0.330894	[-0.52 -0.11]	0.00398198	2.3999	0.0278342		Q9P0J0
	P48449	LSS	79	-0.332482	[-0.52 -0.11]	0.0038007	2.42014	0.0270226		P48449
	Q9UJ68	MSRA	79	-0.333158	[-0.52 -0.11]	0.0037257	2.42879	0.0266561	secreted	Q9UJ68;Q9UJ68-5
	P34913	EPHX2	79	-0.333761	[-0.52 -0.11]	0.00366008	2.43651	0.0262903		P34913
	Q9UBQ7	GRHPR	79	-0.334775	[-0.52 -0.12]	0.00355185	2.44955	0.0257212		Q9UBQ7
	Q9HBI6	CYP4F11	79	-0.334879	[-0.52 -0.12]	0.00354095	2.45088	0.0256813	secreted	Q9HBI6
	A0A1W2PQV2	GCSH	79	-0.335034	[-0.52 -0.12]	0.00352471	2.45288	0.0256025	secreted	A0A1W2PQV2;P23434
	Q9Y223	GNE	79	-0.33512	[-0.52 -0.12]	0.00351566	2.45399	0.0255758		Q9Y223;Q9Y223-2
	Q8IZV5	RDH10	79	-0.335283	[-0.52 -0.12]	0.00349874	2.45609	0.0255306		Q8IZV5
	P0DN79	CBSL	79	-0.336668	[-0.52 -0.12]	0.00335748	2.47399	0.0246508		P0DN79;P35520
	F5GZ78	PXN	79	-0.337724	[-0.53 -0.12]	0.00325324	2.48768	0.0241084		F5GZ78;P49023
	P07738	BPGM	79	-0.338342	[-0.53 -0.12]	0.00319361	2.49572	0.0238146		P07738
	P09622	DLD	79	-0.339109	[-0.53 -0.12]	0.00312088	2.50572	0.0234558		P09622
	G3V4T6	GSTZ1	79	-0.339197	[-0.53 -0.12]	0.00311264	2.50687	0.0234309		G3V4T6
	P10176	COX8A	79	-0.339724	[-0.53 -0.12]	0.00306368	2.51376	0.0231354		P10176;U3KQK5
	Q15274	QPRT	79	-0.33977	[-0.53 -0.12]	0.00305947	2.51435	0.0231354	secreted	Q15274
	P51857	AKR1D1	79	-0.340592	[-0.53 -0.12]	0.00298451	2.52513	0.0228636		P51857
	P51589	CYP2J2	79	-0.340802	[-0.53 -0.12]	0.00296565	2.52788	0.0228293	secreted	P51589
	Q9BWD1	ACAT2	79	-0.341301	[-0.53 -0.12]	0.00292125	2.53443	0.022597		Q9BWD1
	Q99424	ACOX2	79	-0.341666	[-0.53 -0.12]	0.00288915	2.53923	0.0224769		Q99424
	Q14571	ITPR2	79	-0.342569	[-0.53 -0.12]	0.00281097	2.55114	0.0221393		Q14571
	O14756	HSD17B6	79	-0.342918	[-0.53 -0.12]	0.00278131	2.55575	0.0219419		O14756
	Q5T6V5	C9orf64	79	-0.343075	[-0.53 -0.12]	0.00276809	2.55782	0.0219102		Q5T6V5
	Q6P1A2	LPCAT3	79	-0.34487	[-0.53 -0.13]	0.00262048	2.58162	0.0211286		Q6P1A2;Q6P1A2-2
	P05089	ARG1	79	-0.34495	[-0.53 -0.13]	0.00261401	2.58269	0.0211286		P05089;P05089-2
	A6NMZ7	COL6A6	79	-0.34515	[-0.53 -0.13]	0.00259809	2.58535	0.0210901	secreted	A6NMZ7
	Q14257	RCN2	79	-0.345243	[-0.53 -0.13]	0.0025907	2.58658	0.0210865	secreted	Q14257;Q14257-2
	Q9BYE7	PCGF6	79	-0.34538	[-0.53 -0.13]	0.00257981	2.58841	0.0210493		Q9BYE7
	O75380	NDUFS6	79	-0.3459	[-0.53 -0.13]	0.00253901	2.59534	0.0208234		O75380
	P09417	QDPR	79	-0.345965	[-0.53 -0.13]	0.00253387	2.59622	0.0208171		P09417
	P36871	PGM1	79	-0.347687	[-0.53 -0.13]	0.00240293	2.61926	0.0200525		P36871
	O96005	CLPTM1	79	-0.347907	[-0.53 -0.13]	0.00238667	2.62221	0.0199785		O96005
	P09972	ALDOC	79	-0.34947	[-0.54 -0.13]	0.00227378	2.64325	0.0191762		P09972
	Q9H2M3	BHMT2	79	-0.349568	[-0.54 -0.13]	0.00226687	2.64457	0.0191518		Q9H2M3
	D6REY2	MCC	79	-0.349591	[-0.54 -0.13]	0.00226526	2.64488	0.0191518		D6REY2;P23508;P23508-2
	P53708	ITGA8	79	-0.349756	[-0.54 -0.13]	0.00225371	2.6471	0.0191424		P53708
	Q16822	PCK2	79	-0.35	[-0.54 -0.13]	0.00223664	2.6504	0.0191036		Q16822
	E7ETB3	DNPEP	79	-0.352284	[-0.54 -0.13]	0.00208262	2.68139	0.0181056		E7ETB3;Q9ULA0
	Q9H9B4	SFXN1	79	-0.352773	[-0.54 -0.14]	0.00205088	2.68806	0.0179024		Q9H9B4
	Q9H008	LHPP	79	-0.353182	[-0.54 -0.14]	0.0020247	2.69364	0.0177891		Q9H008
	Q9NRZ7	AGPAT3	79	-0.35345	[-0.54 -0.14]	0.00200766	2.69731	0.0177542		Q9NRZ7;Q9NRZ7-2;Q9NRZ7-3
	A0A096LNH6	DOCK1	79	-0.354448	[-0.54 -0.14]	0.00194549	2.71097	0.0174581		A0A096LNH6
	O60271	SPAG9	79	-0.355647	[-0.54 -0.14]	0.00187311	2.72744	0.0169684		O60271
	Q9BSH4	TACO1	79	-0.355719	[-0.54 -0.14]	0.00186884	2.72843	0.0169684		Q9BSH4
	P08263	GSTA1	79	-0.355841	[-0.54 -0.14]	0.00186162	2.73011	0.0169611		P08263
	Q68D91	MBLAC2	79	-0.356685	[-0.54 -0.14]	0.00181236	2.74175	0.0166075		Q68D91
	P32929	CTH	79	-0.356984	[-0.54 -0.14]	0.0017952	2.74589	0.016482		P32929
	P49888	SULT1E1	79	-0.358082	[-0.54 -0.14]	0.00173343	2.76109	0.0160343		P49888
	P00367	GLUD1	79	-0.358622	[-0.54 -0.14]	0.0017038	2.76858	0.0158257	secreted	P00367
	A0A0A0MTN0	CUL2	79	-0.35899	[-0.54 -0.14]	0.00168384	2.7737	0.0156709		A0A0A0MTN0;Q13617;Q13617-2
	P22695	UQCRC2	79	-0.359095	[-0.54 -0.14]	0.00167818	2.77516	0.0156488		P22695
	O43826	SLC37A4	79	-0.359751	[-0.54 -0.14]	0.0016432	2.78431	0.015474		O43826;O43826-2;U3KPU7;U3KQS2
	J3KNF4	CCS	79	-0.359843	[-0.54 -0.14]	0.00163835	2.78559	0.0154588		J3KNF4
	P47985	UQCRFS1	79	-0.360047	[-0.54 -0.14]	0.00162767	2.78843	0.0154192		P47985
	P21695	GPD1	79	-0.360142	[-0.54 -0.14]	0.0016227	2.78976	0.0154027		P21695;P21695-2
	Q8TD30	GPT2	79	-0.360145	[-0.54 -0.14]	0.00162256	2.7898	0.0154027		Q8TD30
	Q8WUY1	THEM6	79	-0.360395	[-0.54 -0.14]	0.00160956	2.79329	0.015341		Q8WUY1
	P32119	PRDX2	79	-0.36052	[-0.54 -0.14]	0.00160308	2.79504	0.015341		P32119
	P51648	ALDH3A2	79	-0.360543	[-0.54 -0.14]	0.00160188	2.79537	0.015341		P51648;P51648-2
	Q14117	DPYS	79	-0.361206	[-0.54 -0.14]	0.00156804	2.80464	0.0152484		Q14117
	E9PH64	NDUFB9	79	-0.361788	[-0.55 -0.15]	0.00153883	2.81281	0.0150566		E9PH64;Q9Y6M9
	Q9NPD5	SLCO1B3	79	-0.362414	[-0.55 -0.15]	0.00150798	2.82161	0.0148155		Q9NPD5
	Q63HM1	AFMID	79	-0.362416	[-0.55 -0.15]	0.00150788	2.82163	0.0148155		Q63HM1;Q63HM1-2
	Q9UDT6-2	CLIP2	79	-0.362432	[-0.55 -0.15]	0.00150712	2.82185	0.0148155		Q9UDT6-2
	Q8N335	GPD1L	79	-0.362438	[-0.55 -0.15]	0.00150679	2.82195	0.0148155		Q8N335
	Q9BV20	MRI1	79	-0.364134	[-0.55 -0.15]	0.00142605	2.84586	0.014275		Q9BV20
	Q9BWS9	CHID1	79	-0.365031	[-0.55 -0.15]	0.00138494	2.85857	0.0139519	secreted	Q9BWS9
	O94985	CLSTN1	79	-0.366162	[-0.55 -0.15]	0.00133463	2.87464	0.0135021		O94985;O94985-2
	O14879	IFIT3	79	-0.366369	[-0.55 -0.15]	0.00132561	2.87758	0.0134676		O14879
	P05091	ALDH2	79	-0.367224	[-0.55 -0.15]	0.00128888	2.88979	0.0132075		P05091
	Q9H6T0-2	ESRP2	79	-0.367525	[-0.55 -0.15]	0.00127621	2.89408	0.0131686		Q9H6T0-2
	Q8N5Z0	AADAT	79	-0.368495	[-0.55 -0.15]	0.00123601	2.90798	0.0128035		Q8N5Z0
	Q15493	RGN	79	-0.368501	[-0.55 -0.15]	0.00123578	2.90806	0.0128035		Q15493
	A6ND91	ASPDH	79	-0.369192	[-0.55 -0.15]	0.00120787	2.91798	0.0126891		A6ND91
	P54868	HMGCS2	79	-0.369295	[-0.55 -0.15]	0.00120378	2.91945	0.0126891		P54868
	Q9UIG0	BAZ1B	79	-0.369399	[-0.55 -0.15]	0.00119962	2.92096	0.0126744		Q9UIG0;Q9UIG0-2
	H0YBR0	TRAPPC9	79	-0.370441	[-0.55 -0.16]	0.00115887	2.93597	0.0122984		H0YBR0;Q96Q05;Q96Q05-2;Q96Q05-3
	Q9Y6B6	SAR1B	79	-0.370711	[-0.55 -0.16]	0.00114854	2.93985	0.0122593		Q9Y6B6
	Q9UNU6	CYP8B1	79	-0.37108	[-0.55 -0.16]	0.00113449	2.9452	0.0121754		Q9UNU6
	Q68CK6	ACSM2B	79	-0.372278	[-0.55 -0.16]	0.00109008	2.96254	0.0119536		Q68CK6
	Q9BRF8	CPPED1	79	-0.372535	[-0.55 -0.16]	0.00108074	2.96628	0.0118931		Q9BRF8
	P32754	HPD	79	-0.372907	[-0.55 -0.16]	0.00106735	2.97169	0.0118003		P32754
	Q93088	BHMT	79	-0.373243	[-0.55 -0.16]	0.00105543	2.97657	0.0116957		Q93088
	P53007	SLC25A1	79	-0.374469	[-0.56 -0.16]	0.00101285	2.99445	0.0112763		P53007
	P10632	CYP2C8	79	-0.376853	[-0.56 -0.16]	0.000934492	3.02942	0.0106528	secreted	P10632
	Q15124	PGM5	79	-0.376978	[-0.56 -0.16]	0.000930521	3.03127	0.0106329		Q15124
	Q08477-2	CYP4F3	79	-0.377078	[-0.56 -0.16]	0.000927369	3.03275	0.0106224		Q08477-2
	Q9NQ94	A1CF	79	-0.377128	[-0.56 -0.16]	0.000925806	3.03348	0.0106224		Q9NQ94
	P21399	ACO1	79	-0.377639	[-0.56 -0.16]	0.000909884	3.04101	0.0104978		P21399
	P17342	NPR3	79	-0.378405	[-0.56 -0.16]	0.000886465	3.05234	0.0102774		P17342;P17342-2
	P20813	CYP2B6	79	-0.378752	[-0.56 -0.16]	0.00087604	3.05748	0.0102312	secreted	P20813
	Q5VT06	CEP350	79	-0.379036	[-0.56 -0.16]	0.000867606	3.06168	0.0101826		Q5VT06
	Q8NFW8	CMAS	79	-0.379912	[-0.56 -0.17]	0.00084199	3.07469	0.0100052		Q8NFW8
	H0YLN8	TRPM7	79	-0.380598	[-0.56 -0.17]	0.000822429	3.0849	0.0099212		H0YLN8;Q96QT4
	P61457	PCBD1	79	-0.380862	[-0.56 -0.17]	0.000815004	3.08884	0.00985659		P61457
	A0A0D9SFP2	HADH	79	-0.380961	[-0.56 -0.17]	0.000812265	3.0903	0.00985659		A0A0D9SFP2
	O75891	ALDH1L1	79	-0.383488	[-0.56 -0.17]	0.000744456	3.12816	0.00926196		O75891;O75891-3
	O60890	OPHN1	79	-0.383553	[-0.56 -0.17]	0.000742782	3.12914	0.00926196		O60890
	Q7Z3B1	NEGR1	79	-0.38358	[-0.56 -0.17]	0.000742111	3.12953	0.00926196		Q7Z3B1;Q7Z3B1-2
	A0A0A0MS56	ADH6	79	-0.383639	[-0.56 -0.17]	0.000740594	3.13042	0.00926196		A0A0A0MS56
	P00491	PNP	79	-0.383859	[-0.56 -0.17]	0.000734965	3.13373	0.00926196	secreted	P00491
	P02730	SLC4A1	79	-0.384489	[-0.56 -0.17]	0.000719062	3.14323	0.00916131		P02730
	O75970	MPDZ	79	-0.384782	[-0.56 -0.17]	0.000711781	3.14765	0.00910028		O75970;O75970-3
	P46952	HAAO	79	-0.384788	[-0.56 -0.17]	0.000711627	3.14775	0.00910028		P46952
	P45954	ACADSB	79	-0.385129	[-0.56 -0.17]	0.000703259	3.15288	0.00905683		P45954
	P00918	CA2	79	-0.385534	[-0.56 -0.17]	0.0006934	3.15902	0.00895406		P00918
	A6NLP5-2	TTC36	79	-0.387552	[-0.57 -0.17]	0.000646162	3.18966	0.00855206		A6NLP5-2
	Q14644	RASA3	79	-0.388333	[-0.57 -0.18]	0.000628683	3.20157	0.00843852		Q14644
	P04040	CAT	79	-0.388793	[-0.57 -0.18]	0.000618607	3.20859	0.00837404		P04040
	P07108	DBI	79	-0.389405	[-0.57 -0.18]	0.000605414	3.21795	0.00824228		P07108
	Q9NQR4	NIT2	79	-0.389523	[-0.57 -0.18]	0.000602893	3.21976	0.00823148		Q9NQR4
	P15088	CPA3	79	-0.390411	[-0.57 -0.18]	0.00058427	3.23339	0.00800013	secreted	P15088
	Q9NPE2	NGRN	79	-0.390665	[-0.57 -0.18]	0.000579028	3.2373	0.00797419	secreted	Q9NPE2
	P30039	PBLD	79	-0.391529	[-0.57 -0.18]	0.00056157	3.2506	0.00775617		P30039
	O75452	RDH16	79	-0.391625	[-0.57 -0.18]	0.000559661	3.25208	0.00775228		O75452
	P52732	KIF11	79	-0.392282	[-0.57 -0.18]	0.000546724	3.26223	0.00766218		P52732
	Q9HCM4	EPB41L5	79	-0.392634	[-0.57 -0.18]	0.000539915	3.26767	0.00763411		Q9HCM4;Q9HCM4-3;Q9HCM4-4
	P04424	ASL	79	-0.392716	[-0.57 -0.18]	0.000538347	3.26894	0.00763411		P04424
	Q9Y6L6	SLCO1B1	79	-0.393013	[-0.57 -0.18]	0.000532675	3.27354	0.00757671		Q9Y6L6
	O95954	FTCD	79	-0.393164	[-0.57 -0.18]	0.000529806	3.27588	0.00755846		O95954
	P48506	GCLC	79	-0.393408	[-0.57 -0.18]	0.000525215	3.27966	0.00751547		P48506
	P22234	PAICS	79	-0.394253	[-0.57 -0.18]	0.000509581	3.29279	0.00733581		P22234
	E7ENI1	LHCGR	79	-0.396157	[-0.57 -0.18]	0.000475899	3.32249	0.00691359	secreted	E7ENI1;P22888;P22888-2
	P13716	ALAD	79	-0.396337	[-0.57 -0.18]	0.000472826	3.3253	0.00688996		P13716
	P00325-2	ADH1B	79	-0.397996	[-0.57 -0.19]	0.000445304	3.35134	0.00656889		P00325-2
	Q16775	HAGH	79	-0.399788	[-0.58 -0.19]	0.000417237	3.37962	0.00623239		Q16775
	Q04828	AKR1C1	79	-0.400258	[-0.58 -0.19]	0.000410139	3.38707	0.00616503	secreted	Q04828
	P16452	EPB42	79	-0.400322	[-0.58 -0.19]	0.000409181	3.38808	0.00616503		P16452;P16452-2;P16452-3
	O95081	AGFG2	79	-0.401436	[-0.58 -0.19]	0.000392847	3.40578	0.00599974		O95081
	P31153	MAT2A	79	-0.402447	[-0.58 -0.19]	0.000378545	3.42188	0.00585983		P31153
	P69905	HBA1	79	-0.402889	[-0.58 -0.19]	0.000372452	3.42893	0.00579978		P69905
	C9JIF9	APEH	79	-0.402933	[-0.58 -0.19]	0.000371842	3.42964	0.00579978		C9JIF9;P13798
	Q9BVM4	GGACT	79	-0.403106	[-0.58 -0.19]	0.000369477	3.43241	0.00579131		Q9BVM4
	Q86V85	GPR180	79	-0.405025	[-0.58 -0.19]	0.000344211	3.46318	0.00544906		Q86V85
	P11586	MTHFD1	79	-0.405857	[-0.58 -0.2 ]	0.000333743	3.47659	0.00535504		P11586
	P50053	KHK	79	-0.409921	[-0.58 -0.2 ]	0.00028672	3.54254	0.00478587		P50053
	O43252	PAPSS1	79	-0.41079	[-0.58 -0.2 ]	0.00027748	3.55677	0.00475609		O43252
	Q5TFE4	NT5DC1	79	-0.410901	[-0.58 -0.2 ]	0.00027632	3.55859	0.00475331		Q5TFE4
	Q9UEW3	MARCO	79	-0.411192	[-0.58 -0.2 ]	0.000273306	3.56335	0.00471849		Q9UEW3;Q9UEW3-2
	O60256	PRPSAP2	79	-0.411224	[-0.58 -0.2 ]	0.00027298	3.56387	0.00471849		O60256
	P35573	AGL	79	-0.414116	[-0.59 -0.21]	0.000244617	3.61151	0.00443194		P35573
	Q99447-3	PCYT2	79	-0.415008	[-0.59 -0.21]	0.000236429	3.6263	0.00431641		Q99447-3
	Q6UXB4	CLEC4G	79	-0.416394	[-0.59 -0.21]	0.000224204	3.64936	0.00417317		Q6UXB4
	A0A087WW77	LLGL1	79	-0.416777	[-0.59 -0.21]	0.000220931	3.65574	0.00412837		A0A087WW77;Q15334
	P33261	CYP2C19	79	-0.417232	[-0.59 -0.21]	0.000217103	3.66333	0.00407282	secreted	P33261
	P00395	MT-CO1	79	-0.417824	[-0.59 -0.21]	0.000212202	3.67325	0.00401247		P00395
	P82980	RBP5	79	-0.418222	[-0.59 -0.21]	0.000208975	3.6799	0.0039672		P82980
	C9JQD1	GCK	79	-0.421077	[-0.59 -0.21]	0.000187078	3.72798	0.00359445		C9JQD1;P35557;P35557-2;P35557-3
	Q15392	DHCR24	79	-0.421307	[-0.59 -0.21]	0.000185409	3.73187	0.00359135		Q15392
	Q6IB77	GLYAT	79	-0.423692	[-0.59 -0.22]	0.000168891	3.77239	0.00333927		Q6IB77
	A0A024R571	EHD1	79	-0.423833	[-0.59 -0.22]	0.000167959	3.7748	0.00333469		A0A024R571;Q9H4M9
	P50226	SULT1A2	79	-0.424564	[-0.6 -0.22]	0.000163199	3.78728	0.00328119		P50226
	H3BN98	nan	79	-0.427397	[-0.6 -0.22]	0.000145905	3.83593	0.00306273		H3BN98
	P11168	SLC2A2	79	-0.428536	[-0.6 -0.22]	0.000139441	3.85561	0.00301411		P11168
	P00441	SOD1	79	-0.428779	[-0.6 -0.22]	0.000138096	3.85982	0.00300469		P00441
	Q02790	FKBP4	79	-0.431319	[-0.6 -0.22]	0.000124742	3.90399	0.0028112		Q02790
	Q9H2X3	CLEC4M	79	-0.431926	[-0.6 -0.23]	0.000121731	3.9146	0.00276213		Q9H2X3;Q9H2X3-8
	A0A087WSV6	LILRB1	79	-0.432223	[-0.6 -0.23]	0.000120283	3.9198	0.00275553		A0A087WSV6;A0A087WSX8;A0A0B4J1W1;A0A0G2JLS4;A0A0G2JNM2;A0A0G2JNQ6;A0A0G2JP64;A0A0G2JP80;A0A0G2JQ15;A0A0G2JQ44;A0A0G2JQ46;A8MVE2;D9IDM5;D9IDM6;F6TER3;Q8NHL6;Q8NHL6-2;Q8NHL6-3;Q8NHL6-4
	O76054	SEC14L2	79	-0.432556	[-0.6 -0.23]	0.000118679	3.92563	0.00274735		O76054
	O75356	ENTPD5	79	-0.433171	[-0.6 -0.23]	0.000115764	3.93643	0.00271731	secreted	O75356
	P30613-2	PKLR	79	-0.433195	[-0.6 -0.23]	0.000115651	3.93685	0.00271731		P30613-2
	P55263	ADK	79	-0.433667	[-0.6 -0.23]	0.000113466	3.94513	0.00271731		P55263
	Q9NQC3	RTN4	79	-0.434418	[-0.6 -0.23]	0.00011006	3.95837	0.0026621		Q9NQC3
	Q9UHG3	PCYOX1	79	-0.437314	[-0.61 -0.23]	9.78025e-05	4.00965	0.00242723	secreted	Q9UHG3
	Q06278	AOX1	79	-0.44109	[-0.61 -0.24]	8.37129e-05	4.07721	0.00215617		Q06278
	Q00796	SORD	79	-0.441337	[-0.61 -0.24]	8.28577e-05	4.08167	0.00214574		Q00796
	P33121	ACSL1	79	-0.441469	[-0.61 -0.24]	8.24067e-05	4.08404	0.00214573		P33121
	Q9ULC5	ACSL5	79	-0.450014	[-0.62 -0.25]	5.75309e-05	4.2401	0.00164152		Q9ULC5;Q9ULC5-3
	O14841	OPLAH	79	-0.453382	[-0.62 -0.25]	4.98035e-05	4.30274	0.00145591		O14841
	P00915	CA1	79	-0.455518	[-0.62 -0.25]	4.54124e-05	4.34283	0.00136956		P00915
	P07327	ADH1A	79	-0.455742	[-0.62 -0.25]	4.49739e-05	4.34704	0.00136497		P07327
	O14949	UQCRQ	79	-0.458218	[-0.62 -0.26]	4.03775e-05	4.39386	0.00125751		O14949
	P17516	AKR1C4	79	-0.461624	[-0.62 -0.26]	3.47641e-05	4.45887	0.00110434		P17516
	O00763	ACACB	79	-0.465579	[-0.63 -0.27]	2.91594e-05	4.53522	0.000964891	secreted	O00763
	P30043	BLVRB	79	-0.466528	[-0.63 -0.27]	2.79455e-05	4.55369	0.000937747	secreted	P30043
	Q8TEB1	DCAF11	79	-0.468189	[-0.63 -0.27]	2.59337e-05	4.58613	0.000882674		Q8TEB1;Q8TEB1-2
	Q13228	SELENBP1	79	-0.46846	[-0.63 -0.27]	2.56191e-05	4.59144	0.000882674		Q13228;Q13228-4
	Q96DG6	CMBL	79	-0.471369	[-0.63 -0.27]	2.24536e-05	4.64871	0.000816383		Q96DG6
	Q9NZ01	TECR	79	-0.471414	[-0.63 -0.27]	2.24075e-05	4.64961	0.000816383		Q9NZ01
	Q14376	GALE	79	-0.474594	[-0.63 -0.28]	1.9372e-05	4.71283	0.000744417		Q14376
	P50053-2	KHK	79	-0.478952	[-0.64 -0.28]	1.58312e-05	4.80049	0.000633912		P50053-2
	H0YIV9	nan	79	-0.486163	[-0.64 -0.29]	1.12672e-05	4.94818	0.000521245		H0YIV9
	O14975	SLC27A2	79	-0.491386	[-0.65 -0.3 ]	8.76434e-06	5.05728	0.000430537		O14975
	Q14749	GNMT	79	-0.492049	[-0.65 -0.3 ]	8.48714e-06	5.07124	0.000425697		Q14749
	Q7Z4W1	DCXR	79	-0.495282	[-0.65 -0.3 ]	7.24744e-06	5.13982	0.000387952		Q7Z4W1
	P16219	ACADS	79	-0.503812	[-0.66 -0.31]	4.74126e-06	5.32411	0.000297264		P16219
	Q00266	MAT1A	79	-0.504559	[-0.66 -0.31]	4.56567e-06	5.3405	0.000296024		Q00266
	P00325	ADH1B	79	-0.507023	[-0.66 -0.32]	4.02928e-06	5.39477	0.00026666		P00325
	Q9Y2P5	SLC27A5	79	-0.523363	[-0.67 -0.33]	1.71495e-06	5.76575	0.000148577		Q9Y2P5
	Q9UBR1	UPB1	79	-0.533781	[-0.68 -0.35]	9.7151e-07	6.01255	0.000112908		Q9UBR1
	P28072	PSMB6	79	-0.548825	[-0.69 -0.37]	4.13172e-07	6.38387	8.28885e-05		P28072

## Sheet: Supplementary Table 6
	Supplementary Table 6. Proteins significantly correlated to steatosis stages in the liver proteome.
	Leading Protein ID	Gene name	Number of observations (n)	Spearman's correlation coefficient Rho	CI95%	p-value	-Log pvalue'	qvalue	predicted to be secreted according to the Human Protein Atlas	Protein IDs
	Q99541	PLIN2	79	0.691075	[0.55 0.79]	1.31382e-11	10.8815	6.26035e-08		Q99541
	Q92616	GCN1	79	0.556931	[0.37 0.7 ]	3.10383e-07	6.5081	0.000330769		Q92616
	P22392-2	NME2	79	0.55671	[0.37 0.7 ]	3.14458e-07	6.50244	0.000330769		P22392-2;Q32Q12
	Q01469	FABP5	79	0.554801	[0.37 0.7 ]	3.51773e-07	6.45374	0.000330769		Q01469
	P68363	TUBA1B	79	0.547832	[0.36 0.69]	5.26681e-07	6.27845	0.000330769		P68363
	F5H365	SEC23A	79	0.539086	[0.35 0.68]	8.62886e-07	6.06405	0.000411165		F5H365;Q15436
	Q01082	SPTBN1	79	0.532683	[0.34 0.68]	1.22785e-06	5.91085	0.000531883		Q01082
	P56192	MARS	79	0.503798	[0.31 0.66]	5.52838e-06	5.2574	0.00157537		P56192
	Q14764	MVP	79	0.502313	[0.31 0.66]	5.95103e-06	5.22541	0.00157537		Q14764
	Q04917	YWHAH	79	0.499972	[0.3 0.65]	6.67951e-06	5.17526	0.00159139		Q04917
	Q10713	PMPCA	79	0.493114	[0.3 0.65]	9.32288e-06	5.03045	0.00205513		Q10713
	D6REX3	SEC31A	79	0.492747	[0.3 0.65]	9.48853e-06	5.0228	0.00205513	secreted	D6REX3
	P07355	ANXA2	79	0.488221	[0.29 0.65]	1.17755e-05	4.92902	0.00243957		P07355
	P26038	MSN	79	0.476854	[0.28 0.64]	1.99831e-05	4.69934	0.00366229		P26038
	Q06124	PTPN11	79	0.470324	[0.27 0.63]	2.68531e-05	4.57101	0.00460198		Q06124
	P15090	FABP4	79	0.470167	[0.27 0.63]	2.70421e-05	4.56796	0.00460198		P15090
	P08727	KRT19	79	0.469044	[0.27 0.63]	2.84334e-05	4.54617	0.0046719		P08727
	Q7L0Y3	TRMT10C	79	0.462737	[0.26 0.63]	3.75687e-05	4.42517	0.00577467		Q7L0Y3
	Q92542	NCSTN	79	0.457416	[0.25 0.62]	4.73246e-05	4.32491	0.00704693	secreted	Q92542;Q92542-2
	O95486	SEC24A	79	0.455949	[0.25 0.62]	5.04007e-05	4.29756	0.00727756		O95486
	P50440	GATM	79	0.45427	[0.25 0.62]	5.41465e-05	4.26643	0.0074156		P50440;P50440-2
	P42704	LRPPRC	79	0.454131	[0.25 0.62]	5.44693e-05	4.26385	0.0074156		P42704
	E7EVA0	MAP4	79	0.450989	[0.25 0.62]	6.22269e-05	4.20602	0.00780292		E7EVA0
	P53992	SEC24C	79	0.448231	[0.24 0.61]	6.98665e-05	4.15573	0.0082191		P53992
	P20591	MX1	79	0.445045	[0.24 0.61]	7.97719e-05	4.09815	0.00905031		P20591
	Q6DD88	ATL3	79	0.437924	[0.23 0.61]	0.000106775	3.97153	0.0109965		Q6DD88
	P62495	ETF1	79	0.437002	[0.23 0.61]	0.000110829	3.95535	0.0110021		P62495
	Q01518	CAP1	79	0.433021	[0.23 0.6 ]	0.000130032	3.88595	0.0124959		Q01518
	P41250	GARS	79	0.432643	[0.22 0.6 ]	0.000132004	3.87941	0.0124959	secreted	P41250
	Q9Y305	ACOT9	79	0.432314	[0.22 0.6 ]	0.000133744	3.87373	0.0124959		Q9Y305
	P22570	FDXR	79	0.429727	[0.22 0.6 ]	0.000148185	3.8292	0.0131003		P22570;P22570-7
	P60903	S100A10	79	0.42968	[0.22 0.6 ]	0.000148461	3.82839	0.0131003		P60903
	Q53FA7	TP53I3	79	0.428903	[0.22 0.6 ]	0.000153076	3.81509	0.013262		Q53FA7
	P33176	KIF5B	79	0.423677	[0.21 0.6 ]	0.000187739	3.72645	0.0143955		P33176
	P07686	HEXB	79	0.422548	[0.21 0.59]	0.000196114	3.70749	0.0143955	secreted	P07686
	Q969M1	TOMM40L	79	0.422441	[0.21 0.59]	0.000196926	3.7057	0.0143955		Q969M1
	Q9H1P3	OSBPL2	79	0.42233	[0.21 0.59]	0.000197778	3.70382	0.0143955		Q9H1P3;Q9H1P3-2
	A0A0B4J1R2	ACSS3	79	0.422137	[0.21 0.59]	0.000199253	3.70059	0.0143955		A0A0B4J1R2;Q9H6R3
	Q8TCS8	PNPT1	79	0.422119	[0.21 0.59]	0.000199393	3.70029	0.0143955		Q8TCS8
	O14579	COPE	79	0.421502	[0.21 0.59]	0.000204182	3.68998	0.0145213		O14579
	O95202	LETM1	79	0.41243	[0.2 0.59]	0.000288072	3.5405	0.0193333		O95202
	P02538	KRT6A	79	0.411275	[0.2 0.59]	0.000300775	3.52176	0.0199024		P02538
	P05783	KRT18	79	0.408792	[0.2 0.58]	0.000329822	3.48172	0.0209547		P05783
	P04080	CSTB	79	0.407221	[0.2 0.58]	0.000349493	3.45656	0.0214911		P04080
	P40121	CAPG	79	0.407043	[0.2 0.58]	0.000351796	3.45371	0.0214911		P40121;P40121-2
	O75369	FLNB	79	0.402238	[0.19 0.58]	0.000419255	3.37752	0.0246636		O75369;O75369-2;O75369-9
	Q9UIJ7	AK3	79	0.401065	[0.19 0.58]	0.000437426	3.3591	0.0248838		Q9UIJ7
	D6RF48	STX18	79	0.397948	[0.18 0.58]	0.000489265	3.31046	0.0264926		D6RF48;Q9P2W9
	P01034	CST3	79	0.396366	[0.18 0.57]	0.000517655	3.28596	0.0271451	secreted	P01034
	B4DJV2	CS	79	0.39535	[0.18 0.57]	0.000536671	3.27029	0.0271451		B4DJV2;O75390
	Q13813-3	SPTAN1	79	0.395322	[0.18 0.57]	0.000537216	3.26985	0.0271451		Q13813-3
	O00231	PSMD11	79	0.395301	[0.18 0.57]	0.000537605	3.26954	0.0271451		O00231
	E9PIE4	MTCH2	79	0.395143	[0.18 0.57]	0.000540625	3.2671	0.0271451		E9PIE4
	P15531	NME1	79	0.394734	[0.18 0.57]	0.00054852	3.26081	0.0271451	secreted	P15531;P15531-2
	O60313-2	OPA1	79	0.394525	[0.18 0.57]	0.000552586	3.2576	0.0271451		O60313-2
	J3KQ32	OLA1	79	0.39396	[0.18 0.57]	0.000563736	3.24892	0.0274102		J3KQ32;Q9NTK5
	Q9Y6Y8	SEC23IP	79	0.39167	[0.18 0.57]	0.00061103	3.21394	0.0290046		Q9Y6Y8
	Q9ULV4	CORO1C	79	0.388799	[0.17 0.57]	0.000675428	3.17042	0.0298001		Q9ULV4;Q9ULV4-2;Q9ULV4-3
	P02751	FN1	79	0.387699	[0.17 0.57]	0.000701692	3.15385	0.0302307	secreted	P02751
	H3BPE1	MACF1	79	0.387257	[0.17 0.57]	0.000712522	3.1472	0.0302307		H3BPE1;H3BQK9
	O60763	USO1	79	0.383606	[0.17 0.56]	0.000807785	3.0927	0.0326194		O60763;O60763-2
	P33316	DUT	79	0.382938	[0.17 0.56]	0.000826428	3.08279	0.0328299		P33316
	P41252	IARS	79	0.382511	[0.17 0.56]	0.000838549	3.07647	0.0328299		P41252
	P27487	DPP4	79	0.382441	[0.17 0.56]	0.000840556	3.07543	0.0328299		P27487
	Q53H12	AGK	79	0.381734	[0.17 0.56]	0.000861013	3.06499	0.0333555	secreted	Q53H12
	P19440	GGT1	79	0.380829	[0.17 0.56]	0.000887876	3.05165	0.0341188	secreted	P19440
	O60240	PLIN1	79	0.379979	[0.16 0.56]	0.000913786	3.03916	0.0348335		O60240
	Q9P0I2	EMC3	79	0.378628	[0.16 0.56]	0.000956368	3.01937	0.0361674		Q9P0I2
	Q9C0E8	LNPK	79	0.378119	[0.16 0.56]	0.000972855	3.01195	0.0361744		Q9C0E8;Q9C0E8-2;Q9C0E8-4
	O00151	PDLIM1	79	0.376363	[0.16 0.56]	0.00103182	2.98639	0.0372473		O00151
	A0A0D9SGC1	MYO6	79	0.3758	[0.16 0.56]	0.00105138	2.97824	0.0376679		A0A0D9SGC1
	A0A286YF37	FBXO2	79	0.374908	[0.16 0.56]	0.00108308	2.96534	0.0385142		A0A286YF37;Q9UK22
	Q9UDY4	DNAJB4	79	0.374627	[0.16 0.56]	0.00109326	2.96128	0.038588		Q9UDY4
	Q8NE86	MCU	79	0.374113	[0.16 0.56]	0.00111208	2.95386	0.0386824		Q8NE86;Q8NE86-3
	Q15149	PLEC	79	0.374111	[0.16 0.56]	0.00111217	2.95383	0.0386824		Q15149
	Q969X5	ERGIC1	79	0.373399	[0.16 0.56]	0.00113869	2.9436	0.0390952		Q969X5;Q969X5-2
	Q13501	SQSTM1	79	0.372808	[0.16 0.56]	0.00116118	2.9351	0.0392636		Q13501
	Q96N64	PWWP2A	79	0.372662	[0.16 0.56]	0.00116678	2.93301	0.0392636		Q96N64;Q96N64-2;Q96N64-3
	P11177	PDHB	79	0.372092	[0.16 0.55]	0.00118894	2.92484	0.0393423		P11177;P11177-2
	P49589-3	CARS	79	0.371421	[0.15 0.55]	0.0012155	2.91524	0.0395155		P49589-3
	P53621	COPA	79	0.371139	[0.15 0.55]	0.00122682	2.91122	0.0395155		P53621
	Q07812	BAX	79	0.371011	[0.15 0.55]	0.00123198	2.9094	0.0395155		Q07812;Q07812-2;Q07812-5;Q07812-8
	P12236	SLC25A6	79	0.370503	[0.15 0.55]	0.00125271	2.90215	0.0395309		P12236
	Q5SXM8	DNLZ	79	0.369934	[0.15 0.55]	0.0012763	2.89405	0.0400102		Q5SXM8
	E9PKF3	ACAT1	79	0.369268	[0.15 0.55]	0.0013044	2.88459	0.0403601		E9PKF3
	Q99832	CCT7	79	0.36869	[0.15 0.55]	0.00132922	2.8764	0.0408629		Q99832
	Q92604	LPGAT1	79	0.368475	[0.15 0.55]	0.0013386	2.87335	0.0408872		Q92604
	O00429	DNM1L	79	0.367575	[0.15 0.55]	0.00137835	2.86064	0.0412109		O00429
	Q96EL2	MRPS24	79	0.367312	[0.15 0.55]	0.00139016	2.85694	0.0412109		Q96EL2
	B1AMW1	CD58	79	0.367262	[0.15 0.55]	0.00139243	2.85623	0.0412109		B1AMW1;H0YDI1;P19256;P19256-2;P19256-3
	P28289	TMOD1	79	0.366479	[0.15 0.55]	0.00142825	2.84519	0.0420101		P28289
	Q9H3K2	GHITM	79	0.365219	[0.15 0.55]	0.00148758	2.82752	0.0434754		Q9H3K2
	F5H6I7	ATL3	79	0.364771	[0.15 0.55]	0.00150924	2.82124	0.0434754		F5H6I7
	Q96CS3	FAF2	79	0.364661	[0.15 0.55]	0.00151457	2.81971	0.0434754		Q96CS3
	A8MXV4	NUDT19	79	0.363419	[0.15 0.55]	0.00157626	2.80237	0.0447076	secreted	A8MXV4
	P49368	CCT3	79	0.36199	[0.14 0.55]	0.00165002	2.78251	0.0460706		P49368
	P12955	PEPD	79	0.361024	[0.14 0.55]	0.00170159	2.76915	0.0469958		P12955
	A0MZ66	SHTN1	79	0.359269	[0.14 0.54]	0.00179908	2.74495	0.049268		A0MZ66
	P23528	CFL1	79	0.358821	[0.14 0.54]	0.0018247	2.73881	0.049684		P23528
	Q9Y2P5	SLC27A5	79	-0.360938	[-0.55 -0.14]	0.00170625	2.76796	0.0469958		Q9Y2P5
	Q99424	ACOX2	79	-0.361927	[-0.55 -0.14]	0.00165332	2.78164	0.0460706		Q99424
	O75452	RDH16	79	-0.362968	[-0.55 -0.15]	0.00159921	2.7961	0.0450901		O75452
	P20962	PTMS	79	-0.363903	[-0.55 -0.15]	0.00155194	2.80912	0.0442815		P20962
	A0A0A0MT00	NFYC	79	-0.364664	[-0.55 -0.15]	0.00151443	2.81975	0.0434754		A0A0A0MT00
	P07306	ASGR1	79	-0.367351	[-0.55 -0.15]	0.00138844	2.85747	0.0412109		P07306
	P35573	AGL	79	-0.36769	[-0.55 -0.15]	0.0013732	2.86227	0.0412109		P35573
	P05177	CYP1A2	79	-0.369543	[-0.55 -0.15]	0.00129271	2.8885	0.0402599		P05177;P05177-2
	P05089	ARG1	79	-0.370581	[-0.55 -0.15]	0.00124952	2.90326	0.0395309		P05089;P05089-2
	Q06278	AOX1	79	-0.370921	[-0.55 -0.15]	0.00123564	2.90811	0.0395155		Q06278
	Q9NZ01	TECR	79	-0.370945	[-0.55 -0.15]	0.00123465	2.90845	0.0395155		Q9NZ01
	Q9NR77	PXMP2	79	-0.372364	[-0.55 -0.16]	0.00117832	2.92874	0.0392636		Q9NR77
	A0A0A0MS56	ADH6	79	-0.372457	[-0.55 -0.16]	0.0011747	2.93007	0.0392636		A0A0A0MS56
	A0A0B4J294	TRAPPC2L	79	-0.373353	[-0.56 -0.16]	0.00114045	2.94292	0.0390952		A0A0B4J294;H3BP13;Q9UL33;Q9UL33-2
	P50135	HNMT	79	-0.376775	[-0.56 -0.16]	0.00101769	2.99238	0.0370176		P50135
	P21399	ACO1	79	-0.377524	[-0.56 -0.16]	0.00099249	3.00327	0.0363786		P21399
	P31153	MAT2A	79	-0.377922	[-0.56 -0.16]	0.000979328	3.00907	0.0361744		P31153
	P37059	HSD17B2	79	-0.378012	[-0.56 -0.16]	0.000976389	3.01038	0.0361744		P37059
	P00918	CA2	79	-0.38268	[-0.56 -0.17]	0.000833737	3.07897	0.0328299		P00918
	P00167	CYB5A	79	-0.385636	[-0.57 -0.17]	0.000753481	3.12293	0.0306867		P00167;P00167-2
	Q9UBF2	COPG2	79	-0.386311	[-0.57 -0.17]	0.000736164	3.13303	0.0302399		Q9UBF2
	Q13228	SELENBP1	79	-0.386337	[-0.57 -0.17]	0.000735518	3.13341	0.0302399		Q13228;Q13228-4
	P40925	MDH1	79	-0.386802	[-0.57 -0.17]	0.000723793	3.14039	0.0302399		P40925;P40925-3
	Q9UKS6	PACSIN3	79	-0.387079	[-0.57 -0.17]	0.000716908	3.14454	0.0302307		Q9UKS6
	P30041	PRDX6	79	-0.387403	[-0.57 -0.17]	0.000708928	3.1494	0.0302307		P30041
	P25325	MPST	79	-0.388418	[-0.57 -0.17]	0.000684417	3.16468	0.0299197		P25325
	Q9UDR5	AASS	79	-0.389502	[-0.57 -0.18]	0.00065913	3.18103	0.0293528		Q9UDR5
	P52758	RIDA	79	-0.389858	[-0.57 -0.18]	0.000651005	3.18642	0.0292645	secreted	P52758
	P08519	LPA	79	-0.389881	[-0.57 -0.18]	0.000650476	3.18677	0.0292645	secreted	P08519
	Q6PID6	TTC33	79	-0.390217	[-0.57 -0.18]	0.0006429	3.19186	0.0292645		Q6PID6
	Q00266	MAT1A	79	-0.39048	[-0.57 -0.18]	0.000637018	3.19585	0.0292645		Q00266
	Q8TEB1	DCAF11	79	-0.391133	[-0.57 -0.18]	0.000622649	3.20576	0.0290875		Q8TEB1;Q8TEB1-2
	Q9Y2S2-2	CRYL1	79	-0.391495	[-0.57 -0.18]	0.000614788	3.21127	0.0290046		Q9Y2S2-2
	Q9BU40	CHRDL1	79	-0.393311	[-0.57 -0.18]	0.000576784	3.23899	0.0277614	secreted	Q9BU40;Q9BU40-2;Q9BU40-3;Q9BU40-4;Q9BU40-5;Q9BU40-6
	P54840	GYS2	79	-0.394871	[-0.57 -0.18]	0.000545859	3.26292	0.0271451		P54840
	P00966	ASS1	79	-0.39688	[-0.57 -0.18]	0.000508273	3.2939	0.0271451		P00966
	O76054	SEC14L2	79	-0.398072	[-0.58 -0.18]	0.000487102	3.31238	0.0264926		O76054
	P30039	PBLD	79	-0.399093	[-0.58 -0.19]	0.000469604	3.32827	0.0260194		P30039
	P36871	PGM1	79	-0.39913	[-0.58 -0.19]	0.000468971	3.32885	0.0260194		P36871
	P46952	HAAO	79	-0.400987	[-0.58 -0.19]	0.000438664	3.35787	0.0248838		P46952
	P04181	OAT	79	-0.401298	[-0.58 -0.19]	0.000433755	3.36276	0.0248838		P04181
	P49326	FMO5	79	-0.405216	[-0.58 -0.19]	0.00037618	3.4246	0.0224062	secreted	P49326
	Q02252	ALDH6A1	79	-0.406083	[-0.58 -0.19]	0.000364423	3.43839	0.0219807		Q02252;Q02252-2
	Q00796	SORD	79	-0.408277	[-0.58 -0.2 ]	0.000336156	3.47346	0.0210761		Q00796
	P23526	AHCY	79	-0.409584	[-0.58 -0.2 ]	0.000320289	3.49446	0.020624		P23526
	O76071	CIAO1	79	-0.410908	[-0.59 -0.2 ]	0.000304906	3.51583	0.0199024		O76071
	P08263	GSTA1	79	-0.413372	[-0.59 -0.2 ]	0.000278087	3.55582	0.0189298		P08263
	J3KNF4	CCS	79	-0.413999	[-0.59 -0.2 ]	0.00027162	3.56604	0.0187575		J3KNF4
	H0YI09	METTL7A	79	-0.415137	[-0.59 -0.2 ]	0.000260225	3.58465	0.0182349		H0YI09;Q9H8H3
	P42357	HAL	79	-0.423999	[-0.6 -0.21]	0.000185411	3.73186	0.0143955		P42357
	Q14376	GALE	79	-0.424507	[-0.6 -0.22]	0.00018179	3.74043	0.0143955		Q14376
	Q5SRE7	PHYHD1	79	-0.424733	[-0.6 -0.22]	0.000180202	3.74424	0.0143955		Q5SRE7
	Q96DE0	NUDT16	79	-0.425104	[-0.6 -0.22]	0.000177621	3.75051	0.0143955		Q96DE0;Q96DE0-3
	A0A087WT39	LIME1	79	-0.426204	[-0.6 -0.22]	0.000170168	3.76912	0.0143955	secreted	A0A087WT39;A0A0J9YYD9;V9GYI1
	P35503	UGT1A3	79	-0.4304	[-0.6 -0.22]	0.000144297	3.84074	0.0131003		P35503
	Q96NU7	AMDHD1	79	-0.437536	[-0.61 -0.23]	0.000108465	3.96471	0.0109965		Q96NU7
	P27701	CD82	79	-0.438912	[-0.61 -0.23]	0.00010258	3.98894	0.0108621		P27701;P27701-2
	P0DN79	CBSL	79	-0.43931	[-0.61 -0.23]	0.000100934	3.99596	0.0108621		P0DN79;P35520
	P30040	ERP29	79	-0.442314	[-0.61 -0.24]	8.92745e-05	4.04927	0.00989286	secreted	P30040
	P26885	FKBP2	79	-0.447941	[-0.61 -0.24]	7.07205e-05	4.15045	0.0082191	secreted	P26885
	O75170	PPP6R2	79	-0.448973	[-0.62 -0.24]	6.77309e-05	4.16921	0.0082191		O75170;O75170-2;O75170-3;O75170-4;O75170-5;O75170-6
	P11586	MTHFD1	79	-0.452077	[-0.62 -0.25]	5.94304e-05	4.22599	0.00765368		P11586
	Q14554	PDIA5	79	-0.453134	[-0.62 -0.25]	5.68287e-05	4.24543	0.00752191	secreted	Q14554
	P24298	GPT	79	-0.466478	[-0.63 -0.26]	3.18671e-05	4.49666	0.00506156		P24298
	Q9BS26	ERP44	79	-0.478964	[-0.64 -0.28]	1.81406e-05	4.74135	0.0034576	secreted	Q9BS26
	Q9UBQ7	GRHPR	79	-0.483987	[-0.64 -0.29]	1.43711e-05	4.84251	0.00285326		Q9UBQ7
	P30047	GCHFR	79	-0.500766	[-0.66 -0.31]	6.42353e-06	5.19223	0.00159139		P30047
	P00439	PAH	79	-0.50292	[-0.66 -0.31]	5.77459e-06	5.23848	0.00157537		P00439
	P17174	GOT1	79	-0.509331	[-0.66 -0.32]	4.18802e-06	5.37799	0.0013304		P17174
	Q8TD30	GPT2	79	-0.513131	[-0.66 -0.32]	3.45117e-06	5.46203	0.00117463		Q8TD30
	P21549	AGXT	79	-0.524121	[-0.67 -0.33]	1.94598e-06	5.71086	0.000713277		P21549
	Q8N5Z0	AADAT	79	-0.529207	[-0.68 -0.34]	1.48256e-06	5.82899	0.000588701		Q8N5Z0
	Q8IVS8	GLYCTK	79	-0.544835	[-0.69 -0.36]	6.24747e-07	6.2043	0.000330769		Q8IVS8
	P32929	CTH	79	-0.545833	[-0.69 -0.36]	5.90322e-07	6.22891	0.000330769		P32929
	P04424	ASL	79	-0.548239	[-0.69 -0.36]	5.14528e-07	6.28859	0.000330769		P04424
	Q14749	GNMT	79	-0.565236	[-0.7 -0.39]	1.88915e-07	6.72373	0.000330769		Q14749

## Sheet: Supplementary Table 7
	Supplementary Table 7. Significantly differentially abundant proteins in ANCOVA in the plasma proteome.
	Leading Protein ID	Gene name	Mean protein level in HP (Log2 intensity)	Mean protein level at stage F0 (Log2 intensity)	Mean protein level at stage F1 (Log2 intensity)	Mean protein level at stage F2 (Log2 intensity)	Mean protein level at stage F3 (Log2 intensity)	Mean protein level at stage F4 (Log2 intensity)	Fold change (F2/F0)	Fold change (F3/F0)	Fold change (F4/F0)	ANCOVA significant fibrosis	ANCOVA significant inflammation	ANCOVA significant steatosis	Protein IDs
	P10643	C7	16.4715	16.5191	16.6256	17.1947	17.9386	18.4382	1.59724	2.67493	3.78172	+	+		P10643	Note:
	Q08380	LGALS3BP	15.3762	15.3177	15.7473	16.272	16.6186	17.1493	1.9376	2.46372	3.55913	+	+		Q08380	1. Log2-transformed mean protein level in F0-F4 are shown; F4/F0 was calculated based on values before log2-transformation.
	P04275	VWF	11.9786	12.3513	12.5989	12.8415	13.295	14.1335	1.40463	1.92343	3.43959	+	+		P04275	2. Proteins significant in each ANCOVA analysis was indicated with "+".
	P19320	VCAM1	12.5156	12.5086	12.5933	12.8077	13.3723	14.1307	1.23037	1.81977	3.07819	+	+		P19320
	P01833	PIGR	12.8249	13.8961	14.032	14.7276	14.6598	15.4921	1.77952	1.6978	3.02296	+	+		P01833
	A0A0U1RQV3	EFEMP1	14.2494	14.1229	14.391	14.6286	15.1404	15.5208	1.41976	2.02434	2.63506	+	+		A0A0U1RQV3;Q12805;Q12805-2;Q12805-3;Q12805-4;Q12805-5
	P01591	JCHAIN	19.542	19.6539	19.5842	19.8849	20.2349	21.05	1.17359	1.49579	2.63179	+	+		P01591
	P02741	CRP	13.76	14.205	14.6602	15.3645	15.4342	15.5701	2.23389	2.3445	2.57603		+		P02741
	E9PEK4	CSF1R	12.3459	12.3027	12.5087	12.849	13.1855	13.5793	1.4603	1.84398	2.42273	+	+		E9PEK4;P07333
	A0A286YEY1	IGHA1	23.0759	23.2568	23.2286	23.5033	23.5983	24.5041	1.18636	1.26711	2.37397	+	+		A0A286YEY1;P01876
	A0A0G2JMB2	IGHA2	21.2051	21.517	21.4413	21.7589	21.8941	22.668	1.18257	1.2988	2.22071	+	+		A0A0G2JMB2
	P08253	MMP2	12.6999	12.6324	12.6885	12.9148	13.1819	13.7808	1.21621	1.4636	2.21681	+	+		P08253;P08253-2;P08253-3
	P01721	IGLV6-57	15.9916	16.0695	16.1185	16.3046	16.5658	17.1776	1.17695	1.41061	2.15563	+	+		P01721
	O00391	QSOX1	14.0235	14.173	14.1463	14.4816	14.9019	15.2295	1.23853	1.65745	2.07988	+	+		O00391
	Q9Y6R7	FCGBP	13.8731	13.6929	14.0074	14.357	14.4363	14.7465	1.58459	1.67407	2.07572	+	+		Q9Y6R7
	H0Y6I0	GOLGA4	12.3858	12.1167	12.2987	12.3535	12.5666	13.1633	1.17837	1.36595	2.06569	+	+		H0Y6I0;Q13439;Q13439-3;Q13439-4;Q13439-5
	O43866	CD5L	18.5229	18.3901	18.3204	18.468	18.638	19.4315	1.05547	1.18743	2.05819	+	+		O43866
	P01782	IGHV3-9;IGHV3-43D	17.4021	17.2906	17.3287	17.4757	17.8341	18.3294	1.13688	1.45752	2.05458	+	+		P01782;P0DP04
	P01700	IGLV1-47	19.4788	19.4315	19.5272	19.716	20.0062	20.4464	1.21801	1.48943	2.02075	+	+		P01700
	G3XAP6	COMP	11.8397	11.6661	11.7679	11.8308	12.3166	12.6508	1.12096	1.56975	1.9789	+	+		G3XAP6;P49747;P49747-2
	P01714	IGLV3-19	16.8721	16.9225	16.8221	17.0799	17.4183	17.8832	1.11527	1.41005	1.94621	+	+		P01714
	P01701	IGLV1-51	18.1399	18.1349	18.1714	18.3791	18.8465	19.0798	1.18441	1.63755	1.92506	+	+		P01701
	P01601	IGKV1D-16	15.8232	15.7582	15.7416	15.8588	16.25	16.6781	1.07224	1.40618	1.89203	+	+		P01601
	A0A075B6R2	IGHV4-4	15.0224	14.8182	14.8908	15.0904	15.2414	15.7366	1.20762	1.34084	1.88997		+		A0A075B6R2
	P80748	IGLV3-21	18.395	18.6168	18.5004	18.6224	19.2501	19.5292	1.00391	1.5511	1.88217	+			P80748
	P01717	IGLV3-25	18.3328	18.335	18.3789	18.5257	18.904	19.2457	1.14131	1.48352	1.87995	+	+		P01717
	A0A0C4DH35	IGHV3-35	17.7891	17.5527	17.6878	17.8316	17.9802	18.4367	1.21326	1.34488	1.84545	+	+		A0A0C4DH35
	P01780	IGHV3-7	20.8616	20.7633	20.8483	20.9846	21.2996	21.6383	1.16575	1.45026	1.83402	+	+		P01780
	A0A0B4J231	IGLL5	22.0191	22.0201	22.0139	22.2391	22.5534	22.895	1.16391	1.44723	1.83393	+	+		A0A0B4J231;B9A064
	A0A0C4DH73	IGKV1-12;IGKV1D-12	17.1491	17.1141	17.158	17.3439	17.5872	17.9785	1.17265	1.38807	1.82047	+	+		A0A0C4DH73;P01611
	P01715	IGLV3-1	15.2596	15.4181	15.3966	15.5311	15.7771	16.264	1.08147	1.28255	1.79737	+	+		P01715
	A0A075B7D0	IGHV1OR15-1	19.0837	18.9444	19.2316	19.277	19.6131	19.7874	1.25927	1.58958	1.79377	+			A0A075B7D0
	A0A075B6K4	IGLV3-10	16.5507	16.5738	16.5312	16.7377	17.2126	17.4118	1.12032	1.55694	1.78753	+	+		A0A075B6K4
	A0A075B7D8	IGHV3OR15-7	16.8377	16.7903	16.7101	16.8086	17.248	17.6275	1.01272	1.37331	1.78657	+	+		A0A075B7D8
	A0A0C4DH38	IGHV5-51	17.388	17.3407	17.3773	17.6925	17.8475	18.1714	1.27611	1.42088	1.77858	+	+		A0A0C4DH38
	P01023	A2M	21.771	21.8155	21.8806	22.1156	22.4873	22.6447	1.23125	1.59307	1.77668	+	+		P01023
	P23142	FBLN1	16.0697	15.9064	15.8617	15.9687	16.1849	16.7323	1.04409	1.2129	1.77264	+	+	+	P23142
	P51884	LUM	17.3743	17.3963	17.3864	17.5169	17.7279	18.214	1.08717	1.25838	1.76255	+	+	+	P51884
	A0A075B6J9	IGLV2-18	16.7718	16.5233	16.5761	16.8266	16.7696	17.3352	1.234	1.18616	1.75553	+	+		A0A075B6J9
	A0A0C4DH24	IGKV6-21	15.654	15.4157	15.4942	15.7263	15.942	16.2256	1.24026	1.44025	1.75316	+	+		A0A0C4DH24
	I3L145	SHBG	15.5653	15.7683	15.606	15.8484	16.1132	16.5756	1.05705	1.27005	1.74993	+	+		I3L145;P04278
	P0DOY2	IGLC2	23.9575	23.9784	23.9532	24.1087	24.4259	24.7775	1.09454	1.36368	1.73997	+	+		P0DOY2
	P01742	IGHV1-69	15.7717	15.799	15.8533	16.035	16.0767	16.5979	1.17771	1.21225	1.73969	+	+		P01742
	P06331	IGHV4-34	18.1088	18.0522	18.091	18.2189	18.4965	18.8504	1.12255	1.36064	1.73895	+	+		P06331
	A0A0C4DH33	IGHV1-24	14.3515	14.387	14.526	14.7684	14.9344	15.182	1.30255	1.46141	1.73507	+	+		A0A0C4DH33
	A0A0B4J1V0	IGHV3-15	16.6017	16.4994	16.474	16.5625	16.8481	17.285	1.04474	1.27344	1.7238	+	+		A0A0B4J1V0
	P23083	IGHV1-2	16.3469	16.4316	16.4652	16.6746	16.6595	17.2099	1.1835	1.17116	1.71521	+	+		P23083
	A0A075B6K5	IGLV3-9	18.323	18.5875	18.3793	18.6401	19.0394	19.3556	1.03716	1.36782	1.70307	+	+		A0A075B6K5
	O95497	VNN1	11.8665	11.0793	11.8089	11.9302	12.3211	11.8434	1.80363	2.36491	1.69829			+	O95497
	A0A0J9YY99		19.9218	19.8786	19.8852	19.9924	20.2956	20.6418	1.08207	1.33521	1.69724	+	+		A0A0J9YY99
	A0A0B4J1U3	IGLV1-36	16.287	16.2574	16.2382	16.3246	16.7019	17.0082	1.04765	1.36084	1.68272	+	+		A0A0B4J1U3
	A0A286YES1	IGHG3	20.8847	20.8158	20.7152	20.8644	21.4718	21.5666	1.03424	1.57565	1.68268	+	+		A0A286YES1;P01860
	P01743	IGHV1-46	15.5132	15.7508	15.6445	15.9718	16.1213	16.4949	1.16553	1.2928	1.67497	+	+		P01743
	H7BY35	RYR2	21.5083	21.4699	21.3879	21.6172	21.8423	22.2103	1.10749	1.29456	1.67071	+	+		H7BY35;Q92736;Q92736-2
	A0A075B7D4	IGKV1OR2-108	16.5241	16.6068	16.4738	16.6833	16.8367	17.3272	1.05445	1.17281	1.64769	+	+		A0A075B7D4
	P02786	TFRC	12.6588	12.4668	12.7008	12.7208	12.9099	13.1835	1.19251	1.35952	1.64343	+			P02786
	A0A1B0GUU9	IGHM	22.3882	22.3593	22.1768	22.3031	22.4948	23.0673	0.961793	1.09847	1.6336	+	+		A0A1B0GUU9;P01871;P01871-2
	Q6UX71	PLXDC2	12.0758	11.9947	12.0493	12.2539	12.4573	12.7017	1.19683	1.37804	1.63247	+	+		Q6UX71
	P01599	IGKV1-17	16.9701	16.961	16.9494	17.1077	17.3395	17.6679	1.10702	1.29993	1.63232	+	+		P01599
	A0A075B6S5	IGKV1-27	16.5292	16.3985	16.4372	16.5331	16.6776	17.1041	1.09779	1.21343	1.63077	+			A0A075B6S5
	A0A0J9YX35	IGHV3-64D	18.3254	18.3088	18.2938	18.5169	18.6842	19.013	1.15516	1.29718	1.62926	+	+		A0A0J9YX35
	Q9Y5Y7	LYVE1	15.0002	14.958	14.9155	15.0643	15.3813	15.6576	1.07649	1.34099	1.62402	+	+		Q9Y5Y7
	Q15582	TGFBI	14.1999	14.1875	14.2135	14.5714	14.7939	14.8826	1.30492	1.52243	1.61906	+	+	+	Q15582
	P01597	IGKV1-39;IGKV1D-39	16.8838	16.9873	16.821	17.0793	17.2943	17.6795	1.06587	1.23711	1.61576	+	+		P01597;P04432
	F8VZY9	KRT18	17.6606	17.8167	17.5672	17.7741	17.7208	18.5051	0.970918	0.935674	1.61152	+			F8VZY9;P05783
	P01834	IGKC	24.9284	24.8499	24.8197	24.9368	25.1957	25.5352	1.06205	1.27086	1.60802	+	+		P01834
	A0A0B4J2B5	IGHV3OR16-9	21.2188	21.1145	21.1052	21.2818	21.5354	21.7978	1.123	1.33885	1.60584	+	+		A0A0B4J2B5;S4R460
	P33151	CDH5	14.4135	14.3502	14.3364	14.4535	14.6855	15.0308	1.07417	1.26163	1.60277	+	+		P33151
	A0A0C4DH31	IGHV1-18	15.6316	15.839	15.7364	15.912	16.1511	16.512	1.05191	1.24155	1.59446	+	+		A0A0C4DH31
	A0A2Q2TTZ9	IGKV1D-33	20.7968	20.8494	20.779	20.8918	21.1469	21.5198	1.02977	1.22899	1.59151	+	+		A0A2Q2TTZ9
	E7ES19	THBS4	13.9102	14.1951	14.2234	14.1312	14.3575	14.8601	0.956683	1.1192	1.5856	+			E7ES19;P35443
	A0A0C4DH67	IGKV1-8	17.0566	17.0414	17.0316	17.1839	17.4384	17.7038	1.10377	1.31672	1.58274	+	+		A0A0C4DH67
	Q9BWP8-10	COLEC11	14.4429	14.6822	14.4343	14.6115	14.8991	15.3442	0.95214	1.16226	1.58223	+	+		Q9BWP8-10
	P01703	IGLV1-40	17.6616	17.7413	17.7246	17.9536	18.0581	18.4007	1.15851	1.24554	1.57936	+	+		P01703
	A0A0A0MRZ8	IGKV3D-11;IGKV3-11	21.2334	21.1412	21.08	21.2784	21.3649	21.7908	1.09979	1.1677	1.56868	+	+		A0A0A0MRZ8;P04433
	A0A0C4DH29	IGHV1-3	14.3076	14.3616	14.2024	14.5523	14.5233	14.9794	1.14133	1.1186	1.53456	+	+		A0A0C4DH29
	A0A075B6P5	IGKV2-28;IGKV2D-28	19.2997	19.2854	19.1811	19.3426	19.6101	19.9009	1.04047	1.2524	1.53209	+	+		A0A075B6P5;P01615
	P04430	IGKV1-16	15.8761	15.9182	15.8528	15.9729	16.1078	16.5298	1.03867	1.14045	1.52794	+	+		P04430
	A0A075B7B8	IGHV3OR16-12	18.7232	18.6773	18.6019	18.7084	18.8399	19.2818	1.02182	1.11934	1.5205	+	+		A0A075B7B8
	P55058	PLTP	14.9662	14.9803	15.0099	15.1878	15.3406	15.5821	1.15469	1.28363	1.51759	+	+		P55058
	P61769	B2M	13.4191	13.4672	13.5029	13.5818	13.9308	14.0682	1.08268	1.37897	1.51676	+	+		P61769
	A0A0B4J1X5	IGHV3-74	13.2643	13.2162	13.1429	13.3635	13.4481	13.8138	1.10744	1.17432	1.51316	+	+		A0A0B4J1X5
	A0A087WW87	IGKV2-40;IGKV2-40;IGKV2D-40	15.2217	15.3556	15.1417	15.3348	15.4372	15.9447	0.985712	1.05823	1.50429	+			A0A087WW87;A0A087X0Q4;P01614
	P01619	IGKV3-20	20.9952	21.0116	20.898	20.9697	21.1621	21.6001	0.971433	1.11002	1.50373	+	+		P01619
	A0A0A0MS08	IGHG1	25.428	25.3305	25.257	25.3564	25.64	25.9135	1.01811	1.2393	1.49792	+	+	+	A0A0A0MS08;P01857
	P06312	IGKV4-1	21.5276	21.5161	21.4232	21.5161	21.7685	22.0966	0.999946	1.19111	1.49536	+	+	+	P06312
	E7EX60	NRP1	11.6152	11.8409	11.6927	11.9781	12.204	12.4196	1.09982	1.28619	1.49352	+	+		E7EX60;E9PEP6;O14786;O14786-2;O14786-3;Q5T7F0
	A0A087WXX2	ALDOB	12.7305	12.8985	13.3414	13.8519	13.6354	13.4756	1.93647	1.66666	1.49188			+	A0A087WXX2;A0A3B3IS80;P05062
	A0A0B4J1V2	IGHV2-26	14.2511	14.4038	14.3906	14.4344	14.6435	14.9788	1.02148	1.18079	1.48967	+			A0A0B4J1V2
	A0A0A0MS15	IGHV3-49	17.6936	17.6318	17.6399	17.8644	18.0901	18.2061	1.17497	1.37388	1.4889	+	+		A0A0A0MS15
	A0A286YEY4	IGHG2	24.3508	24.2668	24.1927	24.2677	24.5249	24.7994	1.00062	1.19585	1.44645	+	+		A0A286YEY4;P01859
	P01624	IGKV3-15	21.083	21.1596	20.9693	21.1091	21.3925	21.6843	0.965632	1.1752	1.43868	+	+		P01624
	A0A075B6S2	IGKV2D-29	15.8517	16.0084	15.8103	15.8467	16.0584	16.5262	0.893982	1.03522	1.43179	+			A0A075B6S2
	A0A0B4J1Y8	IGLV9-49	17.1761	17.5351	17.1464	17.4676	17.5293	18.0411	0.954337	0.996043	1.42018	+	+		A0A0B4J1Y8
	A0A140T8Y3	TNXB	13.1488	13.1179	13.0275	13.1444	13.4335	13.6189	1.01851	1.24447	1.41519	+	+		A0A140T8Y3;A0A140T8Z8;A0A140T902;A0A140T9C0;A0A140TA33;A0A140TA41;A0A140TA52;A0A3B3ISX9;P22105;P22105-1;P22105-4
	A0A075B6R9	IGKV2D-24;IGKV2-24	17.561	17.6928	17.528	17.6686	17.9169	18.1888	0.983354	1.16808	1.41034	+			A0A075B6R9;A0A0C4DH68
	P15814	IGLL1	16.25	16.5128	16.2198	16.3968	16.7349	17.0061	0.92278	1.16648	1.40772	+	+		P15814
	P02675	FGB	22.6693	22.6719	22.8294	22.8574	22.8937	23.1497	1.13721	1.16616	1.39257	+	+		P02675
	P15144	ANPEP	12.1852	12.2315	12.2871	12.5637	12.5692	12.7007	1.25894	1.2637	1.38434	+	+	+	P15144
	P13473	LAMP2	14.2768	14.1691	14.3301	14.4551	14.5221	14.6314	1.21926	1.27726	1.37781	+	+	+	P13473;P13473-2;P13473-3
	P02671	FGA	22.759	22.7405	22.8972	22.8966	22.9136	23.1763	1.11424	1.12748	1.3527	+			P02671
	A0A0A0MT36	IGKV6D-21	14.7495	14.8958	14.5514	14.9213	14.793	15.31	1.01783	0.931172	1.33255	+			A0A0A0MT36
	P01602	IGKV1-5	18.0388	17.9452	17.9665	18.0785	18.2283	18.3385	1.09675	1.21677	1.31332	+	+		P01602
	H0Y5E4	CD44	15.0553	14.9466	14.9531	15.0168	15.2508	15.3084	1.04984	1.2347	1.28499	+			H0Y5E4;H0YCV9;H0YD13;H0YDW7;P16070;P16070-10;P16070-11;P16070-12;P16070-13;P16070-14;P16070-15;P16070-16;P16070-17;P16070-18;P16070-3;P16070-4;P16070-5;P16070-6;P16070-7;P16070-8;P16070-9
	Q6UXB8	PI16	13.7193	13.6631	13.5746	13.5945	13.8381	14.014	0.953512	1.12892	1.27532	+	+		Q6UXB8
	P62736	ACTA2;ACTG2	13.202	13.4996	13.4938	13.6423	13.7549	13.848	1.10399	1.19361	1.27317	+			P62736;P63267
	P61626	LYZ	15.64	15.7371	15.7432	15.7819	16.0022	16.0754	1.03154	1.20173	1.26421	+			P61626
	Q6EMK4	VASN	13.8676	13.7529	13.7286	13.7471	13.9068	14.079	0.996031	1.1126	1.25366	+	+		Q6EMK4
	D6R934	C1QB	17.1271	16.9186	17.0139	17.0331	17.109	17.2277	1.08258	1.14112	1.23895	+			D6R934;P02746
	P01034	CST3	14.9225	15.0019	14.9979	14.9942	15.1636	15.3093	0.99472	1.11865	1.23753	+			P01034
	A0A0C4DH36	IGHV3-38	17.0549	17.0958	16.8579	17.0273	17.3017	17.3961	0.953631	1.1534	1.23142	+			A0A0C4DH36
	P08571	CD14	14.6836	14.8413	14.879	14.9687	15.3163	15.1398	1.09238	1.38997	1.22986	+		+	P08571
	P02679	FGG	22.6527	22.6605	22.7831	22.7784	22.8033	22.9583	1.08517	1.10408	1.22927	+			P02679;P02679-2
	P59665	DEFA1B;DEFA3	14.2428	14.1433	14.1549	14.2347	14.2586	14.4132	1.0654	1.0832	1.20566	+			P59665;P59666
	K7ERG9	CFD	15.295	15.3471	15.3177	15.3406	15.5728	15.5901	0.995563	1.16941	1.1835	+			K7ERG9;P00746
	Q16610	ECM1	15.8724	15.7734	15.8436	15.7994	15.885	16.0049	1.01816	1.08044	1.17406	+			Q16610
	P01009	SERPINA1	22.4487	22.5531	22.5506	22.6066	22.692	22.7813	1.03772	1.10106	1.17136	+	+		P01009
	P02787	TF	23.8511	23.6376	23.777	23.7727	23.7884	23.8626	1.09821	1.11019	1.16881	+		+	P02787
	P14151	SELL	15.9317	15.9157	15.7764	15.782	15.8196	16.1323	0.911522	0.935568	1.16198	+			P14151;P14151-2
	Q9UNN8	PROCR	13.198	13.368	13.0393	13.2267	13.4594	13.5807	0.906738	1.06546	1.1589	+			Q9UNN8
	P00450	CP	19.7135	19.744	19.7558	19.7459	19.754	19.9509	1.00129	1.00695	1.15421	+		+	P00450
	Q06033	ITIH3	16.3634	16.6533	16.489	16.6082	16.703	16.8535	0.969252	1.03507	1.14883	+	+		Q06033;Q06033-2
	A0A087X1J7	GPX3	17.3804	17.2349	17.2147	17.1073	16.8319	17.4279	0.91537	0.756283	1.14317	+		+	A0A087X1J7;P22352
	P36955	SERPINF1	17.5345	17.477	17.5691	17.6401	17.7272	17.6695	1.11968	1.18939	1.14277			+	P36955
	P12955	PEPD	13.857	13.7993	13.8471	13.9746	13.9421	13.9729	1.12918	1.10406	1.12786			+	P12955
	A0A0B4J1Y9	IGHV3-72	17.1233	17.1812	16.8896	17.0413	17.3766	17.3328	0.907587	1.14502	1.11081	+			A0A0B4J1Y9
	P43652	AFM	18.7095	18.6	18.7396	18.8734	18.8155	18.7321	1.20871	1.16117	1.09596			+	P43652
	P02765	AHSG	20.5882	20.4315	20.4457	20.5367	20.5854	20.5575	1.07568	1.11258	1.09128	+	+		P02765
	P35968	KDR	15.6773	15.7228	15.6912	15.6454	15.8357	15.8449	0.947781	1.08142	1.08833			+	P35968;P35968-2;P35968-3
	P27918	CFP	15.8246	15.7054	15.7416	15.6441	15.6486	15.8157	0.958394	0.961337	1.07944	+			P27918
	O75882	ATRN	16.3373	16.3363	16.3545	16.4593	16.5265	16.4306	1.08898	1.14096	1.06757	+		+	O75882;O75882-2;O75882-3
	P05543	SERPINA7	15.8459	15.87	15.8098	15.9089	15.8747	15.9639	1.02737	1.00326	1.06727		+		P05543
	P06727	APOA4	19.7807	19.8986	19.7511	19.579	19.6478	19.9517	0.801318	0.840443	1.03755	+		+	P06727
	Q06830	PRDX1	13.4464	13.3389	13.6687	13.6462	13.6679	13.3687	1.23741	1.25616	1.02093	+			Q06830
	P48740	MASP1	14.7586	14.7866	14.802	14.8635	14.956	14.8152	1.05481	1.12465	1.02006			+	P48740
	P43251	BTD	16.0571	15.9268	16.0258	16.0726	15.9911	15.8979	1.10636	1.04556	0.980131			+	P43251;P43251-2;P43251-3;P43251-4
	P01042	KNG1	20.753	20.7821	20.8337	20.8398	20.8028	20.728	1.04086	1.01447	0.963252			+	P01042
	P09172	DBH	14.2515	14.2197	14.03	14.3718	14.2144	14.1636	1.11114	0.996324	0.961837			+	P09172
	O00187	MASP2	15.1066	15.271	15.3508	15.4101	15.5575	15.2058	1.10126	1.21965	0.955798			+	O00187
	P04003	C4BPA	19.7859	19.6594	19.8248	19.7937	19.6568	19.575	1.09757	0.998175	0.943146	+	+	+	P04003
	E7EQB2	LTF	23.6873	23.4488	23.5302	23.5029	23.4023	23.3503	1.03822	0.968298	0.934003		+		E7EQB2;E7ER44;P02788
	P02763	ORM1	21.9177	22.0322	22.1326	22.201	22.231	21.9301	1.1241	1.14776	0.931704			+	P02763
	F5H8B0	F7	13.6544	13.6651	13.5798	13.5955	13.799	13.5556	0.952906	1.09728	0.926933	+	+	+	F5H8B0;P08709;P08709-2
	P07360	C8G	16.1814	16.1449	16.2526	16.2105	16.1241	16.0236	1.04649	0.985678	0.919383	+	+		P07360
	Q9UGM5	FETUB	15.7658	15.7932	15.8166	15.6787	15.6766	15.6709	0.923712	0.922382	0.918728			+	Q9UGM5;Q9UGM5-2
	P00747	PLG	20.2423	20.21	20.319	20.2298	20.1446	20.0833	1.01376	0.955664	0.915901	+			P00747
	P02748	C9	17.6724	17.7629	17.6715	17.599	17.4777	17.6327	0.892606	0.820607	0.913713			+	P02748
	P01011	SERPINA3	19.2583	19.4146	19.3082	19.3089	19.3726	19.267	0.929395	0.971315	0.902751		+		P01011
	Q14520	HABP2	15.8271	15.8603	15.8702	15.8001	15.6539	15.7043	0.959157	0.866708	0.89754	+	+	+	Q14520;Q14520-2
	A0A0S2Z4L3	PROS1	18.0247	18.0006	18.0307	18.0363	18.0178	17.8329	1.02505	1.01197	0.890231	+	+	+	A0A0S2Z4L3;A0A3B3ISJ1;P07225
	P07358	C8B	16.263	16.1896	16.2382	16.1942	16.097	16.0175	1.00316	0.937835	0.887571	+			P07358
	E9PHK0	CLEC3B	16.3414	16.2274	16.1064	16.0072	15.9021	16.054	0.858424	0.798086	0.886728	+	+		E9PHK0;P05452
	P20851	C4BPB	17.1306	16.9599	17.1305	17.0579	17.0388	16.7828	1.07029	1.0562	0.884467	+	+	+	P20851;P20851-2
	D6RF35	GC	19.9784	19.9327	19.9479	19.8587	19.831	19.747	0.949997	0.931957	0.87924	+	+		D6RF35;P02774;P02774-3
	E7ETH0	CFI	18.2937	18.3583	18.3706	18.3932	18.3381	18.1597	1.02451	0.986087	0.871443	+	+		E7ETH0;G3XAM2;P05156
	P02768	ALB	27.1557	27.0846	27.0257	26.9689	26.9037	26.8855	0.922916	0.88215	0.871107	+	+		P02768
	P00740	F9	15.6352	15.6659	15.7604	15.7561	15.6369	15.4505	1.06451	0.980074	0.861272	+	+	+	P00740
	P02749	APOH	21.1139	21.195	21.1536	21.1744	21.0745	20.9736	0.985823	0.9199	0.857727	+	+		P02749
	P22792	CPN2	17.2051	17.0829	17.1041	17.1212	17.0075	16.8608	1.02691	0.949106	0.857309	+			P22792
	P04004	VTN	18.9859	19.1081	19.1033	19.1157	19.0719	18.8847	1.00526	0.975219	0.856552	+			P04004
	Q14624	ITIH4	19.798	19.8347	19.7467	19.6455	19.5742	19.591	0.877088	0.834802	0.844575	+	+	+	Q14624
	P08697	SERPINF2	18.3527	18.2601	18.2761	18.1728	18.0934	17.9999	0.941288	0.890874	0.834954	+	+		P08697
	P02790	HPX	22.4809	22.4538	22.4248	22.3666	22.3458	22.192	0.941381	0.927891	0.834092	+	+		P02790
	P19823	ITIH2	17.6717	17.5176	17.5612	17.4276	17.3897	17.2548	0.939521	0.915165	0.833446	+	+		P19823
	P02647	APOA1	22.9482	22.997	22.8617	22.8449	22.7403	22.7325	0.899912	0.836968	0.832442	+	+		P02647
	P02652	APOA2	21.6701	21.7371	21.6489	21.6723	21.6591	21.4686	0.956108	0.947394	0.8302	+	+	+	P02652;V9GYM3
	Q7Z7M9	GALNT5	18.3308	18.3623	18.2787	18.1876	18.1075	18.0911	0.885993	0.838132	0.828627	+			Q7Z7M9
	P04114	APOB	20.6042	20.6399	20.4878	20.4562	20.3547	20.3433	0.880423	0.820609	0.814149	+			P04114
	P01019	AGT	17.7645	17.7427	17.6972	17.7349	17.7675	17.4432	0.99456	1.0173	0.812497	+		+	P01019
	A0A087WSY5	CPB2	14.5756	14.7018	14.6329	14.5453	14.562	14.3819	0.897216	0.907671	0.801132	+			A0A087WSY5;Q96IY4
	F2Z2G4	WFDC3	19.3585	19.4401	19.2995	19.2588	19.2714	19.1138	0.881936	0.889652	0.797622	+			F2Z2G4;F2Z2G5;Q8IUB2
	P15169	CPN1	15.0949	15.0255	14.9355	14.8964	14.9947	14.6897	0.914356	0.978823	0.792303	+			P15169
	P13671	C6	16.8167	16.784	16.7412	16.6711	16.4422	16.4415	0.924723	0.789021	0.788668	+	+		P13671
	P25311	AZGP1	19.2767	19.308	19.1891	19.0999	19.0298	18.9378	0.8657	0.824644	0.773712	+	+		P25311
	P10909-6	CLU	19.3547	19.4247	19.3386	19.3156	19.2315	19.0533	0.927172	0.874679	0.773026	+	+		P10909-6
	G3V2W1	SERPINA10	14.0109	14.1607	14.1305	14.1043	14.0026	13.779	0.961644	0.896175	0.767527	+	+	+	G3V2W1;Q9UK55
	P02775	PPBP	15.1308	15.0218	15.4731	15.3242	15.2348	14.6269	1.23325	1.15912	0.760583	+	+		P02775
	A0A182DWH7	SELENOP	16.8183	16.6369	16.4108	16.191	15.9876	16.2234	0.734119	0.637588	0.750794	+		+	A0A182DWH7;P49908
	A0A0U1RR20	PRG4	14.2545	14.2808	14.4115	14.3659	13.9902	13.8555	1.06072	0.81756	0.744669	+	+	+	A0A0U1RR20;Q92954;Q92954-2;Q92954-3;Q92954-4;Q92954-5;Q92954-6
	D6RAR4	HGFAC	15.1325	15.2029	15.1764	15.1575	14.7971	14.7635	0.968979	0.754833	0.737414	+	+		D6RAR4;Q04756
	P22891	PROZ	15.1021	15.0409	15.1242	14.9545	14.7903	14.5966	0.941846	0.840557	0.734946	+	+		P22891;P22891-2
	P0C0L5	C4B_2	19.6619	19.7822	19.7061	19.7105	19.5307	19.3175	0.951518	0.839998	0.724578	+	+		P0C0L5
	O95445	APOM	17.8236	17.8897	17.7902	17.6859	17.7359	17.4069	0.868297	0.898904	0.715608	+	+		O95445
	P00488	F13A1	16.248	16.2799	16.211	16.1377	15.9264	15.7738	0.906109	0.782678	0.704128	+	+		P00488
	P19652	ORM2	20.4987	20.5739	20.5261	20.4612	20.3905	20.0648	0.924848	0.880637	0.702636	+	+	+	P19652
	O95445-2	APOM	18.4297	18.5156	18.4137	18.3028	18.1693	18.0052	0.862827	0.786569	0.701987	+	+		O95445-2;Q5SRP5
	P29622	SERPINA4	16.4772	16.5477	16.4639	16.3969	16.2894	16.0355	0.900767	0.83609	0.701146	+	+	+	P29622
	P27169	PON1	19.5716	19.4283	19.4323	19.3113	18.918	18.914	0.922104	0.702068	0.700117	+	+		P27169
	P19827	ITIH1	18.7011	18.6853	18.664	18.4968	18.3047	18.1699	0.877497	0.768133	0.6996	+	+		P19827
	A0A0A0MRJ7	F5	14.6616	14.7569	14.7609	14.6113	14.5455	14.2291	0.904005	0.863752	0.693637	+	+		A0A0A0MRJ7;P12259
	P35542	SAA4	19.0267	19.203	19.0646	19.0746	18.7418	18.6717	0.914864	0.726375	0.691966	+	+		P35542
	Q15166	PON3	14.5077	14.4389	14.2297	14.0755	14.1325	13.9026	0.777323	0.808688	0.689551	+	+		Q15166
	B0YIW2	APOC3	20.6806	20.7149	20.6925	20.6838	20.4052	20.1722	0.978676	0.80681	0.686495	+	+		B0YIW2;P02656
	P01008	SERPINC1	20.1621	20.1618	20.0181	19.9182	19.8211	19.6076	0.844602	0.78963	0.681025	+	+		P01008
	Q9UHG3	PCYOX1	12.6124	12.968	12.7919	12.6766	12.7326	12.4122	0.8171	0.84949	0.680293	+			Q9UHG3
	O75636	FCN3	16.6027	16.7071	16.7721	16.8613	16.7965	16.1507	1.11281	1.06389	0.679984	+	+	+	O75636
	Q9UIQ6	LNPEP	14.3153	14.3719	14.3827	14.3362	13.9673	13.8014	0.975517	0.755436	0.673386	+	+		Q9UIQ6;Q9UIQ6-2;Q9UIQ6-3
	P00734	F2	20.0531	20.0868	19.9801	19.8552	19.7171	19.5064	0.851683	0.773955	0.668784	+	+		P00734
	P02743	APCS	18.3088	18.3321	18.4186	18.3072	18.0853	17.7507	0.982917	0.842758	0.668325	+	+		P02743
	P80108	GPLD1	16.315	16.3489	16.3262	16.1961	15.9416	15.7509	0.899501	0.754009	0.660649	+	+		P80108
	P07996	THBS1	13.7528	13.7601	14.2207	13.9814	14.0447	13.1516	1.16584	1.21807	0.65591	+	+		P07996
	J3KNB4	CAMP	11.9114	12.1567	11.9176	11.9319	11.4816	11.5133	0.855706	0.626282	0.640188	+			J3KNB4;P49913
	H0YAC1	KLKB1	17.9207	17.8008	17.8159	17.6686	17.4895	17.1537	0.912441	0.805942	0.638598	+	+	+	H0YAC1;P03952
	P02766	TTR	16.9911	17.0224	16.8972	16.625	16.4061	16.3487	0.759181	0.652314	0.626867	+	+		P02766
	K7ER74	APOC4-APOC2	19.4687	19.5402	19.6057	19.6581	19.2051	18.8404	1.08513	0.792726	0.615636	+	+	+	K7ER74
	P35858	IGFALS	15.4669	15.455	15.2053	15.0383	14.9719	14.7267	0.749129	0.715424	0.603596	+			P35858;P35858-2
	P03951	F11	14.2832	14.2891	14.1986	13.9614	13.6581	13.5567	0.796812	0.645736	0.6019	+	+		P03951;P03951-2
	E7END6	PROC	15.3224	15.3392	15.2529	15.1038	14.8582	14.5874	0.849417	0.716444	0.593836	+	+		E7END6;P04070;P04070-2
	K7ERI9	APOC1	20.1617	20.3153	20.0604	20.0137	19.7194	19.5097	0.81135	0.661657	0.572123	+	+		K7ERI9;P02654
	O14791	APOL1	17.1906	17.2497	17.305	17.1591	16.9728	16.4416	0.939134	0.825391	0.571146	+	+	+	O14791;O14791-2
	P0C0L4	C4A	17.534	17.8808	17.8047	17.7613	17.3508	17.0643	0.920501	0.692529	0.567823	+			P0C0L4
	P06276	BCHE	15.9866	15.9503	15.9282	15.7808	15.4312	15.1286	0.889165	0.697775	0.565778	+	+		P06276
	P04180	LCAT	15.8231	15.8392	15.7902	15.6115	15.2468	15.0105	0.853983	0.663259	0.563032	+	+		P04180
	Q13790	APOF	16.4613	16.5012	16.2411	15.979	15.7742	15.66	0.696311	0.604154	0.558159	+	+	+	Q13790
	P05546	SERPIND1	18.5353	18.6954	18.7235	18.5705	18.297	17.8386	0.917021	0.758685	0.552155	+	+		P05546
	P00742	F10	15.2597	15.4016	15.3056	15.2727	14.9687	14.5332	0.914541	0.740762	0.547752	+	+	+	P00742
	P02753	RBP4	19.7512	19.7504	19.8002	19.5473	19.3011	18.8552	0.868687	0.732386	0.537686	+	+	+	P02753;Q5VY30
	P55056	APOC4	15.0491	14.9988	14.9321	14.8318	14.2873	14.068	0.8907	0.610723	0.524588	+	+		P55056
	Q15485	FCN2	14.5788	14.6606	14.507	14.3599	14.0544	13.7279	0.811839	0.656901	0.523883	+	+		Q15485;Q15485-2
	O75460	ERN1	19.5664	19.8802	20.0143	19.9079	19.5812	18.7693	1.01941	0.812827	0.463025	+	+		O75460
	P00739	HPR	18.1278	18.3544	18.2527	18.0516	17.7804	17.2354	0.810687	0.67178	0.460433	+	+		P00739;P00739-2
	A0A0A0MRE5	ASAP1	15.1956	15.1152	14.9586	14.6762	14.0081	13.8705	0.737607	0.464222	0.421984	+	+		A0A0A0MRE5;H0YBF7;Q9ULH1;Q9ULH1-2
	P00738	HP	22.8926	23.1892	23.292	23.1922	22.8521	21.9096	1.00212	0.791667	0.411902	+	+		P00738
	Q96KN2	CNDP1	14.9345	14.6597	14.5992	14.2975	13.5339	13.3742	0.777968	0.458271	0.410246	+	+		Q96KN2
	A6XND0	IGFBP3	16.0799	16.0125	15.9422	15.2948	14.7565	14.5895	0.60806	0.418692	0.372933	+	+		A6XND0;A6XND1;B3KWK7;P17936;P17936-2

## Sheet: Supplementary Table 8
	Supplementary Table 8. Significantly differentially abundant proteins in ANCOVA of plasma proteomics data in the subset of 79 samples where paired liver proteomes were also measured.
	Leading Protein ID	Gene name	Mean protein level at stage F0 (Log2 intensity)	Mean protein level at stage F1 (Log2 intensity)	Mean protein level at stage F2 (Log2 intensity)	Mean protein level at stage F3 (Log2 intensity)	Mean protein level at stage F4 (Log2 intensity)	Fold change (F2/F0)	Fold change (F3/F0)	Fold change (F4/F0)	ANCOVA significant fibrosis	ANCOVA significant inflammation	ANCOVA significant steatosis	Protein IDs
	A0A087WXX2	ALDOB	12.883	12.6165	13.9476	13.3534	12.3034	2.0916	1.38548	0.669154			+	A0A087WXX2;A0A3B3IS80;P05062	Note:
	A0A0A0MRJ7	F5	14.7454	14.7539	14.5708	14.6398	14.2904	0.885984	0.929408	0.729483	+			A0A0A0MRJ7;P12259	1. Log2-transformed mean protein level in F0-F4 are shown; F4/F0 was calculated based on values before log2-transformation.
	A0A0B4J231	IGLL5	22.1196	21.9818	22.2171	22.5757	22.7057	1.06996	1.37185	1.50121	+			A0A0B4J231;B9A064	2. Proteins significant in each ANCOVA analysis was indicated with "+".
	A0A0G2JMB2	IGHA2	21.4201	21.3942	21.6514	22.1809	22.4993	1.17388	1.69446	2.11292	+			A0A0G2JMB2
	A0A0U1RQV3	EFEMP1	13.8447	14.3182	14.6155	15.2471	15.4568	1.70613	2.64326	3.05679	+			A0A0U1RQV3;Q12805;Q12805-2;Q12805-3;Q12805-4;Q12805-5
	A0A140T8Y3	TNXB	12.6148	13.091	13.2038	13.7563	13.6011	1.50418	2.20608	1.9811	+			A0A140T8Y3;A0A140T8Z8;A0A140T902;A0A140T9C0;A0A140TA33;A0A140TA41;A0A140TA52;A0A3B3ISX9;P22105;P22105-1;P22105-4
	A0A286YEY1	IGHA1	23.373	23.0898	23.4557	24.1027	24.2277	1.05901	1.65827	1.8084	+			A0A286YEY1;P01876
	E7END6	PROC	15.5269	15.2697	15.1233	14.8298	14.7066	0.755948	0.616818	0.566311	+			E7END6;P04070;P04070-2
	H0YAC1	KLKB1	17.9485	17.8627	17.7028	17.5726	17.3553	0.843409	0.770643	0.662896	+			H0YAC1;P03952
	I3L145	SHBG	15.787	15.4087	15.8169	16.7722	16.3992	1.02093	1.97958	1.52865	+			I3L145;P04278
	O00391	QSOX1	14.2642	14.1486	14.5414	14.9811	15.0792	1.21185	1.64374	1.75935	+			O00391
	O14791	APOL1	17.2447	17.4147	17.2084	17.0777	16.4799	0.97515	0.890706	0.58852	+			O14791;O14791-2
	O75460	ERN1	19.7697	19.9843	19.9247	19.6702	18.602	1.11343	0.933353	0.445116	+			O75460
	O75636	FCN3	16.8219	16.7957	16.9123	16.8235	16.0516	1.06465	1.00106	0.586275	+		+	O75636
	P00734	F2	20.0517	20.0596	19.8944	19.6549	19.6002	0.896709	0.759549	0.731296	+			P00734
	P00739	HPR	18.3151	18.3508	17.9468	17.8546	17.2412	0.774709	0.726777	0.475063	+			P00739;P00739-2
	P01008	SERPINC1	20.2009	20.0582	19.8654	19.8549	19.6965	0.792527	0.786788	0.704975	+			P01008
	P01023	A2M	21.7935	21.8192	22.1266	22.3596	22.6378	1.25975	1.48057	1.79536	+			P01023
	P01700	IGLV1-47	19.5324	19.4906	19.6464	20.1613	20.2065	1.08219	1.5463	1.59552	+			P01700
	P01780	IGHV3-7	20.7335	20.8409	20.9778	21.4313	21.5247	1.18456	1.62209	1.73052	+			P01780
	P01782	IGHV3-9;IGHV3-43D	17.3929	17.3545	17.2549	17.9809	18.0749	0.908803	1.50314	1.60436	+			P01782;P0DP04
	P02743	APCS	18.204	18.4483	18.2596	18.0309	17.8194	1.03923	0.886934	0.765952	+			P02743
	P02766	TTR	17.1277	16.9676	16.5488	16.4507	16.3905	0.66949	0.625452	0.599905	+			P02766
	P03951	F11	14.2092	14.3009	13.9609	13.7445	13.8616	0.841904	0.724659	0.785905	+			P03951;P03951-2
	P04180	LCAT	15.8844	15.823	15.6054	15.1897	15.2157	0.824142	0.617841	0.62908	+			P04180
	P04275	VWF	13.2965	12.041	12.9698	13.5257	13.7786	0.797369	1.17217	1.39673	+			P04275
	P05546	SERPIND1	18.6245	18.8142	18.5725	18.175	17.92	0.964597	0.732285	0.613659	+			P05546
	P06276	BCHE	16.071	16.0315	15.829	15.4325	15.0376	0.845589	0.642387	0.488556	+			P06276
	P07996	THBS1	13.5367	14.2997	14.0753	12.4544	12.912	1.45253	0.472259	0.648529	+			P07996
	P08253	MMP2	11.751	12.6361	12.9549	13.3953	13.3796	2.30368	3.12596	3.09227	+			P08253;P08253-2;P08253-3
	P0DOY2	IGLC2	24.0001	23.9234	24.0522	24.5335	24.6252	1.03673	1.44733	1.54233	+			P0DOY2
	P10643	C7	16.4841	16.5039	17.3265	18.1093	18.243	1.79299	3.08477	3.3843	+	+		P10643
	P12955	PEPD	13.7477	13.8803	14.0571	13.9588	14.06	1.23919	1.15758	1.24174			+	P12955
	P19320	VCAM1	12.0483	12.2547	12.2697	13.2717	13.9807	1.16587	2.33492	3.81684	+			P19320
	P19827	ITIH1	18.8373	18.7334	18.478	18.2012	18.4623	0.77953	0.643442	0.771091	+			P19827
	P23142	FBLN1	15.8835	15.8205	16.0159	16.4239	16.5621	1.09615	1.45437	1.60064	+			P23142
	P29622	SERPINA4	16.6864	16.5103	16.4393	16.4216	15.9632	0.842606	0.832336	0.605737	+			P29622
	P33151	CDH5	14.3225	14.3091	14.4498	14.7313	15.0779	1.09224	1.32762	1.68807	+			P33151
	P43251	BTD	15.8907	16.1224	16.1087	15.8438	15.9756	1.16313	0.967969	1.06057	+			P43251;P43251-2;P43251-3;P43251-4
	P55056	APOC4	15.0853	15.0267	14.6386	13.8056	13.9643	0.733725	0.411902	0.459773	+			P55056
	P55058	PLTP	14.8767	15.0026	15.2641	15.3317	15.6633	1.30804	1.37083	1.72499	+			P55058
	Q08380	LGALS3BP	15.3975	15.6123	16.2933	16.6199	16.8447	1.86068	2.33341	2.72688	+			Q08380
	Q15485	FCN2	14.6757	14.4071	14.3282	13.3824	12.8025	0.785974	0.40801	0.272975	+			Q15485;Q15485-2
	Q15582	TGFBI	14.1624	14.1867	14.6353	15.0043	14.6734	1.38789	1.79236	1.42504	+			Q15582
	Q96KN2	CNDP1	14.8437	14.7622	14.3153	13.5736	13.8587	0.693356	0.414644	0.505218	+			Q96KN2

## Sheet: Supplementary Table 9
	Supplementary Table 9. Proteins significantly correlated to fibrosis stages in the plasma proteome.
	Leading Protein ID	Gene name	Number of observations (n)	Spearman's correlation coefficient Rho	CI95%	p-value	-Log pvalue'	qvalue corrected by Bonjamini-Hochberg	predicted to be secreted according to the Human Protein Atlas	Uniprot IDs
	P10643	C7	348	0.732268	[0.68 0.78]	7.52066e-59	58.1237	2.33893e-56	secreted	P10643
	O00391	QSOX1	348	0.59903	[0.53 0.66]	8.78267e-35	34.0564	1.36571e-32	secreted	O00391
	Q08380	LGALS3BP	348	0.580741	[0.51 0.65]	2.55734e-32	31.5922	2.65111e-30	secreted	Q08380
	A0A0U1RQV3	EFEMP1	348	0.538052	[0.46 0.61]	3.91782e-27	26.407	3.04611e-25	secreted	A0A0U1RQV3;Q12805;Q12805-2;Q12805-3;Q12805-4;Q12805-5
	P08253	MMP2	348	0.511787	[0.43 0.59]	2.71485e-24	23.5663	1.0554e-22	secreted	P08253;P08253-2;P08253-3
	P19320	VCAM1	348	0.506879	[0.42 0.58]	8.6627e-24	23.0623	2.6941e-22		P19320
	P01023	A2M	348	0.504507	[0.42 0.58]	1.50796e-23	22.8216	4.26341e-22	secreted	P01023
	P51884	LUM	348	0.49343	[0.41 0.57]	1.89546e-22	21.7223	4.9124e-21	secreted	P51884
	Q15582	TGFBI	348	0.461943	[0.37 0.54]	1.55945e-19	18.807	2.69439e-18	secreted	Q15582
	A0A0B4J231	IGLL5	348	0.452289	[0.36 0.53]	1.06679e-18	17.9719	1.65885e-17		A0A0B4J231;B9A064
	P01700	IGLV1-47	348	0.440359	[0.35 0.52]	1.05711e-17	16.9759	1.41413e-16		P01700
	P01780	IGHV3-7	348	0.440191	[0.35 0.52]	1.09129e-17	16.9621	1.41413e-16		P01780
	Q9Y6R7	FCGBP	348	0.433913	[0.34 0.52]	3.5178e-17	16.4537	4.37615e-16	secreted	Q9Y6R7
	P01591	JCHAIN	348	0.433433	[0.34 0.52]	3.84304e-17	16.4153	4.59687e-16	secreted	P01591
	P01833	PIGR	348	0.426414	[0.34 0.51]	1.3797e-16	15.8602	1.4796e-15		P01833
	P23142	FBLN1	348	0.423719	[0.33 0.51]	2.23644e-16	15.6504	2.31844e-15	secreted	P23142
	P01834	IGKC	348	0.423463	[0.33 0.51]	2.34086e-16	15.6306	2.34842e-15		P01834
	P0DOY2	IGLC2	348	0.413191	[0.32 0.5 ]	1.4162e-15	14.8489	1.2584e-14		P0DOY2
	E9PEK4	CSF1R	348	0.412869	[0.32 0.5 ]	1.4969e-15	14.8248	1.29316e-14	secreted	E9PEK4;P07333
	P55058	PLTP	348	0.411642	[0.32 0.5 ]	1.84781e-15	14.7333	1.55316e-14	secreted	P55058
	A0A0J9YY99		348	0.407382	[0.32 0.49]	3.81475e-15	14.4185	3.12207e-14		A0A0J9YY99
	P33151	CDH5	348	0.403591	[0.31 0.49]	7.20843e-15	14.1422	5.21354e-14	secreted	P33151
	P06331	IGHV4-34	348	0.402661	[0.31 0.49]	8.41618e-15	14.0749	5.81652e-14		P06331
	A0A0C4DH38	IGHV5-51	348	0.402287	[0.31 0.49]	8.95564e-15	14.0479	6.05479e-14		A0A0C4DH38
	P01714	IGLV3-19	348	0.399302	[0.31 0.48]	1.46658e-14	13.8337	9.70441e-14		P01714
	A0A286YEY1	IGHA1	348	0.397868	[0.3 0.48]	1.85538e-14	13.7316	1.1776e-13		A0A286YEY1;P01876
	P01717	IGLV3-25	348	0.39697	[0.3 0.48]	2.14869e-14	13.6678	1.33648e-13		P01717
	A0A0A0MS08	IGHG1	348	0.395664	[0.3 0.48]	2.65722e-14	13.5756	1.62038e-13		A0A0A0MS08;P01857
	H7BY35	RYR2	348	0.395493	[0.3 0.48]	2.73223e-14	13.5635	1.63409e-13		H7BY35;Q92736;Q92736-2
	Q9BWP8-10	COLEC11	348	0.393057	[0.3 0.48]	4.05067e-14	13.3925	2.3769e-13	secreted	Q9BWP8-10
	A0A0G2JMB2	IGHA2	348	0.392352	[0.3 0.48]	4.53655e-14	13.3433	2.61271e-13		A0A0G2JMB2
	P01597	IGKV1-39;IGKV1D-39	348	0.391957	[0.3 0.48]	4.83344e-14	13.3157	2.70282e-13		P01597;P04432
	P01782	IGHV3-9;IGHV3-43D	348	0.391915	[0.3 0.48]	4.86681e-14	13.3128	2.70282e-13		P01782;P0DP04
	A0A0C4DH73	IGKV1-12;IGKV1D-12	348	0.387276	[0.29 0.47]	1.01805e-13	12.9922	5.55465e-13		A0A0C4DH73;P01611
	Q9Y5Y7	LYVE1	348	0.385404	[0.29 0.47]	1.36665e-13	12.8643	7.32808e-13		Q9Y5Y7
	E7EX60	NRP1	348	0.372879	[0.28 0.46]	9.35123e-13	12.0291	4.64253e-12	secreted	E7EX60;E9PEP6;O14786;O14786-2;O14786-3;Q5T7F0
	A0A075B6K5	IGLV3-9	348	0.372841	[0.28 0.46]	9.40447e-13	12.0267	4.64253e-12		A0A075B6K5
	P01721	IGLV6-57	348	0.371406	[0.28 0.46]	1.16613e-12	11.9333	5.66666e-12		P01721
	A0A0B4J2B5	IGHV3OR16-9	348	0.371059	[0.28 0.46]	1.22821e-12	11.9107	5.87651e-12		A0A0B4J2B5;S4R460
	O43866	CD5L	348	0.360315	[0.26 0.45]	5.93179e-12	11.2268	2.75341e-11	secreted	O43866
	A0A0A0MRZ8	IGKV3D-11;IGKV3-11	348	0.353117	[0.26 0.44]	1.64947e-11	10.7827	7.43457e-11		A0A0A0MRZ8;P04433
	A0A0C4DH67	IGKV1-8	348	0.346545	[0.25 0.44]	4.10313e-11	10.3869	1.79729e-10		A0A0C4DH67
	A0A140T8Y3	TNXB	348	0.346203	[0.25 0.44]	4.29993e-11	10.3665	1.85733e-10	secreted	A0A140T8Y3;A0A140T8Z8;A0A140T902;A0A140T9C0;A0A140TA33;A0A140TA41;A0A140TA52;A0A3B3ISX9;P22105;P22105-1;P22105-4
	A0A0B4J1V0	IGHV3-15	348	0.343203	[0.25 0.43]	6.46877e-11	10.1892	2.75587e-10		A0A0B4J1V0
	P01601	IGKV1D-16	348	0.342651	[0.25 0.43]	6.97112e-11	10.1567	2.92766e-10		P01601
	A0A075B6P5	IGKV2-28;IGKV2D-28	348	0.342345	[0.25 0.43]	7.26492e-11	10.1388	2.97288e-10		A0A075B6P5;P01615
	P01599	IGKV1-17	348	0.34193	[0.24 0.43]	7.68359e-11	10.1144	3.10337e-10		P01599
	A0A0C4DH35	IGHV3-35	348	0.339647	[0.24 0.43]	1.04401e-10	9.98129	4.10997e-10		A0A0C4DH35
	A0A2Q2TTZ9	IGKV1D-33	348	0.338046	[0.24 0.43]	1.29242e-10	9.8886	4.96225e-10		A0A2Q2TTZ9
	P06312	IGKV4-1	348	0.333945	[0.24 0.42]	2.22058e-10	9.65353	8.42196e-10		P06312
	A0A075B7D8	IGHV3OR15-7	348	0.333695	[0.24 0.42]	2.29456e-10	9.6393	8.59767e-10		A0A075B7D8
	I3L145	SHBG	348	0.332104	[0.23 0.42]	2.82408e-10	9.54912	1.04558e-09	secreted	I3L145;P04278
	P01743	IGHV1-46	348	0.330544	[0.23 0.42]	3.45817e-10	9.46115	1.25057e-09		P01743
	A0A0J9YX35	IGHV3-64D	348	0.3252	[0.23 0.42]	6.86011e-10	9.16367	2.45229e-09		A0A0J9YX35
	P01703	IGLV1-40	348	0.323863	[0.23 0.42]	8.12511e-10	9.09017	2.87149e-09		P01703
	P01701	IGLV1-51	348	0.321554	[0.22 0.41]	1.0863e-09	8.96405	3.79594e-09		P01701
	P01624	IGKV3-15	348	0.319222	[0.22 0.41]	1.45307e-09	8.83771	4.912e-09		P01624
	P04275	VWF	348	0.31857	[0.22 0.41]	1.57539e-09	8.80261	5.26824e-09	secreted	P04275
	A0A075B6K4	IGLV3-10	348	0.315689	[0.22 0.41]	2.24672e-09	8.64845	7.4333e-09		A0A075B6K4
	A0A075B7D4	IGKV1OR2-108	348	0.315199	[0.22 0.41]	2.38564e-09	8.6224	7.80982e-09		A0A075B7D4
	P01619	IGKV3-20	348	0.313262	[0.21 0.41]	3.02132e-09	8.5198	9.78783e-09		P01619
	P80748	IGLV3-21	348	0.310695	[0.21 0.4 ]	4.1206e-09	8.38504	1.30766e-08		P80748
	P23083	IGHV1-2	348	0.308441	[0.21 0.4 ]	5.39802e-09	8.26777	1.67878e-08		P23083
	P61769	B2M	348	0.307581	[0.21 0.4 ]	5.97995e-09	8.2233	1.84135e-08	secreted	P61769
	A0A0C4DH31	IGHV1-18	348	0.305802	[0.21 0.4 ]	7.38403e-09	8.13171	2.23874e-08		A0A0C4DH31
	A0A075B6J9	IGLV2-18	348	0.303769	[0.2 0.4]	9.37929e-09	8.02783	2.80477e-08		A0A075B6J9
	P01009	SERPINA1	348	0.301269	[0.2 0.39]	1.25569e-08	7.90112	3.68415e-08	secreted	P01009
	P35542	SAA4	348	-0.303452	[-0.4 -0.2]	9.73505e-09	8.01166	2.88343e-08	secreted	P35542
	P00740	F9	348	-0.305767	[-0.4 -0.21]	7.41447e-09	8.12992	2.23874e-08	secreted	P00740
	P00738	HP	348	-0.309823	[-0.4 -0.21]	4.57568e-09	8.33954	1.43741e-08	secreted	P00738
	P80108	GPLD1	348	-0.311859	[-0.4 -0.21]	3.58094e-09	8.446	1.14811e-08	secreted	P80108
	P27169	PON1	348	-0.319926	[-0.41 -0.22]	1.33119e-09	8.87576	4.54946e-09	secreted	P27169
	O75460	ERN1	348	-0.321213	[-0.41 -0.22]	1.13367e-09	8.94551	3.91746e-09	secreted	O75460
	Q7Z7M9	GALNT5	348	-0.331434	[-0.42 -0.23]	3.0811e-10	9.51129	1.12732e-09		Q7Z7M9
	P25311	AZGP1	348	-0.338845	[-0.43 -0.24]	1.16196e-10	9.93481	4.5171e-10	secreted	P25311
	P19652	ORM2	348	-0.339855	[-0.43 -0.24]	1.01532e-10	9.9934	4.04825e-10	secreted	P19652
	D6RAR4	HGFAC	348	-0.342557	[-0.43 -0.25]	7.06028e-11	10.1512	2.92766e-10	secreted	D6RAR4;Q04756
	A0A0U1RR20	PRG4	348	-0.350895	[-0.44 -0.25]	2.24978e-11	10.6479	9.99546e-11	secreted	A0A0U1RR20;Q92954;Q92954-2;Q92954-3;Q92954-4;Q92954-5;Q92954-6
	P10909-6	CLU	348	-0.35395	[-0.44 -0.26]	1.46723e-11	10.8335	6.7104e-11	secreted	P10909-6
	K7ER74	APOC4-APOC2	348	-0.370531	[-0.46 -0.28]	1.3288e-12	11.8765	6.26147e-12		K7ER74
	P00742	F10	348	-0.375727	[-0.46 -0.28]	6.08255e-13	12.2159	3.1011e-12	secreted	P00742
	P29622	SERPINA4	348	-0.376437	[-0.46 -0.28]	5.46039e-13	12.2628	2.8303e-12	secreted	P29622
	A0A0A0MRJ7	F5	348	-0.382399	[-0.47 -0.29]	2.18452e-13	12.6606	1.1515e-12	secreted	A0A0A0MRJ7;P12259
	P00739	HPR	348	-0.398885	[-0.48 -0.31]	1.57062e-14	13.8039	1.01763e-13	secreted	P00739;P00739-2
	P55056	APOC4	348	-0.402937	[-0.49 -0.31]	8.03747e-15	14.0949	5.68103e-14	secreted	P55056
	O95445-2	APOM	348	-0.403649	[-0.49 -0.31]	7.13828e-15	14.1464	5.21354e-14	secreted	O95445-2;Q5SRP5
	A0A0A0MRE5	ASAP1	348	-0.403974	[-0.49 -0.31]	6.76219e-15	14.1699	5.12937e-14		A0A0A0MRE5;H0YBF7;Q9ULH1;Q9ULH1-2
	P02766	TTR	348	-0.404974	[-0.49 -0.31]	5.72038e-15	14.2426	4.44759e-14	secreted	P02766
	P13671	C6	348	-0.405894	[-0.49 -0.31]	4.90154e-15	14.3097	3.90867e-14	secreted	P13671
	A6XND0	IGFBP3	348	-0.415054	[-0.5 -0.32]	1.02641e-15	14.9887	9.38867e-15	secreted	A6XND0;A6XND1;B3KWK7;P17936;P17936-2
	K7ERI9	APOC1	348	-0.421726	[-0.51 -0.33]	3.18764e-16	15.4965	3.00411e-15	secreted	K7ERI9;P02654
	O14791	APOL1	348	-0.423206	[-0.51 -0.33]	2.45061e-16	15.6107	2.38169e-15	secreted	O14791;O14791-2
	P06276	BCHE	348	-0.427963	[-0.51 -0.34]	1.04337e-16	15.9816	1.15889e-15	secreted	P06276
	P19827	ITIH1	348	-0.429125	[-0.51 -0.34]	8.45144e-17	16.0731	9.7348e-16	secreted	P19827
	Q13790	APOF	348	-0.44503	[-0.53 -0.36]	4.35312e-18	17.3612	6.15372e-17	secreted	Q13790
	P01008	SERPINC1	348	-0.447729	[-0.53 -0.36]	2.59069e-18	17.5866	3.83669e-17	secreted	P01008
	Q15485	FCN2	348	-0.461306	[-0.54 -0.37]	1.77362e-19	18.7511	2.90313e-18	secreted	Q15485;Q15485-2
	P02743	APCS	348	-0.463637	[-0.54 -0.38]	1.10577e-19	18.9563	2.0229e-18	secreted	P02743
	Q96KN2	CNDP1	348	-0.464792	[-0.54 -0.38]	8.73743e-20	19.0586	1.69834e-18	secreted	Q96KN2
	P02753	RBP4	348	-0.466431	[-0.55 -0.38]	6.24642e-20	19.2044	1.29509e-18	secreted	P02753;Q5VY30
	P05546	SERPIND1	348	-0.474296	[-0.55 -0.39]	1.21635e-20	19.9149	2.70203e-19	secreted	P05546
	H0YAC1	KLKB1	348	-0.487672	[-0.56 -0.4 ]	6.81595e-22	21.1665	1.63059e-20	secreted	H0YAC1;P03952
	P03951	F11	348	-0.509756	[-0.58 -0.43]	4.39758e-24	23.3568	1.51961e-22	secreted	P03951;P03951-2
	P04180	LCAT	348	-0.529328	[-0.6 -0.45]	3.66566e-26	25.4358	1.6286e-24	secreted	P04180
	E7END6	PROC	348	-0.53248	[-0.6 -0.45]	1.64658e-26	25.7834	8.53478e-25	secreted	E7END6;P04070;P04070-2
	P00734	F2	348	-0.535793	[-0.61 -0.46]	7.03425e-27	26.1528	4.3753e-25	secreted	P00734

## Sheet: Supplementary Table 10
	Supplementary Table 10. Proteins significantly correlated to inflammatory activity scores in the plasma proteome.
	Leading Protein ID	Gene name	Number of observations (n)	Spearman's correlation coefficient Rho	CI95%	p-value	-Log pvalue'	qvalue corrected by Bonjamini-Hochberg	predicted to be secreted according to the Human Protein Atlas	Uniprot IDs
	P10643	C7	348	0.524853	[0.44 0.6 ]	1.12575e-25	24.9486	3.50109e-23	secreted	P10643
	Q08380	LGALS3BP	348	0.518165	[0.44 0.59]	5.84092e-25	24.2335	9.08263e-23	secreted	Q08380
	O00391	QSOX1	348	0.458127	[0.37 0.54]	3.35956e-19	18.4737	2.61206e-17	secreted	O00391
	P01833	PIGR	348	0.389355	[0.3 0.48]	7.32348e-14	13.1353	2.07055e-12		P01833
	A0A0U1RQV3	EFEMP1	348	0.383069	[0.29 0.47]	1.96832e-13	12.7059	5.10123e-12	secreted	A0A0U1RQV3;Q12805;Q12805-2;Q12805-3;Q12805-4;Q12805-5
	Q15582	TGFBI	348	0.380426	[0.29 0.47]	2.96404e-13	12.5281	6.44742e-12	secreted	Q15582
	P01023	A2M	348	0.380115	[0.29 0.47]	3.10969e-13	12.5073	6.44742e-12	secreted	P01023
	P19320	VCAM1	348	0.377698	[0.28 0.46]	4.50598e-13	12.3462	8.75849e-12		P19320
	P01714	IGLV3-19	348	0.366458	[0.27 0.45]	2.42834e-12	11.6147	4.44243e-11		P01714
	P51884	LUM	348	0.36598	[0.27 0.45]	2.60491e-12	11.5842	4.50071e-11	secreted	P51884
	E7EX60	NRP1	348	0.36515	[0.27 0.45]	2.94151e-12	11.5314	4.81478e-11	secreted	E7EX60;E9PEP6;O14786;O14786-2;O14786-3;Q5T7F0
	Q9Y6R7	FCGBP	348	0.363913	[0.27 0.45]	3.5237e-12	11.453	5.47935e-11	secreted	Q9Y6R7
	P08253	MMP2	348	0.358974	[0.26 0.45]	7.191e-12	11.1432	9.92591e-11	secreted	P08253;P08253-2;P08253-3
	A0A286YEY1	IGHA1	348	0.358593	[0.26 0.45]	7.5937e-12	11.1195	9.92591e-11		A0A286YEY1;P01876
	A0A0G2JMB2	IGHA2	348	0.352166	[0.26 0.44]	1.88441e-11	10.7248	2.3442e-10		A0A0G2JMB2
	P01591	JCHAIN	348	0.351297	[0.25 0.44]	2.12732e-11	10.6722	2.54461e-10	secreted	P01591
	P55058	PLTP	348	0.350065	[0.25 0.44]	2.52486e-11	10.5978	2.87263e-10	secreted	P55058
	Q9Y5Y7	LYVE1	348	0.346229	[0.25 0.44]	4.28436e-11	10.3681	4.5946e-10		Q9Y5Y7
	P01700	IGLV1-47	348	0.341166	[0.24 0.43]	8.51552e-11	10.0698	8.27602e-10		P01700
	P01782	IGHV3-9;IGHV3-43D	348	0.334096	[0.24 0.42]	2.1771e-10	9.66212	1.88077e-09		P01782;P0DP04
	A0A075B6K5	IGLV3-9	348	0.326581	[0.23 0.42]	5.75415e-10	9.24002	4.70932e-09		A0A075B6K5
	P0DOY2	IGLC2	348	0.319177	[0.22 0.41]	1.46124e-09	8.83528	1.08201e-08		P0DOY2
	A0A0B4J231	IGLL5	348	0.318619	[0.22 0.41]	1.56594e-09	8.80522	1.13258e-08		A0A0B4J231;B9A064
	Q9BWP8-10	COLEC11	348	0.31828	[0.22 0.41]	1.63307e-09	8.78699	1.15429e-08	secreted	Q9BWP8-10
	I3L145	SHBG	348	0.317654	[0.22 0.41]	1.76433e-09	8.75342	1.21935e-08	secreted	I3L145;P04278
	P01717	IGLV3-25	348	0.316938	[0.22 0.41]	1.9273e-09	8.71505	1.30302e-08		P01717
	A0A075B6K4	IGLV3-10	348	0.312782	[0.21 0.41]	3.20232e-09	8.49453	2.07484e-08		A0A075B6K4
	E9PEK4	CSF1R	348	0.309542	[0.21 0.4 ]	4.73198e-09	8.32496	3.00336e-08	secreted	E9PEK4;P07333
	P01703	IGLV1-40	348	0.302834	[0.2 0.4]	1.0464e-08	7.9803	6.02649e-08		P01703
	A0A0A0MRE5	ASAP1	348	-0.300609	[-0.39 -0.2 ]	1.35555e-08	7.86789	7.665e-08		A0A0A0MRE5;H0YBF7;Q9ULH1;Q9ULH1-2
	P00739	HPR	348	-0.30401	[-0.4 -0.2]	9.11865e-09	8.04007	5.35076e-08	secreted	P00739;P00739-2
	O14791	APOL1	348	-0.304216	[-0.4 -0.2]	8.90007e-09	8.05061	5.32292e-08	secreted	O14791;O14791-2
	K7ERI9	APOC1	348	-0.305683	[-0.4 -0.21]	7.48869e-09	8.12559	4.56664e-08	secreted	K7ERI9;P02654
	Q13790	APOF	348	-0.308702	[-0.4 -0.21]	5.23266e-09	8.28128	3.25472e-08	secreted	Q13790
	P02743	APCS	348	-0.313284	[-0.41 -0.21]	3.01311e-09	8.52098	1.99378e-08	secreted	P02743
	P19827	ITIH1	348	-0.320085	[-0.41 -0.22]	1.30519e-09	8.88433	9.90031e-09	secreted	P19827
	A0A0U1RR20	PRG4	348	-0.320607	[-0.41 -0.22]	1.22281e-09	8.91264	9.50737e-09	secreted	A0A0U1RR20;Q92954;Q92954-2;Q92954-3;Q92954-4;Q92954-5;Q92954-6
	Q15485	FCN2	348	-0.322043	[-0.41 -0.22]	1.0217e-09	8.99068	8.14739e-09	secreted	Q15485;Q15485-2
	A6XND0	IGFBP3	348	-0.33062	[-0.42 -0.23]	3.42434e-10	9.46542	2.8783e-09	secreted	A6XND0;A6XND1;B3KWK7;P17936;P17936-2
	P25311	AZGP1	348	-0.336567	[-0.43 -0.24]	1.57257e-10	9.80339	1.39734e-09	secreted	P25311
	O75636	FCN3	348	-0.337246	[-0.43 -0.24]	1.43729e-10	9.84246	1.3147e-09	secreted	O75636
	P06276	BCHE	348	-0.339963	[-0.43 -0.24]	1.00076e-10	9.99967	9.43136e-10	secreted	P06276
	P05546	SERPIND1	348	-0.341799	[-0.43 -0.24]	7.82012e-11	10.1068	7.84535e-10	secreted	P05546
	P00742	F10	348	-0.344205	[-0.43 -0.25]	5.64668e-11	10.2482	5.85373e-10	secreted	P00742
	P00740	F9	348	-0.349892	[-0.44 -0.25]	2.58629e-11	10.5873	2.87263e-10	secreted	P00740
	A0A0A0MRJ7	F5	348	-0.358533	[-0.45 -0.26]	7.65987e-12	11.1158	9.92591e-11	secreted	A0A0A0MRJ7;P12259
	P19652	ORM2	348	-0.358867	[-0.45 -0.26]	7.30245e-12	11.1365	9.92591e-11	secreted	P19652
	P01008	SERPINC1	348	-0.381921	[-0.47 -0.29]	2.3525e-13	12.6285	5.6279e-12	secreted	P01008
	P03951	F11	348	-0.391633	[-0.48 -0.3 ]	5.09134e-14	13.2932	1.58341e-12	secreted	P03951;P03951-2
	Q96KN2	CNDP1	348	-0.404546	[-0.49 -0.31]	6.14478e-15	14.2115	2.12336e-13	secreted	Q96KN2
	P04180	LCAT	348	-0.409468	[-0.49 -0.32]	2.67849e-15	14.5721	1.04126e-13	secreted	P04180
	P00734	F2	348	-0.416938	[-0.5 -0.33]	7.39673e-16	15.131	3.28626e-14	secreted	P00734
	P02753	RBP4	348	-0.429377	[-0.51 -0.34]	8.07374e-17	16.0929	4.18489e-15	secreted	P02753;Q5VY30
	E7END6	PROC	348	-0.436472	[-0.52 -0.35]	2.18939e-17	16.6597	1.3618e-15	secreted	E7END6;P04070;P04070-2
	H0YAC1	KLKB1	348	-0.482488	[-0.56 -0.4 ]	2.1142e-21	20.6749	2.19172e-19	secreted	H0YAC1;P03952

[truncated: 19 more sheets: Supplementary Table 11, Supplementary Table 12, Supplementary Table 13, Supplementary Table 14, Supplementary Table 15, Supplementary Table 16, Supplementary Table 17, Supplementary Table 18, Supplementary Table 19, Supplementary Table 20, Supplementary Table 21, Supplementary Table 22, Supplementary Table 23, Supplementary Table 24, Supplementary Table 25, Supplementary Table 26, Supplementary Table 27, Supplementary Table 28, Supplementary Table 29]
