# Supplementary material for: Noninvasive proteomic biomarkers for alcohol-related liver disease
Source: Nat Med. 2022 Jun 2;28(6):1277–87. doi: 10.1038/s41591-022-01850-y (PMC9205783; doi:10.1038/s41591-022-01850-y)
Supplement: Source Data Fig. 2 — Statistical source data. [file 41591_2022_1850_MOESM4_ESM.xlsx]

## Sheet: Fig2_a
fibrosis	inflammation	steatosis	Number of significant proteins
+	+	+	4
+		+	23
	+	+	0
+	+		113
+			518
	+		18
		+	41

## Sheet: Fig2_b
F0	F1	F2	F3	F4	ANCOVA significant liver combined	ANCOVA significant liver fibrosis	ANCOVA significant liver inflammation	ANCOVA significant liver steatosis	RNA tissue category_2	Predicted to be secreted	Protein IDs	Protein ID	Gene name
-1.7492	0.419257	0.452967	0.142849	0.734127	+	+					Q7Z4H3;Q7Z4H3-2	Q7Z4H3	HDDC2
-1.33503	-0.138273	-0.464209	0.738445	1.19907	+	+					A0A075B6R9;A0A0C4DH68	A0A075B6R9	IGKV2D-24
-1.34721	-0.354572	-0.278793	1.09085	0.889729	+	+	+			secreted	A0A0C4DH07;Q8N2S1;Q8N2S1-2;Q8N2S1-3	A0A0C4DH07	LTBP4
-0.874896	-1.02227	-0.166508	0.904475	1.15919	+	+	+			secreted	Q9NRN5;Q9NRN5-2	Q9NRN5	OLFML3
-0.905792	-1.04813	0.466566	0.128386	1.35897	+	+					P01833	P01833	PIGR
-1.24908	-0.763832	0.133821	0.748529	1.13056	+	+					P17813;P17813-2	P17813	ENG
-1.18321	-0.826031	0.128753	0.682384	1.19811	+	+	+			secreted	Q8IUX7	Q8IUX7	AEBP1
-0.972598	-0.978607	-0.0859514	0.934944	1.10221	+	+	+				P08729	P08729	KRT7
-1.44593	-0.506301	0.265574	0.560463	1.12619	+	+			Liver specific	secreted	P18428	P18428	LBP
-1.07218	-0.780109	-0.201416	0.81187	1.24184	+	+					P17931	P17931	LGALS3
-1.09084	-0.924037	0.0641408	0.818168	1.13257	+	+				secreted	P98095;P98095-2	P98095	FBLN2
-1.00155	-0.9857	-0.0249384	0.99552	1.01667	+	+			Liver specific	secreted	P58166	P58166	INHBE
-1.46555	-0.204395	-0.145154	0.641066	1.17403	+	+					Q12955	Q12955	ANK3
-0.954287	-0.940648	-0.18781	1.05426	1.02848	+	+	+			secreted	P07585	P07585	DCN
-0.968902	-0.85832	-0.289663	1.06061	1.05628	+	+	+			secreted	P51888	P51888	PRELP
-1.11487	-0.81981	-0.0763541	0.836691	1.17435	+	+				secreted	B1AHL2;P23142-4	B1AHL2	FBLN1
-0.648479	-1.09629	-0.371403	1.0755	1.04067	+	+				secreted	G3V4U0;Q9UBX5	G3V4U0	FBLN5
-1.49342	-0.512293	0.338588	0.795066	0.872057	+	+		+			P15090	P15090	FABP4
-0.637864	-1.16649	-0.236494	0.803647	1.2372	+	+	+				O14558	O14558	HSPB6
-1.05151	-0.878515	-0.0668118	0.749011	1.24782	+	+	+			secreted	P10643	P10643	C7
-1.41433	-0.328822	-0.153362	0.761648	1.13487	+	+	+				P01700	P01700	IGLV1-47
-1.07723	-0.720276	-0.295015	0.897214	1.19531	+	+	+				Q53GG5-2	Q53GG5-2	PDLIM3
-0.981696	-0.926648	-0.153491	1.1502	0.911634	+	+					P78386	P78386	KRT85
-0.947289	-1.10322	0.115721	0.952205	0.982581	+	+				secreted	Q16270;Q16270-2	Q16270	IGFBP7
-1.08184	-0.940878	0.0629636	0.879624	1.08013	+	+				secreted	E9PIM6;E9PNQ8;P04216	E9PIM6	THY1
-0.864919	-1.02669	-0.186122	0.990311	1.08742	+	+	+			secreted	Q05707	Q05707	COL14A1
-1.27943	-0.334156	-0.418127	0.936426	1.09529	+	+					Q9NR12	Q9NR12	PDLIM7
-1.39067	-0.298417	-0.262385	0.931016	1.02046	+	+					O43236;O43236-2;O43236-3;O43236-4	O43236	2022-09-04
-1.36531	-0.497857	-0.0754616	1.0095	0.929127	+	+					Q0ZGT2;Q0ZGT2-4	Q0ZGT2	NEXN
-0.997451	-1.04059	0.0948665	1.08407	0.859107	+	+	+				O15195;O15195-2	O15195	VILL
-1.21109	-0.642128	-0.188414	0.995113	1.04651	+	+					Q9BS40	Q9BS40	LXN
-1.14619	-0.791703	-0.0723364	0.875262	1.13497	+	+				secreted	Q6UY14;Q6UY14-2;Q6UY14-3	Q6UY14	ADAMTSL4
-0.893883	-0.992098	-0.193582	0.947723	1.13184	+	+	+			secreted	P51884	P51884	LUM
-1.04079	-0.701069	-0.306809	0.683308	1.36536	+	+					A0A0G2JMB2	A0A0G2JMB2	IGHA2
-1.41248	-0.505524	0.125599	1.1484	0.644012	+	+					P23229-2;P23229-4;P23229-6;P23229-9	P23229-2	ITGA6
-0.930095	-0.917699	-0.224168	0.816905	1.25506	+	+					F8VW96;Q16527	F8VW96	CSRP2
-1.55145	-0.214989	0.0205695	0.978589	0.767281	+	+				secreted	Q96JJ7	Q96JJ7	TMX3
-1.12278	-0.58264	-0.407365	1.02447	1.08831	+	+				secreted	Q9Y625	Q9Y625	GPC6
-0.991241	-0.924895	-0.135282	0.885086	1.16633	+	+					P54652	P54652	HSPA2
-1.24204	-0.722005	0.0488868	0.73424	1.18091	+	+					Q9NPH2;Q9NPH2-3	Q9NPH2	ISYNA1
-1.11161	-0.793742	-0.133136	0.879876	1.15861	+	+					P12429	P12429	ANXA3
-0.692563	-1.10689	-0.206007	0.655027	1.35043	+	+					Q01995	Q01995	TAGLN
-1.13872	-0.763732	-0.12056	0.839441	1.18357	+	+					Q13643	Q13643	FHL3
-1.29635	-0.660811	0.0168952	0.959904	0.980361	+	+					P33241;P33241-3	P33241	LSP1
-0.988337	-0.880882	-0.192179	0.82379	1.23761	+	+	+				Q96CX2	Q96CX2	KCTD12
-1.33305	-0.479017	0.126379	1.37047	0.315219	+	+					Q12846	Q12846	STX4
-0.944027	-0.942087	-0.156618	0.786442	1.25629	+	+	+			secreted	K7ES70	K7ES70	MFAP4
-1.25319	-0.681034	-0.0407235	0.904303	1.07065	+	+				secreted	D6RGG3;Q99715	D6RGG3	COL12A1
-0.928888	-1.0786	0.0444193	1.13155	0.831512	+	+				secreted	Q14766	Q14766	LTBP1
-1.56187	-0.306932	0.175027	0.872261	0.821514	+	+					Q9P258	Q9P258	RCC2
-1.11624	-0.800058	-0.128183	0.960873	1.08361	+	+	+			secreted	A0A140TA41	A0A140TA41	TNXB
-0.904862	-0.665782	-0.476748	0.568306	1.47909	+	+			Liver specific	secreted	P02743	P02743	APCS
-0.588586	-1.28613	-0.0651187	0.73145	1.20838	+	+					Q9UGT4	Q9UGT4	SUSD2
-1.0011	-1.08639	0.206134	0.889231	0.99213	+	+	+	+			P07355	P07355	ANXA2
-0.917304	-1.01688	-0.119899	1.04275	1.01134	+	+	+			secreted	Q9Y6C2	Q9Y6C2	EMILIN1
-0.981605	-0.881019	-0.226974	0.931815	1.15778	+	+	+			secreted	P21810	P21810	BGN
-1.06858	-0.773971	-0.188886	1.29861	0.732827	+	+	+			secreted	P02461	P02461	COL3A1
-1.00136	-0.857453	-0.212877	1.224	0.847686	+			+			P32970;P32970-2	P32970	CD70
-0.946016	-0.772856	-0.348626	0.680948	1.38655	+	+					A0A286YEY1;P01876	A0A286YEY1	IGHA1
-1.05228	-0.940296	-0.0110507	1.026	0.977623	+	+	+			secreted	Q15582	Q15582	TGFBI
-1.1584	-0.914232	0.267191	0.656648	1.14879	+		+				P50238	P50238	CRIP1
-0.86666	-1.01376	-0.204707	1.09449	0.990642	+	+	+			secreted	P05997	P05997	COL5A2
-1.00901	-1.00725	0.0368618	0.93067	1.04873	+	+					Q99584	Q99584	S100A13
-1.08742	-1.0437	0.340187	0.829369	0.961569	+	+					P40121;P40121-2	P40121	CAPG
-0.844235	-1.06478	-0.117378	1.22129	0.805101	+	+	+			secreted	P35555	P35555	FBN1
-1.29408	-0.667402	0.0238122	1.00095	0.936726	+	+				secreted	A0A0A0MT22;P08575;P08575-2;X6R433	A0A0A0MT22	PTPRC
-0.963307	-0.932849	-0.172217	0.905559	1.16281	+	+	+				P08670	P08670	VIM
-0.876385	-0.910358	-0.318343	0.844982	1.2601	+	+					O43294;O43294-2	O43294	TGFB1I1
-1.07163	-0.831188	-0.148273	1.1583	0.89279	+	+					Q9UNN8	Q9UNN8	PROCR
-0.997423	-0.875453	-0.217743	0.990664	1.09995	+	+					H3BR70	H3BR70	PKM
-1.32347	-0.479842	-0.0481723	0.537245	1.31424	+	+					A0A0B4J1X5	A0A0B4J1X5	IGHV3-74
-1.19407	-0.940725	0.389062	0.956787	0.788943	+	+		+			Q01469	Q01469	FABP5
-0.966542	-1.05571	0.0849712	0.784892	1.15239	+	+	+				Q7Z7L8	Q7Z7L8	C11orf96
-0.734005	-1.10847	-0.196327	0.778952	1.25985	+	+					A0A0A0MSG2;J3KNW4;Q14192	A0A0A0MSG2	FHL2
-0.811949	-0.888698	-0.430053	0.846184	1.28452	+	+				secreted	P08294	P08294	SOD3
-0.931999	-1.01805	-0.0926353	1.02875	1.01393	+	+	+			secreted	Q14112;Q14112-2	Q14112	NID2
-1.01468	-0.887859	-0.135715	0.811183	1.22707	+	+	+			secreted	P06396	P06396	GSN
-1.21597	-0.210968	-0.568275	1.28357	0.71164	+	+					A0A0J9YY99	A0A0J9YY99	nan
-1.0119	-0.93331	-0.0503414	0.761834	1.23372	+	+				secreted	P23142	P23142	FBLN1
-0.823546	-1.22318	0.150628	0.896384	0.99971	+	+	+	+			P60903	P60903	S100A10
-0.960167	-0.659817	-0.412363	0.56481	1.46754	+	+	+				P0DOY2;P0DOY3	P0DOY2	IGLC2
-1.21362	-0.817509	0.109271	0.967244	0.954618	+	+					P41218	P41218	MNDA
-0.754335	-1.09245	-0.239302	0.9962	1.08989	+	+	+				P16989;P16989-2;P16989-3	P16989	YBX3
-1.13592	-0.905795	0.105612	1.01168	0.924421	+	+					Q04941	Q04941	PLP2
-0.943951	-1.00714	-0.0615306	0.825325	1.1873	+	+	+				Q5M9N0	Q5M9N0	CCDC158
-0.699167	-1.13959	-0.235202	0.97988	1.09408	+	+	+			secreted	A0A087X1J7;P22352	A0A087X1J7	GPX3
-0.985828	-0.964199	-0.0587327	0.807583	1.20118	+	+					Q9UBG0	Q9UBG0	MRC2
-0.796685	-1.09328	-0.161064	0.882772	1.16825	+	+	+				P04083	P04083	ANXA1
-0.954398	-0.995387	-0.0845021	1.12209	0.912196	+	+					Q08357	Q08357	SLC20A2
-1.38543	-0.61321	0.192703	0.767519	1.03842	+	+	+			secreted	P36955	P36955	SERPINF1
-1.09278	-0.645009	-0.335803	0.784662	1.28893	+	+					E9PCT3;P51636;P51636-2;P51636-3	E9PCT3	CAV2
-0.821528	-0.930339	-0.368111	0.863898	1.25608	+	+	+				P67936	P67936	TPM4
-0.863225	-1.01756	-0.165168	1.24567	0.800284	+	+				secreted	A0A087WTA8;P08123	A0A087WTA8	COL1A2
-1.14373	-1.02909	0.546679	0.73612	0.890018	+	+		+			Q14764	Q14764	MVP
-1.23042	-0.685419	-0.083985	1.06899	0.930835	+	+	+				A0A1B0GVU9	A0A1B0GVU9	QARS
-1.08586	-0.56342	-0.464908	0.895167	1.21902	+	+					P01860	P01860	IGHG3
-1.21912	-0.571864	-0.233245	0.807702	1.21653	+	+					P10301	P10301	RRAS
-0.894561	-0.751952	-0.436621	0.671453	1.41168	+	+					P01859	P01859	IGHG2
-1.06092	-0.997075	0.130102	1.0138	0.914094	+	+					P04233-2	P04233-2	CD74
-1.36627	-0.597912	0.43827	0.304954	1.22096	+		+				Q9GZT6;Q9GZT6-2	Q9GZT6	CCDC90B
-1.09324	-0.776421	-0.207828	1.05896	1.01853	+	+					O43665;O43665-2;O43665-3	O43665	RGS10
-0.842623	-1.08828	-0.0972413	1.15458	0.873572	+	+					K7EQ71	K7EQ71	PPL
-0.981877	-0.952698	-0.11318	1.12089	0.926861	+	+					O14907	O14907	TAX1BP3
-1.09125	-0.908026	0.0222296	0.866432	1.11061	+	+					Q96TA1;Q96TA1-2	Q96TA1	FAM129B
-0.947549	-1.17249	0.330144	0.803956	0.985939	+	+	+			secreted	P24821;P24821-4	P24821	TNC
-1.47256	-0.503986	0.254987	0.736944	0.984614	+	+					B1AMS2;Q14141;Q14141-2;Q14141-4	B1AMS2	2022-09-06
-1.26173	-0.449493	-0.187877	0.520943	1.37816	+	+				secreted	E9PHK0;P05452	E9PHK0	CLEC3B
-1.07678	-0.655069	-0.344012	0.774811	1.30105	+	+					A0A0C4DH31	A0A0C4DH31	IGHV1-18
-1.01676	-0.852153	-0.15604	0.724832	1.30012	+	+	+				P09211	P09211	GSTP1
-0.783341	-0.958084	-0.396326	0.954004	1.18375	+	+	+				Q8N442	Q8N442	GUF1
-1.35046	-0.413604	-0.215115	0.976276	1.0029	+	+				secreted	A6NGJ0;P51808	A6NGJ0	DYNLT3
-1.11164	-0.751378	-0.198484	0.897718	1.16378	+	+					O00479	O00479	HMGN4
-0.820652	-0.844548	-0.482727	0.882325	1.2656	+	+	+				Q969E4	Q969E4	TCEAL3
-1.72297	0.0778442	0.724229	0.264482	0.65641	+	+					P12004	P12004	PCNA
-0.76022	-0.975815	-0.293511	0.612171	1.41737	+	+					P09493-7	P09493-7	TPM1
-0.877354	-0.877989	-0.271259	0.605716	1.42088	+	+				secreted	K7EQX8	K7EQX8	MXRA7
-0.822445	-1.03671	0.00678568	0.409888	1.44248	+	+					Q9UGI8;Q9UGI8-2	Q9UGI8	TES
-0.878582	-1.10906	-0.0105123	1.0278	0.970355	+	+	+				Q6UX71	Q6UX71	PLXDC2
-1.0042	-0.833374	-0.234414	0.817406	1.25458	+	+				secreted	P10909;P10909-2;P10909-4;P10909-5	P10909	CLU
-0.858179	-1.08004	-0.0511364	0.75419	1.23516	+	+					O14974;O14974-5	O14974	PPP1R12A
-0.938575	-1.04011	0.218416	1.34931	0.410957	+	+					Q2TB90	Q2TB90	HKDC1
-0.748242	-1.06897	-0.22781	0.744583	1.30044	+	+					A6NNI4;G8JLH6;P21926	A6NNI4	CD9
-1.02922	-0.686468	-0.304944	0.601047	1.41958	+	+					P01834	P01834	IGKC
-0.81594	-1.00099	-0.201475	1.36606	0.652346	+	+				secreted	P02452	P02452	COL1A1
-0.985635	-0.864897	-0.243688	1.16589	0.928334	+	+	+				P31146	P31146	CORO1A
-0.848767	-1.08768	-0.0325304	0.704271	1.26471	+	+	+				P06756;P06756-2;P06756-3	P06756	ITGAV
-0.730054	-1.00228	-0.399728	0.943932	1.18813	+	+	+				P35580;P35580-3	P35580	MYH10
-0.926983	-0.798232	-0.358257	0.721775	1.3617	+	+			Liver specific	secreted	P04004	P04004	VTN
-1.19171	-0.898533	0.255307	0.808392	1.02654	+	+					Q96FQ6	Q96FQ6	S100A16
-1.01405	-0.768805	-0.309837	0.828418	1.26427	+	+					P01624	P01624	IGKV3-15
-0.446343	-1.35003	-0.171722	0.906597	1.0615	+	+					Q6WCQ1;Q6WCQ1-2	Q6WCQ1	MPRIP
-0.800566	-1.13602	-0.0893663	1.07757	0.948377	+	+					P50453	P50453	SERPINB9
-1.50414	-0.504542	0.367664	0.794471	0.846547	+		+			secreted	Q15113	Q15113	PCOLCE
-0.955142	-0.930711	-0.119263	0.688701	1.31641	+	+	+				P29966	P29966	MARCKS
-1.19913	-0.844682	0.20971	0.669398	1.1647	+	+				secreted	P37802;P37802-2	P37802	TAGLN2
-1.24353	-0.561505	-0.119438	0.593263	1.33121	+	+					A0A0B4J2B5;S4R460	A0A0B4J2B5	IGHV3OR16-9
-1.23757	-0.391873	-0.421315	0.893966	1.15679	+	+					P06312	P06312	IGKV4-1
-0.59001	-1.2157	-0.214986	1.21786	0.80284	+	+	+				Q9BR10	Q9BR10	SPATA25
-0.263988	-1.28883	-0.468217	0.948344	1.07269	+	+				secreted	Q07507	Q07507	DPT
-1.1114	-0.795877	-0.118918	0.833502	1.19269	+	+	+				A6NFQ9;A6NMH6;F8W8I8;Q92599;Q92599-2;Q92599-4	A6NFQ9	2022-09-08
-0.701836	-1.07508	-0.338202	1.04388	1.07124	+	+					B4E3T4;Q93062;Q93062-2;Q93062-3;Q93062-4;Q93062-5	B4E3T4	RBPMS
-0.907278	-0.947878	-0.244212	0.962908	1.13646	+	+					Q16666;Q16666-2;Q16666-3	Q16666	IFI16
-1.05856	-0.967735	0.0615099	1.04933	0.915452	+	+				secreted	P11047	P11047	LAMC1
-1.31961	-0.440698	0.0576083	0.298402	1.4043	+	+				secreted	P01023	P01023	A2M
-0.969398	-0.972588	-0.0790081	1.192	0.82899	+	+				secreted	P08572	P08572	COL4A2
-0.401934	-1.28864	-0.00158063	0.235281	1.45688	+	+					Q15121;Q15121-2	Q15121	PEA15
-0.633228	-0.856535	-0.687935	1.19115	0.986552	+	+					P00488	P00488	F13A1
-1.22135	-0.404708	-0.323002	1.3873	0.561765	+	+					A0A075B6K5	A0A075B6K5	IGLV3-9
-1.23956	-0.583295	0.28892	0.109962	1.42397	+	+				secreted	Q08380	Q08380	LGALS3BP
-1.18974	-0.616097	-0.251704	0.917253	1.14028	+	+					A0A075B6P5;P01615	A0A075B6P5	IGKV2-28
-0.99476	-0.879058	-0.217559	1.00415	1.08722	+	+	+			secreted	P36269	P36269	GGT5
-0.771294	-1.09608	-0.141344	0.716019	1.2927	+	+	+				P31949	P31949	S100A11
-1.29662	-0.634512	-0.0104017	0.845725	1.09581	+	+	+				Q8TD55	Q8TD55	PLEKHO2
-1.11752	-0.905616	0.0726981	0.8665	1.08393	+	+					O00182;O00182-2;O00182-3;O00182-6	O00182	LGALS9
-0.886322	-1.0839	-0.0394498	0.908253	1.10142	+	+	+				P14618	P14618	PKM
-1.02872	-1.012	0.0924199	0.899547	1.04875	+	+	+			secreted	P50454	P50454	SERPINH1
-0.565726	-0.61446	-0.567608	0.0215997	1.72619	+	+					H3BRF9;Q96K21;Q96K21-2	H3BRF9	ZFYVE19
-0.67016	-0.847127	-0.37699	0.27744	1.61684	+	+				secreted	H0YD13;P16070;P16070-10;P16070-11;P16070-12;P16070-13;P16070-14;P16070-16;P16070-17;P16070-18;P16070-3;P16070-4;P16070-5;P16070-6;P16070-7;P16070-8	H0YD13	CD44
-0.924475	-1.09386	0.290949	0.432282	1.2951	+	+	+				Q15942	Q15942	ZYX
-1.11038	-0.786341	-0.031244	0.583715	1.34425	+	+					H7BXD5;H7C2Z6;P28676	H7BXD5	GCA
-0.926546	-0.914537	-0.269324	1.00187	1.10853	+	+					A0A0G2JMH6;P01903	A0A0G2JMH6	HLA-DRA
-1.76433	0.353257	0.370475	0.724824	0.315777	+	+				secreted	A0A087WSV8;V9HW75	A0A087WSV8	NUCB2
-1.17207	-0.835254	0.0444627	0.971443	0.991422	+		+				E5RGX5;Q93045;Q93045-2	E5RGX5	STMN2
-1.24696	-0.612209	-0.162428	0.995018	1.02658	+	+					P52943;P52943-2	P52943	CRIP2
-0.451943	-0.797398	-0.67051	0.301365	1.61849	+	+					A0M8Q6	A0M8Q6	IGLC7
-1.07426	-0.709974	-0.0239174	1.49847	0.309679	+	+					Q96RT1;Q96RT1-2;Q96RT1-3;Q96RT1-5;Q96RT1-7;Q96RT1-8	Q96RT1	ERBIN
-1.16289	-0.712939	-0.164095	1.1461	0.893832	+	+					O75367;O75367-3	O75367	H2AFY
-0.658056	-1.0206	-0.179388	0.309751	1.54829	+	+	+				Q05682	Q05682	CALD1
-0.830875	-0.899168	-0.309996	0.617423	1.42262	+	+					P01857	P01857	IGHG1
-0.875044	-1.1378	0.0642151	0.838321	1.11031	+	+					P17655	P17655	CAPN2
-0.812989	-0.916177	-0.28924	0.573872	1.44453	+	+	+				P67936-2	P67936-2	TPM4
-0.872809	-0.993562	-0.177703	0.766755	1.27732	+	+	+				P21333-2	P21333-2	FLNA
-1.37018	-0.437515	-0.0295288	0.570334	1.26689	+	+			Liver specific	secreted	P01009	P01009	SERPINA1
-1.08332	-0.940525	0.221234	1.26749	0.535117	+	+					Q15654	Q15654	TRIP6
-0.750008	-1.06462	-0.281573	1.16595	0.930244	+	+				secreted	P06396-2	P06396-2	GSN
-1.01955	-0.795345	-0.185878	0.618401	1.38238	+	+	+				P01780	P01780	IGHV3-7
-0.923215	-1.01557	-0.0657759	0.775536	1.22903	+	+					Q02040	Q02040	AKAP17A
-1.14941	-0.787372	0.0487331	0.573793	1.31426	+	+				secreted	P02747	P02747	C1QC
-1.01923	-0.576783	-0.501997	0.752648	1.34536	+	+				secreted	P50895	P50895	BCAM
-0.847833	-1.01923	-0.162093	0.734099	1.29506	+	+					O94919	O94919	ENDOD1
-0.929269	-0.629785	-0.585962	0.853499	1.29152	+	+					Q9HAV0	Q9HAV0	GNB4
-1.0992	-0.916914	0.0504788	1.07401	0.891619	+	+				secreted	O00468-6	O00468-6	AGRN
-0.795257	-0.898488	-0.429461	0.814778	1.30843	+	+					H7C539;P49796;P49796-4;P49796-6	H7C539	RGS3
-1.2903	-0.845838	0.48593	0.720289	0.929917	+	+					O75976	O75976	CPD
-0.380251	-1.24903	-0.381192	0.751221	1.25925	+	+					P16401	P16401	HIST1H1B
-0.856279	-1.01321	-0.136472	0.679222	1.32674	+	+					Q9ULZ3	Q9ULZ3	PYCARD
-0.496103	-1.07252	-0.526067	0.789489	1.3052	+	+					P06703;R4GN98	P06703	S100A6
-0.866592	-0.837322	-0.415787	0.80641	1.31329	+	+					O43491	O43491	EPB41L2
-0.924278	-1.0187	-0.0271772	0.696573	1.27358	+	+					P42224	P42224	STAT1
-0.889455	-1.05091	-0.0869149	0.868804	1.15848	+	+					P46940	P46940	IQGAP1
-1.09409	-0.621538	-0.378549	1.24779	0.846392	+	+					Q9UH99	Q9UH99	SUN2
-0.64252	-0.847546	-0.650299	0.791468	1.3489	+	+					Q9HBL0	Q9HBL0	TNS1
-0.514554	-1.16665	-0.404049	0.907061	1.17819	+	+			Liver specific	secreted	K7EKF6;Q8NI99	K7EKF6	ANGPTL6
-0.624428	-0.797037	-0.733393	0.837378	1.31748	+	+					H0Y5B0	H0Y5B0	EPB41L2
-0.861128	-0.856378	-0.430502	0.945997	1.20201	+	+					Q9UI08-2;Q9UI08-5	Q9UI08-2	EVL
-0.9184	-0.937119	-0.248596	1.09014	1.01397	+	+					Q16563-2	Q16563-2	SYPL1
-0.959875	-0.554699	-0.65166	1.08125	1.08498	+	+					Q92522	Q92522	H1FX
-1.00267	-1.03816	0.333356	0.436591	1.27088	+	+	+				P63313	P63313	TMSB10
-0.730746	-1.02867	-0.347202	0.868379	1.23823	+	+	+				P18206;P18206-2	P18206	VCL
-1.2092	-0.677824	-0.137845	0.944015	1.08085	+	+					Q9Y3Z3	Q9Y3Z3	SAMHD1
-1.0256	-0.599057	-0.517198	0.952618	1.18924	+	+					P26583	P26583	HMGB2
-0.611216	-0.977374	-0.442517	0.56133	1.46978	+	+					B4DDF4;B4DUT8;Q99439	B4DDF4	CNN2
-0.664685	-1.35399	0.179005	0.901642	0.938029	+	+					P27216-2	P27216-2	ANXA13
-0.98753	-0.771272	-0.358107	0.88377	1.23314	+	+					P60660	P60660	MYL6
-1.17801	0.0443114	-0.687909	0.421927	1.39968	+			+			P82673	P82673	MRPS35
-0.786879	-0.997376	-0.340288	0.980335	1.14421	+	+					Q9H4G4	Q9H4G4	GLIPR2
-0.974054	-0.933124	-0.124114	0.789787	1.2415	+	+					P13796	P13796	LCP1
-1.28144	-0.448005	1.21854	0.775961	-0.265053	+			+			Q99541	Q99541	PLIN2
-0.613162	-1.37478	0.259398	0.570319	1.15822	+	+					Q86UU1;Q86UU1-2	Q86UU1	PHLDB1
-1.08818	-0.968214	0.156835	0.792209	1.10735	+	+					O15143	O15143	ARPC1B
-1.2471	-0.639243	-0.0620411	1.23317	0.715217	+	+					P16949	P16949	STMN1
-1.26177	-0.742536	0.150842	0.685725	1.16774	+	+				secreted	O75694;O75694-2	O75694	NUP155
-0.945036	-0.767878	-0.420276	1.24741	0.885783	+	+					E7EMG1;Q9HBL0-2	E7EMG1	TNS1
-1.11121	-0.997846	0.33845	0.676193	1.09441	+	+					Q07812;Q07812-2;Q07812-5;Q07812-8	Q07812	BAX
-1.3015	0.514356	-0.833524	0.939769	0.680895	+	+					Q8IWA5;Q8IWA5-2	Q8IWA5	SLC44A2
-0.807382	-1.00357	-0.241905	0.73033	1.32253	+	+	+				B7Z596;F5H7S3	B7Z596	TPM1
-1.34183	-0.330073	-0.0252584	0.278607	1.41855	+			+		secreted	P98179	P98179	RBM3
-0.871877	-0.972405	-0.201704	0.739672	1.30631	+	+	+				J3QRS3;O14950;P19105	J3QRS3	MYL12A
-0.929954	-0.710273	-0.505936	0.883716	1.26245	+	+					E7EVW7;P14317	E7EVW7	HCLS1
-0.657724	-1.24722	-0.0864133	0.891735	1.09962	+	+				secreted	P20774	P20774	OGN
-0.788893	-1.05429	-0.216138	0.807158	1.25216	+	+	+				Q09666	Q09666	AHNAK
-0.992619	-0.207307	-0.824439	1.36076	0.663609	+	+					P16104	P16104	H2AFX
-1.24831	-0.764224	0.228895	1.21939	0.564251	+		+			secreted	P05186	P05186	ALPL
-0.785394	-1.09777	-0.000899279	1.39103	0.493038	+	+					P31751	P31751	AKT2
-0.69252	-1.1651	-0.202086	1.00839	1.05132	+	+					P19367;P19367-2;P19367-3;P19367-4	P19367	HK1
-0.434888	-1.5095	0.461475	0.409944	1.07297	+	+				secreted	Q14956;Q14956-2	Q14956	GPNMB
-0.994869	-0.95283	-0.0948003	1.08233	0.960173	+	+					M0QZR4	M0QZR4	ARHGEF1
-1.28763	-0.569392	-0.108089	0.788511	1.1766	+	+			Liver specific	secreted	P08603	P08603	CFH
-0.748026	-0.97231	-0.421291	0.960581	1.18105	+	+					O94832	O94832	MYO1D
-1.43762	-0.301566	0.114276	0.307948	1.31697	+	+					Q09028;Q09028-3	Q09028	RBBP4
-0.687908	-1.17011	0.634224	-0.0975244	1.32132	+	+					Q6P6B1	Q6P6B1	ERICH5
-0.825325	-0.8903	-0.440229	1.01255	1.1433	+	+				secreted	Q9GZM7;Q9GZM7-3	Q9GZM7	TINAGL1
-0.627988	-1.23703	-0.150438	1.11197	0.903487	+	+					Q16647	Q16647	PTGIS
-0.90811	-1.0021	-0.157819	0.971279	1.09675	+	+	+				D6RER5;D6RGI3;Q9NVA2	D6RER5	2022-09-11
-0.912273	-0.882831	-0.272524	1.33093	0.736695	+	+				secreted	P14543	P14543	NID1
-0.882174	-0.832872	-0.425532	0.902988	1.23759	+	+					P62736	P62736	ACTA2
-0.546802	-1.07726	-0.502806	0.949563	1.1773	+	+				secreted	Q92619	Q92619	ARHGAP45
-0.906917	-1.04927	-0.078628	1.00988	1.02493	+	+				secreted	P98160	P98160	HSPG2
-0.940729	-1.0712	0.0355504	0.906796	1.06959	+	+					A0A1W2PNV4	A0A1W2PNV4	nan
-1.05426	-1.04854	0.242649	0.939101	0.921044	+	+					Q9H2D6;Q9H2D6-2;Q9H2D6-3;Q9H2D6-5;Q9H2D6-7	Q9H2D6	TRIOBP
-1.15859	-0.859663	0.0688979	0.891272	1.05808	+	+	+				O00299	O00299	CLIC1
-0.807365	-1.03732	-0.244173	0.920284	1.16858	+	+	+				Q16181	Q16181	2022-09-07
-1.12807	-1.05257	0.575303	0.799176	0.806161	+	+				secreted	P07686	P07686	HEXB
-0.783348	-0.89097	-0.370927	0.59634	1.44891	+	+					Q63ZY3;Q63ZY3-3	Q63ZY3	KANK2
0.155179	-1.51707	-0.274588	0.457682	1.17879	+	+					Q8WX93	Q8WX93	PALLD
-0.735643	-1.28294	0.195149	0.674719	1.14872	+	+					A0A1C7CYX9	A0A1C7CYX9	DPYSL2
-0.770227	-1.00871	-0.238405	0.622923	1.39442	+	+					Q15019;Q15019-2	Q15019	2022-09-02
-1.069	-0.832713	0.120561	0.36	1.42116	+	+				secreted	A0A1B0GTM3;A0A1B0GTZ5;A0A1B0GUA4;A0A1B0GW68;E7EMM4;Q13510;Q13510-2	A0A1B0GTM3	ASAH1
-0.849456	-1.06251	-0.146386	0.959738	1.09862	+	+					P52566	P52566	ARHGDIB
-0.875383	-1.06134	-0.110274	1.0257	1.02129	+	+					Q15642;Q15642-2	Q15642	TRIP10
-0.831778	-0.802362	-0.537696	0.994248	1.17759	+	+					Q8NC56	Q8NC56	LEMD2
-0.279697	-1.44367	-0.176621	0.923484	0.976506	+	+					Q6NUK1	Q6NUK1	SLC25A24
-1.23052	-0.795364	0.156199	0.733672	1.13602	+	+	+				Q07065	Q07065	CKAP4
-0.765427	-0.873362	-0.535756	1.08835	1.0862	+	+					Q68CZ2	Q68CZ2	TNS3
-0.852736	-1.04102	-0.125619	0.750439	1.26893	+	+					Q5T123;Q9H299	Q5T123	SH3BGRL3
-0.834036	-1.03965	-0.153055	1.28379	0.742955	+	+				secreted	P02462;P02462-2	P02462	COL4A1
-0.571691	-1.17357	-0.294785	0.766958	1.27309	+	+					F8VNT9;F8VV56;F8VWK8;F8W022;P08962;P08962-2;P08962-3	F8VNT9	CD63
-0.934789	-0.956275	-0.0501533	1.37374	0.567478	+	+				secreted	O15230	O15230	LAMA5
-0.506761	-1.25386	-0.283134	1.05665	0.987103	+	+					P13760	P13760	HLA-DRB1
-0.920282	-0.750467	-0.493143	1.13427	1.02962	+	+					Q03252	Q03252	LMNB2
-0.773766	-0.912518	-0.329481	0.545075	1.47069	+	+				secreted	P05556	P05556	ITGB1
-0.792191	-0.903541	-0.420336	0.792993	1.32307	+	+					Q93052	Q93052	LPP
-1.24296	-0.911579	0.498849	0.875705	0.779981	+	+		+			P26038	P26038	MSN
-0.94396	-0.908218	-0.248104	0.95813	1.14215	+	+	+				P35579	P35579	MYH9
-0.573153	-1.02485	-0.366784	0.454921	1.50987	+	+					P16403	P16403	HIST1H1C
-0.916132	-0.947581	-0.180965	1.28662	0.758057	+	+					P51812	P51812	RPS6KA3
-0.967186	-1.07616	0.188347	0.653229	1.20177	+	+	+				P50552	P50552	VASP
-0.101944	-1.34884	-0.41149	0.565834	1.29644	+	+					Q8WWM9	Q8WWM9	CYGB
-0.881833	-0.916158	-0.254164	0.699923	1.35223	+	+					A0A0A0MQT0	A0A0A0MQT0	RBP1
-1.06447	-0.311151	-0.446239	1.58597	0.235887	+	+				secreted	O14672	O14672	ADAM10
-0.439271	-1.06585	-0.201211	0.0867714	1.61956	+	+	+				J3KNQ4;Q9NVD7	J3KNQ4	PARVA
-0.923138	-1.13276	0.752072	1.12576	0.178065	+	+	+				Q13501	Q13501	SQSTM1
-0.719965	-1.17851	-0.117124	0.853353	1.16225	+	+					P50995;P50995-2	P50995	ANXA11
-1.01629	-0.938277	0.341842	0.227799	1.38493	+	+					A0A087WXY4;A0A087X1A8;A0A0A0MS38;D3VVH9;E9PJN5;F5H211;G3V3R7;G3V4U9;G3V526;P54252;P54252-1;P54252-4	A0A087WXY4	ATXN3
-0.653895	-0.822624	-0.679122	0.84212	1.31352	+	+					Q15404	Q15404	RSU1
0.216374	-1.64288	-0.108205	0.58742	0.947291	+	+					O95817	O95817	BAG3
-0.770749	-0.74017	-0.65896	0.898282	1.2716	+	+					A0A0A0MTH3;Q13418	A0A0A0MTH3	ILK
-0.962656	-1.05166	0.0827404	1.1837	0.747874	+	+				secreted	P55268	P55268	LAMB2
-1.0354	-0.390989	-0.630777	1.38999	0.667171	+	+					P62805	P62805	HIST1H4A
-1.18046	-0.90536	0.804554	0.241451	1.03982	+	+					A0MZ66	A0MZ66	SHTN1
-0.925473	-0.965094	-0.0707144	0.603958	1.35732	+	+	+				Q14011	Q14011	CIRBP
-1.01243	-1.14865	0.553732	0.972737	0.634618	+	+	+				P02538	P02538	KRT6A
-0.500376	-1.05579	-0.53378	0.756815	1.33313	+	+					Q15746;Q15746-2	Q15746	MYLK
-1.00825	-0.644335	-0.455731	1.31692	0.791397	+	+					E7ENY0;E7EV99;P35611;P35611-2;P35611-3;P35611-6	E7ENY0	ADD1
-0.716374	-1.1915	-0.118483	1.00873	1.01763	+	+	+				P15121	P15121	AKR1B1
-0.450176	-0.925313	-0.761633	0.871831	1.26529	+	+					P10412	P10412	HIST1H1E
-1.01253	-0.863999	-0.124183	1.32552	0.675191	+	+					P46063	P46063	RECQL
-0.853213	-1.12084	0.356105	0.270435	1.34752	+	+	+				P23528	P23528	CFL1
-0.654039	-1.0932	-0.361355	0.945975	1.16262	+	+	+				P42167	P42167	TMPO
-0.897898	-0.898855	-0.278851	0.760301	1.3153	+	+					Q9Y490	Q9Y490	TLN1
-0.573261	-1.10339	-0.444853	1.00773	1.11377	+	+					P07195	P07195	LDHB
-0.922027	-0.894653	-0.201426	0.639921	1.37818	+	+					P60709	P60709	ACTB
-0.992249	-1.03883	0.34919	0.393752	1.28814	+	+					O60664;O60664-4	O60664	PLIN3
-1.26563	-0.611173	-0.0627879	1.23408	0.705518	+	+			Liver specific	secreted	P02749	P02749	APOH
-1.04271	-0.948565	-0.0052375	1.0981	0.898407	+	+					Q9NUQ9	Q9NUQ9	FAM49B
-0.960985	-1.1305	0.229213	1.00836	0.853903	+	+		+		secreted	P02751	P02751	FN1
-1.30933	-0.586454	-0.0174482	1.1924	0.720835	+		+				Q9BX66-4	Q9BX66-4	SORBS1
-1.55442	-0.421072	0.450953	0.905489	0.619047	+	+					F2Z388;P42766	F2Z388	RPL35
-1.60746	-0.273075	0.350914	0.920507	0.609116	+	+					J3KQN4	J3KQN4	RPL36A
-0.490229	-1.25709	0.0899107	0.197115	1.46029	+	+	+				O15511	O15511	ARPC5
-1.19835	-0.693073	-0.00580546	0.571883	1.32534	+	+					Q53EL6;Q53EL6-2	Q53EL6	PDCD4
-0.848893	-0.972683	-0.292594	1.13708	0.977086	+	+					O75368	O75368	SH3BGRL
-0.74187	-1.20409	-0.0477423	0.925878	1.06783	+	+					P27361	P27361	MAPK3
-0.99255	-1.04998	0.24684	0.552018	1.24367	+	+	+				P13797	P13797	PLS3
-1.1781	1.19985	0.843313	-0.641195	-0.22387	+			+			O75882;O75882-2;O75882-3	O75882	ATRN
-0.9423	-1.02949	0.498168	0.13754	1.33609	+	+	+			secreted	O43852;O43852-3	O43852	CALU
-1.01349	-0.571073	-0.570133	1.08989	1.0648	+	+				secreted	Q14118	Q14118	DAG1
-0.765034	-1.18448	-0.0501689	1.06995	0.92974	+	+					P30740	P30740	SERPINB1
-0.642101	-1.1688	-0.191695	0.701555	1.30104	+	+					P09525	P09525	ANXA4
-0.490684	-1.33171	-0.0943846	0.693981	1.2228	+	+					Q9H223	Q9H223	EHD4
-0.982538	-1.08273	0.152599	0.886053	1.02662	+	+	+				P53999	P53999	SUB1
-0.734277	-0.656684	-0.797145	1.08272	1.10539	+	+					B0QYN7;H3BQQ9;P63279	B0QYN7	UBE2I
-1.14545	-1.00027	0.417357	0.963136	0.765231	+	+				secreted	H3BP20;H3BS10;P06865	H3BP20	HEXA
-1.16952	-0.954996	0.690375	0.389041	1.0451	+	+	+				E7EVA0	E7EVA0	MAP4
-0.673165	-0.85189	-0.655996	1.16899	1.01206	+	+					Q9UHB6	Q9UHB6	LIMA1
-0.184201	-1.38514	-0.35839	0.789316	1.13842	+	+					Q9UBI6	Q9UBI6	GNG12
-1.24526	-0.842315	0.346648	0.642126	1.0988	+	+					P33176	P33176	KIF5B
-1.02122	-0.995495	0.135262	0.642499	1.23895	+	+				secreted	P01034	P01034	CST3
-0.989296	-0.880528	-0.134088	0.67018	1.33373	+	+	+				Q96AE4	Q96AE4	FUBP1
-0.746875	-0.700946	-0.739239	1.17342	1.01364	+	+					Q6NZI2	Q6NZI2	CAVIN1
-0.53641	-1.11166	-0.444585	0.835111	1.25754	+	+					Q9NZN4	Q9NZN4	EHD2
-0.629807	-0.821351	-0.729614	0.994202	1.18657	+	+					P02545	P02545	LMNA
-0.895333	-1.19049	1.09293	0.280014	0.712878	+	+					Q8TEA8	Q8TEA8	DTD1
-0.900091	-0.635742	-0.587657	1.36648	0.757014	+	+					P46939;P46939-2	P46939	UTRN
-0.137291	-0.928736	-0.983505	0.865038	1.18449	+	+					P51608-2	P51608-2	MECP2
-0.856144	-0.98235	-0.0734444	0.471792	1.44015	+	+					A0A0C4DGQ5;P04632	A0A0C4DGQ5	CAPNS1
-0.66452	-0.525482	-0.911748	1.39896	0.702795	+	+					P0C0S5;Q71UI9	P0C0S5	H2AFZ
-0.752019	-0.675289	-0.759747	1.02413	1.16292	+	+					Q14980	Q14980	NUMA1
-0.834582	-1.2145	0.460106	0.373564	1.21541	+	+	+	+			Q04917	Q04917	YWHAH
-0.834385	-1.28224	0.461377	0.631558	1.02369	+	+		+			Q9ULV4;Q9ULV4-2;Q9ULV4-3	Q9ULV4	CORO1C
-1.36819	-0.276137	-0.297229	1.16909	0.772464	+	+					Q12906	Q12906	ILF3
-1.02802	-1.14359	0.797013	0.853723	0.520872	+	+		+			P08727	P08727	KRT19
-1.24741	-0.803009	0.50925	1.19023	0.350933	+	+					Q9Y305	Q9Y305	ACOT9
-0.619219	-1.04947	-0.45832	0.916813	1.2102	+	+					Q07960	Q07960	ARHGAP1
-1.02003	-1.08155	0.24234	0.966213	0.893026	+	+					P28482	P28482	MAPK1
-1.45163	-0.0628075	-0.310106	1.16542	0.659132	+	+					P09661	P09661	SNRPA1
-1.63056	0.182899	0.782989	-0.154415	0.819088	+	+					Q9NSD9	Q9NSD9	FARSB
-0.884756	-1.22172	0.301305	0.855201	0.949973	+	+					O75569;O75569-2;O75569-3	O75569	PRKRA
-0.51777	-1.13447	-0.446261	0.90114	1.19736	+	+					A6NMH8;E9PIF1;E9PJK1;E9PRJ8;H0YDJ9;H0YDL9;P60033	A6NMH8	CD81
-0.3057	-1.35612	-0.00245005	1.41633	0.247944	+	+					Q9ULL5-3	Q9ULL5-3	PRR12
-0.386528	-1.14233	-0.37252	0.403293	1.49809	+	+					Q15417	Q15417	CNN3
-0.827563	-1.26517	0.59172	1.09535	0.405664	+	+					P05787;P05787-2	P05787	KRT8
-1.35975	-0.596919	0.539561	0.208775	1.20833	+		+				F8W8W7;J3KQ45;O43493;O43493-2;O43493-3;O43493-5	F8W8W7	TGOLN2
-0.241992	-1.22537	-0.292719	0.245508	1.51458	+	+					C9J0K6;P30626;P30626-2;P30626-3	C9J0K6	SRI
-0.680739	-0.973086	-0.440413	1.36557	0.72867	+	+					A6NEM2;P51610;P51610-2;P51610-4	A6NEM2	HCFC1
-0.202996	-1.22849	-0.312284	0.227024	1.51675	+	+					Q99536	Q99536	VAT1
-0.242087	-1.31617	-0.376458	0.654468	1.28025	+	+	+				A6NEL0;A6NL93;P05114	A6NEL0	HMGN1
-0.963911	-1.02621	0.192487	0.471645	1.32599	+	+			Liver specific		P04217	P04217	A1BG
-0.587966	-0.766872	-0.819603	1.21042	0.964023	+	+					O60814;P57053;P62807	O60814	HIST1H2BK
-0.394123	-1.30835	-0.182298	0.540208	1.34456	+	+					O15400;O15400-2	O15400	STX7
-0.761994	-1.10191	0.584829	-0.0833504	1.36242	+	+	+				O43399;O43399-5;O43399-7	O43399	TPD52L2
-0.311883	-0.834699	-0.86941	0.550821	1.46517	+	+					Q9BX66-11;Q9BX66-3	Q9BX66-11	SORBS1
-0.96682	-1.15959	0.824718	0.961682	0.340014	+	+		+			P05783	P05783	KRT18
-1.19425	1.49486	0.319812	-0.45922	-0.161202	+	+					O60890	O60890	OPHN1
-0.309128	-1.30206	-0.272766	1.36627	0.517679	+	+				secreted	P12111	P12111	COL6A3
-0.474369	-0.906581	-0.781931	1.11778	1.0451	+	+					P37059	P37059	HSD17B2
-1.12195	-0.89066	0.0585933	0.843939	1.11008	+	+					Q14204	Q14204	DYNC1H1
-1.08557	-0.864368	-0.0293136	1.22925	0.750001	+	+					P29350;P29350-3	P29350	PTPN6
-0.890007	-0.528786	-0.681235	0.69006	1.40997	+	+				secreted	P63092;P63092-4;Q5JWF2	P63092	GNAS
-1.01228	-0.992612	0.0853719	0.694768	1.22475	+	+	+				Q7L576	Q7L576	CYFIP1
-0.966845	-1.11949	0.320189	0.60941	1.15674	+	+					P21283	P21283	ATP6V1C1
-0.552837	-1.43671	0.472506	0.400578	1.11647	+	+	+				O00151	O00151	PDLIM1
-0.853619	-1.20089	0.258058	0.625291	1.17116	+	+					Q01518	Q01518	CAP1
-0.730443	-1.0545	-0.249196	0.682768	1.35137	+	+					P09471-2	P09471-2	GNAO1
-0.717276	-1.21436	0.0239876	0.645041	1.26261	+	+	+				P63104	P63104	YWHAZ
-0.46049	-1.11537	-0.320122	1.51547	0.380511	+	+				secreted	P12110	P12110	COL6A2
-1.22656	-0.00405445	-0.741723	0.973605	0.998735	+	+					J3KTL2;Q07955	J3KTL2	SRSF1
-1.07636	-1.0214	0.994851	0.867886	0.235023	+	+		+			P22570;P22570-7	P22570	FDXR
-0.370147	-0.845823	-0.925006	1.07534	1.06564	+	+					Q5SSJ5	Q5SSJ5	HP1BP3
-0.731894	-1.3957	0.764962	0.644006	0.718631	+	+					A0A0C4DFU2;P04179	A0A0C4DFU2	SOD2
-1.26628	-0.848867	0.803546	0.947451	0.364152	+	+		+			Q7L0Y3	Q7L0Y3	TRMT10C
-1.19259	-0.765969	1.32279	0.177961	0.457807	+	+					Q8N0X4	Q8N0X4	CLYBL
-0.683155	-0.966115	-0.512259	1.10727	1.05426	+	+				secreted	Q13263	Q13263	TRIM28
-0.423845	-1.32283	0.172467	0.153982	1.42022	+	+					Q14847;Q14847-2	Q14847	LASP1
-0.793139	-0.953532	-0.398062	1.03168	1.11306	+	+					Q1KMD3	Q1KMD3	HNRNPUL2
-0.672085	-1.35718	0.444005	1.14808	0.437188	+	+					P04264	P04264	KRT1
-0.718643	-0.77033	-0.586106	0.593891	1.48119	+	+					P62873	P62873	GNB1
-0.925402	-1.0211	0.0537177	0.55474	1.33804	+	+					P35241;P35241-5	P35241	RDX
-0.915191	0.447093	-0.00411831	-0.95784	1.43006	+		+				Q9Y295	Q9Y295	DRG1
-0.549078	-1.3621	0.190771	0.455904	1.2645	+	+	+			secreted	Q9UHD8	Q9UHD8	2022-09-09
-0.927442	-1.19099	0.324743	0.957204	0.836482	+	+					Q04837	Q04837	SSBP1
-0.945729	-0.867462	-0.19443	0.616494	1.39113	+	+				secreted	P37108	P37108	SRP14
-1.48721	-0.277426	0.0593129	1.2088	0.496521	+	+					P50914	P50914	RPL14
-0.707095	-0.949165	0.880171	-0.484664	1.26075	+	+					Q15181	Q15181	PPA1
-0.550773	-0.797583	-0.787248	1.35096	0.784648	+	+					E7EWB4;Q9BPU6	E7EWB4	DPYSL5
-0.999031	-1.12861	0.983271	0.803021	0.341347	+			+		secreted	P41250	P41250	GARS
-1.08243	-0.709045	-0.184784	1.39963	0.576621	+			+			Q9NQ88	Q9NQ88	TIGAR
-1.30636	-0.396015	-0.215182	1.3136	0.603951	+	+					P12956	P12956	XRCC6
-1.28991	-0.716377	1.13072	0.721585	0.153984	+	+					P41252	P41252	IARS
-0.736119	-0.963989	-0.452958	1.0225	1.13056	+		+				P20700	P20700	LMNB1
-0.936363	-1.06701	0.637469	0.114849	1.25106	+	+					Q99729-3	Q99729-3	HNRNPAB
-0.821238	-0.700807	-0.661166	1.00766	1.17555	+	+					A0A075B7D9;Q92804;Q92804-2	A0A075B7D9	TAF15
-0.476396	-1.26309	-0.246902	0.725043	1.26135	+	+					P62070;P62070-4	P62070	RRAS2
0.293552	-1.12409	-0.00457385	-0.655182	1.49029	+	+					P60981	P60981	DSTN
-0.225198	-0.708451	-1.11869	1.23816	0.814171	+	+					Q9BTV4	Q9BTV4	TMEM43
-0.681956	-1.23223	0.39965	0.161482	1.35305	+	+					P31946;P31946-2	P31946	YWHAB
-0.690785	0.0576299	-1.27996	0.796559	1.11655	+	+					P09429;Q5T7C4	P09429	HMGB1
-0.849698	-1.0381	-0.182902	0.928082	1.14262	+	+				secreted	P62136	P62136	PPP1CA
-0.426931	-1.46413	0.130607	0.648473	1.11198	+	+				secreted	Q07954	Q07954	LRP1
-0.335475	-1.17179	0.473737	-0.420207	1.45374	+	+				secreted	Q02818	Q02818	NUCB1
-0.359834	-1.54475	0.323854	0.535361	1.04536	+	+					F8WCF6;P59998;P59998-3	F8WCF6	ARPC4-TTLL3
-1.213	-0.960893	0.855477	0.70601	0.612402	+			+			Q6DD88	Q6DD88	ATL3
-0.681306	-1.33307	0.155156	0.873285	0.98593	+	+					Q9HDC9	Q9HDC9	APMAP
-1.10843	-0.267995	-0.698548	1.20901	0.865965	+	+					G8JLB6;P31943	G8JLB6	HNRNPH1
-0.549807	-1.26198	-0.217004	1.01758	1.01122	+	+					O75116	O75116	ROCK2
-0.572771	-1.24209	-0.209966	0.879936	1.14489	+	+					Q99426	Q99426	TBCB
-0.217914	-1.3881	-0.11056	0.338598	1.37798	+	+	+				P62942	P62942	FKBP1A
-1.36697	-0.221557	0.46556	-0.224336	1.3473	+			+			A0A0D9SGC1	A0A0D9SGC1	MYO6
-1.33868	-0.688483	1.14059	0.584658	0.301916	+			+			P62495	P62495	ETF1
-0.0354855	-0.776965	-1.15146	1.24723	0.716673	+	+					P10155	P10155	TROVE2
-0.442524	-1.31284	-0.207234	0.744869	1.21773	+	+					P61158	P61158	ACTR3
-0.746537	-0.931636	-0.401593	1.39396	0.685802	+	+					G3V1L9;Q07157	G3V1L9	TJP1
-0.5234	-1.26627	-0.242084	1.01761	1.01414	+	+					Q08945	Q08945	SSRP1
-1.3134	1.28915	-0.604833	0.157387	0.471697	+			+		secreted	P15848	P15848	ARSB
-1.22498	-0.86827	0.300252	1.05133	0.741676	+	+					P50570	P50570	DNM2
-1.04971	-0.328029	-0.424947	1.60316	0.199527	+	+					C9JQV0;Q9BRJ6	C9JQV0	C7orf50
-0.739997	-1.26834	0.0941777	0.994854	0.919303	+	+					P13010	P13010	XRCC5
-0.810495	-1.21856	0.170203	0.704061	1.15479	+	+					O75083	O75083	WDR1
-0.571431	-1.40162	0.887832	0.135269	0.949946	+	+					Q9BSJ8	Q9BSJ8	ESYT1
-0.193352	-1.02805	0.778257	-0.827678	1.27082	+	+				secreted	Q8NBS9	Q8NBS9	TXNDC5
-0.666752	-1.28479	0.0312076	1.13328	0.787056	+	+		+			Q15149	Q15149	PLEC
-0.171479	-1.30009	0.0546867	-0.0895469	1.50643	+	+					Q13561;Q13561-2;Q13561-3	Q13561	DCTN2
-0.551941	-1.11103	0.644774	-0.364657	1.38285	+		+				P07437;Q5JP53	P07437	TUBB
0.446057	-1.33174	-0.747772	0.557632	1.07582	+	+					P26447	P26447	S100A4
-0.459078	-1.54977	0.591751	0.579659	0.837434	+	+					Q9UBC2-2	Q9UBC2-2	EPS15L1
-0.804811	-1.29025	0.795132	0.325613	0.974312	+	+		+			Q06124	Q06124	PTPN11
-0.366533	-1.36474	-0.210206	0.77801	1.16347	+	+					O15145	O15145	ARPC3
-0.626288	0.0101419	-1.13898	1.49811	0.257018	+	+					Q5TEC6	Q5TEC6	HIST2H3PS2
-0.317372	-1.58816	0.420557	0.5216	0.963374	+	+					O15144	O15144	ARPC2
-1.31666	-0.820486	0.897056	0.718995	0.521096	+			+			P68363	P68363	TUBA1B
-0.883555	-1.13971	0.0730194	0.893516	1.05673	+		+				O43390	O43390	HNRNPR
-0.172997	-1.17967	-0.492598	0.359926	1.48534	+			+			P48507	P48507	GCLM
-0.694405	-0.488165	-0.892438	1.44384	0.631165	+	+					P38159	P38159	RBMX
-0.42753	-1.34785	0.740636	-0.159614	1.19436	+	+					A0A0D9SGF6	A0A0D9SGF6	SPTAN1
-0.460037	-1.40099	0.21446	0.362832	1.28373	+		+				P47755	P47755	CAPZA2
0.224268	-1.39232	-0.112728	-0.127159	1.40793	+	+					D3YTA9;F6U1T9;P63098	D3YTA9	PPP3R1
-0.695831	-1.39994	0.916469	0.487937	0.691366	+	+		+			Q01082	Q01082	SPTBN1
-0.0780259	-1.49798	0.0250259	0.252715	1.29826	+	+					P63000;P63000-2	P63000	RAC1
-0.722614	-0.809349	0.517179	1.51745	-0.502661	+	+					Q6ZVM7	Q6ZVM7	TOM1L2
-1.4601	0.285526	0.512825	-0.476794	1.13854	+	+					Q13367-3	Q13367-3	AP3B2
-0.300538	-1.54569	0.579618	1.07058	0.196026	+	+				secreted	Q6PCB0	Q6PCB0	VWA1
-0.104686	-1.5997	0.0732977	1.03279	0.598301	+	+					A0A0C4DGQ8;Q6IAN0	A0A0C4DGQ8	DHRS7B
0.300775	-0.861553	-1.21004	1.14537	0.62545	+	+				secreted	Q6UWY5	Q6UWY5	OLFML1
0.0532309	-0.902061	-0.996514	1.41652	0.428827	+	+					P50148	P50148	GNAQ
0.516129	-1.04893	-1.05396	0.430312	1.15644	+	+					A0A1W2PS43;Q14108	A0A1W2PS43	SCARB2
-0.274232	-1.64194	0.616558	0.604131	0.695487	+		+				P05455	P05455	SSB
-0.202316	-0.946079	-0.93877	0.995706	1.09146	+	+					P61224;P61224-3	P61224	RAP1B
-0.341513	1.57317	-0.78722	-0.809597	0.36516	+			+	Liver specific		P21549	P21549	AGXT
-0.04356	-1.04614	1.46795	-0.771051	0.392805	+	+					P63208	P63208	SKP1
-0.362008	-1.37489	1.14854	-0.198982	0.787334	+	+					P05198	P05198	EIF2S1
-0.579316	-1.40116	1.02865	0.784175	0.16765	+			+			B4DJV2;O75390	B4DJV2	CS
-0.270704	-1.61375	0.640284	0.885303	0.358871	+			+			P56192	P56192	MARS
0.041631	-0.725823	-1.21025	1.27301	0.621439	+	+					Q5JTV8	Q5JTV8	TOR1AIP1
0.454613	0.900914	-0.417604	-1.55695	0.619027	+	+					P49356	P49356	FNTB
-0.627297	0.0212429	1.63042	-0.972132	-0.0522359	+			+			Q86VU5	Q86VU5	COMTD1
-1.02353	-0.540444	1.36816	0.718098	-0.522284	+			+			Q10713	Q10713	PMPCA
0.382765	-1.6856	0.0911307	0.238559	0.973148	+	+	+				B1AK87;B1AK88;P47756-2	B1AK87	CAPZB
-0.943671	0.0909595	1.60988	-0.0447744	-0.712391	+			+			Q92616	Q92616	GCN1
-0.587362	-0.376949	1.78209	-0.445641	-0.372135	+			+			P22392-2;Q32Q12	P22392-2	NME2
0.227643	0.0295045	1.12768	-1.6189	0.234075	+	+		+			Q9Y2Z0	Q9Y2Z0	SUGT1
0.813612	-0.601257	0.430407	-1.4582	0.815435	+	+					O75506	O75506	HSBP1
-0.488937	-0.400685	1.78107	-0.321587	-0.569866	+			+		secreted	D6REX3	D6REX3	SEC31A
0.939358	0.231224	-0.60059	-1.41216	0.842166	+			+		secreted	Q9BS26	Q9BS26	ERP44
0.754715	0.951765	-1.36874	-0.713871	0.376135	+			+			O75170;O75170-2;O75170-3;O75170-4;O75170-5;O75170-6	O75170	PPP6R2
0.0654859	-0.688028	1.64567	-0.892804	-0.130328	+			+			Q53FA7	Q53FA7	TP53I3
-0.0933454	-1.4161	0.881181	1.02551	-0.397244	+			+			P11177;P11177-2	P11177	PDHB
0.9812	0.374897	-1.58711	-0.303477	0.534491	+			+		secreted	Q14554	Q14554	PDIA5
0.541624	1.34068	-1.29917	-0.45184	-0.131294	+		+		Liver specific		Q9H1X3	Q9H1X3	DNAJC25
-0.0388726	-0.557782	1.6825	-0.177534	-0.908314	+			+			O95486	O95486	SEC24A
0.306268	1.57212	-0.734588	-0.918948	-0.224851	+	+			Liver specific		A6NCS6	A6NCS6	C2orf72
0.50076	-1.43537	-0.499142	1.17074	0.263018	+	+					P13984	P13984	GTF2F2
-0.386757	1.083	0.767433	-0.0186085	-1.44507	+	+					Q9Y5M8	Q9Y5M8	SRPRB
-0.0152275	0.0367006	1.56261	-0.403432	-1.18065	+			+			F5H365;Q15436	F5H365	SEC23A
0.361464	0.776885	0.766855	-1.60942	-0.295783	+	+					Q9NQH7;Q9NQH7-2;Q9NQH7-4	Q9NQH7	XPNPEP3
0.172535	1.15888	0.673738	-1.28804	-0.717112	+	+					Q9H477	Q9H477	RBKS
0.2411	0.449334	-1.50416	1.16396	-0.35023	+			+	Liver specific	secreted	P49326	P49326	FMO5
-0.508149	1.44317	0.643063	-0.776104	-0.801981	+	+			Liver specific	secreted	P00739;P00739-2	P00739	HPR
0.618986	1.41826	-0.387612	-1.04218	-0.607453	+	+					Q9H993	Q9H993	ARMT1
-0.0772333	1.71842	-0.449448	-0.341951	-0.849786	+	+					P00395	P00395	MT-CO1
1.20963	-0.240708	0.85892	-1.1018	-0.72604	+			+			P40227	P40227	CCT6A
0.552496	0.912984	0.702665	-0.991759	-1.17639	+	+					O96005	O96005	CLPTM1
0.286444	1.44244	0.108562	-1.18087	-0.65657	+	+			Liver specific		O14756	O14756	HSD17B6
0.118071	1.48178	-0.0805149	-1.32078	-0.198555	+	+				secreted	Q9NPE2	Q9NPE2	NGRN
0.606677	0.653351	0.149105	-1.75099	0.34186	+	+					Q9Y5Y7	Q9Y5Y7	LYVE1
0.276654	1.51378	-0.211737	-0.376473	-1.20223	+	+					P42677	P42677	RPS27
0.58123	1.08543	-0.277756	0.154759	-1.54367	+	+					Q9H6T0-2	Q9H6T0-2	ESRP2
0.458778	1.29715	-0.0634674	-0.267152	-1.42531	+	+					K7ESP4;Q8WVC6	K7ESP4	DCAKD
0.142915	1.59644	-0.171305	-1.07747	-0.490581	+	+					P16452;P16452-2;P16452-3	P16452	EPB42
1.51398	0.0885937	-0.481464	-1.20854	0.0874306	+			+			P17174	P17174	GOT1
0.519607	1.35859	-0.306031	-1.31275	-0.259415	+	+					Q9BYE7	Q9BYE7	PCGF6
1.18215	0.879881	-1.15665	-0.251896	-0.653486	+		+				Q9NZ01	Q9NZ01	TECR
0.314929	0.96654	0.565513	-0.237509	-1.60947	+	+					O43741	O43741	PRKAB2
1.60727	0.281831	-0.918077	-0.378426	-0.592601	+			+		secreted	Q9Y646	Q9Y646	CPQ
0.536262	1.50311	-0.830689	-0.476698	-0.731984	+	+					A0A087WV24;P20711;P20711-3	A0A087WV24	DDC
0.119142	1.02847	0.344875	0.174456	-1.66694	+	+			Liver specific		A0A0G2JMG3	A0A0G2JMG3	ABCC6
0.282747	1.59002	-0.825739	-0.238981	-0.808045	+	+		+			P31153	P31153	MAT2A
1.0753	0.898634	-0.138439	-1.32548	-0.510014	+	+					Q16719	Q16719	KYNU
1.11934	0.677946	0.165623	-1.38983	-0.573076	+	+					Q99436	Q99436	PSMB7
1.32191	0.107048	0.358728	-1.40104	-0.386654	+	+					P25786;P25786-2	P25786	PSMA1
0.998424	0.454884	0.69389	-1.14258	-1.00462	+	+					P35270	P35270	SPR
0.259008	1.39843	0.092782	-1.34258	-0.407649	+	+					P68871	P68871	HBB
0.232123	1.50466	-0.110101	-1.22985	-0.396834	+	+					Q9NR22;Q9NR22-2	Q9NR22	PRMT8
1.05359	0.874386	0.0476034	-1.28077	-0.694815	+	+					Q9Y2S2-2	Q9Y2S2-2	CRYL1
1.3905	0.652603	-0.374418	-1.06692	-0.601756	+	+					P11766	P11766	ADH5
0.778643	1.11018	-0.152576	-1.42967	-0.306578	+	+			Liver specific		Q9NYQ3;Q9NYQ3-2	Q9NYQ3	HAO2
0.995258	0.890884	0.0359601	-1.38957	-0.532535	+	+					P16930	P16930	FAH
1.1909	0.907783	-0.911052	-0.260308	-0.927319	+			+			H0YI09;Q9H8H3	H0YI09	METTL7A
1.07154	0.804866	0.0975702	-0.636131	-1.33784	+	+					P08240	P08240	SRPRA
0.651024	0.923076	0.455404	-1.49291	-0.536599	+	+					O95081	O95081	AGFG2
1.3158	0.693161	-0.266974	-1.18697	-0.555014	+	+					P29144	P29144	TPP2
0.970209	1.18514	-0.469718	-0.762701	-0.922928	+	+					Q9NQC3	Q9NQC3	RTN4
0.615759	1.45954	-0.510259	-0.835259	-0.729778	+	+				secreted	P30043	P30043	BLVRB
0.945116	1.00407	0.0851329	-1.12236	-0.911956	+	+					Q02790	Q02790	FKBP4
1.33539	0.75155	-0.422801	-1.04236	-0.621779	+	+				secreted	Q9BV57	Q9BV57	ADI1
0.420245	1.29386	0.0840026	-1.41173	-0.38637	+	+					P07738	P07738	BPGM
1.31006	0.741901	-0.241061	-1.03875	-0.772145	+	+	+		Liver specific		O14975	O14975	SLC27A2
0.869142	1.24863	-0.350239	-0.86433	-0.903204	+	+				secreted	Q9UHG3	Q9UHG3	PCYOX1
1.03241	0.751512	0.016978	-1.51178	-0.289118	+	+			Liver specific		P47989	P47989	XDH
1.09895	0.583469	0.357142	-1.36937	-0.670196	+	+					H0Y360;Q01433;Q01433-2	H0Y360	AMPD2
1.13307	0.956256	-0.499011	-0.415585	-1.17473	+	+					H3BLU7;O43488	H3BLU7	AKR7A2
0.47664	1.39619	0.0357557	-0.974942	-0.93364	+	+				secreted	Q04828	Q04828	AKR1C1
1.39829	0.356972	0.129782	-1.19134	-0.693707	+	+					Q15126	Q15126	PMVK
0.226938	1.52396	-0.100246	-1.18147	-0.469174	+	+					P69905	P69905	HBA1
1.06551	0.831166	0.160872	-0.903858	-1.15369	+	+			Liver specific		Q9NQ94	Q9NQ94	A1CF
1.29785	0.719339	-0.535369	-1.19568	-0.286136	+	+	+				J3KNF4	J3KNF4	CCS
0.761286	-0.487465	1.19201	-0.146568	-1.31926	+			+			O14874	O14874	BCKDK
1.24699	0.0438961	0.681908	-1.11318	-0.859612	+	+					P30044;P30044-2	P30044	PRDX5
1.11483	0.985505	-0.307838	-0.690506	-1.10199	+	+					P10768	P10768	ESD
1.26381	0.53275	0.232738	-1.06839	-0.96091	+	+					Q96CN7	Q96CN7	ISOC1
1.34109	0.200128	0.394179	-1.22574	-0.709657	+	+					Q9Y281;Q9Y281-3	Q9Y281	CFL2
1.53413	-0.184287	-1.26763	-0.00775539	-0.0744577	+		+		Liver specific		Q9UI17	Q9UI17	DMGDH
1.25956	0.756565	-0.491592	-1.2299	-0.294632	+	+		+			P04424	P04424	ASL
1.07163	0.82925	0.13532	-0.827595	-1.20861	+	+					Q13576	Q13576	IQGAP2
1.08818	0.855893	-0.0118424	-1.29506	-0.637174	+	+					P32119	P32119	PRDX2
0.408185	1.07189	0.416681	-1.54502	-0.35174	+	+	+				O14879	O14879	IFIT3
1.16035	0.759463	0.11172	-0.996433	-1.0351	+	+					Q5T6V5	Q5T6V5	C9orf64
0.575401	1.41835	-0.200586	-0.828631	-0.964535	+	+			Liver specific		Q9UNU6	Q9UNU6	CYP8B1
1.30069	0.28525	0.373096	-1.26997	-0.689067	+	+			Liver specific		Q03154	Q03154	ACY1
1.3059	0.677588	-0.127049	-0.708922	-1.14752	+	+					Q14571	Q14571	ITPR2
1.32572	0.627896	-0.0786544	-1.14275	-0.73221	+	+					A6NFX8;Q9UKK9	A6NFX8	NUDT5
1.16753	0.711608	0.0486376	-1.33129	-0.596491	+	+					E9PKT9;O96033	E9PKT9	MOCS2
0.247524	1.55379	-0.0810284	-0.998342	-0.721947	+	+	+				Q7Z3B1;Q7Z3B1-2	Q7Z3B1	NEGR1
0.95729	0.792655	0.107056	-0.328664	-1.52834	+	+					Q8IYQ7	Q8IYQ7	THNSL1
0.660223	1.1837	0.0228036	-1.39168	-0.475043	+	+					P04040	P04040	CAT
0.740466	1.23021	-0.345336	-0.313576	-1.31176	+	+					A0A024R571;Q9H4M9	A0A024R571	EHD1
0.915538	1.19219	-0.291309	-0.853762	-0.962656	+	+			Liver specific		Q08477-2	Q08477-2	CYP4F3
1.47359	0.36357	-0.0106434	-1.03193	-0.79459	+	+					O76071	O76071	CIAO1
1.18269	0.730546	0.0597507	-1.229	-0.743988	+	+	+				P22234	P22234	PAICS
1.16893	0.530214	0.386671	-1.16046	-0.925361	+	+					Q96GK7	Q96GK7	FAHD2A
1.05933	0.878177	-0.00191375	-1.30939	-0.626202	+	+					A0A0X1KG75;Q53SF7;Q53SF7-2;Q53SF7-3;Q53SF7-4	A0A0X1KG75	COBLL1
0.353243	1.42062	0.00229163	-1.26203	-0.514134	+	+					A0A0D9SFP2	A0A0D9SFP2	HADH
0.761482	1.25872	-0.129479	-1.07104	-0.819679	+	+	+		Liver specific		P17516	P17516	AKR1C4
0.881744	0.933432	0.281998	-1.23917	-0.858009	+	+					P33121	P33121	ACSL1
1.26729	0.833703	-0.55511	-1.08591	-0.459964	+			+	Liver specific		Q99424	Q99424	ACOX2
1.31416	0.708821	-0.153811	-0.932237	-0.93693	+	+	+				E7ETB3;Q9ULA0	E7ETB3	DNPEP
1.11792	0.934899	-0.162809	-1.12339	-0.766615	+	+					P49419-2	P49419-2	ALDH7A1
1.17182	0.7587	0.0884745	-1.06047	-0.958533	+	+	+				P28072	P28072	PSMB6
1.25103	0.556991	0.21662	-1.13099	-0.893658	+	+					Q92747	Q92747	ARPC1A
0.46912	1.29307	0.0247723	-1.39879	-0.388164	+	+	+				H0YLN8;Q96QT4	H0YLN8	TRPM7
0.559051	0.321731	1.17272	-1.25062	-0.802882	+	+					Q13085;Q13085-4	Q13085	ACACA
1.50921	0.156678	0.12132	-1.10094	-0.686266	+	+					Q9HD40	Q9HD40	SEPSECS
0.91762	1.16687	-0.311269	-1.13893	-0.634296	+	+			Liver specific		O75452	O75452	RDH16
0.615715	1.1759	0.14845	-0.561267	-1.3788	+	+			Liver specific	secreted	Q9HBI6	Q9HBI6	CYP4F11
1.3528	0.626017	-0.725843	-1.1093	-0.143676	+			+			P32929	P32929	CTH
1.33037	0.759445	-0.359862	-0.982234	-0.747716	+	+					P23526	P23526	AHCY
1.19324	0.716472	0.0972175	-0.862939	-1.14399	+	+					Q8NFW8	Q8NFW8	CMAS
0.926554	1.23934	-0.644661	-0.888824	-0.632409	+	+		+	Liver specific		Q00266	Q00266	MAT1A
1.21295	0.845751	-0.668852	-1.14229	-0.247558	+	+			Liver specific		P0DN79;P35520	P0DN79	CBSL
1.16425	0.803215	0.0172464	-1.11383	-0.870891	+	+					Q04760;Q04760-2	Q04760	GLO1
0.817328	1.30942	-0.537176	-0.61389	-0.975686	+	+			Liver specific		P11168	P11168	SLC2A2
1.11522	0.75257	0.185976	-0.874634	-1.17913	+	+					P55263	P55263	ADK
0.445651	1.1863	0.152795	-0.268645	-1.5161	+	+					Q68D91	Q68D91	MBLAC2
1.49697	0.317618	-0.0584029	-1.11549	-0.640691	+	+					P30086	P30086	PEBP1
1.3565	0.69299	-0.29982	-1.04673	-0.702943	+			+	Liver specific		P54840	P54840	GYS2
0.454967	1.34686	0.113533	-1.21436	-0.701	+	+					P08473	P08473	MME
1.33367	0.63631	-0.178174	-1.19542	-0.59638	+	+		+			P11586	P11586	MTHFD1
1.24497	0.65399	0.10494	-1.04401	-0.959892	+	+					O94985;O94985-2	O94985	CLSTN1
1.41339	0.367828	0.132641	-0.862042	-1.05182	+	+					C9JIF9;P13798	C9JIF9	APEH
1.05589	0.561618	0.222396	-1.56323	-0.276672	+	+			Liver specific		Q9UDX3	Q9UDX3	SEC14L4
0.800526	1.07899	0.0110862	-0.493831	-1.39677	+	+					P34913	P34913	EPHX2
1.09072	0.495807	0.534591	-0.939799	-1.18131	+	+			Liver specific		Q96HR9;Q96HR9-2	Q96HR9	REEP6
0.705735	0.947031	0.511586	-1.0583	-1.10605	+	+					Q63HM1;Q63HM1-2	Q63HM1	AFMID
1.29971	0.768394	-0.353006	-1.10747	-0.607635	+	+			Liver specific		P05089;P05089-2	P05089	ARG1
1.14395	0.660642	0.280635	-1.07507	-1.01015	+	+			Liver specific	secreted	P23141;P23141-2	P23141	CES1
1.47156	0.56865	-0.394941	-0.79351	-0.851763	+	+		+			Q9UBQ7	Q9UBQ7	GRHPR
1.29769	0.626403	0.0156276	-1.11501	-0.82471	+	+					O75874	O75874	IDH1
1.22189	0.352708	0.313277	-1.44513	-0.442747	+	+					Q96GD0	Q96GD0	PDXP
0.93048	1.11191	-0.147369	-1.14824	-0.746786	+	+			Liver specific		O76054	O76054	SEC14L2
1.26614	0.691123	-0.310765	-1.30656	-0.339933	+	+			Liver specific		Q9H2A2	Q9H2A2	ALDH8A1
0.83972	0.843601	0.226137	-1.55015	-0.359306	+	+		+			O75828	O75828	CBR3
1.20045	0.890664	-0.672841	-1.10103	-0.317244	+	+		+			Q8TD30	Q8TD30	GPT2
0.88279	0.667153	0.481218	-0.525064	-1.5061	+	+				secreted	P00367	P00367	GLUD1
0.793377	0.572997	0.558849	-0.300541	-1.62468	+	+					P53007	P53007	SLC25A1
1.10049	0.711829	0.263419	-1.20887	-0.866872	+	+					P05091	P05091	ALDH2
1.05482	0.997012	-0.204401	-1.193	-0.654432	+	+					B7ZM99;Q6UB35	B7ZM99	MTHFD1L
1.24577	0.774489	-0.128305	-1.09091	-0.801049	+	+					Q9H0W9	Q9H0W9	C11orf54
1.33523	0.350548	0.280582	-1.18598	-0.780378	+	+				secreted	J3KPS3;P04075	J3KPS3	ALDOA
1.21565	0.913254	-0.887067	-0.365758	-0.876074	+			+			P30047	P30047	GCHFR
1.35246	0.726687	-0.482912	-1.05849	-0.537743	+	+					P07108	P07108	DBI
0.99075	0.836051	0.285147	-1.11905	-0.992894	+	+			Liver specific		P54868	P54868	HMGCS2
1.26446	0.811347	-0.327435	-0.642638	-1.10574	+	+					Q9Y617	Q9Y617	PSAT1
1.31197	0.825958	-0.708814	-0.905533	-0.523576	+			+	Liver specific		P00439	P00439	PAH
1.1747	1.00476	-0.59194	-0.798651	-0.788865	+	+	+	+	Liver specific		Q9Y2P5	Q9Y2P5	SLC27A5
1.22667	0.753807	-0.11783	-1.23003	-0.632611	+	+					P20962	P20962	PTMS
1.37198	0.330425	0.20099	-1.23156	-0.671835	+	+					Q99611	Q99611	SEPHS2
1.11379	0.886911	-0.0201457	-1.065	-0.91555	+	+			Liver specific		A6ND91	A6ND91	ASPDH
1.06095	1.07889	-0.970294	-0.378593	-0.790945	+	+					Q9UKS6	Q9UKS6	PACSIN3
1.15452	0.955288	-0.318249	-1.05133	-0.740229	+	+	+				Q13228;Q13228-4	Q13228	SELENBP1
0.525643	1.3766	-0.00947114	-1.0829	-0.809877	+	+	+				P00915	P00915	CA1
1.37934	0.598614	-0.272018	-0.528947	-1.17699	+	+			Liver specific		Q9Y6L6	Q9Y6L6	SLCO1B1
1.2498	0.766264	-0.129575	-1.10853	-0.777962	+	+					P09417	P09417	QDPR
1.27352	0.553025	0.190493	-1.03845	-0.97859	+	+					Q16775	Q16775	HAGH
1.25084	0.573924	0.171605	-1.20289	-0.793485	+	+					Q9NQR4	Q9NQR4	NIT2
1.57109	0.28028	-0.215086	-1.00276	-0.633524	+	+					Q93100;Q93100-2;Q93100-3;Q93100-4	Q93100	PHKB
0.457924	1.24563	0.106828	-0.362721	-1.44766	+	+				secreted	P02775	P02775	PPBP
1.20248	0.665195	0.0600484	-0.610384	-1.31734	+	+					Q9Y223;Q9Y223-2	Q9Y223	GNE
1.35986	0.649294	-0.189269	-1.0467	-0.77318	+	+	+				P48506	P48506	GCLC
1.30556	0.722653	-0.316425	-1.17843	-0.533359	+	+					P36871	P36871	PGM1
0.938997	1.09123	-0.0963813	-0.811477	-1.12237	+	+			Liver specific		P50053	P50053	KHK
1.26798	0.53384	0.123182	-0.616632	-1.30837	+	+			Liver specific		P05062	P05062	ALDOB
1.18677	0.587586	0.0443806	-0.366014	-1.45272	+	+					Q8WUY1	Q8WUY1	THEM6
1.35325	0.498491	-0.0520162	-1.28588	-0.513848	+	+				secreted	H7C4G1;Q9UK58;Q9UK58-6	H7C4G1	CCNL1
1.25591	0.897456	-0.53637	-0.703111	-0.913889	+	+	+				Q14376	Q14376	GALE
1.2673	0.766602	-0.175035	-1.08426	-0.774605	+			+	Liver specific	secreted	P08519	P08519	LPA
1.22789	0.793441	-0.140174	-1.13255	-0.748609	+	+					B1ALH6;O14832	B1ALH6	PHYH
1.18191	0.903982	-0.276593	-1.09518	-0.714128	+	+					P61457	P61457	PCBD1
0.618939	1.10669	0.209629	-1.45527	-0.479984	+	+	+				P02730	P02730	SLC4A1
1.01121	0.857863	0.22339	-1.08106	-1.0114	+	+	+				Q15392	Q15392	DHCR24
1.20244	0.608796	0.245478	-1.09234	-0.964376	+	+					P09972	P09972	ALDOC
1.04647	0.455784	0.599549	-0.797014	-1.30479	+	+					Q04446	Q04446	GBE1
1.27618	0.786632	-0.346493	-1.14069	-0.575628	+	+					P00918	P00918	CA2
1.20535	0.234922	0.58614	-0.79504	-1.23138	+	+					Q3LXA3	Q3LXA3	TKFC
1.41598	0.629863	-0.332882	-0.755582	-0.957375	+	+		+			P35573	P35573	AGL
1.26217	0.665542	-0.0310366	-1.23497	-0.661714	+	+	+				O14841	O14841	OPLAH
1.13707	0.961842	-0.250524	-0.998024	-0.850364	+	+			Liver specific		A0A0A0MS56	A0A0A0MS56	ADH6
1.11773	0.948974	-0.218339	-1.14124	-0.70713	+	+					Q00796	Q00796	SORD
1.50161	0.512927	-0.396488	-0.897946	-0.720106	+			+	Liver specific		Q8IVS8	Q8IVS8	GLYCTK
1.18844	0.494107	0.396245	-0.925927	-1.15287	+	+					Q9H008	Q9H008	LHPP
1.40173	0.0501452	0.452329	-1.0388	-0.865411	+	+					P14550	P14550	AKR1A1
1.07988	0.442059	0.587959	-0.872034	-1.23786	+	+					Q9BRX8;Q9BRX8-2	Q9BRX8	FAM213A
1.40669	0.564978	-0.138434	-0.881262	-0.95197	+	+					P13716	P13716	ALAD
1.06895	0.505755	0.557808	-1.15736	-0.975151	+	+					P21695;P21695-2	P21695	GPD1
1.27142	0.825295	-0.308994	-0.960627	-0.827098	+	+					P00441	P00441	SOD1
1.05425	0.792089	0.0173605	-0.419922	-1.44378	+	+					P31994-2;P31994-5	P31994-2	FCGR2B
1.23376	0.718336	-0.0185626	-0.752049	-1.18148	+	+					P13807;P13807-2	P13807	GYS1
0.97211	0.881058	0.131513	-0.610264	-1.37442	+	+					Q9NZN3	Q9NZN3	EHD3
1.15068	0.913781	-0.301586	-1.19457	-0.568305	+	+			Liver specific		A6NLP5-2	A6NLP5-2	TTC36
0.87328	0.838356	0.446754	-1.02614	-1.13225	+	+				secreted	O00763	O00763	ACACB
1.19319	0.832675	-0.995357	-0.0902619	-0.940247	+	+			Liver specific	secreted	A0A087WT39;A0A0J9YYD9;V9GYI1	A0A087WT39	LIME1
1.00895	1.01023	-0.0403419	-1.0206	-0.958235	+	+					Q96DG6	Q96DG6	CMBL
1.00137	1.01954	-0.0583234	-1.10073	-0.861859	+	+			Liver specific		P07327	P07327	ADH1A
1.25607	0.85616	-0.50947	-1.07092	-0.531838	+	+					P24298	P24298	GPT
1.01293	0.858467	0.220612	-1.03966	-1.05235	+	+				secreted	Q9BWS9	Q9BWS9	CHID1
1.09494	0.881495	-0.0124413	-0.763711	-1.20028	+	+	+		Liver specific		Q7Z4W1	Q7Z4W1	DCXR
1.27237	0.598562	0.1297	-1.04881	-0.951827	+	+					Q6XQN6	Q6XQN6	NAPRT
1.24794	0.606422	0.161682	-1.09899	-0.917054	+	+					Q9BRF8	Q9BRF8	CPPED1
0.969436	0.263455	0.854067	-0.83896	-1.248	+	+					Q15738	Q15738	NSDHL
1.1674	0.912268	-0.285937	-0.657672	-1.13606	+	+			Liver specific		Q06278	Q06278	AOX1
1.38669	0.605823	-0.202666	-1.07828	-0.711568	+	+	+		Liver specific		P00325	P00325	ADH1B
1.19255	0.850785	-0.128735	-1.00505	-0.909548	+	+			Liver specific		P46952	P46952	HAAO
1.17634	0.643437	0.014576	-1.42687	-0.407479	+	+	+				A0A087WSV6;A0A087WSX8;A0A0B4J1W1;A0A0G2JLS4;A0A0G2JNM2;A0A0G2JNQ6;A0A0G2JP64;A0A0G2JP80;A0A0G2JQ15;A0A0G2JQ44;A0A0G2JQ46;A8MVE2;D9IDM5;D9IDM6;F6TER3;Q8NHL6;Q8NHL6-2;Q8NHL6-3;Q8NHL6-4	A0A087WSV6	LILRB1
1.26192	0.764053	-0.173979	-1.1242	-0.727792	+	+	+		Liver specific		Q9NPD5	Q9NPD5	SLCO1B3
1.09271	1.03501	-0.449316	-0.589851	-1.08855	+	+			Liver specific		P82980	P82980	RBP5
1.27484	0.58997	0.0346083	-1.28259	-0.616835	+	+					G3V4T6	G3V4T6	GSTZ1
1.22474	0.666006	-0.148183	-0.363236	-1.37933	+	+			Liver specific	secreted	P51589	P51589	CYP2J2
1.34828	0.638013	-0.145595	-1.09328	-0.747421	+	+			Liver specific		O95954	O95954	FTCD
1.18269	0.917486	-0.261077	-0.928735	-0.910362	+	+				secreted	P00491	P00491	PNP
1.2863	0.643717	0.0312848	-1.03872	-0.922577	+	+			Liver specific		Q14117	Q14117	DPYS
0.965979	0.948674	0.0959948	-0.744233	-1.26641	+	+	+				P16219	P16219	ACADS
1.2043	0.684392	0.0915118	-1.22706	-0.753136	+	+			Liver specific		A0A0D9SFB5;P08319;P08319-2	A0A0D9SFB5	ADH4
0.998546	0.813877	0.301469	-1.14457	-0.969327	+	+					Q8N335	Q8N335	GPD1L
1.53571	0.399214	-0.915648	-0.759002	-0.26027	+		+		Liver specific	secreted	P33261	P33261	CYP2C19
1.20408	0.803555	-0.0650883	-0.889028	-1.05351	+	+	+		Liver specific		P50053-2	P50053-2	KHK
1.18472	0.864956	-0.13855	-0.99369	-0.917432	+	+					A0A087WW77;Q15334	A0A087WW77	LLGL1
1.30738	0.587678	0.071216	-0.923089	-1.04318	+	+					P34896;P34896-2	P34896	SHMT1
0.883951	1.0412	0.132462	-1.0358	-1.02181	+	+					H3BT98;Q8TEQ0;Q8TEQ0-2	H3BT98	SNX29
1.30613	0.442248	0.130235	-0.541245	-1.33736	+	+					Q15125	Q15125	EBP
1.36858	0.518477	-0.164526	-0.444418	-1.27812	+	+					O76062	O76062	TM7SF2
1.53071	0.41195	-0.26818	-0.755474	-0.919004	+	+					O60256	O60256	PRPSAP2
1.05876	0.83848	0.166936	-0.938	-1.12617	+	+					O75936	O75936	BBOX1
1.10248	0.603304	0.385175	-0.837965	-1.253	+	+				secreted	Q15274	Q15274	QPRT
1.40844	0.50732	-0.041606	-0.959003	-0.915152	+	+					Q99447-3	Q99447-3	PCYT2
1.27823	0.290897	0.433783	-0.792274	-1.21064	+	+					Q5BJF2	Q5BJF2	TMEM97
1.25859	0.806031	-0.240575	-1.0617	-0.762352	+	+					P30039	P30039	PBLD
1.25383	0.199271	0.575301	-1.01231	-1.0161	+	+					Q13907	Q13907	IDI1
0.900073	0.741328	0.487563	-0.803387	-1.32558	+	+			Liver specific		P30613-2	P30613-2	PKLR
1.43013	0.485086	-0.0730509	-1.01413	-0.828035	+	+	+		Liver specific		P00325-2	P00325-2	ADH1B
1.20046	0.842114	-0.247814	-1.1955	-0.599259	+	+			Liver specific		P08263	P08263	GSTA1
1.42774	0.388648	-0.826472	0.0696107	-1.05953	+	+			Liver specific		G3V1Y8;Q86U10;Q86U10-3	G3V1Y8	ASPG
0.80073	1.01654	0.172637	-1.39233	-0.59758	+	+					Q9UIG0;Q9UIG0-2	Q9UIG0	BAZ1B
1.54264	0.129507	0.106242	-0.815541	-0.962851	+	+					P11908;P11908-2	P11908	PRPS2
1.14137	0.656298	0.285411	-1.12956	-0.953514	+	+					P48449	P48449	LSS
0.972867	0.985428	0.0358378	-0.781551	-1.21258	+	+			Liver specific		Q6UXB4	Q6UXB4	CLEC4G
0.614721	-0.0698759	0.554212	0.613683	-1.71274	+		+				P30711	P30711	GSTT1
1.51368	0.434578	-0.239529	-0.890777	-0.817955	+	+					P60891	P60891	PRPS1
1.19355	0.405258	0.411115	-0.671587	-1.33834	+	+					A0A0C4DFL7;Q16850	A0A0C4DFL7	CYP51A1
1.26517	0.680077	-0.0521069	-0.680003	-1.21314	+	+	+		Liver specific		Q9UBR1	Q9UBR1	UPB1
1.1643	0.903901	-0.205478	-0.77281	-1.08991	+	+			Liver specific		O75891;O75891-3	O75891	ALDH1L1
1.31532	0.655094	-0.192397	-1.223	-0.55502	+	+	+		Liver specific		Q8N5Z0	Q8N5Z0	AADAT
0.990428	0.405743	0.727861	-0.876426	-1.24761	+	+					P37268	P37268	FDFT1
1.3277	0.557394	0.0498254	-0.80607	-1.12885	+	+					Q9BWD1	Q9BWD1	ACAT2
1.09531	0.932173	-0.0944538	-1.13101	-0.802018	+	+			Liver specific		Q9H2X3;Q9H2X3-8	Q9H2X3	CLEC4M
0.632834	0.766919	0.730195	-0.741067	-1.38888	+	+					Q14534	Q14534	SQLE
1.12203	0.344767	0.216469	-1.60276	-0.0805096	+	+					Q9ULT8	Q9ULT8	HECTD1
1.19155	0.881155	-0.196296	-0.889359	-0.987054	+	+			Liver specific		P49888	P49888	SULT1E1
1.35789	0.220335	0.385779	-0.859268	-1.10473	+	+					Q9NR19;Q9NR19-2	Q9NR19	ACSS2
1.09543	0.835782	0.0370623	-0.698605	-1.26967	+	+					P51570;P51570-2	P51570	GALK1
1.12516	1.03144	-0.558076	-1.00059	-0.597932	+	+					P04181	P04181	OAT
1.27544	0.229747	0.512932	-0.906634	-1.11148	+	+					P53602	P53602	MVD
1.09566	0.364021	0.648025	-0.940074	-1.16763	+	+					Q01581	Q01581	HMGCS1
0.977936	0.715775	0.432498	-0.858323	-1.26789	+	+					Q8TDZ2;Q8TDZ2-4	Q8TDZ2	MICAL1
1.06007	0.913975	-0.155384	-0.483317	-1.33535	+	+					P02795	P02795	MT2A
1.03366	0.822441	-0.031054	-0.369945	-1.4551	+	+					P15104	P15104	GLUL
1.36476	0.215001	0.35314	-0.744597	-1.18831	+	+					P14324;P14324-2	P14324	FDPS
1.10909	0.687504	0.291422	-0.916682	-1.17133	+	+	+				C9JQD1;P35557;P35557-2;P35557-3	C9JQD1	GCK
1.34622	0.598456	-0.729677	-1.13617	-0.0788269	+	+		+	Liver specific		Q14749	Q14749	GNMT
1.22084	0.82049	-0.384958	-0.430461	-1.22591	+	+			Liver specific		P09210	P09210	GSTA2

## Sheet: Fig2_c
	Secreted	Liver specific
Down-regulated proteins	25	65
Up-regulated proteins	98	10

## Sheet: Fig2_d
Panel	protein	Gene name	n	Spearman correlation coefficient	CI95%	p-val	-Log pvalue	qvalue	predicted to be secreted	Protein IDs
fibrosis	P23142	FBLN1	79	0.764793	[0.65 0.85]	2.17441e-15	14.6627	1.03611e-11	secreted	P23142
fibrosis	Q15582	TGFBI	79	0.752736	[0.63 0.84]	1.04305e-14	13.9817	2.48507e-11	secreted	Q15582
fibrosis	G3V4U0	FBLN5	79	0.74557	[0.62 0.83]	2.54037e-14	13.5951	4.03495e-11	secreted	G3V4U0;Q9UBX5
fibrosis	A0A140TA41	TNXB	79	0.725234	[0.6 0.82]	2.72484e-13	12.5647	3.02474e-10	secreted	A0A140TA41
fibrosis	O15195	VILL	79	0.723861	[0.59 0.82]	3.17392e-13	12.4984	3.02474e-10		O15195;O15195-2
fibrosis	B1AHL2	FBLN1	79	0.7139	[0.58 0.81]	9.3489e-13	12.0292	6.3802e-10	secreted	B1AHL2;P23142-4
fibrosis	Q16270	IGFBP7	79	0.713876	[0.58 0.81]	9.3728e-13	12.0281	6.3802e-10	secreted	Q16270;Q16270-2
fibrosis	P98095	FBLN2	79	0.71116	[0.58 0.81]	1.24839e-12	11.9037	7.4357e-10	secreted	P98095;P98095-2
fibrosis	P24821	TNC	79	0.705829	[0.57 0.8 ]	2.1707e-12	11.6634	1.14487e-09	secreted	P24821;P24821-4
fibrosis	P07355	ANXA2	79	0.704838	[0.57 0.8 ]	2.40268e-12	11.6193	1.14487e-09		P07355
fibrosis	Q9Y6C2	EMILIN1	79	0.696541	[0.56 0.8 ]	5.52981e-12	11.2573	2.1958e-09	secreted	Q9Y6C2
fibrosis	Q14112	NID2	79	0.691551	[0.55 0.79]	9.00766e-12	11.0454	3.2957e-09	secreted	Q14112;Q14112-2
fibrosis	P35555	FBN1	79	0.68757	[0.54 0.79]	1.32029e-11	10.8793	4.19412e-09	secreted	P35555
fibrosis	P05997	COL5A2	79	0.686003	[0.54 0.79]	1.53205e-11	10.8147	4.29424e-09	secreted	P05997
fibrosis	P07585	DCN	79	0.684488	[0.54 0.79]	1.76761e-11	10.7526	4.44381e-09	secreted	P07585
fibrosis	P09211	GSTP1	79	0.684237	[0.54 0.79]	1.80989e-11	10.7423	4.44381e-09		P09211
fibrosis	P14618	PKM	79	0.683396	[0.54 0.79]	1.95845e-11	10.7081	4.44381e-09		P14618
fibrosis	P10643	C7	79	0.679597	[0.53 0.79]	2.78861e-11	10.5546	5.93536e-09	secreted	P10643
fibrosis	P50453	SERPINB9	79	0.679304	[0.53 0.79]	2.86492e-11	10.5429	5.93536e-09		P50453
fibrosis	A0A0A0MSG2	FHL2	79	0.678313	[0.53 0.79]	3.13866e-11	10.5033	6.23155e-09		A0A0A0MSG2;J3KNW4;Q14192
inflammation	P09211	GSTP1	79	0.657567	[0.5 0.77]	1.95931e-10	9.7079	9.33609e-07		P09211
inflammation	A0A087X1J7	GPX3	79	0.627161	[0.47 0.75]	2.24923e-09	8.64797	5.35878e-06	secreted	A0A087X1J7;P22352
inflammation	P31949	S100A11	79	0.618412	[0.45 0.74]	4.32589e-09	8.36392	6.87096e-06		P31949
inflammation	P62942	FKBP1A	79	0.605636	[0.44 0.73]	1.08529e-08	7.96445	1.29286e-05		P62942
inflammation	O00151	PDLIM1	79	0.595918	[0.43 0.73]	2.12707e-08	7.67222	2.0271e-05		O00151
inflammation	P04083	ANXA1	79	0.590554	[0.42 0.72]	3.05475e-08	7.51502	2.42598e-05		P04083
inflammation	P60903	S100A10	79	0.578776	[0.4 0.71]	6.61156e-08	7.1797	3.81912e-05		P60903
inflammation	Q7Z7L8	C11orf96	79	0.578158	[0.4 0.71]	6.87877e-08	7.16249	3.81912e-05		Q7Z7L8
inflammation	Q9BS40	LXN	79	0.577417	[0.4 0.71]	7.21346e-08	7.14186	3.81912e-05		Q9BS40
inflammation	Q16181	7-Sep	79	0.574108	[0.4 0.71]	8.90377e-08	7.05043	3.95436e-05		Q16181
inflammation	J3QRS3	MYL12A	79	0.573713	[0.4 0.71]	9.12864e-08	7.03959	3.95436e-05		J3QRS3;O14950;P19105
inflammation	A6NEL0	HMGN1	79	0.564372	[0.39 0.7 ]	1.63245e-07	6.78716	6.21514e-05		A6NEL0;A6NL93;P05114
inflammation	P23528	CFL1	79	0.563751	[0.38 0.7 ]	1.69563e-07	6.77067	6.21514e-05		P23528
inflammation	P15121	AKR1B1	79	0.559747	[0.38 0.7 ]	2.16255e-07	6.66503	7.0732e-05		P15121
inflammation	E9PIM6	THY1	79	0.559263	[0.38 0.7 ]	2.22661e-07	6.65236	7.0732e-05	secreted	E9PIM6;E9PNQ8;P04216
inflammation	P51884	LUM	79	0.556821	[0.38 0.7 ]	2.57794e-07	6.58873	7.67743e-05	secreted	P51884
inflammation	Q6UX71	PLXDC2	79	0.555776	[0.37 0.7 ]	2.74371e-07	6.56166	7.69045e-05		Q6UX71
inflammation	D6RER5	11-Sep	79	0.554311	[0.37 0.69]	2.99339e-07	6.52384	7.92417e-05		D6RER5;D6RGI3;Q9NVA2
inflammation	Q15942	ZYX	79	0.552908	[0.37 0.69]	3.25235e-07	6.4878	8.1013e-05		Q15942
inflammation	P50552	VASP	79	0.552153	[0.37 0.69]	3.40033e-07	6.46848	8.1013e-05		P50552
steatosis	Q99541	PLIN2	79	0.691075	[0.55 0.79]	1.31382e-11	10.8815	6.26035e-08		Q99541
steatosis	Q92616	GCN1	79	0.556931	[0.37 0.7 ]	3.10383e-07	6.5081	0.000330769		Q92616
steatosis	P22392-2	NME2	79	0.55671	[0.37 0.7 ]	3.14458e-07	6.50244	0.000330769		P22392-2;Q32Q12
steatosis	Q01469	FABP5	79	0.554801	[0.37 0.7 ]	3.51773e-07	6.45374	0.000330769		Q01469
steatosis	P68363	TUBA1B	79	0.547832	[0.36 0.69]	5.26681e-07	6.27845	0.000330769		P68363
steatosis	F5H365	SEC23A	79	0.539086	[0.35 0.68]	8.62886e-07	6.06405	0.000411165		F5H365;Q15436
steatosis	Q01082	SPTBN1	79	0.532683	[0.34 0.68]	1.22785e-06	5.91085	0.000531883		Q01082
steatosis	P56192	MARS	79	0.503798	[0.31 0.66]	5.52838e-06	5.2574	0.00157537		P56192
steatosis	Q14764	MVP	79	0.502313	[0.31 0.66]	5.95103e-06	5.22541	0.00157537		Q14764
steatosis	Q04917	YWHAH	79	0.499972	[0.3 0.65]	6.67951e-06	5.17526	0.00159139		Q04917
steatosis	Q10713	PMPCA	79	0.493114	[0.3 0.65]	9.32288e-06	5.03045	0.00205513		Q10713
steatosis	D6REX3	SEC31A	79	0.492747	[0.3 0.65]	9.48853e-06	5.0228	0.00205513	secreted	D6REX3
steatosis	P07355	ANXA2	79	0.488221	[0.29 0.65]	1.17755e-05	4.92902	0.00243957		P07355
steatosis	P26038	MSN	79	0.476854	[0.28 0.64]	1.99831e-05	4.69934	0.00366229		P26038
steatosis	Q06124	PTPN11	79	0.470324	[0.27 0.63]	2.68531e-05	4.57101	0.00460198		Q06124
steatosis	P15090	FABP4	79	0.470167	[0.27 0.63]	2.70421e-05	4.56796	0.00460198		P15090
steatosis	P08727	KRT19	79	0.469044	[0.27 0.63]	2.84334e-05	4.54617	0.0046719		P08727
steatosis	Q7L0Y3	TRMT10C	79	0.462737	[0.26 0.63]	3.75687e-05	4.42517	0.00577467		Q7L0Y3
steatosis	Q92542	NCSTN	79	0.457416	[0.25 0.62]	4.73246e-05	4.32491	0.00704693	secreted	Q92542;Q92542-2
steatosis	O95486	SEC24A	79	0.455949	[0.25 0.62]	5.04007e-05	4.29756	0.00727756		O95486

## Sheet: Fig2_e
Protein ID	Log2 intensity	histology	score	Gene name
A0A087X1J7	16.8567	kleiner	2	GPX3
A0A087X1J7	16.1727	kleiner	1	GPX3
A0A087X1J7	16.2048	kleiner	2	GPX3
A0A087X1J7	15.7428	kleiner	1	GPX3
A0A087X1J7	14.7632	kleiner	2	GPX3
A0A087X1J7	16.9083	kleiner	2	GPX3
A0A087X1J7	15.6734	kleiner	1	GPX3
A0A087X1J7	16.2164	kleiner	1	GPX3
A0A087X1J7	15.9206	kleiner	1	GPX3
A0A087X1J7	16.1152	kleiner	1	GPX3
A0A087X1J7	15.3306	kleiner	1	GPX3
A0A087X1J7	18.2248	kleiner	3	GPX3
A0A087X1J7	17.8436	kleiner	3	GPX3
A0A087X1J7	15.7388	kleiner	1	GPX3
A0A087X1J7	16.0102	kleiner	1	GPX3
A0A087X1J7	16.559	kleiner	1	GPX3
A0A087X1J7	16.5976	kleiner	0	GPX3
A0A087X1J7	16.5121	kleiner	0	GPX3
A0A087X1J7	16.5963	kleiner	2	GPX3
A0A087X1J7	17.8003	kleiner	4	GPX3
A0A087X1J7	15.8326	kleiner	1	GPX3
A0A087X1J7	15.9021	kleiner	2	GPX3
A0A087X1J7	14.6629	kleiner	1	GPX3
A0A087X1J7	14.7533	kleiner	1	GPX3
A0A087X1J7	17.6342	kleiner	3	GPX3
A0A087X1J7	16.034	kleiner	2	GPX3
A0A087X1J7	15.0006	kleiner	1	GPX3
A0A087X1J7	17.3916	kleiner	4	GPX3
A0A087X1J7	18.0628	kleiner	4	GPX3
A0A087X1J7	17.542	kleiner	4	GPX3
A0A087X1J7	17.6322	kleiner	3	GPX3
A0A087X1J7	15.9421	kleiner	1	GPX3
A0A087X1J7	17.3766	kleiner	4	GPX3
A0A087X1J7	17.7995	kleiner	4	GPX3
A0A087X1J7	15.9845	kleiner	0	GPX3
A0A087X1J7	15.4801	kleiner	1	GPX3
A0A087X1J7	16.8501	kleiner	2	GPX3
A0A087X1J7	16.0907	kleiner	3	GPX3
A0A087X1J7	16.0018	kleiner	0	GPX3
A0A087X1J7	15.6318	kleiner	1	GPX3
A0A087X1J7	15.6316	kleiner	1	GPX3
A0A087X1J7	16.5591	kleiner	2	GPX3
A0A087X1J7	16.2038	kleiner	1	GPX3
A0A087X1J7	15.9663	kleiner	2	GPX3
A0A087X1J7	16.9459	kleiner	2	GPX3
A0A087X1J7	17.0409	kleiner	4	GPX3
A0A087X1J7	16.3721	kleiner	2	GPX3
A0A087X1J7	17.1832	kleiner	2	GPX3
A0A087X1J7	17.404	kleiner	2	GPX3
A0A087X1J7	17.7243	kleiner	4	GPX3
A0A087X1J7	16.1474	kleiner	1	GPX3
A0A087X1J7	15.5491	kleiner	1	GPX3
A0A087X1J7	16.7065	kleiner	3	GPX3
A0A087X1J7	17.1218	kleiner	2	GPX3
A0A087X1J7	15.8064	kleiner	1	GPX3
A0A087X1J7	15.1095	kleiner	1	GPX3
A0A087X1J7	16.3153	kleiner	2	GPX3
A0A087X1J7	15.7505	kleiner	2	GPX3
A0A087X1J7	16.19	kleiner	2	GPX3
A0A087X1J7	16.6832	kleiner	1	GPX3
A0A087X1J7	16.7886	kleiner	2	GPX3
A0A087X1J7	16.0424	kleiner	1	GPX3
A0A087X1J7	17.5439	kleiner	4	GPX3
A0A087X1J7	17.9947	kleiner	3	GPX3
A0A087X1J7	16.2832	kleiner	1	GPX3
A0A087X1J7	16.8737	kleiner	2	GPX3
A0A087X1J7	15.8615	kleiner	0	GPX3
A0A087X1J7	15.4404	kleiner	1	GPX3
A0A087X1J7	18.2409	kleiner	2	GPX3
A0A087X1J7	17.0652	kleiner	4	GPX3
A0A087X1J7	16.183	kleiner	1	GPX3
A0A087X1J7	16.1496	kleiner	1	GPX3
A0A087X1J7	15.8674	kleiner	2	GPX3
A0A087X1J7	15.6061	kleiner	2	GPX3
A0A087X1J7	16.947	kleiner	2	GPX3
A0A087X1J7	15.4098	kleiner	1	GPX3
A0A087X1J7	16.2933	kleiner	1	GPX3
A0A087X1J7	15.959	kleiner	0	GPX3
A0A087X1J7	16.3112	kleiner	1	GPX3
Q01469	16.1579	kleiner	2	FABP5
Q01469	16.1627	kleiner	1	FABP5
Q01469	16.1622	kleiner	2	FABP5
Q01469	16.0475	kleiner	1	FABP5
Q01469	16.3169	kleiner	2	FABP5
Q01469	18.3164	kleiner	2	FABP5
Q01469	17.927	kleiner	1	FABP5
Q01469	16.6691	kleiner	1	FABP5
Q01469	17.1382	kleiner	1	FABP5
Q01469	15.9743	kleiner	1	FABP5
Q01469	16.3928	kleiner	1	FABP5
Q01469	17.4616	kleiner	3	FABP5
Q01469	17.6118	kleiner	3	FABP5
Q01469	15.8705	kleiner	1	FABP5
Q01469	15.3265	kleiner	1	FABP5
Q01469	16.2982	kleiner	1	FABP5
Q01469	16.4432	kleiner	0	FABP5
Q01469	16.6562	kleiner	0	FABP5
Q01469	16.2037	kleiner	2	FABP5
Q01469	17.6834	kleiner	4	FABP5
Q01469	15.9546	kleiner	1	FABP5
Q01469	18.0489	kleiner	2	FABP5
Q01469	15.5454	kleiner	1	FABP5
Q01469	15.9849	kleiner	1	FABP5
Q01469	17.5256	kleiner	3	FABP5
Q01469	16.9497	kleiner	2	FABP5
Q01469	16.1703	kleiner	1	FABP5
Q01469	16.2898	kleiner	4	FABP5
Q01469	16.4904	kleiner	4	FABP5
Q01469	17.6275	kleiner	4	FABP5
Q01469	16.8267	kleiner	3	FABP5
Q01469	16.9533	kleiner	1	FABP5
Q01469	16.4107	kleiner	4	FABP5
Q01469	17.2265	kleiner	4	FABP5
Q01469	15.3889	kleiner	0	FABP5
Q01469	16.5667	kleiner	1	FABP5
Q01469	17.9223	kleiner	2	FABP5
Q01469	16.1714	kleiner	3	FABP5
Q01469	15.9548	kleiner	0	FABP5
Q01469	15.4683	kleiner	1	FABP5
Q01469	16.3387	kleiner	1	FABP5
Q01469	17.4263	kleiner	2	FABP5
Q01469	15.7602	kleiner	1	FABP5
Q01469	15.9644	kleiner	2	FABP5
Q01469	17.6021	kleiner	2	FABP5
Q01469	18.0821	kleiner	4	FABP5
Q01469	18.1334	kleiner	2	FABP5
Q01469	18.111	kleiner	2	FABP5
Q01469	16.3802	kleiner	2	FABP5
Q01469	16.9568	kleiner	4	FABP5
Q01469	15.378	kleiner	1	FABP5
Q01469	15.8605	kleiner	1	FABP5
Q01469	18.5162	kleiner	3	FABP5
Q01469	17.7125	kleiner	2	FABP5
Q01469	15.4849	kleiner	1	FABP5
Q01469	15.8205	kleiner	1	FABP5
Q01469	16.3358	kleiner	2	FABP5
Q01469	15.809	kleiner	2	FABP5
Q01469	17.0455	kleiner	2	FABP5
Q01469	16.1189	kleiner	1	FABP5
Q01469	16.4936	kleiner	2	FABP5
Q01469	18.4613	kleiner	1	FABP5
Q01469	17.7599	kleiner	4	FABP5
Q01469	18.0196	kleiner	3	FABP5
Q01469	14.638	kleiner	1	FABP5
Q01469	17.7545	kleiner	2	FABP5
Q01469	14.4751	kleiner	0	FABP5
Q01469	14.8998	kleiner	1	FABP5
Q01469	17.9996	kleiner	2	FABP5
Q01469	18.6976	kleiner	4	FABP5
Q01469	14.5407	kleiner	1	FABP5
Q01469	16.2028	kleiner	1	FABP5
Q01469	14.9764	kleiner	2	FABP5
Q01469	18.28	kleiner	2	FABP5
Q01469	16.4855	kleiner	2	FABP5
Q01469	15.1788	kleiner	1	FABP5
Q01469	15.6754	kleiner	1	FABP5
Q01469	16.1508	kleiner	0	FABP5
Q01469	16.2662	kleiner	1	FABP5
P62942	19.2761	kleiner	2	FKBP1A
P62942	19.084	kleiner	1	FKBP1A
P62942	19.1036	kleiner	2	FKBP1A
P62942	19.1539	kleiner	1	FKBP1A
P62942	19.3564	kleiner	2	FKBP1A
P62942	19.8212	kleiner	2	FKBP1A
P62942	19.4754	kleiner	1	FKBP1A
P62942	19.2461	kleiner	1	FKBP1A
P62942	19.3201	kleiner	1	FKBP1A
P62942	19.1872	kleiner	1	FKBP1A
P62942	19.1159	kleiner	1	FKBP1A
P62942	19.251	kleiner	3	FKBP1A
P62942	19.6273	kleiner	3	FKBP1A
P62942	18.9322	kleiner	1	FKBP1A
P62942	19.4288	kleiner	1	FKBP1A
P62942	19.1602	kleiner	1	FKBP1A
P62942	19.1551	kleiner	0	FKBP1A
P62942	19.9649	kleiner	0	FKBP1A
P62942	19.4384	kleiner	2	FKBP1A
P62942	19.6894	kleiner	4	FKBP1A
P62942	19.2392	kleiner	1	FKBP1A
P62942	19.3589	kleiner	2	FKBP1A
P62942	19.1984	kleiner	1	FKBP1A
P62942	19.2522	kleiner	1	FKBP1A
P62942	19.4117	kleiner	3	FKBP1A
P62942	19.1989	kleiner	2	FKBP1A
P62942	19.12	kleiner	1	FKBP1A
P62942	19.2405	kleiner	4	FKBP1A
P62942	19.4915	kleiner	4	FKBP1A
P62942	19.6494	kleiner	4	FKBP1A
P62942	19.5591	kleiner	3	FKBP1A
P62942	19.5893	kleiner	1	FKBP1A
P62942	19.3636	kleiner	4	FKBP1A
P62942	19.6429	kleiner	4	FKBP1A
P62942	19.2578	kleiner	0	FKBP1A
P62942	18.6117	kleiner	1	FKBP1A
P62942	19.4034	kleiner	2	FKBP1A
P62942	18.9426	kleiner	3	FKBP1A
P62942	19.3381	kleiner	0	FKBP1A
P62942	19.3392	kleiner	1	FKBP1A
P62942	19.3253	kleiner	1	FKBP1A
P62942	19.5208	kleiner	2	FKBP1A
P62942	19.4905	kleiner	1	FKBP1A
P62942	19.4368	kleiner	2	FKBP1A
P62942	19.5577	kleiner	2	FKBP1A
P62942	19.8848	kleiner	4	FKBP1A
P62942	19.4625	kleiner	2	FKBP1A
P62942	19.7543	kleiner	2	FKBP1A
P62942	19.6162	kleiner	2	FKBP1A
P62942	19.5777	kleiner	4	FKBP1A
P62942	19.2512	kleiner	1	FKBP1A
P62942	19.3532	kleiner	1	FKBP1A
P62942	19.8337	kleiner	3	FKBP1A
P62942	18.8559	kleiner	2	FKBP1A
P62942	19.3351	kleiner	1	FKBP1A
P62942	18.9302	kleiner	1	FKBP1A
P62942	19.0433	kleiner	2	FKBP1A
P62942	19.3419	kleiner	2	FKBP1A
P62942	19.457	kleiner	2	FKBP1A
P62942	18.9322	kleiner	1	FKBP1A
P62942	19.3188	kleiner	2	FKBP1A
P62942	19.365	kleiner	1	FKBP1A
P62942	19.9486	kleiner	4	FKBP1A
P62942	19.7962	kleiner	3	FKBP1A
P62942	19.4463	kleiner	1	FKBP1A
P62942	19.7386	kleiner	2	FKBP1A
P62942	19.4669	kleiner	0	FKBP1A
P62942	19.2398	kleiner	1	FKBP1A
P62942	19.9027	kleiner	2	FKBP1A
P62942	19.8958	kleiner	4	FKBP1A
P62942	19.3609	kleiner	1	FKBP1A
P62942	19.4031	kleiner	1	FKBP1A
P62942	19.3528	kleiner	2	FKBP1A
P62942	19.375	kleiner	2	FKBP1A
P62942	19.4885	kleiner	2	FKBP1A
P62942	19.3905	kleiner	1	FKBP1A
P62942	19.2244	kleiner	1	FKBP1A
P62942	19.2694	kleiner	0	FKBP1A
P62942	19.1862	kleiner	1	FKBP1A
P22392-2	21.8688	kleiner	2	NME2
P22392-2	21.7456	kleiner	1	NME2
P22392-2	21.9792	kleiner	2	NME2
P22392-2	21.6449	kleiner	1	NME2
P22392-2	21.6436	kleiner	2	NME2
P22392-2	22.0035	kleiner	2	NME2
P22392-2	22.0386	kleiner	1	NME2
P22392-2	21.7419	kleiner	1	NME2
P22392-2	21.9185	kleiner	1	NME2
P22392-2	21.6215	kleiner	1	NME2
P22392-2	21.6431	kleiner	1	NME2
P22392-2	21.4486	kleiner	3	NME2
P22392-2	21.9268	kleiner	3	NME2
P22392-2	21.686	kleiner	1	NME2
P22392-2	21.8892	kleiner	1	NME2
P22392-2	21.7911	kleiner	1	NME2
P22392-2	21.742	kleiner	0	NME2
P22392-2	21.5554	kleiner	0	NME2
P22392-2	21.7992	kleiner	2	NME2
P22392-2	21.9128	kleiner	4	NME2
P22392-2	21.5494	kleiner	1	NME2
P22392-2	22.0121	kleiner	2	NME2
P22392-2	21.6054	kleiner	1	NME2
P22392-2	21.469	kleiner	1	NME2
P22392-2	21.6936	kleiner	3	NME2
P22392-2	21.8159	kleiner	2	NME2
P22392-2	21.4466	kleiner	1	NME2
P22392-2	21.5017	kleiner	4	NME2
P22392-2	21.4738	kleiner	4	NME2
P22392-2	21.5714	kleiner	4	NME2
P22392-2	21.7718	kleiner	3	NME2
P22392-2	22.0663	kleiner	1	NME2
P22392-2	21.8372	kleiner	4	NME2
P22392-2	21.7334	kleiner	4	NME2
P22392-2	21.8668	kleiner	0	NME2
P22392-2	21.8863	kleiner	1	NME2
P22392-2	21.8299	kleiner	2	NME2
P22392-2	21.5192	kleiner	3	NME2
P22392-2	21.6824	kleiner	0	NME2
P22392-2	21.8805	kleiner	1	NME2
P22392-2	21.5301	kleiner	1	NME2
P22392-2	21.9225	kleiner	2	NME2
P22392-2	21.6028	kleiner	1	NME2
P22392-2	21.7957	kleiner	2	NME2
P22392-2	22.0105	kleiner	2	NME2
P22392-2	21.8462	kleiner	4	NME2
P22392-2	21.9721	kleiner	2	NME2
P22392-2	21.9942	kleiner	2	NME2
P22392-2	21.7201	kleiner	2	NME2
P22392-2	21.7855	kleiner	4	NME2
P22392-2	21.3563	kleiner	1	NME2
P22392-2	21.8445	kleiner	1	NME2
P22392-2	22.0139	kleiner	3	NME2
P22392-2	22.4413	kleiner	2	NME2
P22392-2	21.5459	kleiner	1	NME2
P22392-2	22.2627	kleiner	1	NME2
P22392-2	21.7594	kleiner	2	NME2
P22392-2	21.5743	kleiner	2	NME2
P22392-2	21.7319	kleiner	2	NME2
P22392-2	21.645	kleiner	1	NME2
P22392-2	21.9829	kleiner	2	NME2
P22392-2	22.095	kleiner	1	NME2
P22392-2	21.7192	kleiner	4	NME2
P22392-2	21.7944	kleiner	3	NME2
P22392-2	21.8798	kleiner	1	NME2
P22392-2	21.6723	kleiner	2	NME2
P22392-2	21.5458	kleiner	0	NME2
P22392-2	21.7056	kleiner	1	NME2
P22392-2	22.1728	kleiner	2	NME2
P22392-2	22.0549	kleiner	4	NME2
P22392-2	21.7005	kleiner	1	NME2
P22392-2	21.6841	kleiner	1	NME2
P22392-2	21.8363	kleiner	2	NME2
P22392-2	22.1549	kleiner	2	NME2
P22392-2	21.8816	kleiner	2	NME2
P22392-2	21.787	kleiner	1	NME2
P22392-2	21.9203	kleiner	1	NME2
P22392-2	21.9763	kleiner	0	NME2
P22392-2	21.6012	kleiner	1	NME2
A0A140TA41	16.5921	kleiner	2	TNXB
A0A140TA41	16.7745	kleiner	1	TNXB
A0A140TA41	16.3044	kleiner	2	TNXB
A0A140TA41	16.1305	kleiner	1	TNXB
A0A140TA41	17.0451	kleiner	2	TNXB
A0A140TA41	17.3158	kleiner	2	TNXB
A0A140TA41	16.871	kleiner	1	TNXB
A0A140TA41	16.5045	kleiner	1	TNXB
A0A140TA41	16.5954	kleiner	1	TNXB
A0A140TA41	16.6626	kleiner	1	TNXB
A0A140TA41	16.1539	kleiner	1	TNXB
A0A140TA41	17.6547	kleiner	3	TNXB
A0A140TA41	18.553	kleiner	3	TNXB
A0A140TA41	16.33	kleiner	1	TNXB
A0A140TA41	16.6856	kleiner	1	TNXB
A0A140TA41	16.7938	kleiner	1	TNXB
A0A140TA41	16.6587	kleiner	0	TNXB
A0A140TA41	17.0995	kleiner	0	TNXB
A0A140TA41	16.7413	kleiner	2	TNXB
A0A140TA41	18.1827	kleiner	4	TNXB
A0A140TA41	16.2711	kleiner	1	TNXB
A0A140TA41	16.9117	kleiner	2	TNXB
A0A140TA41	16.5329	kleiner	1	TNXB
A0A140TA41	15.599	kleiner	1	TNXB
A0A140TA41	18.549	kleiner	3	TNXB
A0A140TA41	16.898	kleiner	2	TNXB
A0A140TA41	16.324	kleiner	1	TNXB
A0A140TA41	17.8134	kleiner	4	TNXB
A0A140TA41	18.3522	kleiner	4	TNXB
A0A140TA41	18.2576	kleiner	4	TNXB
A0A140TA41	17.9363	kleiner	3	TNXB
A0A140TA41	16.6312	kleiner	1	TNXB
A0A140TA41	17.6745	kleiner	4	TNXB
A0A140TA41	18.1724	kleiner	4	TNXB
A0A140TA41	15.2723	kleiner	0	TNXB
A0A140TA41	16.5982	kleiner	1	TNXB
A0A140TA41	17.4204	kleiner	2	TNXB
A0A140TA41	16.8844	kleiner	3	TNXB
A0A140TA41	16.2166	kleiner	0	TNXB
A0A140TA41	15.852	kleiner	1	TNXB
A0A140TA41	16.7369	kleiner	1	TNXB
A0A140TA41	17.2005	kleiner	2	TNXB
A0A140TA41	17.2511	kleiner	1	TNXB
A0A140TA41	16.569	kleiner	2	TNXB
A0A140TA41	18.3376	kleiner	2	TNXB
A0A140TA41	17.4688	kleiner	4	TNXB
A0A140TA41	16.8225	kleiner	2	TNXB
A0A140TA41	17.474	kleiner	2	TNXB
A0A140TA41	17.5385	kleiner	2	TNXB
A0A140TA41	17.7672	kleiner	4	TNXB
A0A140TA41	17.0957	kleiner	1	TNXB
A0A140TA41	16.8427	kleiner	1	TNXB
A0A140TA41	17.9701	kleiner	3	TNXB
A0A140TA41	16.703	kleiner	2	TNXB
A0A140TA41	17.31	kleiner	1	TNXB
A0A140TA41	15.8639	kleiner	1	TNXB
A0A140TA41	17.4449	kleiner	2	TNXB
A0A140TA41	16.6294	kleiner	2	TNXB
A0A140TA41	16.5074	kleiner	2	TNXB
A0A140TA41	17.6002	kleiner	1	TNXB
A0A140TA41	17.2347	kleiner	2	TNXB
A0A140TA41	16.8858	kleiner	1	TNXB
A0A140TA41	18.113	kleiner	4	TNXB
A0A140TA41	17.9306	kleiner	3	TNXB
A0A140TA41	16.3703	kleiner	1	TNXB
A0A140TA41	17.5931	kleiner	2	TNXB
A0A140TA41	16.6118	kleiner	0	TNXB
A0A140TA41	16.9869	kleiner	1	TNXB
A0A140TA41	17.9128	kleiner	2	TNXB
A0A140TA41	18.3795	kleiner	4	TNXB
A0A140TA41	16.8362	kleiner	1	TNXB
A0A140TA41	16.7394	kleiner	1	TNXB
A0A140TA41	16.6372	kleiner	2	TNXB
A0A140TA41	16.9125	kleiner	2	TNXB
A0A140TA41	17.7265	kleiner	2	TNXB
A0A140TA41	16.1541	kleiner	1	TNXB
A0A140TA41	16.2398	kleiner	1	TNXB
A0A140TA41	16.2822	kleiner	0	TNXB
A0A140TA41	16.8368	kleiner	1	TNXB
P31949	20.1103	kleiner	2	S100A11
P31949	19.9181	kleiner	1	S100A11
P31949	19.9217	kleiner	2	S100A11
P31949	19.7355	kleiner	1	S100A11
P31949	20.172	kleiner	2	S100A11
P31949	21.3146	kleiner	2	S100A11
P31949	20.5026	kleiner	1	S100A11
P31949	20.1368	kleiner	1	S100A11
P31949	20.2427	kleiner	1	S100A11
P31949	19.7985	kleiner	1	S100A11
P31949	19.6969	kleiner	1	S100A11
P31949	21.028	kleiner	3	S100A11
P31949	21.5964	kleiner	3	S100A11
P31949	20.164	kleiner	1	S100A11
P31949	20.0031	kleiner	1	S100A11
P31949	20.1565	kleiner	1	S100A11
P31949	20.6182	kleiner	0	S100A11
P31949	20.686	kleiner	0	S100A11
P31949	20.5889	kleiner	2	S100A11
P31949	21.3466	kleiner	4	S100A11
P31949	19.9571	kleiner	1	S100A11
P31949	20.4485	kleiner	2	S100A11
P31949	19.8856	kleiner	1	S100A11
P31949	20.1526	kleiner	1	S100A11
P31949	20.8865	kleiner	3	S100A11
P31949	20.3018	kleiner	2	S100A11
P31949	19.8159	kleiner	1	S100A11
P31949	20.8229	kleiner	4	S100A11
P31949	21.1429	kleiner	4	S100A11
P31949	21.4974	kleiner	4	S100A11
P31949	20.5466	kleiner	3	S100A11
P31949	20.5587	kleiner	1	S100A11
P31949	20.802	kleiner	4	S100A11
P31949	21.4553	kleiner	4	S100A11
P31949	20.1095	kleiner	0	S100A11
P31949	20.1357	kleiner	1	S100A11
P31949	20.9796	kleiner	2	S100A11
P31949	20.0495	kleiner	3	S100A11
P31949	20.0565	kleiner	0	S100A11
P31949	20.5216	kleiner	1	S100A11
P31949	19.9924	kleiner	1	S100A11
P31949	20.8499	kleiner	2	S100A11
P31949	20.4624	kleiner	1	S100A11
P31949	20.2224	kleiner	2	S100A11
P31949	21.241	kleiner	2	S100A11
P31949	21.2908	kleiner	4	S100A11
P31949	20.8952	kleiner	2	S100A11
P31949	21.5108	kleiner	2	S100A11
P31949	20.7239	kleiner	2	S100A11
P31949	20.8706	kleiner	4	S100A11
P31949	19.9539	kleiner	1	S100A11
P31949	20.4123	kleiner	1	S100A11
P31949	21.6836	kleiner	3	S100A11
P31949	20.5243	kleiner	2	S100A11
P31949	20.3954	kleiner	1	S100A11
P31949	19.3714	kleiner	1	S100A11
P31949	20.1364	kleiner	2	S100A11
P31949	20.141	kleiner	2	S100A11
P31949	20.421	kleiner	2	S100A11
P31949	19.8999	kleiner	1	S100A11
P31949	20.1228	kleiner	2	S100A11
P31949	20.5581	kleiner	1	S100A11
P31949	21.8712	kleiner	4	S100A11
P31949	21.4632	kleiner	3	S100A11
P31949	20.1385	kleiner	1	S100A11
P31949	21.0864	kleiner	2	S100A11
P31949	20.2287	kleiner	0	S100A11
P31949	20.2384	kleiner	1	S100A11
P31949	21.3724	kleiner	2	S100A11
P31949	22.1348	kleiner	4	S100A11
P31949	20.1023	kleiner	1	S100A11
P31949	20.0526	kleiner	1	S100A11
P31949	20.4063	kleiner	2	S100A11
P31949	20.4128	kleiner	2	S100A11
P31949	20.7187	kleiner	2	S100A11
P31949	20.756	kleiner	1	S100A11
P31949	20.372	kleiner	1	S100A11
P31949	20.0744	kleiner	0	S100A11
P31949	20.1945	kleiner	1	S100A11
G3V4U0	15.745	kleiner	2	FBLN5
G3V4U0	11.833	kleiner	1	FBLN5
G3V4U0	14.6208	kleiner	2	FBLN5
G3V4U0	11.8447	kleiner	1	FBLN5
G3V4U0	15.5747	kleiner	2	FBLN5
G3V4U0	15.9759	kleiner	2	FBLN5
G3V4U0	15.0006	kleiner	1	FBLN5
G3V4U0	14.8121	kleiner	1	FBLN5
G3V4U0	12.6096	kleiner	1	FBLN5
G3V4U0	14.7449	kleiner	1	FBLN5
G3V4U0	14.9442	kleiner	1	FBLN5
G3V4U0	18.4666	kleiner	3	FBLN5
G3V4U0	18.3523	kleiner	3	FBLN5
G3V4U0	15.7162	kleiner	1	FBLN5
G3V4U0	12.8508	kleiner	1	FBLN5
G3V4U0	15.203	kleiner	1	FBLN5
G3V4U0	15.8103	kleiner	0	FBLN5
G3V4U0	13.8257	kleiner	0	FBLN5
G3V4U0	16.4671	kleiner	2	FBLN5
G3V4U0	17.8137	kleiner	4	FBLN5
G3V4U0	12.7746	kleiner	1	FBLN5
G3V4U0	16.2388	kleiner	2	FBLN5
G3V4U0	13.3844	kleiner	1	FBLN5
G3V4U0	13.445	kleiner	1	FBLN5
G3V4U0	18.1403	kleiner	3	FBLN5
G3V4U0	16.5628	kleiner	2	FBLN5
G3V4U0	12.5195	kleiner	1	FBLN5
G3V4U0	17.4841	kleiner	4	FBLN5
G3V4U0	18.8605	kleiner	4	FBLN5
G3V4U0	18.252	kleiner	4	FBLN5
G3V4U0	17.5821	kleiner	3	FBLN5
G3V4U0	14.4643	kleiner	1	FBLN5
G3V4U0	17.0637	kleiner	4	FBLN5
G3V4U0	17.3058	kleiner	4	FBLN5
G3V4U0	15.2534	kleiner	0	FBLN5
G3V4U0	14.4255	kleiner	1	FBLN5
G3V4U0	16.6483	kleiner	2	FBLN5
G3V4U0	16.9319	kleiner	3	FBLN5
G3V4U0	12.8029	kleiner	0	FBLN5
G3V4U0	13.4089	kleiner	1	FBLN5
G3V4U0	12.2492	kleiner	1	FBLN5
G3V4U0	15.9878	kleiner	2	FBLN5
G3V4U0	13.554	kleiner	1	FBLN5
G3V4U0	14.5756	kleiner	2	FBLN5
G3V4U0	16.6088	kleiner	2	FBLN5
G3V4U0	17.0138	kleiner	4	FBLN5
G3V4U0	15.6491	kleiner	2	FBLN5
G3V4U0	16.6319	kleiner	2	FBLN5
G3V4U0	13.5617	kleiner	2	FBLN5
G3V4U0	17.3259	kleiner	4	FBLN5
G3V4U0	14.5843	kleiner	1	FBLN5
G3V4U0	10.7036	kleiner	1	FBLN5
G3V4U0	16.6459	kleiner	3	FBLN5
G3V4U0	13.1519	kleiner	2	FBLN5
G3V4U0	11.9327	kleiner	1	FBLN5
G3V4U0	12.5517	kleiner	1	FBLN5
G3V4U0	13.6223	kleiner	2	FBLN5
G3V4U0	13.3859	kleiner	2	FBLN5
G3V4U0	12.3993	kleiner	2	FBLN5
G3V4U0	16.7082	kleiner	1	FBLN5
G3V4U0	15.2548	kleiner	2	FBLN5
G3V4U0	14.7782	kleiner	1	FBLN5
G3V4U0	17.9201	kleiner	4	FBLN5
G3V4U0	18.1369	kleiner	3	FBLN5
G3V4U0	12.9152	kleiner	1	FBLN5
G3V4U0	16.4154	kleiner	2	FBLN5
G3V4U0	11.1615	kleiner	0	FBLN5
G3V4U0	13.3916	kleiner	1	FBLN5
G3V4U0	18.3439	kleiner	2	FBLN5
G3V4U0	18.0203	kleiner	4	FBLN5
G3V4U0	12.7872	kleiner	1	FBLN5
G3V4U0	13.4016	kleiner	1	FBLN5
G3V4U0	15.1793	kleiner	2	FBLN5
G3V4U0	13.3321	kleiner	2	FBLN5
G3V4U0	15.7791	kleiner	2	FBLN5
G3V4U0	12.8655	kleiner	1	FBLN5
G3V4U0	13.5933	kleiner	1	FBLN5
G3V4U0	12.9758	kleiner	0	FBLN5
G3V4U0	13.2943	kleiner	1	FBLN5
Q92616	16.6689	kleiner	2	GCN1
Q92616	16.461	kleiner	1	GCN1
Q92616	16.6372	kleiner	2	GCN1
Q92616	16.2334	kleiner	1	GCN1
Q92616	16.4129	kleiner	2	GCN1
Q92616	16.6935	kleiner	2	GCN1
Q92616	16.8759	kleiner	1	GCN1
Q92616	16.5027	kleiner	1	GCN1
Q92616	16.7514	kleiner	1	GCN1
Q92616	16.5015	kleiner	1	GCN1
Q92616	16.5094	kleiner	1	GCN1
Q92616	16.5498	kleiner	3	GCN1
Q92616	16.777	kleiner	3	GCN1
Q92616	16.538	kleiner	1	GCN1
Q92616	16.2758	kleiner	1	GCN1
Q92616	16.4243	kleiner	1	GCN1
Q92616	16.4596	kleiner	0	GCN1
Q92616	16.0978	kleiner	0	GCN1
Q92616	16.5026	kleiner	2	GCN1
Q92616	16.4187	kleiner	4	GCN1
Q92616	16.3607	kleiner	1	GCN1
Q92616	16.4879	kleiner	2	GCN1
Q92616	16.5007	kleiner	1	GCN1
Q92616	16.5127	kleiner	1	GCN1
Q92616	16.462	kleiner	3	GCN1
Q92616	16.6297	kleiner	2	GCN1
Q92616	16.3071	kleiner	1	GCN1
Q92616	16.358	kleiner	4	GCN1
Q92616	16.4954	kleiner	4	GCN1
Q92616	16.2649	kleiner	4	GCN1
Q92616	16.4716	kleiner	3	GCN1
Q92616	16.554	kleiner	1	GCN1
Q92616	16.26	kleiner	4	GCN1
Q92616	16.2729	kleiner	4	GCN1
Q92616	16.4507	kleiner	0	GCN1
Q92616	16.6398	kleiner	1	GCN1
Q92616	16.591	kleiner	2	GCN1
Q92616	16.0748	kleiner	3	GCN1
Q92616	16.4028	kleiner	0	GCN1
Q92616	16.6272	kleiner	1	GCN1
Q92616	16.5562	kleiner	1	GCN1
Q92616	16.7241	kleiner	2	GCN1
Q92616	16.3559	kleiner	1	GCN1
Q92616	16.3886	kleiner	2	GCN1
Q92616	16.8059	kleiner	2	GCN1
Q92616	16.4672	kleiner	4	GCN1
Q92616	16.7984	kleiner	2	GCN1
Q92616	16.8347	kleiner	2	GCN1
Q92616	16.4688	kleiner	2	GCN1
Q92616	16.6175	kleiner	4	GCN1
Q92616	16.2568	kleiner	1	GCN1
Q92616	16.4794	kleiner	1	GCN1
Q92616	16.6307	kleiner	3	GCN1
Q92616	16.8157	kleiner	2	GCN1
Q92616	16.5195	kleiner	1	GCN1
Q92616	16.1739	kleiner	1	GCN1
Q92616	16.5268	kleiner	2	GCN1
Q92616	16.3694	kleiner	2	GCN1
Q92616	16.6148	kleiner	2	GCN1
Q92616	16.3059	kleiner	1	GCN1
Q92616	16.5369	kleiner	2	GCN1
Q92616	16.7662	kleiner	1	GCN1
Q92616	16.3502	kleiner	4	GCN1
Q92616	16.2096	kleiner	3	GCN1
Q92616	16.6013	kleiner	1	GCN1
Q92616	16.5408	kleiner	2	GCN1
Q92616	16.2895	kleiner	0	GCN1
Q92616	16.5468	kleiner	1	GCN1
Q92616	16.5291	kleiner	2	GCN1
Q92616	16.4936	kleiner	4	GCN1
Q92616	16.2183	kleiner	1	GCN1
Q92616	16.3069	kleiner	1	GCN1
Q92616	16.3357	kleiner	2	GCN1
Q92616	16.7564	kleiner	2	GCN1
Q92616	16.4176	kleiner	2	GCN1
Q92616	16.4084	kleiner	1	GCN1
Q92616	16.4495	kleiner	1	GCN1
Q92616	16.5867	kleiner	0	GCN1
Q92616	16.3458	kleiner	1	GCN1
P23142	16.5724	kleiner	2	FBLN1
P23142	16.2837	kleiner	1	FBLN1
P23142	15.102	kleiner	2	FBLN1
P23142	15.6476	kleiner	1	FBLN1
P23142	16.1989	kleiner	2	FBLN1
P23142	16.7417	kleiner	2	FBLN1
P23142	16.5381	kleiner	1	FBLN1
P23142	16.7759	kleiner	1	FBLN1
P23142	16.2851	kleiner	1	FBLN1
P23142	16.1399	kleiner	1	FBLN1
P23142	16.7638	kleiner	1	FBLN1
P23142	17.0994	kleiner	3	FBLN1
P23142	17.4351	kleiner	3	FBLN1
P23142	16.5295	kleiner	1	FBLN1
P23142	16.5787	kleiner	1	FBLN1
P23142	16.3921	kleiner	1	FBLN1
P23142	16.3646	kleiner	0	FBLN1
P23142	16.3872	kleiner	0	FBLN1
P23142	17.1708	kleiner	2	FBLN1
P23142	17.1644	kleiner	4	FBLN1
P23142	16.4753	kleiner	1	FBLN1
P23142	16.8634	kleiner	2	FBLN1
P23142	15.7779	kleiner	1	FBLN1
P23142	15.667	kleiner	1	FBLN1
P23142	17.5321	kleiner	3	FBLN1
P23142	16.5609	kleiner	2	FBLN1
P23142	16.0289	kleiner	1	FBLN1
P23142	17.4862	kleiner	4	FBLN1
P23142	17.8806	kleiner	4	FBLN1
P23142	17.7995	kleiner	4	FBLN1
P23142	17.7685	kleiner	3	FBLN1
P23142	16.5363	kleiner	1	FBLN1
P23142	17.7829	kleiner	4	FBLN1
P23142	17.4427	kleiner	4	FBLN1
P23142	15.952	kleiner	0	FBLN1
P23142	16.4633	kleiner	1	FBLN1
P23142	17.2579	kleiner	2	FBLN1
P23142	16.852	kleiner	3	FBLN1
P23142	16.3391	kleiner	0	FBLN1
P23142	16.4544	kleiner	1	FBLN1
P23142	16.2932	kleiner	1	FBLN1
P23142	17.3038	kleiner	2	FBLN1
P23142	16.2062	kleiner	1	FBLN1
P23142	16.8169	kleiner	2	FBLN1
P23142	17.7094	kleiner	2	FBLN1
P23142	17.3203	kleiner	4	FBLN1
P23142	17.2433	kleiner	2	FBLN1
P23142	17.6947	kleiner	2	FBLN1
P23142	16.8068	kleiner	2	FBLN1
P23142	17.3896	kleiner	4	FBLN1
P23142	16.1289	kleiner	1	FBLN1
P23142	16.0548	kleiner	1	FBLN1
P23142	17.6287	kleiner	3	FBLN1
P23142	16.9474	kleiner	2	FBLN1
P23142	16.2644	kleiner	1	FBLN1
P23142	16.2885	kleiner	1	FBLN1
P23142	17.2467	kleiner	2	FBLN1
P23142	16.3068	kleiner	2	FBLN1
P23142	16.6634	kleiner	2	FBLN1
P23142	17.2044	kleiner	1	FBLN1
P23142	16.4193	kleiner	2	FBLN1
P23142	16.6819	kleiner	1	FBLN1
P23142	18.1818	kleiner	4	FBLN1
P23142	17.3435	kleiner	3	FBLN1
P23142	16.6399	kleiner	1	FBLN1
P23142	16.9874	kleiner	2	FBLN1
P23142	16.3401	kleiner	0	FBLN1
P23142	16.3911	kleiner	1	FBLN1
P23142	17.3542	kleiner	2	FBLN1
P23142	18.3298	kleiner	4	FBLN1
P23142	16.3463	kleiner	1	FBLN1
P23142	15.9369	kleiner	1	FBLN1
P23142	16.7625	kleiner	2	FBLN1
P23142	16.8399	kleiner	2	FBLN1
P23142	17.2439	kleiner	2	FBLN1
P23142	16.1727	kleiner	1	FBLN1
P23142	16.3542	kleiner	1	FBLN1
P23142	16.179	kleiner	0	FBLN1
P23142	15.6169	kleiner	1	FBLN1
P09211	17.7509	kleiner	2	GSTP1
P09211	17.5159	kleiner	1	GSTP1
P09211	17.6585	kleiner	2	GSTP1
P09211	17.4843	kleiner	1	GSTP1
P09211	17.8926	kleiner	2	GSTP1
P09211	18.3477	kleiner	2	GSTP1
P09211	17.9201	kleiner	1	GSTP1
P09211	17.9406	kleiner	1	GSTP1
P09211	17.7579	kleiner	1	GSTP1
P09211	17.3766	kleiner	1	GSTP1
P09211	17.2378	kleiner	1	GSTP1
P09211	18.3513	kleiner	3	GSTP1
P09211	19.0172	kleiner	3	GSTP1
P09211	17.5854	kleiner	1	GSTP1
P09211	17.6708	kleiner	1	GSTP1
P09211	17.6404	kleiner	1	GSTP1
P09211	18.0621	kleiner	0	GSTP1
P09211	17.6127	kleiner	0	GSTP1
P09211	18.0074	kleiner	2	GSTP1
P09211	18.8725	kleiner	4	GSTP1
P09211	17.5444	kleiner	1	GSTP1
P09211	17.7352	kleiner	2	GSTP1
P09211	17.4789	kleiner	1	GSTP1
P09211	17.6662	kleiner	1	GSTP1
P09211	18.1189	kleiner	3	GSTP1
P09211	17.9955	kleiner	2	GSTP1
P09211	17.5796	kleiner	1	GSTP1
P09211	18.5173	kleiner	4	GSTP1
P09211	18.9252	kleiner	4	GSTP1
P09211	19.3834	kleiner	4	GSTP1
P09211	18.8737	kleiner	3	GSTP1
P09211	18.3503	kleiner	1	GSTP1
P09211	18.4004	kleiner	4	GSTP1
P09211	19.2377	kleiner	4	GSTP1
P09211	17.6846	kleiner	0	GSTP1
P09211	17.4138	kleiner	1	GSTP1
P09211	18.4372	kleiner	2	GSTP1
P09211	17.7099	kleiner	3	GSTP1
P09211	17.3509	kleiner	0	GSTP1
P09211	17.5506	kleiner	1	GSTP1
P09211	17.7871	kleiner	1	GSTP1
P09211	18.27	kleiner	2	GSTP1
P09211	18.4243	kleiner	1	GSTP1
P09211	18.1063	kleiner	2	GSTP1
P09211	18.141	kleiner	2	GSTP1
P09211	18.5575	kleiner	4	GSTP1
P09211	18.1947	kleiner	2	GSTP1
P09211	18.634	kleiner	2	GSTP1
P09211	17.9123	kleiner	2	GSTP1
P09211	18.2293	kleiner	4	GSTP1
P09211	17.3615	kleiner	1	GSTP1
P09211	18.0098	kleiner	1	GSTP1
P09211	18.9261	kleiner	3	GSTP1
P09211	17.8701	kleiner	2	GSTP1
P09211	18.121	kleiner	1	GSTP1
P09211	17.2607	kleiner	1	GSTP1
P09211	18.264	kleiner	2	GSTP1
P09211	17.8291	kleiner	2	GSTP1
P09211	18.0428	kleiner	2	GSTP1
P09211	17.9694	kleiner	1	GSTP1
P09211	17.8903	kleiner	2	GSTP1
P09211	17.8924	kleiner	1	GSTP1
P09211	19.2383	kleiner	4	GSTP1
P09211	18.8798	kleiner	3	GSTP1
P09211	18.0994	kleiner	1	GSTP1
P09211	18.305	kleiner	2	GSTP1
P09211	17.5646	kleiner	0	GSTP1
P09211	17.9151	kleiner	1	GSTP1
P09211	18.8075	kleiner	2	GSTP1
P09211	19.2436	kleiner	4	GSTP1
P09211	17.5576	kleiner	1	GSTP1
P09211	17.7727	kleiner	1	GSTP1
P09211	17.9973	kleiner	2	GSTP1
P09211	17.7014	kleiner	2	GSTP1
P09211	18.2314	kleiner	2	GSTP1
P09211	17.8812	kleiner	1	GSTP1
P09211	17.4076	kleiner	1	GSTP1
P09211	17.4776	kleiner	0	GSTP1
P09211	17.6479	kleiner	1	GSTP1
Q99541	17.8773	kleiner	2	PLIN2
Q99541	14.5058	kleiner	1	PLIN2
Q99541	16.8456	kleiner	2	PLIN2
Q99541	12.0473	kleiner	1	PLIN2
Q99541	14.5636	kleiner	2	PLIN2
Q99541	19.9183	kleiner	2	PLIN2
Q99541	19.4212	kleiner	1	PLIN2
Q99541	18.5959	kleiner	1	PLIN2
Q99541	18.0078	kleiner	1	PLIN2
Q99541	17.1612	kleiner	1	PLIN2
Q99541	16.9585	kleiner	1	PLIN2
Q99541	17.3268	kleiner	3	PLIN2
Q99541	17.8935	kleiner	3	PLIN2
Q99541	17.8569	kleiner	1	PLIN2
Q99541	17.9242	kleiner	1	PLIN2
Q99541	18.2533	kleiner	1	PLIN2
Q99541	17.3974	kleiner	0	PLIN2
Q99541	13.6792	kleiner	0	PLIN2
Q99541	14.8514	kleiner	2	PLIN2
Q99541	14.4979	kleiner	4	PLIN2
Q99541	12.545	kleiner	1	PLIN2
Q99541	18.9916	kleiner	2	PLIN2
Q99541	14.7865	kleiner	1	PLIN2
Q99541	14.5249	kleiner	1	PLIN2
Q99541	18.875	kleiner	3	PLIN2
Q99541	17.8793	kleiner	2	PLIN2
Q99541	14.7486	kleiner	1	PLIN2
Q99541	16.5092	kleiner	4	PLIN2
Q99541	15.7127	kleiner	4	PLIN2
Q99541	17.284	kleiner	4	PLIN2
Q99541	17.0852	kleiner	3	PLIN2
Q99541	19.3373	kleiner	1	PLIN2
Q99541	17.1368	kleiner	4	PLIN2
Q99541	14.7078	kleiner	4	PLIN2
Q99541	16.1899	kleiner	0	PLIN2
Q99541	17.4475	kleiner	1	PLIN2
Q99541	19.4949	kleiner	2	PLIN2
Q99541	14.5307	kleiner	3	PLIN2
Q99541	14.2856	kleiner	0	PLIN2
Q99541	15.5402	kleiner	1	PLIN2
Q99541	16.0025	kleiner	1	PLIN2
Q99541	17.8036	kleiner	2	PLIN2
Q99541	14.3272	kleiner	1	PLIN2
Q99541	15.9073	kleiner	2	PLIN2
Q99541	19.7913	kleiner	2	PLIN2
Q99541	19.5009	kleiner	4	PLIN2
Q99541	19.5668	kleiner	2	PLIN2
Q99541	20.029	kleiner	2	PLIN2
Q99541	15.4982	kleiner	2	PLIN2
Q99541	18.3341	kleiner	4	PLIN2
Q99541	12.9617	kleiner	1	PLIN2
Q99541	18.0132	kleiner	1	PLIN2
Q99541	19.4458	kleiner	3	PLIN2
Q99541	20.5532	kleiner	2	PLIN2
Q99541	14.3815	kleiner	1	PLIN2
Q99541	16.1546	kleiner	1	PLIN2
Q99541	16.8935	kleiner	2	PLIN2
Q99541	14.5755	kleiner	2	PLIN2
Q99541	17.6239	kleiner	2	PLIN2
Q99541	12.3079	kleiner	1	PLIN2
Q99541	18.0523	kleiner	2	PLIN2
Q99541	19.9267	kleiner	1	PLIN2
Q99541	13.4932	kleiner	4	PLIN2
Q99541	16.8711	kleiner	3	PLIN2
Q99541	17.0454	kleiner	1	PLIN2
Q99541	17.5735	kleiner	2	PLIN2
Q99541	15.2553	kleiner	0	PLIN2
Q99541	15.3513	kleiner	1	PLIN2
Q99541	17.5076	kleiner	2	PLIN2
Q99541	19.0994	kleiner	4	PLIN2
Q99541	15.9486	kleiner	1	PLIN2
Q99541	16.3654	kleiner	1	PLIN2
Q99541	17.3581	kleiner	2	PLIN2
Q99541	20.0224	kleiner	2	PLIN2
Q99541	17.4177	kleiner	2	PLIN2
Q99541	14.6435	kleiner	1	PLIN2
Q99541	17.3922	kleiner	1	PLIN2
Q99541	18.2423	kleiner	0	PLIN2
Q99541	10.9895	kleiner	1	PLIN2
Q15582	20.0456	kleiner	2	TGFBI
Q15582	19.1493	kleiner	1	TGFBI
Q15582	18.9238	kleiner	2	TGFBI
Q15582	18.7643	kleiner	1	TGFBI
Q15582	19.5142	kleiner	2	TGFBI
Q15582	20.2591	kleiner	2	TGFBI
Q15582	19.7056	kleiner	1	TGFBI
Q15582	19.381	kleiner	1	TGFBI
Q15582	19.0042	kleiner	1	TGFBI
Q15582	19.3226	kleiner	1	TGFBI
Q15582	18.8844	kleiner	1	TGFBI
Q15582	20.4359	kleiner	3	TGFBI
Q15582	21.4991	kleiner	3	TGFBI
Q15582	19.065	kleiner	1	TGFBI
Q15582	19.3912	kleiner	1	TGFBI
Q15582	19.6069	kleiner	1	TGFBI
Q15582	19.6787	kleiner	0	TGFBI
Q15582	19.7176	kleiner	0	TGFBI
Q15582	19.3875	kleiner	2	TGFBI
Q15582	20.6547	kleiner	4	TGFBI
Q15582	18.8727	kleiner	1	TGFBI
Q15582	20.2722	kleiner	2	TGFBI
Q15582	19.2975	kleiner	1	TGFBI
Q15582	18.5234	kleiner	1	TGFBI
Q15582	21.2474	kleiner	3	TGFBI
Q15582	20.4997	kleiner	2	TGFBI
Q15582	18.9725	kleiner	1	TGFBI
Q15582	20.5919	kleiner	4	TGFBI
Q15582	20.9264	kleiner	4	TGFBI
Q15582	20.6963	kleiner	4	TGFBI
Q15582	20.5348	kleiner	3	TGFBI
Q15582	19.6809	kleiner	1	TGFBI
Q15582	20.8112	kleiner	4	TGFBI
Q15582	20.4137	kleiner	4	TGFBI
Q15582	18.5244	kleiner	0	TGFBI
Q15582	19.3939	kleiner	1	TGFBI
Q15582	20.8061	kleiner	2	TGFBI
Q15582	19.6386	kleiner	3	TGFBI
Q15582	19.0975	kleiner	0	TGFBI
Q15582	18.981	kleiner	1	TGFBI
Q15582	19.5738	kleiner	1	TGFBI
Q15582	20.155	kleiner	2	TGFBI
Q15582	19.4484	kleiner	1	TGFBI
Q15582	19.5522	kleiner	2	TGFBI
Q15582	21.0334	kleiner	2	TGFBI
Q15582	20.5767	kleiner	4	TGFBI
Q15582	20.0082	kleiner	2	TGFBI
Q15582	20.3353	kleiner	2	TGFBI
Q15582	19.9577	kleiner	2	TGFBI
Q15582	20.6427	kleiner	4	TGFBI
Q15582	19.6267	kleiner	1	TGFBI
Q15582	19.2684	kleiner	1	TGFBI
Q15582	21.3331	kleiner	3	TGFBI
Q15582	19.6812	kleiner	2	TGFBI
Q15582	19.601	kleiner	1	TGFBI
Q15582	19.3382	kleiner	1	TGFBI
Q15582	20.0524	kleiner	2	TGFBI
Q15582	18.9113	kleiner	2	TGFBI
Q15582	19.4685	kleiner	2	TGFBI
Q15582	20.1343	kleiner	1	TGFBI
Q15582	20.0872	kleiner	2	TGFBI
Q15582	19.612	kleiner	1	TGFBI
Q15582	21.0694	kleiner	4	TGFBI
Q15582	20.9669	kleiner	3	TGFBI
Q15582	19.1915	kleiner	1	TGFBI
Q15582	20.165	kleiner	2	TGFBI
Q15582	19.0221	kleiner	0	TGFBI
Q15582	19.6418	kleiner	1	TGFBI
Q15582	20.6936	kleiner	2	TGFBI
Q15582	21.3179	kleiner	4	TGFBI
Q15582	19.3548	kleiner	1	TGFBI
Q15582	19.1999	kleiner	1	TGFBI
Q15582	19.9315	kleiner	2	TGFBI
Q15582	19.9923	kleiner	2	TGFBI
Q15582	20.1823	kleiner	2	TGFBI
Q15582	18.3939	kleiner	1	TGFBI
Q15582	19.0432	kleiner	1	TGFBI
Q15582	19.0501	kleiner	0	TGFBI
Q15582	19.1945	kleiner	1	TGFBI
A0A087X1J7	16.8567	nas_inflam	4	GPX3
A0A087X1J7	16.1727	nas_inflam	1	GPX3
A0A087X1J7	16.2048	nas_inflam	1	GPX3
A0A087X1J7	15.7428	nas_inflam	0	GPX3
A0A087X1J7	14.7632	nas_inflam	0	GPX3
A0A087X1J7	16.9083	nas_inflam	5	GPX3
A0A087X1J7	15.6734	nas_inflam	2	GPX3
A0A087X1J7	16.2164	nas_inflam	2	GPX3
A0A087X1J7	15.9206	nas_inflam	2	GPX3
A0A087X1J7	16.1152	nas_inflam	1	GPX3
A0A087X1J7	15.3306	nas_inflam	0	GPX3
A0A087X1J7	18.2248	nas_inflam	5	GPX3
A0A087X1J7	17.8436	nas_inflam	4	GPX3
A0A087X1J7	15.7388	nas_inflam	1	GPX3
A0A087X1J7	16.0102	nas_inflam	2	GPX3
A0A087X1J7	16.559	nas_inflam	0	GPX3
A0A087X1J7	16.5976	nas_inflam	1	GPX3
A0A087X1J7	16.5121	nas_inflam	0	GPX3
A0A087X1J7	16.5963	nas_inflam	1	GPX3
A0A087X1J7	17.8003	nas_inflam	3	GPX3
A0A087X1J7	15.8326	nas_inflam	0	GPX3
A0A087X1J7	15.9021	nas_inflam	2	GPX3
A0A087X1J7	14.6629	nas_inflam	0	GPX3
A0A087X1J7	14.7533	nas_inflam	1	GPX3
A0A087X1J7	17.6342	nas_inflam	4	GPX3
A0A087X1J7	16.034	nas_inflam	2	GPX3
A0A087X1J7	15.0006	nas_inflam	0	GPX3
A0A087X1J7	17.3916	nas_inflam	2	GPX3
A0A087X1J7	18.0628	nas_inflam	2	GPX3
A0A087X1J7	17.542	nas_inflam	1	GPX3
A0A087X1J7	17.6322	nas_inflam	1	GPX3
A0A087X1J7	15.9421	nas_inflam	2	GPX3
A0A087X1J7	17.3766	nas_inflam	2	GPX3
A0A087X1J7	17.7995	nas_inflam	1	GPX3
A0A087X1J7	15.9845	nas_inflam	1	GPX3
A0A087X1J7	15.4801	nas_inflam	1	GPX3
A0A087X1J7	16.8501	nas_inflam	3	GPX3
A0A087X1J7	16.0907	nas_inflam	0	GPX3
A0A087X1J7	16.0018	nas_inflam	0	GPX3
A0A087X1J7	15.6318	nas_inflam	1	GPX3
A0A087X1J7	15.6316	nas_inflam	1	GPX3
A0A087X1J7	16.5591	nas_inflam	3	GPX3
A0A087X1J7	16.2038	nas_inflam	3	GPX3
A0A087X1J7	15.9663	nas_inflam	1	GPX3
A0A087X1J7	16.9459	nas_inflam	2	GPX3
A0A087X1J7	17.0409	nas_inflam	4	GPX3
A0A087X1J7	16.3721	nas_inflam	5	GPX3
A0A087X1J7	17.1832	nas_inflam	5	GPX3
A0A087X1J7	17.404	nas_inflam	3	GPX3
A0A087X1J7	17.7243	nas_inflam	3	GPX3
A0A087X1J7	16.1474	nas_inflam	0	GPX3
A0A087X1J7	15.5491	nas_inflam	2	GPX3
A0A087X1J7	16.7065	nas_inflam	3	GPX3
A0A087X1J7	17.1218	nas_inflam	2	GPX3
A0A087X1J7	15.8064	nas_inflam	1	GPX3
A0A087X1J7	15.1095	nas_inflam	0	GPX3
A0A087X1J7	16.3153	nas_inflam	1	GPX3
A0A087X1J7	15.7505	nas_inflam	2	GPX3
A0A087X1J7	16.19	nas_inflam	3	GPX3
A0A087X1J7	16.6832	nas_inflam	0	GPX3
A0A087X1J7	16.7886	nas_inflam	3	GPX3
A0A087X1J7	16.0424	nas_inflam	1	GPX3
A0A087X1J7	17.5439	nas_inflam	3	GPX3
A0A087X1J7	17.9947	nas_inflam	4	GPX3
A0A087X1J7	16.2832	nas_inflam	2	GPX3
A0A087X1J7	16.8737	nas_inflam	3	GPX3
A0A087X1J7	15.8615	nas_inflam	0	GPX3
A0A087X1J7	15.4404	nas_inflam	0	GPX3
A0A087X1J7	18.2409	nas_inflam	5	GPX3
A0A087X1J7	17.0652	nas_inflam	5	GPX3
A0A087X1J7	16.183	nas_inflam	1	GPX3
A0A087X1J7	16.1496	nas_inflam	2	GPX3
A0A087X1J7	15.8674	nas_inflam	2	GPX3
A0A087X1J7	15.6061	nas_inflam	1	GPX3
A0A087X1J7	16.947	nas_inflam	5	GPX3
A0A087X1J7	15.4098	nas_inflam	1	GPX3
A0A087X1J7	16.2933	nas_inflam	3	GPX3
A0A087X1J7	15.959	nas_inflam	1	GPX3
A0A087X1J7	16.3112	nas_inflam	0	GPX3
Q01469	16.1579	nas_inflam	4	FABP5
Q01469	16.1627	nas_inflam	1	FABP5
Q01469	16.1622	nas_inflam	1	FABP5
Q01469	16.0475	nas_inflam	0	FABP5
Q01469	16.3169	nas_inflam	0	FABP5
Q01469	18.3164	nas_inflam	5	FABP5
Q01469	17.927	nas_inflam	2	FABP5
Q01469	16.6691	nas_inflam	2	FABP5
Q01469	17.1382	nas_inflam	2	FABP5
Q01469	15.9743	nas_inflam	1	FABP5
Q01469	16.3928	nas_inflam	0	FABP5
Q01469	17.4616	nas_inflam	5	FABP5
Q01469	17.6118	nas_inflam	4	FABP5
Q01469	15.8705	nas_inflam	1	FABP5
Q01469	15.3265	nas_inflam	2	FABP5
Q01469	16.2982	nas_inflam	0	FABP5
Q01469	16.4432	nas_inflam	1	FABP5
Q01469	16.6562	nas_inflam	0	FABP5
Q01469	16.2037	nas_inflam	1	FABP5
Q01469	17.6834	nas_inflam	3	FABP5
Q01469	15.9546	nas_inflam	0	FABP5
Q01469	18.0489	nas_inflam	2	FABP5
Q01469	15.5454	nas_inflam	0	FABP5
Q01469	15.9849	nas_inflam	1	FABP5
Q01469	17.5256	nas_inflam	4	FABP5
Q01469	16.9497	nas_inflam	2	FABP5
Q01469	16.1703	nas_inflam	0	FABP5
Q01469	16.2898	nas_inflam	2	FABP5
Q01469	16.4904	nas_inflam	2	FABP5
Q01469	17.6275	nas_inflam	1	FABP5
Q01469	16.8267	nas_inflam	1	FABP5
Q01469	16.9533	nas_inflam	2	FABP5
Q01469	16.4107	nas_inflam	2	FABP5
Q01469	17.2265	nas_inflam	1	FABP5
Q01469	15.3889	nas_inflam	1	FABP5
Q01469	16.5667	nas_inflam	1	FABP5
Q01469	17.9223	nas_inflam	3	FABP5
Q01469	16.1714	nas_inflam	0	FABP5
Q01469	15.9548	nas_inflam	0	FABP5
Q01469	15.4683	nas_inflam	1	FABP5
Q01469	16.3387	nas_inflam	1	FABP5
Q01469	17.4263	nas_inflam	3	FABP5
Q01469	15.7602	nas_inflam	3	FABP5
Q01469	15.9644	nas_inflam	1	FABP5
Q01469	17.6021	nas_inflam	2	FABP5
Q01469	18.0821	nas_inflam	4	FABP5
Q01469	18.1334	nas_inflam	5	FABP5
Q01469	18.111	nas_inflam	5	FABP5
Q01469	16.3802	nas_inflam	3	FABP5
Q01469	16.9568	nas_inflam	3	FABP5
Q01469	15.378	nas_inflam	0	FABP5
Q01469	15.8605	nas_inflam	2	FABP5
Q01469	18.5162	nas_inflam	3	FABP5
Q01469	17.7125	nas_inflam	2	FABP5
Q01469	15.4849	nas_inflam	1	FABP5
Q01469	15.8205	nas_inflam	0	FABP5
Q01469	16.3358	nas_inflam	1	FABP5
Q01469	15.809	nas_inflam	2	FABP5
Q01469	17.0455	nas_inflam	3	FABP5
Q01469	16.1189	nas_inflam	0	FABP5
Q01469	16.4936	nas_inflam	3	FABP5
Q01469	18.4613	nas_inflam	1	FABP5
Q01469	17.7599	nas_inflam	3	FABP5
Q01469	18.0196	nas_inflam	4	FABP5
Q01469	14.638	nas_inflam	2	FABP5
Q01469	17.7545	nas_inflam	3	FABP5
Q01469	14.4751	nas_inflam	0	FABP5
Q01469	14.8998	nas_inflam	0	FABP5
Q01469	17.9996	nas_inflam	5	FABP5
Q01469	18.6976	nas_inflam	5	FABP5
Q01469	14.5407	nas_inflam	1	FABP5
Q01469	16.2028	nas_inflam	2	FABP5
Q01469	14.9764	nas_inflam	2	FABP5
Q01469	18.28	nas_inflam	1	FABP5
Q01469	16.4855	nas_inflam	5	FABP5
Q01469	15.1788	nas_inflam	1	FABP5
Q01469	15.6754	nas_inflam	3	FABP5
Q01469	16.1508	nas_inflam	1	FABP5
Q01469	16.2662	nas_inflam	0	FABP5
P62942	19.2761	nas_inflam	4	FKBP1A
P62942	19.084	nas_inflam	1	FKBP1A
P62942	19.1036	nas_inflam	1	FKBP1A
P62942	19.1539	nas_inflam	0	FKBP1A
P62942	19.3564	nas_inflam	0	FKBP1A
P62942	19.8212	nas_inflam	5	FKBP1A
P62942	19.4754	nas_inflam	2	FKBP1A
P62942	19.2461	nas_inflam	2	FKBP1A
P62942	19.3201	nas_inflam	2	FKBP1A
P62942	19.1872	nas_inflam	1	FKBP1A
P62942	19.1159	nas_inflam	0	FKBP1A
P62942	19.251	nas_inflam	5	FKBP1A
P62942	19.6273	nas_inflam	4	FKBP1A
P62942	18.9322	nas_inflam	1	FKBP1A
P62942	19.4288	nas_inflam	2	FKBP1A
P62942	19.1602	nas_inflam	0	FKBP1A
P62942	19.1551	nas_inflam	1	FKBP1A
P62942	19.9649	nas_inflam	0	FKBP1A
P62942	19.4384	nas_inflam	1	FKBP1A
P62942	19.6894	nas_inflam	3	FKBP1A
P62942	19.2392	nas_inflam	0	FKBP1A
P62942	19.3589	nas_inflam	2	FKBP1A
P62942	19.1984	nas_inflam	0	FKBP1A
P62942	19.2522	nas_inflam	1	FKBP1A
P62942	19.4117	nas_inflam	4	FKBP1A
P62942	19.1989	nas_inflam	2	FKBP1A
P62942	19.12	nas_inflam	0	FKBP1A
P62942	19.2405	nas_inflam	2	FKBP1A
P62942	19.4915	nas_inflam	2	FKBP1A
P62942	19.6494	nas_inflam	1	FKBP1A
P62942	19.5591	nas_inflam	1	FKBP1A
P62942	19.5893	nas_inflam	2	FKBP1A
P62942	19.3636	nas_inflam	2	FKBP1A
P62942	19.6429	nas_inflam	1	FKBP1A
P62942	19.2578	nas_inflam	1	FKBP1A
P62942	18.6117	nas_inflam	1	FKBP1A
P62942	19.4034	nas_inflam	3	FKBP1A
P62942	18.9426	nas_inflam	0	FKBP1A
P62942	19.3381	nas_inflam	0	FKBP1A
P62942	19.3392	nas_inflam	1	FKBP1A
P62942	19.3253	nas_inflam	1	FKBP1A
P62942	19.5208	nas_inflam	3	FKBP1A
P62942	19.4905	nas_inflam	3	FKBP1A
P62942	19.4368	nas_inflam	1	FKBP1A
P62942	19.5577	nas_inflam	2	FKBP1A
P62942	19.8848	nas_inflam	4	FKBP1A
P62942	19.4625	nas_inflam	5	FKBP1A
P62942	19.7543	nas_inflam	5	FKBP1A
P62942	19.6162	nas_inflam	3	FKBP1A
P62942	19.5777	nas_inflam	3	FKBP1A
P62942	19.2512	nas_inflam	0	FKBP1A
P62942	19.3532	nas_inflam	2	FKBP1A
P62942	19.8337	nas_inflam	3	FKBP1A
P62942	18.8559	nas_inflam	2	FKBP1A
P62942	19.3351	nas_inflam	1	FKBP1A
P62942	18.9302	nas_inflam	0	FKBP1A
P62942	19.0433	nas_inflam	1	FKBP1A
P62942	19.3419	nas_inflam	2	FKBP1A
P62942	19.457	nas_inflam	3	FKBP1A
P62942	18.9322	nas_inflam	0	FKBP1A
P62942	19.3188	nas_inflam	3	FKBP1A
P62942	19.365	nas_inflam	1	FKBP1A
P62942	19.9486	nas_inflam	3	FKBP1A
P62942	19.7962	nas_inflam	4	FKBP1A
P62942	19.4463	nas_inflam	2	FKBP1A
P62942	19.7386	nas_inflam	3	FKBP1A
P62942	19.4669	nas_inflam	0	FKBP1A
P62942	19.2398	nas_inflam	0	FKBP1A
P62942	19.9027	nas_inflam	5	FKBP1A
P62942	19.8958	nas_inflam	5	FKBP1A
P62942	19.3609	nas_inflam	1	FKBP1A
P62942	19.4031	nas_inflam	2	FKBP1A
P62942	19.3528	nas_inflam	2	FKBP1A
P62942	19.375	nas_inflam	1	FKBP1A
P62942	19.4885	nas_inflam	5	FKBP1A
P62942	19.3905	nas_inflam	1	FKBP1A
P62942	19.2244	nas_inflam	3	FKBP1A
P62942	19.2694	nas_inflam	1	FKBP1A
P62942	19.1862	nas_inflam	0	FKBP1A
P22392-2	21.8688	nas_inflam	4	NME2
P22392-2	21.7456	nas_inflam	1	NME2
P22392-2	21.9792	nas_inflam	1	NME2
P22392-2	21.6449	nas_inflam	0	NME2
P22392-2	21.6436	nas_inflam	0	NME2
P22392-2	22.0035	nas_inflam	5	NME2
P22392-2	22.0386	nas_inflam	2	NME2
P22392-2	21.7419	nas_inflam	2	NME2
P22392-2	21.9185	nas_inflam	2	NME2
P22392-2	21.6215	nas_inflam	1	NME2
P22392-2	21.6431	nas_inflam	0	NME2
P22392-2	21.4486	nas_inflam	5	NME2
P22392-2	21.9268	nas_inflam	4	NME2
P22392-2	21.686	nas_inflam	1	NME2
P22392-2	21.8892	nas_inflam	2	NME2
P22392-2	21.7911	nas_inflam	0	NME2
P22392-2	21.742	nas_inflam	1	NME2
P22392-2	21.5554	nas_inflam	0	NME2
P22392-2	21.7992	nas_inflam	1	NME2
P22392-2	21.9128	nas_inflam	3	NME2
P22392-2	21.5494	nas_inflam	0	NME2
P22392-2	22.0121	nas_inflam	2	NME2
P22392-2	21.6054	nas_inflam	0	NME2
P22392-2	21.469	nas_inflam	1	NME2
P22392-2	21.6936	nas_inflam	4	NME2
P22392-2	21.8159	nas_inflam	2	NME2
P22392-2	21.4466	nas_inflam	0	NME2
P22392-2	21.5017	nas_inflam	2	NME2
P22392-2	21.4738	nas_inflam	2	NME2
P22392-2	21.5714	nas_inflam	1	NME2
P22392-2	21.7718	nas_inflam	1	NME2
P22392-2	22.0663	nas_inflam	2	NME2
P22392-2	21.8372	nas_inflam	2	NME2
P22392-2	21.7334	nas_inflam	1	NME2
P22392-2	21.8668	nas_inflam	1	NME2
P22392-2	21.8863	nas_inflam	1	NME2
P22392-2	21.8299	nas_inflam	3	NME2
P22392-2	21.5192	nas_inflam	0	NME2
P22392-2	21.6824	nas_inflam	0	NME2
P22392-2	21.8805	nas_inflam	1	NME2
P22392-2	21.5301	nas_inflam	1	NME2
P22392-2	21.9225	nas_inflam	3	NME2
P22392-2	21.6028	nas_inflam	3	NME2
P22392-2	21.7957	nas_inflam	1	NME2
P22392-2	22.0105	nas_inflam	2	NME2
P22392-2	21.8462	nas_inflam	4	NME2
P22392-2	21.9721	nas_inflam	5	NME2
P22392-2	21.9942	nas_inflam	5	NME2
P22392-2	21.7201	nas_inflam	3	NME2
P22392-2	21.7855	nas_inflam	3	NME2
P22392-2	21.3563	nas_inflam	0	NME2
P22392-2	21.8445	nas_inflam	2	NME2
P22392-2	22.0139	nas_inflam	3	NME2
P22392-2	22.4413	nas_inflam	2	NME2
P22392-2	21.5459	nas_inflam	1	NME2
P22392-2	22.2627	nas_inflam	0	NME2
P22392-2	21.7594	nas_inflam	1	NME2
P22392-2	21.5743	nas_inflam	2	NME2
P22392-2	21.7319	nas_inflam	3	NME2
P22392-2	21.645	nas_inflam	0	NME2
P22392-2	21.9829	nas_inflam	3	NME2
P22392-2	22.095	nas_inflam	1	NME2
P22392-2	21.7192	nas_inflam	3	NME2
P22392-2	21.7944	nas_inflam	4	NME2
P22392-2	21.8798	nas_inflam	2	NME2
P22392-2	21.6723	nas_inflam	3	NME2
P22392-2	21.5458	nas_inflam	0	NME2
P22392-2	21.7056	nas_inflam	0	NME2
P22392-2	22.1728	nas_inflam	5	NME2
P22392-2	22.0549	nas_inflam	5	NME2
P22392-2	21.7005	nas_inflam	1	NME2
P22392-2	21.6841	nas_inflam	2	NME2
P22392-2	21.8363	nas_inflam	2	NME2
P22392-2	22.1549	nas_inflam	1	NME2
P22392-2	21.8816	nas_inflam	5	NME2
P22392-2	21.787	nas_inflam	1	NME2
P22392-2	21.9203	nas_inflam	3	NME2
P22392-2	21.9763	nas_inflam	1	NME2
P22392-2	21.6012	nas_inflam	0	NME2
A0A140TA41	16.5921	nas_inflam	4	TNXB
A0A140TA41	16.7745	nas_inflam	1	TNXB
A0A140TA41	16.3044	nas_inflam	1	TNXB
A0A140TA41	16.1305	nas_inflam	0	TNXB
A0A140TA41	17.0451	nas_inflam	0	TNXB
A0A140TA41	17.3158	nas_inflam	5	TNXB
A0A140TA41	16.871	nas_inflam	2	TNXB
A0A140TA41	16.5045	nas_inflam	2	TNXB
A0A140TA41	16.5954	nas_inflam	2	TNXB
A0A140TA41	16.6626	nas_inflam	1	TNXB
A0A140TA41	16.1539	nas_inflam	0	TNXB
A0A140TA41	17.6547	nas_inflam	5	TNXB
A0A140TA41	18.553	nas_inflam	4	TNXB
A0A140TA41	16.33	nas_inflam	1	TNXB
A0A140TA41	16.6856	nas_inflam	2	TNXB
A0A140TA41	16.7938	nas_inflam	0	TNXB
A0A140TA41	16.6587	nas_inflam	1	TNXB
A0A140TA41	17.0995	nas_inflam	0	TNXB
A0A140TA41	16.7413	nas_inflam	1	TNXB
A0A140TA41	18.1827	nas_inflam	3	TNXB
A0A140TA41	16.2711	nas_inflam	0	TNXB
A0A140TA41	16.9117	nas_inflam	2	TNXB
A0A140TA41	16.5329	nas_inflam	0	TNXB
A0A140TA41	15.599	nas_inflam	1	TNXB
A0A140TA41	18.549	nas_inflam	4	TNXB
A0A140TA41	16.898	nas_inflam	2	TNXB
A0A140TA41	16.324	nas_inflam	0	TNXB
A0A140TA41	17.8134	nas_inflam	2	TNXB
A0A140TA41	18.3522	nas_inflam	2	TNXB
A0A140TA41	18.2576	nas_inflam	1	TNXB
A0A140TA41	17.9363	nas_inflam	1	TNXB
A0A140TA41	16.6312	nas_inflam	2	TNXB
A0A140TA41	17.6745	nas_inflam	2	TNXB
A0A140TA41	18.1724	nas_inflam	1	TNXB
A0A140TA41	15.2723	nas_inflam	1	TNXB
A0A140TA41	16.5982	nas_inflam	1	TNXB
A0A140TA41	17.4204	nas_inflam	3	TNXB
A0A140TA41	16.8844	nas_inflam	0	TNXB
A0A140TA41	16.2166	nas_inflam	0	TNXB
A0A140TA41	15.852	nas_inflam	1	TNXB
A0A140TA41	16.7369	nas_inflam	1	TNXB
A0A140TA41	17.2005	nas_inflam	3	TNXB
A0A140TA41	17.2511	nas_inflam	3	TNXB
A0A140TA41	16.569	nas_inflam	1	TNXB
A0A140TA41	18.3376	nas_inflam	2	TNXB
A0A140TA41	17.4688	nas_inflam	4	TNXB
A0A140TA41	16.8225	nas_inflam	5	TNXB
A0A140TA41	17.474	nas_inflam	5	TNXB
A0A140TA41	17.5385	nas_inflam	3	TNXB
A0A140TA41	17.7672	nas_inflam	3	TNXB
A0A140TA41	17.0957	nas_inflam	0	TNXB
A0A140TA41	16.8427	nas_inflam	2	TNXB
A0A140TA41	17.9701	nas_inflam	3	TNXB
A0A140TA41	16.703	nas_inflam	2	TNXB
A0A140TA41	17.31	nas_inflam	1	TNXB
A0A140TA41	15.8639	nas_inflam	0	TNXB
A0A140TA41	17.4449	nas_inflam	1	TNXB
A0A140TA41	16.6294	nas_inflam	2	TNXB
A0A140TA41	16.5074	nas_inflam	3	TNXB
A0A140TA41	17.6002	nas_inflam	0	TNXB
A0A140TA41	17.2347	nas_inflam	3	TNXB
A0A140TA41	16.8858	nas_inflam	1	TNXB
A0A140TA41	18.113	nas_inflam	3	TNXB
A0A140TA41	17.9306	nas_inflam	4	TNXB
A0A140TA41	16.3703	nas_inflam	2	TNXB
A0A140TA41	17.5931	nas_inflam	3	TNXB
A0A140TA41	16.6118	nas_inflam	0	TNXB
A0A140TA41	16.9869	nas_inflam	0	TNXB
A0A140TA41	17.9128	nas_inflam	5	TNXB
A0A140TA41	18.3795	nas_inflam	5	TNXB
A0A140TA41	16.8362	nas_inflam	1	TNXB
A0A140TA41	16.7394	nas_inflam	2	TNXB
A0A140TA41	16.6372	nas_inflam	2	TNXB
A0A140TA41	16.9125	nas_inflam	1	TNXB
A0A140TA41	17.7265	nas_inflam	5	TNXB
A0A140TA41	16.1541	nas_inflam	1	TNXB
A0A140TA41	16.2398	nas_inflam	3	TNXB
A0A140TA41	16.2822	nas_inflam	1	TNXB
A0A140TA41	16.8368	nas_inflam	0	TNXB
P31949	20.1103	nas_inflam	4	S100A11
P31949	19.9181	nas_inflam	1	S100A11
P31949	19.9217	nas_inflam	1	S100A11
P31949	19.7355	nas_inflam	0	S100A11
P31949	20.172	nas_inflam	0	S100A11
P31949	21.3146	nas_inflam	5	S100A11
P31949	20.5026	nas_inflam	2	S100A11
P31949	20.1368	nas_inflam	2	S100A11
P31949	20.2427	nas_inflam	2	S100A11
P31949	19.7985	nas_inflam	1	S100A11
P31949	19.6969	nas_inflam	0	S100A11
P31949	21.028	nas_inflam	5	S100A11
P31949	21.5964	nas_inflam	4	S100A11
P31949	20.164	nas_inflam	1	S100A11
P31949	20.0031	nas_inflam	2	S100A11
P31949	20.1565	nas_inflam	0	S100A11
P31949	20.6182	nas_inflam	1	S100A11
P31949	20.686	nas_inflam	0	S100A11
P31949	20.5889	nas_inflam	1	S100A11
P31949	21.3466	nas_inflam	3	S100A11
P31949	19.9571	nas_inflam	0	S100A11
P31949	20.4485	nas_inflam	2	S100A11
P31949	19.8856	nas_inflam	0	S100A11
P31949	20.1526	nas_inflam	1	S100A11
P31949	20.8865	nas_inflam	4	S100A11
P31949	20.3018	nas_inflam	2	S100A11
P31949	19.8159	nas_inflam	0	S100A11
P31949	20.8229	nas_inflam	2	S100A11
P31949	21.1429	nas_inflam	2	S100A11
P31949	21.4974	nas_inflam	1	S100A11
P31949	20.5466	nas_inflam	1	S100A11
P31949	20.5587	nas_inflam	2	S100A11
P31949	20.802	nas_inflam	2	S100A11
P31949	21.4553	nas_inflam	1	S100A11
P31949	20.1095	nas_inflam	1	S100A11
P31949	20.1357	nas_inflam	1	S100A11
P31949	20.9796	nas_inflam	3	S100A11
P31949	20.0495	nas_inflam	0	S100A11
P31949	20.0565	nas_inflam	0	S100A11
P31949	20.5216	nas_inflam	1	S100A11
P31949	19.9924	nas_inflam	1	S100A11
P31949	20.8499	nas_inflam	3	S100A11
P31949	20.4624	nas_inflam	3	S100A11
P31949	20.2224	nas_inflam	1	S100A11
P31949	21.241	nas_inflam	2	S100A11
P31949	21.2908	nas_inflam	4	S100A11
P31949	20.8952	nas_inflam	5	S100A11
P31949	21.5108	nas_inflam	5	S100A11
P31949	20.7239	nas_inflam	3	S100A11
P31949	20.8706	nas_inflam	3	S100A11
P31949	19.9539	nas_inflam	0	S100A11
P31949	20.4123	nas_inflam	2	S100A11
P31949	21.6836	nas_inflam	3	S100A11
P31949	20.5243	nas_inflam	2	S100A11
P31949	20.3954	nas_inflam	1	S100A11
P31949	19.3714	nas_inflam	0	S100A11
P31949	20.1364	nas_inflam	1	S100A11
P31949	20.141	nas_inflam	2	S100A11
P31949	20.421	nas_inflam	3	S100A11
P31949	19.8999	nas_inflam	0	S100A11
P31949	20.1228	nas_inflam	3	S100A11
P31949	20.5581	nas_inflam	1	S100A11
P31949	21.8712	nas_inflam	3	S100A11
P31949	21.4632	nas_inflam	4	S100A11
P31949	20.1385	nas_inflam	2	S100A11
P31949	21.0864	nas_inflam	3	S100A11
P31949	20.2287	nas_inflam	0	S100A11
P31949	20.2384	nas_inflam	0	S100A11
P31949	21.3724	nas_inflam	5	S100A11
P31949	22.1348	nas_inflam	5	S100A11
P31949	20.1023	nas_inflam	1	S100A11
P31949	20.0526	nas_inflam	2	S100A11
P31949	20.4063	nas_inflam	2	S100A11
P31949	20.4128	nas_inflam	1	S100A11
P31949	20.7187	nas_inflam	5	S100A11
P31949	20.756	nas_inflam	1	S100A11
P31949	20.372	nas_inflam	3	S100A11
P31949	20.0744	nas_inflam	1	S100A11
P31949	20.1945	nas_inflam	0	S100A11
G3V4U0	15.745	nas_inflam	4	FBLN5
G3V4U0	11.833	nas_inflam	1	FBLN5
G3V4U0	14.6208	nas_inflam	1	FBLN5
G3V4U0	11.8447	nas_inflam	0	FBLN5
G3V4U0	15.5747	nas_inflam	0	FBLN5
G3V4U0	15.9759	nas_inflam	5	FBLN5
G3V4U0	15.0006	nas_inflam	2	FBLN5
G3V4U0	14.8121	nas_inflam	2	FBLN5
G3V4U0	12.6096	nas_inflam	2	FBLN5
G3V4U0	14.7449	nas_inflam	1	FBLN5
G3V4U0	14.9442	nas_inflam	0	FBLN5
G3V4U0	18.4666	nas_inflam	5	FBLN5
G3V4U0	18.3523	nas_inflam	4	FBLN5
G3V4U0	15.7162	nas_inflam	1	FBLN5
G3V4U0	12.8508	nas_inflam	2	FBLN5
G3V4U0	15.203	nas_inflam	0	FBLN5
G3V4U0	15.8103	nas_inflam	1	FBLN5
G3V4U0	13.8257	nas_inflam	0	FBLN5
G3V4U0	16.4671	nas_inflam	1	FBLN5
G3V4U0	17.8137	nas_inflam	3	FBLN5
G3V4U0	12.7746	nas_inflam	0	FBLN5
G3V4U0	16.2388	nas_inflam	2	FBLN5
G3V4U0	13.3844	nas_inflam	0	FBLN5
G3V4U0	13.445	nas_inflam	1	FBLN5
G3V4U0	18.1403	nas_inflam	4	FBLN5
G3V4U0	16.5628	nas_inflam	2	FBLN5
G3V4U0	12.5195	nas_inflam	0	FBLN5
G3V4U0	17.4841	nas_inflam	2	FBLN5
G3V4U0	18.8605	nas_inflam	2	FBLN5
G3V4U0	18.252	nas_inflam	1	FBLN5
G3V4U0	17.5821	nas_inflam	1	FBLN5
G3V4U0	14.4643	nas_inflam	2	FBLN5
G3V4U0	17.0637	nas_inflam	2	FBLN5
G3V4U0	17.3058	nas_inflam	1	FBLN5
G3V4U0	15.2534	nas_inflam	1	FBLN5
G3V4U0	14.4255	nas_inflam	1	FBLN5
G3V4U0	16.6483	nas_inflam	3	FBLN5
G3V4U0	16.9319	nas_inflam	0	FBLN5
G3V4U0	12.8029	nas_inflam	0	FBLN5
G3V4U0	13.4089	nas_inflam	1	FBLN5
G3V4U0	12.2492	nas_inflam	1	FBLN5
G3V4U0	15.9878	nas_inflam	3	FBLN5
G3V4U0	13.554	nas_inflam	3	FBLN5
G3V4U0	14.5756	nas_inflam	1	FBLN5
G3V4U0	16.6088	nas_inflam	2	FBLN5
G3V4U0	17.0138	nas_inflam	4	FBLN5
G3V4U0	15.6491	nas_inflam	5	FBLN5
G3V4U0	16.6319	nas_inflam	5	FBLN5
G3V4U0	13.5617	nas_inflam	3	FBLN5
G3V4U0	17.3259	nas_inflam	3	FBLN5
G3V4U0	14.5843	nas_inflam	0	FBLN5
G3V4U0	10.7036	nas_inflam	2	FBLN5
G3V4U0	16.6459	nas_inflam	3	FBLN5
G3V4U0	13.1519	nas_inflam	2	FBLN5
G3V4U0	11.9327	nas_inflam	1	FBLN5
G3V4U0	12.5517	nas_inflam	0	FBLN5
G3V4U0	13.6223	nas_inflam	1	FBLN5
G3V4U0	13.3859	nas_inflam	2	FBLN5
G3V4U0	12.3993	nas_inflam	3	FBLN5
G3V4U0	16.7082	nas_inflam	0	FBLN5
G3V4U0	15.2548	nas_inflam	3	FBLN5
G3V4U0	14.7782	nas_inflam	1	FBLN5
G3V4U0	17.9201	nas_inflam	3	FBLN5
G3V4U0	18.1369	nas_inflam	4	FBLN5
G3V4U0	12.9152	nas_inflam	2	FBLN5
G3V4U0	16.4154	nas_inflam	3	FBLN5
G3V4U0	11.1615	nas_inflam	0	FBLN5
G3V4U0	13.3916	nas_inflam	0	FBLN5
G3V4U0	18.3439	nas_inflam	5	FBLN5
G3V4U0	18.0203	nas_inflam	5	FBLN5
G3V4U0	12.7872	nas_inflam	1	FBLN5
G3V4U0	13.4016	nas_inflam	2	FBLN5
G3V4U0	15.1793	nas_inflam	2	FBLN5
G3V4U0	13.3321	nas_inflam	1	FBLN5
G3V4U0	15.7791	nas_inflam	5	FBLN5
G3V4U0	12.8655	nas_inflam	1	FBLN5
G3V4U0	13.5933	nas_inflam	3	FBLN5
G3V4U0	12.9758	nas_inflam	1	FBLN5
G3V4U0	13.2943	nas_inflam	0	FBLN5
Q92616	16.6689	nas_inflam	4	GCN1
Q92616	16.461	nas_inflam	1	GCN1
Q92616	16.6372	nas_inflam	1	GCN1
Q92616	16.2334	nas_inflam	0	GCN1
Q92616	16.4129	nas_inflam	0	GCN1
Q92616	16.6935	nas_inflam	5	GCN1
Q92616	16.8759	nas_inflam	2	GCN1
Q92616	16.5027	nas_inflam	2	GCN1
Q92616	16.7514	nas_inflam	2	GCN1
Q92616	16.5015	nas_inflam	1	GCN1
Q92616	16.5094	nas_inflam	0	GCN1
Q92616	16.5498	nas_inflam	5	GCN1
Q92616	16.777	nas_inflam	4	GCN1
Q92616	16.538	nas_inflam	1	GCN1
Q92616	16.2758	nas_inflam	2	GCN1
Q92616	16.4243	nas_inflam	0	GCN1
Q92616	16.4596	nas_inflam	1	GCN1
Q92616	16.0978	nas_inflam	0	GCN1
Q92616	16.5026	nas_inflam	1	GCN1
Q92616	16.4187	nas_inflam	3	GCN1
Q92616	16.3607	nas_inflam	0	GCN1
Q92616	16.4879	nas_inflam	2	GCN1
Q92616	16.5007	nas_inflam	0	GCN1
Q92616	16.5127	nas_inflam	1	GCN1
Q92616	16.462	nas_inflam	4	GCN1
Q92616	16.6297	nas_inflam	2	GCN1
Q92616	16.3071	nas_inflam	0	GCN1
Q92616	16.358	nas_inflam	2	GCN1
Q92616	16.4954	nas_inflam	2	GCN1
Q92616	16.2649	nas_inflam	1	GCN1
Q92616	16.4716	nas_inflam	1	GCN1
Q92616	16.554	nas_inflam	2	GCN1
Q92616	16.26	nas_inflam	2	GCN1
Q92616	16.2729	nas_inflam	1	GCN1
Q92616	16.4507	nas_inflam	1	GCN1
Q92616	16.6398	nas_inflam	1	GCN1
Q92616	16.591	nas_inflam	3	GCN1
Q92616	16.0748	nas_inflam	0	GCN1
Q92616	16.4028	nas_inflam	0	GCN1
Q92616	16.6272	nas_inflam	1	GCN1
Q92616	16.5562	nas_inflam	1	GCN1
Q92616	16.7241	nas_inflam	3	GCN1
Q92616	16.3559	nas_inflam	3	GCN1
Q92616	16.3886	nas_inflam	1	GCN1
Q92616	16.8059	nas_inflam	2	GCN1
Q92616	16.4672	nas_inflam	4	GCN1
Q92616	16.7984	nas_inflam	5	GCN1
Q92616	16.8347	nas_inflam	5	GCN1
Q92616	16.4688	nas_inflam	3	GCN1
Q92616	16.6175	nas_inflam	3	GCN1
Q92616	16.2568	nas_inflam	0	GCN1
Q92616	16.4794	nas_inflam	2	GCN1
Q92616	16.6307	nas_inflam	3	GCN1
Q92616	16.8157	nas_inflam	2	GCN1
Q92616	16.5195	nas_inflam	1	GCN1
Q92616	16.1739	nas_inflam	0	GCN1
Q92616	16.5268	nas_inflam	1	GCN1
Q92616	16.3694	nas_inflam	2	GCN1
Q92616	16.6148	nas_inflam	3	GCN1
Q92616	16.3059	nas_inflam	0	GCN1
Q92616	16.5369	nas_inflam	3	GCN1
Q92616	16.7662	nas_inflam	1	GCN1
Q92616	16.3502	nas_inflam	3	GCN1
Q92616	16.2096	nas_inflam	4	GCN1
Q92616	16.6013	nas_inflam	2	GCN1
Q92616	16.5408	nas_inflam	3	GCN1
Q92616	16.2895	nas_inflam	0	GCN1
Q92616	16.5468	nas_inflam	0	GCN1
Q92616	16.5291	nas_inflam	5	GCN1
Q92616	16.4936	nas_inflam	5	GCN1
Q92616	16.2183	nas_inflam	1	GCN1
Q92616	16.3069	nas_inflam	2	GCN1
Q92616	16.3357	nas_inflam	2	GCN1
Q92616	16.7564	nas_inflam	1	GCN1
Q92616	16.4176	nas_inflam	5	GCN1
Q92616	16.4084	nas_inflam	1	GCN1
Q92616	16.4495	nas_inflam	3	GCN1
Q92616	16.5867	nas_inflam	1	GCN1
Q92616	16.3458	nas_inflam	0	GCN1
P23142	16.5724	nas_inflam	4	FBLN1
P23142	16.2837	nas_inflam	1	FBLN1
P23142	15.102	nas_inflam	1	FBLN1
P23142	15.6476	nas_inflam	0	FBLN1
P23142	16.1989	nas_inflam	0	FBLN1
P23142	16.7417	nas_inflam	5	FBLN1
P23142	16.5381	nas_inflam	2	FBLN1
P23142	16.7759	nas_inflam	2	FBLN1
P23142	16.2851	nas_inflam	2	FBLN1
P23142	16.1399	nas_inflam	1	FBLN1
P23142	16.7638	nas_inflam	0	FBLN1
P23142	17.0994	nas_inflam	5	FBLN1
P23142	17.4351	nas_inflam	4	FBLN1
P23142	16.5295	nas_inflam	1	FBLN1
P23142	16.5787	nas_inflam	2	FBLN1
P23142	16.3921	nas_inflam	0	FBLN1
P23142	16.3646	nas_inflam	1	FBLN1
P23142	16.3872	nas_inflam	0	FBLN1
P23142	17.1708	nas_inflam	1	FBLN1
P23142	17.1644	nas_inflam	3	FBLN1
P23142	16.4753	nas_inflam	0	FBLN1
P23142	16.8634	nas_inflam	2	FBLN1
P23142	15.7779	nas_inflam	0	FBLN1
P23142	15.667	nas_inflam	1	FBLN1
P23142	17.5321	nas_inflam	4	FBLN1
P23142	16.5609	nas_inflam	2	FBLN1
P23142	16.0289	nas_inflam	0	FBLN1
P23142	17.4862	nas_inflam	2	FBLN1
P23142	17.8806	nas_inflam	2	FBLN1
P23142	17.7995	nas_inflam	1	FBLN1
P23142	17.7685	nas_inflam	1	FBLN1
P23142	16.5363	nas_inflam	2	FBLN1
P23142	17.7829	nas_inflam	2	FBLN1
P23142	17.4427	nas_inflam	1	FBLN1
P23142	15.952	nas_inflam	1	FBLN1
P23142	16.4633	nas_inflam	1	FBLN1
P23142	17.2579	nas_inflam	3	FBLN1
P23142	16.852	nas_inflam	0	FBLN1
P23142	16.3391	nas_inflam	0	FBLN1
P23142	16.4544	nas_inflam	1	FBLN1
P23142	16.2932	nas_inflam	1	FBLN1
P23142	17.3038	nas_inflam	3	FBLN1
P23142	16.2062	nas_inflam	3	FBLN1
P23142	16.8169	nas_inflam	1	FBLN1
P23142	17.7094	nas_inflam	2	FBLN1
P23142	17.3203	nas_inflam	4	FBLN1
P23142	17.2433	nas_inflam	5	FBLN1
P23142	17.6947	nas_inflam	5	FBLN1
P23142	16.8068	nas_inflam	3	FBLN1
P23142	17.3896	nas_inflam	3	FBLN1
P23142	16.1289	nas_inflam	0	FBLN1
P23142	16.0548	nas_inflam	2	FBLN1
P23142	17.6287	nas_inflam	3	FBLN1
P23142	16.9474	nas_inflam	2	FBLN1
P23142	16.2644	nas_inflam	1	FBLN1
P23142	16.2885	nas_inflam	0	FBLN1
P23142	17.2467	nas_inflam	1	FBLN1
P23142	16.3068	nas_inflam	2	FBLN1
P23142	16.6634	nas_inflam	3	FBLN1
P23142	17.2044	nas_inflam	0	FBLN1
P23142	16.4193	nas_inflam	3	FBLN1
P23142	16.6819	nas_inflam	1	FBLN1
P23142	18.1818	nas_inflam	3	FBLN1
P23142	17.3435	nas_inflam	4	FBLN1
P23142	16.6399	nas_inflam	2	FBLN1
P23142	16.9874	nas_inflam	3	FBLN1
P23142	16.3401	nas_inflam	0	FBLN1
P23142	16.3911	nas_inflam	0	FBLN1
P23142	17.3542	nas_inflam	5	FBLN1
P23142	18.3298	nas_inflam	5	FBLN1
P23142	16.3463	nas_inflam	1	FBLN1
P23142	15.9369	nas_inflam	2	FBLN1
P23142	16.7625	nas_inflam	2	FBLN1
P23142	16.8399	nas_inflam	1	FBLN1
P23142	17.2439	nas_inflam	5	FBLN1
P23142	16.1727	nas_inflam	1	FBLN1
P23142	16.3542	nas_inflam	3	FBLN1
P23142	16.179	nas_inflam	1	FBLN1
P23142	15.6169	nas_inflam	0	FBLN1
P09211	17.7509	nas_inflam	4	GSTP1
P09211	17.5159	nas_inflam	1	GSTP1
P09211	17.6585	nas_inflam	1	GSTP1
P09211	17.4843	nas_inflam	0	GSTP1
P09211	17.8926	nas_inflam	0	GSTP1
P09211	18.3477	nas_inflam	5	GSTP1
P09211	17.9201	nas_inflam	2	GSTP1
P09211	17.9406	nas_inflam	2	GSTP1
P09211	17.7579	nas_inflam	2	GSTP1
P09211	17.3766	nas_inflam	1	GSTP1
P09211	17.2378	nas_inflam	0	GSTP1
P09211	18.3513	nas_inflam	5	GSTP1
P09211	19.0172	nas_inflam	4	GSTP1
P09211	17.5854	nas_inflam	1	GSTP1
P09211	17.6708	nas_inflam	2	GSTP1
P09211	17.6404	nas_inflam	0	GSTP1
P09211	18.0621	nas_inflam	1	GSTP1
P09211	17.6127	nas_inflam	0	GSTP1
P09211	18.0074	nas_inflam	1	GSTP1
P09211	18.8725	nas_inflam	3	GSTP1
P09211	17.5444	nas_inflam	0	GSTP1
P09211	17.7352	nas_inflam	2	GSTP1
P09211	17.4789	nas_inflam	0	GSTP1
P09211	17.6662	nas_inflam	1	GSTP1
P09211	18.1189	nas_inflam	4	GSTP1
P09211	17.9955	nas_inflam	2	GSTP1
P09211	17.5796	nas_inflam	0	GSTP1
P09211	18.5173	nas_inflam	2	GSTP1
P09211	18.9252	nas_inflam	2	GSTP1
P09211	19.3834	nas_inflam	1	GSTP1
P09211	18.8737	nas_inflam	1	GSTP1
P09211	18.3503	nas_inflam	2	GSTP1
P09211	18.4004	nas_inflam	2	GSTP1
P09211	19.2377	nas_inflam	1	GSTP1
P09211	17.6846	nas_inflam	1	GSTP1
P09211	17.4138	nas_inflam	1	GSTP1
P09211	18.4372	nas_inflam	3	GSTP1
P09211	17.7099	nas_inflam	0	GSTP1
P09211	17.3509	nas_inflam	0	GSTP1
P09211	17.5506	nas_inflam	1	GSTP1
P09211	17.7871	nas_inflam	1	GSTP1
P09211	18.27	nas_inflam	3	GSTP1
P09211	18.4243	nas_inflam	3	GSTP1
P09211	18.1063	nas_inflam	1	GSTP1
P09211	18.141	nas_inflam	2	GSTP1
P09211	18.5575	nas_inflam	4	GSTP1
P09211	18.1947	nas_inflam	5	GSTP1
P09211	18.634	nas_inflam	5	GSTP1
P09211	17.9123	nas_inflam	3	GSTP1
P09211	18.2293	nas_inflam	3	GSTP1
P09211	17.3615	nas_inflam	0	GSTP1
P09211	18.0098	nas_inflam	2	GSTP1
P09211	18.9261	nas_inflam	3	GSTP1
P09211	17.8701	nas_inflam	2	GSTP1
P09211	18.121	nas_inflam	1	GSTP1
P09211	17.2607	nas_inflam	0	GSTP1
P09211	18.264	nas_inflam	1	GSTP1
P09211	17.8291	nas_inflam	2	GSTP1
P09211	18.0428	nas_inflam	3	GSTP1
P09211	17.9694	nas_inflam	0	GSTP1
P09211	17.8903	nas_inflam	3	GSTP1
P09211	17.8924	nas_inflam	1	GSTP1
P09211	19.2383	nas_inflam	3	GSTP1
P09211	18.8798	nas_inflam	4	GSTP1
P09211	18.0994	nas_inflam	2	GSTP1
P09211	18.305	nas_inflam	3	GSTP1
P09211	17.5646	nas_inflam	0	GSTP1
P09211	17.9151	nas_inflam	0	GSTP1
P09211	18.8075	nas_inflam	5	GSTP1
P09211	19.2436	nas_inflam	5	GSTP1
P09211	17.5576	nas_inflam	1	GSTP1
P09211	17.7727	nas_inflam	2	GSTP1
P09211	17.9973	nas_inflam	2	GSTP1
P09211	17.7014	nas_inflam	1	GSTP1
P09211	18.2314	nas_inflam	5	GSTP1
P09211	17.8812	nas_inflam	1	GSTP1
P09211	17.4076	nas_inflam	3	GSTP1
P09211	17.4776	nas_inflam	1	GSTP1
P09211	17.6479	nas_inflam	0	GSTP1
Q99541	17.8773	nas_inflam	4	PLIN2
Q99541	14.5058	nas_inflam	1	PLIN2
Q99541	16.8456	nas_inflam	1	PLIN2
Q99541	12.0473	nas_inflam	0	PLIN2
Q99541	14.5636	nas_inflam	0	PLIN2
Q99541	19.9183	nas_inflam	5	PLIN2
Q99541	19.4212	nas_inflam	2	PLIN2
Q99541	18.5959	nas_inflam	2	PLIN2
Q99541	18.0078	nas_inflam	2	PLIN2
Q99541	17.1612	nas_inflam	1	PLIN2
Q99541	16.9585	nas_inflam	0	PLIN2
Q99541	17.3268	nas_inflam	5	PLIN2
Q99541	17.8935	nas_inflam	4	PLIN2
Q99541	17.8569	nas_inflam	1	PLIN2
Q99541	17.9242	nas_inflam	2	PLIN2
Q99541	18.2533	nas_inflam	0	PLIN2
Q99541	17.3974	nas_inflam	1	PLIN2
Q99541	13.6792	nas_inflam	0	PLIN2
Q99541	14.8514	nas_inflam	1	PLIN2
Q99541	14.4979	nas_inflam	3	PLIN2
Q99541	12.545	nas_inflam	0	PLIN2
Q99541	18.9916	nas_inflam	2	PLIN2
Q99541	14.7865	nas_inflam	0	PLIN2
Q99541	14.5249	nas_inflam	1	PLIN2
Q99541	18.875	nas_inflam	4	PLIN2
Q99541	17.8793	nas_inflam	2	PLIN2
Q99541	14.7486	nas_inflam	0	PLIN2
Q99541	16.5092	nas_inflam	2	PLIN2
Q99541	15.7127	nas_inflam	2	PLIN2
Q99541	17.284	nas_inflam	1	PLIN2
Q99541	17.0852	nas_inflam	1	PLIN2
Q99541	19.3373	nas_inflam	2	PLIN2
Q99541	17.1368	nas_inflam	2	PLIN2
Q99541	14.7078	nas_inflam	1	PLIN2
Q99541	16.1899	nas_inflam	1	PLIN2
Q99541	17.4475	nas_inflam	1	PLIN2
Q99541	19.4949	nas_inflam	3	PLIN2
Q99541	14.5307	nas_inflam	0	PLIN2
Q99541	14.2856	nas_inflam	0	PLIN2
Q99541	15.5402	nas_inflam	1	PLIN2
Q99541	16.0025	nas_inflam	1	PLIN2
Q99541	17.8036	nas_inflam	3	PLIN2
Q99541	14.3272	nas_inflam	3	PLIN2
Q99541	15.9073	nas_inflam	1	PLIN2
Q99541	19.7913	nas_inflam	2	PLIN2
Q99541	19.5009	nas_inflam	4	PLIN2
Q99541	19.5668	nas_inflam	5	PLIN2
Q99541	20.029	nas_inflam	5	PLIN2
Q99541	15.4982	nas_inflam	3	PLIN2
Q99541	18.3341	nas_inflam	3	PLIN2
Q99541	12.9617	nas_inflam	0	PLIN2
Q99541	18.0132	nas_inflam	2	PLIN2
Q99541	19.4458	nas_inflam	3	PLIN2
Q99541	20.5532	nas_inflam	2	PLIN2
Q99541	14.3815	nas_inflam	1	PLIN2
Q99541	16.1546	nas_inflam	0	PLIN2
Q99541	16.8935	nas_inflam	1	PLIN2
Q99541	14.5755	nas_inflam	2	PLIN2
Q99541	17.6239	nas_inflam	3	PLIN2
Q99541	12.3079	nas_inflam	0	PLIN2
Q99541	18.0523	nas_inflam	3	PLIN2
Q99541	19.9267	nas_inflam	1	PLIN2
Q99541	13.4932	nas_inflam	3	PLIN2
Q99541	16.8711	nas_inflam	4	PLIN2
Q99541	17.0454	nas_inflam	2	PLIN2
Q99541	17.5735	nas_inflam	3	PLIN2
Q99541	15.2553	nas_inflam	0	PLIN2
Q99541	15.3513	nas_inflam	0	PLIN2
Q99541	17.5076	nas_inflam	5	PLIN2
Q99541	19.0994	nas_inflam	5	PLIN2
Q99541	15.9486	nas_inflam	1	PLIN2
Q99541	16.3654	nas_inflam	2	PLIN2
Q99541	17.3581	nas_inflam	2	PLIN2
Q99541	20.0224	nas_inflam	1	PLIN2
Q99541	17.4177	nas_inflam	5	PLIN2
Q99541	14.6435	nas_inflam	1	PLIN2
Q99541	17.3922	nas_inflam	3	PLIN2
Q99541	18.2423	nas_inflam	1	PLIN2
Q99541	10.9895	nas_inflam	0	PLIN2
Q15582	20.0456	nas_inflam	4	TGFBI
Q15582	19.1493	nas_inflam	1	TGFBI
Q15582	18.9238	nas_inflam	1	TGFBI
Q15582	18.7643	nas_inflam	0	TGFBI
Q15582	19.5142	nas_inflam	0	TGFBI
Q15582	20.2591	nas_inflam	5	TGFBI
Q15582	19.7056	nas_inflam	2	TGFBI
Q15582	19.381	nas_inflam	2	TGFBI
Q15582	19.0042	nas_inflam	2	TGFBI
Q15582	19.3226	nas_inflam	1	TGFBI
Q15582	18.8844	nas_inflam	0	TGFBI
Q15582	20.4359	nas_inflam	5	TGFBI
Q15582	21.4991	nas_inflam	4	TGFBI
Q15582	19.065	nas_inflam	1	TGFBI
Q15582	19.3912	nas_inflam	2	TGFBI
Q15582	19.6069	nas_inflam	0	TGFBI
Q15582	19.6787	nas_inflam	1	TGFBI
Q15582	19.7176	nas_inflam	0	TGFBI
Q15582	19.3875	nas_inflam	1	TGFBI
Q15582	20.6547	nas_inflam	3	TGFBI
Q15582	18.8727	nas_inflam	0	TGFBI
Q15582	20.2722	nas_inflam	2	TGFBI
Q15582	19.2975	nas_inflam	0	TGFBI
Q15582	18.5234	nas_inflam	1	TGFBI
Q15582	21.2474	nas_inflam	4	TGFBI
Q15582	20.4997	nas_inflam	2	TGFBI
Q15582	18.9725	nas_inflam	0	TGFBI
Q15582	20.5919	nas_inflam	2	TGFBI
Q15582	20.9264	nas_inflam	2	TGFBI
Q15582	20.6963	nas_inflam	1	TGFBI
Q15582	20.5348	nas_inflam	1	TGFBI
Q15582	19.6809	nas_inflam	2	TGFBI
Q15582	20.8112	nas_inflam	2	TGFBI
Q15582	20.4137	nas_inflam	1	TGFBI
Q15582	18.5244	nas_inflam	1	TGFBI
Q15582	19.3939	nas_inflam	1	TGFBI
Q15582	20.8061	nas_inflam	3	TGFBI
Q15582	19.6386	nas_inflam	0	TGFBI
Q15582	19.0975	nas_inflam	0	TGFBI
Q15582	18.981	nas_inflam	1	TGFBI
Q15582	19.5738	nas_inflam	1	TGFBI
Q15582	20.155	nas_inflam	3	TGFBI
Q15582	19.4484	nas_inflam	3	TGFBI
Q15582	19.5522	nas_inflam	1	TGFBI
Q15582	21.0334	nas_inflam	2	TGFBI
Q15582	20.5767	nas_inflam	4	TGFBI
Q15582	20.0082	nas_inflam	5	TGFBI
Q15582	20.3353	nas_inflam	5	TGFBI
Q15582	19.9577	nas_inflam	3	TGFBI
Q15582	20.6427	nas_inflam	3	TGFBI
Q15582	19.6267	nas_inflam	0	TGFBI
Q15582	19.2684	nas_inflam	2	TGFBI
Q15582	21.3331	nas_inflam	3	TGFBI
Q15582	19.6812	nas_inflam	2	TGFBI
Q15582	19.601	nas_inflam	1	TGFBI
Q15582	19.3382	nas_inflam	0	TGFBI
Q15582	20.0524	nas_inflam	1	TGFBI
Q15582	18.9113	nas_inflam	2	TGFBI
Q15582	19.4685	nas_inflam	3	TGFBI
Q15582	20.1343	nas_inflam	0	TGFBI
Q15582	20.0872	nas_inflam	3	TGFBI
Q15582	19.612	nas_inflam	1	TGFBI
Q15582	21.0694	nas_inflam	3	TGFBI
Q15582	20.9669	nas_inflam	4	TGFBI
Q15582	19.1915	nas_inflam	2	TGFBI
Q15582	20.165	nas_inflam	3	TGFBI
Q15582	19.0221	nas_inflam	0	TGFBI
Q15582	19.6418	nas_inflam	0	TGFBI
Q15582	20.6936	nas_inflam	5	TGFBI
Q15582	21.3179	nas_inflam	5	TGFBI
Q15582	19.3548	nas_inflam	1	TGFBI
Q15582	19.1999	nas_inflam	2	TGFBI
Q15582	19.9315	nas_inflam	2	TGFBI
Q15582	19.9923	nas_inflam	1	TGFBI
Q15582	20.1823	nas_inflam	5	TGFBI
Q15582	18.3939	nas_inflam	1	TGFBI
Q15582	19.0432	nas_inflam	3	TGFBI
Q15582	19.0501	nas_inflam	1	TGFBI
Q15582	19.1945	nas_inflam	0	TGFBI
A0A087X1J7	16.8567	nas_steatosis_ordinal	1	GPX3
A0A087X1J7	16.1727	nas_steatosis_ordinal	0	GPX3
A0A087X1J7	16.2048	nas_steatosis_ordinal	2	GPX3
A0A087X1J7	15.7428	nas_steatosis_ordinal	0	GPX3
A0A087X1J7	14.7632	nas_steatosis_ordinal	0	GPX3
A0A087X1J7	16.9083	nas_steatosis_ordinal	3	GPX3
A0A087X1J7	15.6734	nas_steatosis_ordinal	3	GPX3
A0A087X1J7	16.2164	nas_steatosis_ordinal	2	GPX3
A0A087X1J7	15.9206	nas_steatosis_ordinal	2	GPX3
A0A087X1J7	16.1152	nas_steatosis_ordinal	0	GPX3
A0A087X1J7	15.3306	nas_steatosis_ordinal	0	GPX3
A0A087X1J7	18.2248	nas_steatosis_ordinal	2	GPX3
A0A087X1J7	17.8436	nas_steatosis_ordinal	2	GPX3
A0A087X1J7	15.7388	nas_steatosis_ordinal	2	GPX3
A0A087X1J7	16.0102	nas_steatosis_ordinal	1	GPX3
A0A087X1J7	16.559	nas_steatosis_ordinal	1	GPX3
A0A087X1J7	16.5976	nas_steatosis_ordinal	1	GPX3
A0A087X1J7	16.5121	nas_steatosis_ordinal	0	GPX3
A0A087X1J7	16.5963	nas_steatosis_ordinal	1	GPX3
A0A087X1J7	17.8003	nas_steatosis_ordinal	0	GPX3
A0A087X1J7	15.8326	nas_steatosis_ordinal	0	GPX3
A0A087X1J7	15.9021	nas_steatosis_ordinal	3	GPX3
A0A087X1J7	14.6629	nas_steatosis_ordinal	0	GPX3
A0A087X1J7	14.7533	nas_steatosis_ordinal	0	GPX3
A0A087X1J7	17.6342	nas_steatosis_ordinal	2	GPX3
A0A087X1J7	16.034	nas_steatosis_ordinal	1	GPX3
A0A087X1J7	15.0006	nas_steatosis_ordinal	0	GPX3
A0A087X1J7	17.3916	nas_steatosis_ordinal	0	GPX3
A0A087X1J7	18.0628	nas_steatosis_ordinal	0	GPX3
A0A087X1J7	17.542	nas_steatosis_ordinal	0	GPX3
A0A087X1J7	17.6322	nas_steatosis_ordinal	1	GPX3
A0A087X1J7	15.9421	nas_steatosis_ordinal	3	GPX3
A0A087X1J7	17.3766	nas_steatosis_ordinal	0	GPX3
A0A087X1J7	17.7995	nas_steatosis_ordinal	0	GPX3
A0A087X1J7	15.9845	nas_steatosis_ordinal	0	GPX3
A0A087X1J7	15.4801	nas_steatosis_ordinal	3	GPX3
A0A087X1J7	16.8501	nas_steatosis_ordinal	2	GPX3
A0A087X1J7	16.0907	nas_steatosis_ordinal	0	GPX3
A0A087X1J7	16.0018	nas_steatosis_ordinal	0	GPX3
A0A087X1J7	15.6318	nas_steatosis_ordinal	1	GPX3
A0A087X1J7	15.6316	nas_steatosis_ordinal	0	GPX3
A0A087X1J7	16.5591	nas_steatosis_ordinal	3	GPX3
A0A087X1J7	16.2038	nas_steatosis_ordinal	0	GPX3
A0A087X1J7	15.9663	nas_steatosis_ordinal	0	GPX3
A0A087X1J7	16.9459	nas_steatosis_ordinal	2	GPX3
A0A087X1J7	17.0409	nas_steatosis_ordinal	0	GPX3
A0A087X1J7	16.3721	nas_steatosis_ordinal	3	GPX3
A0A087X1J7	17.1832	nas_steatosis_ordinal	3	GPX3
A0A087X1J7	17.404	nas_steatosis_ordinal	0	GPX3
A0A087X1J7	17.7243	nas_steatosis_ordinal	3	GPX3
A0A087X1J7	16.1474	nas_steatosis_ordinal	0	GPX3
A0A087X1J7	15.5491	nas_steatosis_ordinal	2	GPX3
A0A087X1J7	16.7065	nas_steatosis_ordinal	3	GPX3
A0A087X1J7	17.1218	nas_steatosis_ordinal	2	GPX3
A0A087X1J7	15.8064	nas_steatosis_ordinal	0	GPX3
A0A087X1J7	15.1095	nas_steatosis_ordinal	0	GPX3
A0A087X1J7	16.3153	nas_steatosis_ordinal	0	GPX3
A0A087X1J7	15.7505	nas_steatosis_ordinal	0	GPX3
A0A087X1J7	16.19	nas_steatosis_ordinal	2	GPX3
A0A087X1J7	16.6832	nas_steatosis_ordinal	0	GPX3
A0A087X1J7	16.7886	nas_steatosis_ordinal	2	GPX3
A0A087X1J7	16.0424	nas_steatosis_ordinal	3	GPX3
A0A087X1J7	17.5439	nas_steatosis_ordinal	0	GPX3
A0A087X1J7	17.9947	nas_steatosis_ordinal	2	GPX3
A0A087X1J7	16.2832	nas_steatosis_ordinal	1	GPX3
A0A087X1J7	16.8737	nas_steatosis_ordinal	1	GPX3
A0A087X1J7	15.8615	nas_steatosis_ordinal	0	GPX3
A0A087X1J7	15.4404	nas_steatosis_ordinal	0	GPX3
A0A087X1J7	18.2409	nas_steatosis_ordinal	2	GPX3
A0A087X1J7	17.0652	nas_steatosis_ordinal	2	GPX3
A0A087X1J7	16.183	nas_steatosis_ordinal	0	GPX3
A0A087X1J7	16.1496	nas_steatosis_ordinal	1	GPX3
A0A087X1J7	15.8674	nas_steatosis_ordinal	2	GPX3
A0A087X1J7	15.6061	nas_steatosis_ordinal	3	GPX3
A0A087X1J7	16.947	nas_steatosis_ordinal	2	GPX3
A0A087X1J7	15.4098	nas_steatosis_ordinal	0	GPX3
A0A087X1J7	16.2933	nas_steatosis_ordinal	2	GPX3
A0A087X1J7	15.959	nas_steatosis_ordinal	1	GPX3
A0A087X1J7	16.3112	nas_steatosis_ordinal	0	GPX3
Q01469	16.1579	nas_steatosis_ordinal	1	FABP5
Q01469	16.1627	nas_steatosis_ordinal	0	FABP5
Q01469	16.1622	nas_steatosis_ordinal	2	FABP5
Q01469	16.0475	nas_steatosis_ordinal	0	FABP5
Q01469	16.3169	nas_steatosis_ordinal	0	FABP5
Q01469	18.3164	nas_steatosis_ordinal	3	FABP5
Q01469	17.927	nas_steatosis_ordinal	3	FABP5
Q01469	16.6691	nas_steatosis_ordinal	2	FABP5
Q01469	17.1382	nas_steatosis_ordinal	2	FABP5
Q01469	15.9743	nas_steatosis_ordinal	0	FABP5
Q01469	16.3928	nas_steatosis_ordinal	0	FABP5
Q01469	17.4616	nas_steatosis_ordinal	2	FABP5
Q01469	17.6118	nas_steatosis_ordinal	2	FABP5
Q01469	15.8705	nas_steatosis_ordinal	2	FABP5
Q01469	15.3265	nas_steatosis_ordinal	1	FABP5
Q01469	16.2982	nas_steatosis_ordinal	1	FABP5
Q01469	16.4432	nas_steatosis_ordinal	1	FABP5
Q01469	16.6562	nas_steatosis_ordinal	0	FABP5
Q01469	16.2037	nas_steatosis_ordinal	1	FABP5
Q01469	17.6834	nas_steatosis_ordinal	0	FABP5
Q01469	15.9546	nas_steatosis_ordinal	0	FABP5
Q01469	18.0489	nas_steatosis_ordinal	3	FABP5
Q01469	15.5454	nas_steatosis_ordinal	0	FABP5
Q01469	15.9849	nas_steatosis_ordinal	0	FABP5
[truncated: 845 more rows]
