# Supplementary material for: Noninvasive proteomic biomarkers for alcohol-related liver disease
Source: Nat Med. 2022 Jun 2;28(6):1277–87. doi: 10.1038/s41591-022-01850-y (PMC9205783; doi:10.1038/s41591-022-01850-y)
Supplement: Source Data Fig. 3 — Statistical source data. [file 41591_2022_1850_MOESM5_ESM.xlsx]

## Sheet: Fig3_a
Total quantified proteins in liver tissue	5515
Total quantified proteins in the plasma	536
Commonly quantified proteins between liver tissue and plasma	420
Proteins significantly correlating between liver and plasma	112

## Sheet: Fig3_b-c
plasma_median_log10_intensity	liver_median_log10-intensity	RNA tissue category_2	Predicted to be secreted	Protein class	RNA tissue category_2_	Protein ID	Gene name
4.8269	5.5315		secreted		Liver specific	A0A024R6I7	SERPINA1
5.58012	4.51169					A0A075B6K5	IGLV3-9
5.81205	5.58929					A0A075B6P5	IGKV2D-28
4.52953	4.41192					A0A075B6R2	IGHV4-4
5.32375	5.17222					A0A075B6R9	IGKV2D-24
4.79701	4.03205					A0A075B6S2	IGKV2D-29
4.77495	5.0861					P06310
4.87853	5.78722					G3V203	RPL18
5.63241	4.58254					A0A075B7B8	IGHV3OR16-12
5.83544	4.87226					A0A075B7D0	IGHV1OR15-1
4.38091	4.69042		secreted	Enzymes, Plasma proteins, Predicted secreted proteins	Liver specific	A0A087WSY5	CPB2
4.80721	6.35409					P22626	HNRNPA2B1
3.48142	5.67026			Enzymes, FDA approved drug targets, Plasma proteins, Predicted intracellular proteins		P49721	PSMB2
5.85937	5.31224		secreted			Q99460	PSMD1
3.86855	6.00658					A0A087WWU8	TPM3
3.97536	7.68682			Cancer-related genes, Disease related genes, Enzymes, Plasma proteins, Potential drug targets, Predicted intracellular proteins	Liver specific	P05062	ALDOB
3.42263	6.12361		secreted			A0A087X0S5	COL6A1
5.20239	4.90174		secreted	Enzymes, Plasma proteins, Predicted intracellular proteins, Predicted secreted proteins		A0A087X1J7	GPX3
4.42053	4.32035		secreted		Liver specific	A0A0A0MRJ7	F5
6.398	5.8091					A0A0A0MRZ8	IGKV3D-11
7.64088	6.64863					P01857	IGHG1
5.23445	4.91387					A0A0A0MS09	IGHD
5.3438	4.25399					A0A0A0MS15	IGHV3-49
3.3676	4.42145		secreted			A0A0C4DG49	PVR
4.3966	4.32125					A0A0A0MT36	IGKV6D-21
3.99862	5.22125			Cancer-related genes, Enzymes, Plasma proteins, Predicted intracellular proteins		A0A0A0MTH3	ILK
4.6571	5.45796			Disease related genes, Enzymes, Plasma proteins, Potential drug targets, Predicted intracellular proteins, Predicted membrane proteins		A0A0A0MTS7	TTN
4.99575	4.35795					A0A0B4J1V0	IGHV3-15
4.01176	5.50995					A0A0B4J1X5	IGHV3-74
5.14755	5.53066					A0A0B4J1Y9	IGHV3-72
6.67248	5.90695					A0A0B4J231	IGLL5
6.38691	5.5684					A0A0B4J2B5	IGHV3OR16-9
4.70688	4.40413					A0A0C4DH24	IGKV6-21
4.77966	4.8929					A0A0C4DH31	IGHV1-18
5.38566	4.33384					A0A0C4DH35	IGHV3-35
5.27345	5.02747					A0A0C4DH38	IGHV5-51
5.1457	4.39322					A0A0C4DH67	IGKV1-8
4.18449	6.1199					A0A0G2JIW1
6.49084	6.30013					A0A0G2JMB2
5.30751	5.06202					A0A0G2JRQ6
4.10739	4.70819					A0A0J9YXX1
6.00695	4.63658					A0A0J9YY99
6.15521	5.4741					A0A0J9YYC8
4.46463	4.75383					P09493	TPM1
5.42475	4.86082		secreted		Liver specific	P07225	PROS1
4.3898	4.95393		secreted			Q12805	EFEMP1
4.31409	4.77455					A0A0U1RR20
3.9241	5.44871					A0A0U1RR32
3.97485	5.08272					A0A140TA41
3.86176	4.72614					A0A140T921
4.98723	4.99966					A0A182DWH7
3.88256	6.77229					A0A1B0GVD5
6.74126	5.6631					A0A1B0GUU9
6.29722	5.79722					P01860	IGHG3
7.03788	6.129					A0A286YEY1
7.32911	6.44916					P01859	IGHG2
5.99539	5.28278					A0A286YFJ8
4.09935	6.67739			Cancer-related genes, Enzymes, Plasma proteins, Predicted intracellular proteins		P06733	ENO1
5.25737	5.07434		secreted	Disease related genes, Enzymes, FDA approved drug targets, Plasma proteins, Predicted intracellular proteins, Predicted secreted proteins		B4DPQ0	C1R
3.04366	5.83299			Cancer-related genes, Disease related genes, Enzymes, Plasma proteins, Potential drug targets, Predicted intracellular proteins		P19971	TYMP
3.74689	6.15464		secreted	Enzymes, Plasma proteins, Predicted secreted proteins		P13667	PDIA4
3.50783	5.89409					P61224	RAP1B
4.82876	4.58465		secreted			A6XND0	IGFBP3
5.04999	4.71098					Q15811	ITSN1
6.21925	6.25655		secreted		Liver specific	B0YIW2	APOC3
4.65445	4.52408		secreted			B1AHL2	FBLN1
4.72726	4.77803		secreted		Liver specific	Q03591	CFHR1
4.49512	4.58316			Cancer-related genes, Disease related genes, Enzymes, Potential drug targets, Predicted intracellular proteins		P51812	RPS6KA3
4.07046	7.31956					P62979	RPS27A
6.10822	5.47864					B4E1Z4
3.89585	6.2195					P60660	MYL6
4.57445	4.95409					P62495	ETF1
4.02705	5.72548					P48643	CCT5
4.43963	5.45806					B8ZZQ6	PTMA
3.12121	4.53439		secreted			Q14766	LTBP1
6.13913	5.97311		secreted			C9JF17	APOD
3.94889	4.42362		secreted			P18065	IGFBP2
5.27199	6.01856					C9JXI5	TMEM198
5.14611	5.34664		secreted			A0A0A0MSV6	C1QB
5.99605	5.88296		secreted		Liver specific	D6RF35	GC
4.5813	4.04595		secreted	Cancer-related genes, Candidate cardiovascular disease genes, Disease related genes, Enzymes, FDA approved drug targets, Plasma proteins, Predicted intracellular proteins, Predicted secreted proteins	Liver specific	E7END6	PROC
4.35162	6.03422					P50914	RPL14
7.07394	5.36235		secreted			E7EQB2	LTF
5.5254	4.48904		secreted	Disease related genes, Enzymes, Plasma proteins, Potential drug targets, Predicted secreted proteins	Liver specific	E7ETH0	CFI
3.5317	4.51701		secreted			E9PEP6	NRP1
4.26449	5.14179					E9PAV3	NACA
5.46624	4.90086		secreted	Cancer-related genes, Candidate cardiovascular disease genes, Disease related genes, Enzymes, Plasma proteins, Potential drug targets, Predicted intracellular proteins, Predicted secreted proteins	Liver specific	E9PFZ2	CP
4.86806	4.71632		secreted			E9PHK0	CLEC3B
3.74313	6.25101			Cancer-related genes, Enzymes, Plasma proteins, Predicted intracellular proteins, Ribosomal proteins		P23396	RPS3
5.04451	5.1425			Enzymes, Plasma proteins, Predicted intracellular proteins		E9PLK3	NPEPPS
3.85637	5.54447					P78371	CCT2
3.75469	4.52965					F5GZS6	SLC3A2
4.13434	4.40673		secreted	Candidate cardiovascular disease genes, Disease related genes, Enzymes, FDA approved drug targets, Plasma proteins, Predicted secreted proteins	Liver specific	P08709	F7
4.19966	5.88915					P05388	RPLP0
5.27849	7.37377					P05783	KRT18
4.75727	5.56633					F8W6I7	HNRNPA1
4.2378	3.59157		secreted		Liver specific	G3V2W1	SERPINA10
4.26914	4.47397		secreted		Liver specific	G3XAK1	MST1
3.59105	4.43131		secreted			G3XAP6	COMP
4.53135	4.60782		secreted			H0YD13	CD44
3.72887	5.6792					Q13439	GOLGA4
4.20878	4.70315					A0A1W2PQB1
4.47508	6.77697					H0Y7A7	CALM2
5.35358	4.84754		secreted	Disease related genes, Enzymes, FDA approved drug targets, Plasma proteins, Predicted intracellular proteins, Predicted secreted proteins	Liver specific	H0YAC1	KLKB1
4.08865	6.08875					P07355	ANXA2
4.73086	5.92927					Q15907	RAB11B
4.45999	7.07251		secreted	Disease related genes, Enzymes, Plasma proteins, Potential drug targets, Predicted intracellular proteins, Predicted secreted proteins		P07237	P4HB
4.65562	5.84526					P63241	EIF5A
3.56167	4.75629		secreted			J3KNB4	CAMP
3.78056	7.14734		secreted	Cancer-related genes, Disease related genes, Enzymes, Plasma proteins, Potential drug targets, Predicted intracellular proteins, Predicted membrane proteins, Predicted secreted proteins		J3KPS3	ALDOA
3.82443	5.91512					J3QRS3	MYL12A
3.82942	4.09376					A0A087X1L8	ICOSLG
5.882	5.88663		secreted		Liver specific	K7ER74	APOC4-APOC2
4.61377	4.58391		secreted	Disease related genes, Enzymes, Plasma proteins, Potential drug targets, Predicted secreted proteins		K7ERG9	CFD
6.03748	5.87152		secreted		Liver specific	K7ERI9	APOC1
4.62639	4.56669		secreted	Disease related genes, Enzymes, Plasma proteins, Potential drug targets, Predicted secreted proteins	Liver specific	O00187	MASP2
4.29583	4.55229		secreted	Enzymes, Plasma proteins, Predicted intracellular proteins, Predicted membrane proteins, Predicted secreted proteins		O00391	QSOX1
5.17212	4.61888		secreted			O14791	APOL1
6.10079	5.84195					O15195	VILL
5.57946	4.71767		secreted			O43866	CD5L
4.4178	7.30619					O60814	HIST1H2BK
5.9816	4.07103		secreted	Enzymes, Plasma proteins, Predicted membrane proteins, Predicted secreted proteins		O75460	ERN1
5.04545	4.41669		secreted		Liver specific	O75636	FCN3
4.92791	4.27478					O75882	ATRN
5.35637	5.2382		secreted			O95445	APOM
3.81302	5.76844		secreted	Disease related genes, Enzymes, Plasma proteins, Potential drug targets, Predicted secreted proteins		O95479	H6PD
3.58223	4.55444		secreted	Enzymes, Plasma proteins, Predicted secreted proteins	Liver specific	O95497	VNN1
3.60663	6.82988			Cancer-related genes, Disease related genes, Enzymes, Plasma proteins, Potential drug targets, Predicted intracellular proteins		P00338	LDHA
3.77817	7.28175			Enzymes, Plasma proteins, Predicted intracellular proteins		P00352	ALDH1A1
4.13157	6.11277			Cancer-related genes, Disease related genes, Enzymes, Potential drug targets, Predicted intracellular proteins, Predicted membrane proteins		P00387	CYB5R3
3.51049	5.75096			Cancer-related genes, Enzymes, FDA approved drug targets, Plasma proteins, Predicted intracellular proteins		P00390	GSR
4.35385	7.08687			Cancer-related genes, Disease related genes, Enzymes, Plasma proteins, Potential drug targets, Predicted intracellular proteins		P00441	SOD1
5.95293	5.28639		secreted	Cancer-related genes, Candidate cardiovascular disease genes, Disease related genes, Enzymes, Plasma proteins, Potential drug targets, Predicted intracellular proteins, Predicted secreted proteins	Liver specific	P00450	CP
4.88139	4.5547			Cancer-related genes, Candidate cardiovascular disease genes, Disease related genes, Enzymes, Plasma proteins, Potential drug targets, Predicted intracellular proteins		P00488	F13A1
3.6389	5.43406		secreted	Disease related genes, Enzymes, FDA approved drug targets, Plasma proteins, Predicted intracellular proteins, Predicted secreted proteins		P00491	PNP
3.92776	6.52898			Disease related genes, Enzymes, Plasma proteins, Potential drug targets, Predicted intracellular proteins		P00558	PGK1
6.00816	4.94528		secreted	Cancer-related genes, Candidate cardiovascular disease genes, Disease related genes, Enzymes, FDA approved drug targets, Plasma proteins, Predicted intracellular proteins, Predicted secreted proteins	Liver specific	P00734	F2
6.97578	6.76741		secreted	Cancer-related genes, Disease related genes, Enzymes, Plasma proteins, Potential drug targets, Predicted intracellular proteins, Predicted secreted proteins	Liver specific	P00738	HP
5.45847	4.92509		secreted	Enzymes, Plasma proteins, Predicted intracellular proteins, Predicted secreted proteins	Liver specific	P00739	HPR
4.72474	5.07951		secreted	Candidate cardiovascular disease genes, Disease related genes, Enzymes, FDA approved drug targets, Plasma proteins, Predicted secreted proteins	Liver specific	P00740	F9
4.62994	4.00402		secreted	Candidate cardiovascular disease genes, Disease related genes, Enzymes, FDA approved drug targets, Plasma proteins, Predicted secreted proteins	Liver specific	P00742	F10
6.10607	5.42501		secreted	Cancer-related genes, Candidate cardiovascular disease genes, Disease related genes, Enzymes, FDA approved drug targets, Plasma proteins, Predicted secreted proteins	Liver specific	P00747	PLG
5.3806	5.1123		secreted	Candidate cardiovascular disease genes, Disease related genes, Enzymes, FDA approved drug targets, Plasma proteins, Predicted secreted proteins	Liver specific	P00748	F12
4.20427	6.38064			Enzymes, FDA approved drug targets, Plasma proteins, Predicted intracellular proteins		P00915	CA1
3.97133	6.57309			Disease related genes, Enzymes, FDA approved drug targets, Plasma proteins, Predicted intracellular proteins		P00918	CA2
6.02632	5.99029		secreted		Liver specific	P01008	SERPINC1
6.7912	6.38856		secreted		Liver specific	P01009	SERPINA1
5.80364	5.72381		secreted		Liver specific	P01011	SERPINA3
5.32832	4.90934		secreted		Liver specific	P01019	AGT
6.60562	5.96523		secreted			P01023	A2M
6.57869	6.26511		secreted			P01024	C3
5.6721	5.06586		secreted		Liver specific	P01031	C5
3.89604	5.02883		secreted			P01033	TIMP1
4.53252	4.78288		secreted			P01034	CST3
6.25741	5.20923		secreted		Liver specific	P01042	KNG1
5.95309	5.29074		secreted			D6RD17	JCHAIN
5.43077	5.42107					P01602	IGKV1-5
6.33077	5.77966					P01619
6.36514	5.99732					P01624
5.89624	5.01385					P01700
5.11412	4.85688					P01714
5.56549	4.92296					P01717
4.89078	5.52029					P01721
4.81649	5.23248					P01742
6.30267	5.06188					P01780
4.15102	3.65654					P01833	PIGR
7.50594	6.29085					P01834	IGKC
4.39133	7.71693					P02042	HBD
3.95971	6.34319		secreted			P02461	COL3A1
4.35302	4.23457					P02533	KRT14
3.88376	7.05342					P02538	KRT6A
4.15072	4.55832					P02549	SPTA1
6.89546	6.93803		secreted		Liver specific	P02647	APOA1
5.62409	6.39154		secreted			P02649	APOE
6.522	6.5623		secreted		Liver specific	V9GYM3	APOA2
6.88683	5.75785		secreted		Liver specific	P02671	FGA
6.85843	6.37428		secreted		Liver specific	P02675	FGB
6.83808	5.94663		secreted		Liver specific	P02679	FGG
4.42104	4.78675		secreted		Liver specific	P02741	CRP
5.51462	5.6666		secreted		Liver specific	P02743	APCS
5.23917	5.37745		secreted			P02747	C1QC
5.3192	5.15711		secreted		Liver specific	P02748	C9
6.36787	5.85396		secreted		Liver specific	P02749	APOH
5.25453	5.20161		secreted		Liver specific	P02750	LRG1
5.74859	6.28382		secreted			P02751	FN1
5.9319	5.45592		secreted		Liver specific	P02753	RBP4
6.05263	5.18449		secreted		Liver specific	P02760	AMBP
6.64492	5.93572		secreted		Liver specific	P02763	ORM1
6.18511	5.59307		secreted		Liver specific	P02765	AHSG
5.05583	5.77948		secreted		Liver specific	P02766	TTR
8.14379	7.57575		secreted		Liver specific	P02768	ALB
4.56598	4.7666		secreted			P02775	PPBP
4.66929	5.1276		secreted			P02776	PF4
3.80142	4.26082			Cancer-related genes, CD markers, Disease related genes, Enzymes, Plasma proteins, Potential drug targets, Predicted intracellular proteins, Predicted membrane proteins		P02786	TFRC
7.17233	6.42842		secreted		Liver specific	P02787	TF
6.74911	6.17855		secreted		Liver specific	P02790	HPX
3.85603	6.74766					P02792	FTL
4.26063	4.66857		secreted	Candidate cardiovascular disease genes, Disease related genes, Enzymes, FDA approved drug targets, Plasma proteins, Predicted intracellular proteins, Predicted secreted proteins	Liver specific	P03951	F11
5.9622	4.99332		secreted		Liver specific	P04003	C4BPA
5.73567	6.05919		secreted		Liver specific	P04004	VTN
3.46321	7.28847			Cancer-related genes, Disease related genes, Enzymes, FDA approved drug targets, Plasma proteins, Predicted intracellular proteins		P04040	CAT
3.67467	5.02387		secreted	Disease related genes, Enzymes, Plasma proteins, Potential drug targets, Predicted secreted proteins		P04066	FUCA1
6.18115	5.67616		secreted		Liver specific	P04114	APOB
4.74981	4.40406		secreted	Disease related genes, Enzymes, Plasma proteins, Potential drug targets, Predicted intracellular proteins, Predicted secreted proteins		J3QSE5	LCAT
5.52196	5.24342		secreted		Liver specific	P04196	HRG
6.11114	5.61474				Liver specific	P04217-2	A1BG
4.72117	5.56062					P04259	KRT6B
4.29589	5.97054					P04264	KRT1
3.71494	4.50456		secreted			P04275	VWF
3.89935	7.12251			Enzymes, Plasma proteins, Predicted intracellular proteins		P04406	GAPDH
3.65423	4.61581		secreted			P05106	ITGB3
4.06848	5.6851					P05109	S100A8
4.65433	4.81645		secreted		Liver specific	P05154	SERPINA5
6.28865	5.7385		secreted			P05155	SERPING1
4.35372	4.95938		secreted			P05362	ICAM1
4.06401	5.77011		secreted			P05387	RPLP2
4.7763	4.08744		secreted		Liver specific	P05543	SERPINA7
5.59323	5.04445		secreted		Liver specific	P05546	SERPIND1
4.7849	4.69731		secreted	Disease related genes, Enzymes, FDA approved drug targets, Plasma proteins, Predicted intracellular proteins, Predicted secreted proteins	Liver specific	P06276	BCHE
6.48234	5.00266					P06312	IGKV4-1
5.47643	5.49849					A0A0C4DH41	IGHV4-61
5.54175	5.47212		secreted			P06396	GSN
4.02807	7.28835			Cancer-related genes, Enzymes, Plasma proteins, Predicted intracellular proteins		P06576	ATP5B
4.6865	4.68296		secreted	Disease related genes, Enzymes, Plasma proteins, Potential drug targets, Predicted intracellular proteins, Predicted secreted proteins	Liver specific	P06681	C2
3.72775	5.67327					P06702	S100A9
5.94006	5.38619		secreted			P06727	APOA4
3.83394	5.4696			Disease related genes, Enzymes, Plasma proteins, Potential drug targets, Predicted intracellular proteins		P07195	LDHB
5.32055	4.80845		secreted		Liver specific	P07357	C8A
4.88078	4.76506		secreted		Liver specific	P07358	C8B
4.4022	4.93212			Enzymes, FDA approved drug targets, Plasma proteins, Predicted intracellular proteins		P07451	CA3
3.88754	6.01445		secreted			P07737	PFN1
3.60005	6.56263					P07900	HSP90AA1
4.18251	4.87195		secreted			P07996	THBS1
5.44764	4.73655		secreted		Liver specific	P08185	SERPINA6
4.27723	6.13358					P08238	HSP90AB1
4.29367	4.9868		secreted	Enzymes, Plasma proteins, Predicted secreted proteins		P08294	SOD3
3.85483	4.59681		secreted			P08493	MGP
4.73991	5.12506		secreted	Candidate cardiovascular disease genes, Enzymes, Plasma proteins, Predicted intracellular proteins, Predicted secreted proteins	Liver specific	P08519	LPA
4.48059	5.44097		secreted			P08571	CD14
6.30592	5.15335		secreted		Liver specific	P08603	CFH
5.48915	5.09173		secreted		Liver specific	P08697	SERPINF2
4.36014	4.89671					P08779	KRT16
3.63639	4.75723		secreted			P09486	SPARC
5.16692	5.22168		secreted	Disease related genes, Enzymes, FDA approved drug targets, Plasma proteins, Predicted intracellular proteins, Predicted secreted proteins		P09871	C1S
4.36015	5.62642			Cancer-related genes, Enzymes, Plasma proteins, Predicted intracellular proteins		P09960	LTA4H
5.37003	5.7956		secreted		Liver specific	P0C0L4	C4A
5.92601	5.01041		secreted		Liver specific	P0C0L5	C4B
4.38053	5.00457		secreted		Liver specific	P0DJI8	SAA1
7.24252	6.24239					P0DOY2
5.03786	4.28049		secreted			P10643	C7
4.50249	6.90119			Cancer-related genes, Disease related genes, Enzymes, Plasma proteins, Potential drug targets, Predicted intracellular proteins		P10809	HSPD1
3.67676	6.60442		secreted			P11021	HSPA5
4.05509	6.50338					P11142	HSPA8
4.25359	5.76855		secreted		Liver specific	P11226	MBL2
3.30903	5.39348					P11279	LAMP1
4.40593	4.73707			Cancer-related genes, Disease related genes, Enzymes, Plasma proteins, Potential drug targets, Predicted intracellular proteins		P11413	G6PD
4.91226	6.42929		secreted			P12111	COL6A3
3.49384	5.99951					P12814	ACTN1
4.17114	5.82755			Disease related genes, Enzymes, Plasma proteins, Potential drug targets, Predicted intracellular proteins		P12955	PEPD
4.32786	5.64707					P13473	LAMP2
3.9244	6.63406					P13639	EEF2
6.46136	5.30226					P13645	KRT10
4.26255	4.5081					P13647	KRT5
5.04219	4.98178		secreted		Liver specific	P13671	C6
3.9268	5.94887					P13796	LCP1
3.58309	6.74545			Cancer-related genes, Enzymes, Plasma proteins, Predicted intracellular proteins		P14174	MIF
4.45461	5.76425			Cancer-related genes, Enzymes, Plasma proteins, Predicted intracellular proteins		P14618	PKM
4.03984	7.01534		secreted			P14625	HSP90B1
3.71893	5.60225			CD markers, Enzymes, Plasma proteins, Predicted membrane proteins		P15144	ANPEP
4.65088	4.67362		secreted			P16157	ANK1
4.08959	6.05218			Disease related genes, Enzymes, Plasma proteins, Potential drug targets, Predicted intracellular proteins		P16930	FAH
3.66543	6.71504					P17066	HSPA6
3.44797	5.63763					P18206	VCL
4.89876	3.96092		secreted		Liver specific	P18428	LBP
3.89272	4.53539					P19320	VCAM1
4.56138	6.2802					P19338	NCL
6.17087	6.17319		secreted		Liver specific	P19652	ORM2
5.28766	5.43027		secreted		Liver specific	P19823	ITIH2
5.60209	5.26647		secreted		Liver specific	P19827	ITIH1
4.3011	4.90162		secreted		Liver specific	P20742	PZP
3.84625	5.979					P21333-2	FLNA
3.72149	6.41247					P21796	VDAC1
4.08869	5.92864			Cancer-related genes, Disease related genes, Enzymes, Plasma proteins, Potential drug targets, Predicted intracellular proteins, Predicted membrane proteins		P22314	UBA1
4.0403	6.55397			Cancer-related genes, Enzymes, Predicted intracellular proteins		P22392-2	NME2
5.15626	4.64147		secreted		Liver specific	P22792	CPN2
3.71906	7.15114		secreted	Enzymes, FDA approved drug targets, Plasma proteins, Predicted intracellular proteins, Predicted secreted proteins	Liver specific	P23141	CES1
4.82346	5.02174		secreted			P23142	FBLN1
4.05054	6.40543					P23528	CFL1
5.77513	5.24156		secreted		Liver specific	P25311	AZGP1
4.13842	5.99772					P25398	RPS12
4.46142	7.3025					P25705	ATP5A1
4.12295	6.34667					P27105	STOM
5.8466	6.15362		secreted	Cancer-related genes, Candidate cardiovascular disease genes, Disease related genes, Enzymes, Plasma proteins, Potential drug targets, Predicted secreted proteins, Transporters	Liver specific	P27169	PON1
3.68992	5.05675			CD markers, Enzymes, FDA approved drug targets, Plasma proteins, Predicted intracellular proteins, Predicted membrane proteins		P27487	DPP4
3.94773	6.86003		secreted			P27797	CALR
4.7392	4.47701		secreted			E9PAQ1	CFP
4.94364	4.81023		secreted		Liver specific	P29622	SERPINA4
3.6445	7.0885			Enzymes, Plasma proteins, Predicted intracellular proteins		P30041	PRDX6
4.10635	6.60537		secreted	Enzymes, FDA approved drug targets, Plasma proteins, Predicted intracellular proteins, Predicted secreted proteins		P30043	BLVRB
4.87145	6.44164			Enzymes, FDA approved drug targets, Plasma proteins, Predicted intracellular proteins		P30044	PRDX5
4.27112	6.97626			Enzymes, Plasma proteins, Predicted intracellular proteins		P30048	PRDX3
3.74257	6.49383		secreted	Enzymes, Plasma proteins, Predicted secreted proteins		P30101	PDIA3
3.86282	5.36379					P30740	SERPINB1
3.89601	5.54481					P31948	STIP1
3.95152	6.87656			Cancer-related genes, Enzymes, Plasma proteins, Predicted intracellular proteins		P32119	PRDX2
4.34886	4.35816		secreted			P33151	CDH5
3.52636	5.23085			Enzymes, Plasma proteins, Predicted membrane proteins		P33908	MAN1A1
3.82679	5.18388					P35527	KRT9
4.3472	6.33928					P35579	MYH9
4.5905	4.61849		secreted		Liver specific	P35858	IGFALS
3.77066	5.48473					P35908	KRT2
3.85728	4.66282		secreted			P36222	CHI3L1
5.29197	5.09379		secreted			P36955	SERPINF1
3.70313	5.5174		secreted			P37802	TAGLN2
3.74781	6.30346					P38646	HSPA9
4.01455	5.73539		secreted			P39060	COL18A1
4.83012	5.81725					P40227	CCT6A
3.97817	4.42628					P43121	MCAM
4.82898	4.6876		secreted	Disease related genes, Enzymes, Plasma proteins, Potential drug targets, Predicted intracellular proteins, Predicted secreted proteins		P43251	BTD
5.64983	4.86816		secreted		Liver specific	P43652	AFM
4.45534	4.368		secreted	Disease related genes, Enzymes, Plasma proteins, Potential drug targets, Predicted intracellular proteins, Predicted secreted proteins		P48740	MASP1
5.95929	6.66973			Cancer-related genes, Enzymes, FDA approved drug targets, Plasma proteins, Predicted intracellular proteins		P49327	FASN
5.66324	5.77645					P49368	CCT3
4.29912	6.34619					P50395	GDI2
4.07643	5.88527					P50990	CCT8
5.25135	5.72603		secreted			P51884	LUM
4.26492	6.13556			Enzymes, Plasma proteins, Predicted intracellular proteins		P52209	PGD
4.05851	5.67042			Cancer-related genes, Citric acid cycle related proteins, Enzymes, Plasma proteins, Predicted intracellular proteins		P53396	ACLY
3.67673	4.02198		secreted			P55290	CDH13
4.2993	5.77852		secreted			P59665	DEFA1
3.94406	6.78095			Cancer-related genes, Disease related genes, Enzymes, Plasma proteins, Potential drug targets, Predicted intracellular proteins		P60174	TPI1
3.98763	7.69886					P60709	ACTB
3.6702	5.80865			Enzymes, Plasma proteins, Predicted intracellular proteins		P60842	EIF4A1
4.91258	5.73514					P61204	ARF3
4.75847	5.36189		secreted	Disease related genes, Enzymes, Plasma proteins, Potential drug targets, Predicted secreted proteins		P61626	LYZ
4.08474	5.64081		secreted			P61769	B2M
3.86816	6.16482					P61978-2	HNRNPK
4.79026	5.85142					P62241	RPS8
3.89353	6.17007					P62269	RPS18
4.0704	5.95454					P62328	TMSB4X
3.98571	6.43263					P62736	ACTA2
4.13037	6.9236					P62805	HIST1H4A
4.39341	6.55953			Enzymes, Plasma proteins, Predicted intracellular proteins		P62937	PPIA
3.75126	6.54916					P63104	YWHAZ
4.003	6.97908					P68104	EEF1A1
4.12701	6.56447					P68363	TUBA1B
3.95485	6.5967					P68371	TUBB4B
5.70245	7.90595					P68871	HBB
5.32649	5.20048					P69891	HBG1
3.9329	5.00422					P69892	HBG2
5.17175	7.92101					P69905	HBA1
3.76311	6.73423			Enzymes, Plasma proteins, Predicted intracellular proteins		P78417	GSTO1
4.91495	4.495		secreted	Enzymes, Plasma proteins, Predicted secreted proteins	Liver specific	P80108	GPLD1
5.75578	5.07375					P80748
3.48204	5.15595		secreted			P81605	DCD
2.85122	5.59187		secreted			P98160	HSPG2
4.02024	4.59257					Q04695	KRT17
4.98635	4.57971		secreted		Liver specific	Q06033	ITIH3
3.8545	6.34985					Q06323	PSME1
4.06996	7.24411			Enzymes, Plasma proteins, Predicted intracellular proteins		Q06830	PRDX1
3.92811	5.35241					Q07021	C1QBP
3.38008	4.93252			CD markers, Enzymes, Plasma proteins, Predicted membrane proteins		Q07075	ENPEP
4.74771	5.16544		secreted			Q08380	LGALS3BP
3.77294	4.84878		secreted		Liver specific	Q08830	FGL1
3.94031	6.13045		secreted			Q12907	LMAN2
3.7566	4.22466		secreted		Liver specific	Q13103	SPP2
3.93769	4.82651					Q13740	ALCAM
4.88155	4.36257		secreted		Liver specific	Q13790	APOF
3.96251	4.58877		secreted			Q14126	DSG2
5.98905	5.66289			Disease related genes, Enzymes, Potential drug targets, Predicted intracellular proteins		Q14376	GALE
4.77351	4.30085		secreted	Candidate cardiovascular disease genes, Disease related genes, Enzymes, Plasma proteins, Potential drug targets, Predicted intracellular proteins, Predicted secreted proteins	Liver specific	Q14520	HABP2
5.93966	5.35269		secreted		Liver specific	Q14624	ITIH4
3.17824	6.45863		secreted	Disease related genes, Enzymes, FDA approved drug targets, Plasma proteins, Predicted intracellular proteins, Predicted secreted proteins		Q14697-2	GANAB
3.926	6.3535		secreted	Enzymes, Plasma proteins, Predicted intracellular proteins, Predicted membrane proteins, Predicted secreted proteins		Q15084	PDIA6
3.79236	4.23345		secreted			Q15113	PCOLCE
4.30642	6.01166		secreted	Candidate cardiovascular disease genes, Enzymes, Plasma proteins, Predicted secreted proteins	Liver specific	Q15166	PON3
4.18884	5.75613			Enzymes, Predicted intracellular proteins		Q15181	PPA1
4.30943	5.92387		secreted			Q15582	TGFBI
4.72258	5.27171					Q15942	ZYX
3.45666	4.63798		secreted			Q16270	IGFBP7
4.76385	4.53028		secreted			Q16610	ECM1
4.12585	5.70752		secreted	Cancer-related genes, Enzymes, FDA approved drug targets, Plasma proteins, Predicted intracellular proteins, Predicted secreted proteins		Q16853	AOC3
4.27008	7.57655					Q562R1	ACTBL2
5.63389	4.80651		secreted			Q5JRA6	MIA3
3.19041	4.94352			Enzymes, Plasma proteins, Predicted intracellular proteins		Q9Y5K5	UCHL5
4.15762	4.59218					Q6EMK4	VASN
3.11767	4.05223		secreted	Enzymes, Predicted intracellular proteins, Predicted secreted proteins		Q6P179	ERAP2
2.94896	4.21517					Q6P387	C16orf46
3.62017	4.23257					Q6UX71	PLXDC2
3.39765	4.43263					Q6YHK3	CD109
3.57362	5.25795					Q86UX7	FERMT3
2.54721	4.1098					Q86YZ3	HRNR
3.73728	4.35065		secreted			Q8NBJ4	GOLM1
4.95177	4.31132					Q8WUD1	RAB2B
4.04698	5.56039		secreted	Enzymes, Plasma proteins, Predicted secreted proteins		Q92820	GGH
3.58167	3.96241					Q92859	NEO1
4.43053	4.71856		secreted	Enzymes, Plasma proteins, Predicted intracellular proteins, Predicted secreted proteins	Liver specific	J3KRP0	CNDP1
5.42766	4.55865		secreted	Enzymes, Plasma proteins, Predicted membrane proteins, Predicted secreted proteins	Liver specific	Q96PD5	PGLYRP2
4.46055	4.49976					Q96RL7	VPS13A
4.23296	5.50679					Q99832	CCT7
3.01758	4.58566		secreted			Q99969	RARRES2
4.36127	3.9704		secreted			Q9BWP8	COLEC11
4.00014	4.25242					Q9BYE9	CDHR2
4.05928	4.1254					Q9H4B7	TUBB1
3.51365	4.62224					Q9H4G4	GLIPR2
3.54756	5.0538		secreted			Q9H6X2-2	ANTXR1
4.28618	4.73933		secreted			Q9H8L6	MMRN2
4.11746	6.08873					Q9HDC9	APMAP
3.63261	4.98441			Enzymes, Predicted intracellular proteins		Q9NSD9	FARSB
4.18553	5.14237		secreted	Enzymes, Plasma proteins, Predicted intracellular proteins, Predicted secreted proteins		Q9NZ08-2	ERAP1
4.58099	5.16623		secreted	Enzymes, Plasma proteins, Predicted intracellular proteins, Predicted secreted proteins		Q9NZP8	C1RL
3.21554	4.14093					Q9UBG0	MRC2
5.61888	4.50642					Q9UHD9	UBQLN2
3.83813	5.99279		secreted	Enzymes, Plasma proteins, Predicted intracellular proteins, Predicted secreted proteins		Q9UHG3	PCYOX1
4.31667	4.26712			Enzymes, Predicted membrane proteins		Q9UIQ6	LNPEP
3.94898	4.00076					Q9UNN8	PROCR
4.15531	4.44876		secreted	Disease related genes, Enzymes, Plasma proteins, Potential drug targets, Predicted intracellular proteins, Predicted secreted proteins		Q9UNW1	MINPP1
3.92508	5.03495			Enzymes, Plasma proteins, Predicted intracellular proteins		Q9Y265	RUVBL1
3.86121	5.78237					Q9Y490	TLN1
4.53531	4.60698					Q9Y5Y7	LYVE1

## Sheet: Fig3_d
Protein ID	Intensity_liver	Intensity_plasma	kleiner	Gene name
P10643	9693.54	72039.7	1	C7
P10643	47017.1	384114	3	C7
P10643	30831.3	252693	3	C7
P10643	9814.2	134267	1	C7
P10643	69088.7	246349	4	C7
P10643	54732.8	257731	4	C7
P10643	15375.3	84261.6	1	C7
P10643	10561	83289.1	1	C7
P10643	39407.3	102809	1	C7
P10643	16472.3	108418	2	C7
P10643	17520.8	96688.2	1	C7
P10643	11043.1	73199.2	1	C7
P10643	16788.1	106803	1	C7
P10643	46408.3	537428	2	C7
P10643	19845.3	151602	2	C7
P10643	53501.9	337940	4	C7
P10643	52203.2	482172	4	C7
P10643	19075.9	109031	2	C7
P10643	26359.2	89524.7	1	C7
P10643	22535.6	188769	2	C7
P10643	9093.77	90796.7	1	C7
P10643	10269.3	87150.5	1	C7
P10643	37859.5	234613	4	C7
P10643	17933.1	136923	2	C7
P10643	10624.8	121793	1	C7
P10643	70163.3	328497	3	C7
P10643	18589	150034	3	C7
P10643	17935.3	106620	2	C7
P10643	65462.2	393201	3	C7
P10643	18315.5	133361	1	C7
P10643	8723.45	92765.8	0	C7
P10643	40691.9	347918	2	C7
P10643	14507.9	81313.5	1	C7
P10643	23157.7	180862	1	C7
P10643	30129.4	207508	2	C7
P10643	8639.24	58764.7	1	C7
P10643	8566.14	75177.8	1	C7
P10643	21409.5	110844	2	C7
P10643	30860	189027	2	C7
P10643	19184.4	100235	1	C7
P10643	49434.9	223287	4	C7
P10643	7237.5	93875.7	0	C7
P10643	11408.4	90415	0	C7
P10643	12536.8	91314.8	1	C7
P10643	79538.7	394738	2	C7
P10643	12171.3	56975.4	1	C7
P10643	13577.1	152563	1	C7
P10643	11745.9	73366.9	2	C7
P10643	65151.6	317345	4	C7
P10643	12586.3	119806	2	C7
P10643	13806.5	116584	1	C7
P10643	9958.93	99580.5	2	C7
P10643	8887.23	73660.6	1	C7
P10643	10639	57630.8	1	C7
P10643	54045.7	370952	4	C7
P10643	18084	131774	0	C7
P10643	17151.6	65652	1	C7
P10643	22531.3	114431	2	C7
P10643	23204.7	207104	2	C7
P10643	13945.7	124373	1	C7
P10643	70774.4	366450	4	C7
P10643	31342.5	213745	2	C7
P10643	21244.3	124399	1	C7
P10643	12018.6	93936.8	1	C7
P10643	16624.6	163054	2	C7
P10643	13242.2	102664	1	C7
P10643	30927.5	287195	3	C7
P10643	33134.7	167387	2	C7
P10643	37387.7	353212	4	C7
P10643	50264.6	315359	2	C7
P10643	13452.5	104687	2	C7
P10643	20700.4	168385	2	C7
P10643	11346	98775.7	1	C7
P10643	23978.5	72155.3	0	C7
P10643	18510.5	74647.8	1	C7
P10643	24093.5	141675	2	C7
P10643	18535.9	85434.5	1	C7
P10643	35072.3	267626	3	C7
P10643	12033.4	79256	0	C7

## Sheet: Fig3_e
Protein ID	Intensity_liver	Intensity_plasma	kleiner	Gene name
A0A286YEY1	1.28164e+06	12241715	1	IGHA1
A0A286YEY1	2524493	20235886	3	IGHA1
A0A286YEY1	1.40759e+06	12119118	3	IGHA1
A0A286YEY1	513902	6.52953e+06	1	IGHA1
A0A286YEY1	890155	4.24379e+06	4	IGHA1
A0A286YEY1	2.34515e+06	13189782	4	IGHA1
A0A286YEY1	1.41653e+06	10820336	1	IGHA1
A0A286YEY1	1.19103e+06	9168200	1	IGHA1
A0A286YEY1	622976	5844837	1	IGHA1
A0A286YEY1	827531	6684545	2	IGHA1
A0A286YEY1	1.92124e+06	11877290	1	IGHA1
A0A286YEY1	787577	7775400	1	IGHA1
A0A286YEY1	982578	8581465	1	IGHA1
A0A286YEY1	1.18652e+06	16914676	2	IGHA1
A0A286YEY1	1.02174e+06	7.24142e+06	2	IGHA1
A0A286YEY1	7218368	62889148	4	IGHA1
A0A286YEY1	3.44644e+06	32522092	4	IGHA1
A0A286YEY1	1.43959e+06	11691394	2	IGHA1
A0A286YEY1	1.82426e+06	8013189	1	IGHA1
A0A286YEY1	2.12497e+06	19712752	2	IGHA1
A0A286YEY1	914899	8.21969e+06	1	IGHA1
A0A286YEY1	1.17142e+06	6.0277e+06	1	IGHA1
A0A286YEY1	2994607	22585736	4	IGHA1
A0A286YEY1	1.11243e+06	8901555	2	IGHA1
A0A286YEY1	1.33262e+06	10756646	1	IGHA1
A0A286YEY1	5578364	32021798	3	IGHA1
A0A286YEY1	784950	8370071	3	IGHA1
A0A286YEY1	540742	4514395	2	IGHA1
A0A286YEY1	4.00011e+06	28511534	3	IGHA1
A0A286YEY1	1.21093e+06	8.24505e+06	1	IGHA1
A0A286YEY1	526528	8.29239e+06	0	IGHA1
A0A286YEY1	2.54902e+06	42771680	2	IGHA1
A0A286YEY1	1.34587e+06	10440916	1	IGHA1
A0A286YEY1	2.14901e+06	18818526	1	IGHA1
A0A286YEY1	1.88259e+06	16041595	2	IGHA1
A0A286YEY1	983337	7.74062e+06	1	IGHA1
A0A286YEY1	670790	6159811	1	IGHA1
A0A286YEY1	1.07304e+06	7180887	2	IGHA1
A0A286YEY1	1.66943e+06	17325444	2	IGHA1
A0A286YEY1	757112	6.44599e+06	1	IGHA1
A0A286YEY1	2.01037e+06	9484827	4	IGHA1
A0A286YEY1	740167	9730188	0	IGHA1
A0A286YEY1	1.02527e+06	9587843	0	IGHA1
A0A286YEY1	1.20855e+06	9696024	1	IGHA1
A0A286YEY1	2.81064e+06	14072526	2	IGHA1
A0A286YEY1	1143115	9006426	1	IGHA1
A0A286YEY1	1.52242e+06	14886174	1	IGHA1
A0A286YEY1	873599	5.45954e+06	2	IGHA1
A0A286YEY1	6962225	28450492	4	IGHA1
A0A286YEY1	1.69979e+06	11222999	2	IGHA1
A0A286YEY1	552427	3220375	1	IGHA1
A0A286YEY1	1.05808e+06	7292739	2	IGHA1
A0A286YEY1	1.54952e+06	18559720	1	IGHA1
A0A286YEY1	874369	4.4619e+06	1	IGHA1
A0A286YEY1	4243042	42463764	4	IGHA1
A0A286YEY1	1.14589e+06	13088574	0	IGHA1
A0A286YEY1	824729	6364222	1	IGHA1
A0A286YEY1	1.29738e+06	7.60375e+06	2	IGHA1
A0A286YEY1	1.16007e+06	11033329	2	IGHA1
A0A286YEY1	1.21618e+06	10820110	1	IGHA1
A0A286YEY1	3.12292e+06	18417144	4	IGHA1
A0A286YEY1	1.7838e+06	23143670	2	IGHA1
A0A286YEY1	1259676	7814907	1	IGHA1
A0A286YEY1	973082	9347582	1	IGHA1
A0A286YEY1	1.34538e+06	11730508	2	IGHA1
A0A286YEY1	2.01165e+06	15317633	1	IGHA1
A0A286YEY1	2764130	18517904	3	IGHA1
A0A286YEY1	1828361	15555966	2	IGHA1
A0A286YEY1	2.79735e+06	15693651	4	IGHA1
A0A286YEY1	1.8769e+06	13823342	2	IGHA1
A0A286YEY1	2.28626e+06	18014786	2	IGHA1
A0A286YEY1	932385	11007246	2	IGHA1
A0A286YEY1	1.67857e+06	16548390	1	IGHA1
A0A286YEY1	1.47979e+06	8870885	0	IGHA1
A0A286YEY1	1.41619e+06	10672965	1	IGHA1
A0A286YEY1	836251	7.31041e+06	2	IGHA1
A0A286YEY1	655465	7.18812e+06	1	IGHA1
A0A286YEY1	1516129	17742068	3	IGHA1
A0A286YEY1	1.68848e+06	18299930	0	IGHA1

## Sheet: Fig3_f
Protein ID	Intensity_liver	Intensity_plasma	nas_inflam	Gene name
P02741	25478	31299.9	2	CRP
P02741	62492.6	55823.7	1	CRP
P02741	23798	14727.8	2	CRP
P02741	92114.1	118383	1	CRP
P02741	65581.5	119252	1	CRP
P02741	62313.8	95696	2	CRP
P02741	44901.7	32077.5	1	CRP
P02741	35291.1	44845.7	1	CRP
P02741	23333.9	38461.7	2	CRP
P02741	286325	105022	2	CRP
P02741	17181.4	33000.8	1	CRP
P02741	14456.8	16002.5	2	CRP
P02741	35736.9	52622.5	1	CRP
P02741	34896.5	31968.9	2	CRP
P02741	30593	69510.6	2	CRP
P02741	138035	196445	0	CRP
P02741	40524.4	9888.16	3	CRP
P02741	156814	116062	5	CRP
P02741	192262	188418	3	CRP
P02741	49207.8	180492	1	CRP
P02741	65436.3	51972.6	4	CRP
P02741	151474	111882	2	CRP
P02741	81650.8	48187	3	CRP
P02741	51833.5	49806.2	1	CRP
P02741	81127.6	45833	0	CRP
P02741	31826.8	24225	1	CRP
P02741	21142.9	41376.5	4	CRP
P02741	110132	86897	3	CRP
P02741	72246.6	49097.8	1	CRP
P02741	22013.7	34213.1	0	CRP
P02741	303644	216681	5	CRP
P02741	60086.5	93384.8	2	CRP
P02741	257753	211522	5	CRP
P02741	45292.3	49552.8	2	CRP
P02741	65227.4	55549	1	CRP
P02741	105222	45828.3	1	CRP
P02741	85268.7	138417	0	CRP
P02741	170175	167723	5	CRP
P02741	52222.8	42384.4	3	CRP
P02741	30504.6	28845.2	4	CRP
P02741	123037	75491.1	3	CRP
P02741	164766	328654	5	CRP
P02741	117038	138232	3	CRP
P02741	5126.25	2715.78	3	CRP

## Sheet: Fig3_g
liver	liver	liver	liver	liver	plasma	plasma	plasma	plasma	plasma	plasma
F0	F1	F2	F3	F4	HP	F0_1	F1_1	F2_1	F3_1	F4_1	ANCOVA significant liver combined	ANCOVA significant liver fibrosis	ANCOVA significant liver inflammation	ANCOVA significant liver steatosis	ANCOVA significant plasma combined	ANCOVA significant plasma fibrosis	ANCOVA significant plasma inflammation	ANCOVA significant plasma steatosis	Protein IDs	Protein ID	Gene name
-1.33503	-0.138273	-0.464209	0.738445	1.19907	-0.790527	-0.265221	-0.922051	-0.361728	0.628001	1.71152	+	+			+	+			A0A075B6R9;A0A0C4DH68	A0A075B6R9	IGKV2D-24
-0.905792	-1.04813	0.466566	0.128386	1.35897	-1.59049	-0.413178	-0.263894	0.500639	0.426104	1.34082	+	+			+	+	+		P01833	P01833	PIGR
-1.05151	-0.878515	-0.0668118	0.749011	1.24782	-0.880563	-0.822841	-0.693829	-0.00393196	0.897819	1.50335	+	+	+		+	+	+		P10643	P10643	C7
-1.41433	-0.328822	-0.153362	0.761648	1.13487	-0.73388	-0.85422	-0.61114	-0.131304	0.606131	1.72441	+	+	+		+	+	+		P01700	P01700	IGLV1-47
-0.893883	-0.992098	-0.193582	0.947723	1.13184	-0.695881	-0.628886	-0.658942	-0.261359	0.38173	1.86334	+	+	+		+	+	+	+	P51884	P51884	LUM
-1.04079	-0.701069	-0.306809	0.683308	1.36536	-1.05942	-0.450169	-0.598061	0.0224612	0.286694	1.7985	+	+			+	+	+		A0A0G2JMB2	A0A0G2JMB2	IGHA2
-1.11624	-0.800058	-0.128183	0.960873	1.08361	-0.438972	-0.574637	-0.972753	-0.458146	0.814123	1.63038	+	+	+		+	+	+		A0A140TA41	A0A140TA41	TNXB
-0.904862	-0.665782	-0.476748	0.568306	1.47909	0.439724	0.534171	0.885387	0.433291	-0.467424	-1.82515	+	+			+	+	+		P02743	P02743	APCS
-0.946016	-0.772856	-0.348626	0.680948	1.38655	-0.877627	-0.526379	-0.581064	-0.047608	0.136878	1.8958	+	+			+	+	+		A0A286YEY1;P01876	A0A286YEY1	IGHA1
-1.05228	-0.940296	-0.0110507	1.026	0.977623	-0.865911	-0.905048	-0.823258	0.304439	1.00506	1.28472	+	+	+		+	+	+	+	Q15582	Q15582	TGFBI
-1.07163	-0.831188	-0.148273	1.1583	0.89279	-0.582361	0.285693	-1.39275	-0.435622	0.752848	1.3722	+	+			+	+			Q9UNN8	Q9UNN8	PROCR
-1.32347	-0.479842	-0.0481723	0.537245	1.31424	-0.459319	-0.65907	-0.964063	-0.047053	0.304612	1.82489	+	+			+	+	+		A0A0B4J1X5	A0A0B4J1X5	IGHV3-74
-1.21597	-0.210968	-0.568275	1.28357	0.71164	-0.589394	-0.730337	-0.708799	-0.359297	0.62961	1.75822	+	+			+	+	+		A0A0J9YY99	A0A0J9YY99	nan
-1.0119	-0.93331	-0.0503414	0.761834	1.23372	-0.158443	-0.666154	-0.805238	-0.472549	0.199896	1.90249	+	+			+	+	+	+	P23142	P23142	FBLN1
-0.960167	-0.659817	-0.412363	0.56481	1.46754	-0.724007	-0.661776	-0.737101	-0.272915	0.673429	1.72237	+	+	+		+	+	+		P0DOY2;P0DOY3	P0DOY2	IGLC2
-0.699167	-1.13959	-0.235202	0.97988	1.09408	0.843414	0.164814	0.0709391	-0.429941	-1.71401	1.06479	+	+	+		+	+		+	A0A087X1J7;P22352	A0A087X1J7	GPX3
-1.38543	-0.61321	0.192703	0.767519	1.03842	-0.737664	-1.35865	-0.364927	0.401025	1.34132	0.718894	+	+	+		+			+	P36955	P36955	SERPINF1
-1.08586	-0.56342	-0.464908	0.895167	1.21902	-0.458728	-0.646577	-0.920627	-0.514211	1.14089	1.39925	+	+			+	+	+		P01860	P01860	IGHG3
-0.894561	-0.751952	-0.436621	0.671453	1.41168	-0.21916	-0.590573	-0.91838	-0.586626	0.550478	1.76426	+	+			+	+	+		P01859	P01859	IGHG2
-1.26173	-0.449493	-0.187877	0.520943	1.37816	1.49095	0.767716	-0.000162342	-0.629459	-1.29649	-0.332549	+	+			+	+	+		E9PHK0;P05452	E9PHK0	CLEC3B
-1.07678	-0.655069	-0.344012	0.774811	1.30105	-1.03374	-0.388262	-0.707456	-0.160967	0.583437	1.70699	+	+			+	+	+		A0A0C4DH31	A0A0C4DH31	IGHV1-18
-0.878582	-1.10906	-0.0105123	1.0278	0.970355	-0.649262	-0.94266	-0.745172	-0.00563745	0.729585	1.61315	+	+	+		+	+	+		Q6UX71	Q6UX71	PLXDC2
-1.02922	-0.686468	-0.304944	0.601047	1.41958	-0.422016	-0.707771	-0.817573	-0.391534	0.551378	1.78752	+	+			+	+	+		P01834	P01834	IGKC
-0.926983	-0.798232	-0.358257	0.721775	1.3617	-0.642175	0.686946	0.634743	0.769306	0.293295	-1.74212	+	+			+	+			P04004	P04004	VTN
-1.01405	-0.768805	-0.309837	0.828418	1.26427	-0.573582	-0.280648	-1.00824	-0.473588	0.609998	1.72606	+	+			+	+	+		P01624	P01624	IGKV3-15
-1.24353	-0.561505	-0.119438	0.593263	1.33121	-0.452781	-0.835393	-0.869149	-0.221672	0.708485	1.67051	+	+			+	+	+		A0A0B4J2B5;S4R460	A0A0B4J2B5	IGHV3OR16-9
-1.23757	-0.391873	-0.421315	0.893966	1.15679	-0.452836	-0.49855	-0.86877	-0.498861	0.506117	1.8129	+	+			+	+	+	+	P06312	P06312	IGKV4-1
-1.31961	-0.440698	0.0576083	0.298402	1.4043	-0.942629	-0.822065	-0.645696	-0.00947547	0.996891	1.42297	+	+			+	+	+		P01023	P01023	A2M
-0.633228	-0.856535	-0.687935	1.19115	0.986552	0.751046	0.90881	0.56805	0.205388	-0.839374	-1.59392	+	+			+	+	+		P00488	P00488	F13A1
-1.22135	-0.404708	-0.323002	1.3873	0.561765	-0.992303	-0.3326	-0.851798	-0.201306	0.794562	1.58345	+	+			+	+	+		A0A075B6K5	A0A075B6K5	IGLV3-9
-1.23956	-0.583295	0.28892	0.109962	1.42397	-0.965615	-1.04585	-0.456679	0.263138	0.738529	1.46648	+	+			+	+	+		Q08380	Q08380	LGALS3BP
-1.18974	-0.616097	-0.251704	0.917253	1.14028	-0.509365	-0.562576	-0.95046	-0.349684	0.645206	1.72688	+	+			+	+	+		A0A075B6P5;P01615	A0A075B6P5	IGKV2-28
-0.67016	-0.847127	-0.37699	0.27744	1.61684	-0.214684	-0.918262	-0.876114	-0.464105	1.05022	1.42294	+	+			+	+			H0YD13;P16070;P16070-10;P16070-11;P16070-12;P16070-13;P16070-14;P16070-16;P16070-17;P16070-18;P16070-3;P16070-4;P16070-5;P16070-6;P16070-7;P16070-8	H0YD13	CD44
-0.830875	-0.899168	-0.309996	0.617423	1.42262	-0.242016	-0.637776	-0.936225	-0.532603	0.619118	1.7295	+	+			+	+	+	+	P01857	P01857	IGHG1
-1.37018	-0.437515	-0.0295288	0.570334	1.26689	-1.33641	-0.445402	-0.467504	0.0100455	0.738966	1.5003	+	+			+	+	+		P01009	P01009	SERPINA1
-1.01955	-0.795345	-0.185878	0.618401	1.38238	-0.60551	-0.896717	-0.644821	-0.241152	0.692324	1.69588	+	+	+		+	+	+		P01780	P01780	IGHV3-7
-0.882174	-0.832872	-0.425532	0.902988	1.23759	-1.62001	-0.322095	-0.347494	0.300452	0.791558	1.19759	+	+			+	+			P62736	P62736	ACTA2
-1.26563	-0.611173	-0.0627879	1.23408	0.705518	-0.00366344	0.993957	0.485728	0.740605	-0.487472	-1.72916	+	+			+	+	+		P02749	P02749	APOH
-1.1781	1.19985	0.843313	-0.641195	-0.22387	-0.901854	-0.915329	-0.681588	0.667278	1.53293	0.298564	+			+	+	+		+	O75882;O75882-2;O75882-3	O75882	ATRN
-1.02122	-0.995495	0.135262	0.642499	1.23895	-0.99109	-0.43881	-0.46627	-0.491963	0.687035	1.7011	+	+			+	+			P01034	P01034	CST3
-0.96682	-1.15959	0.824718	0.961682	0.340014	-0.534478	-0.0713639	-0.811541	-0.197682	-0.355942	1.97101	+	+		+	+	+			P05783	P05783	KRT18
-0.508149	1.44317	0.643063	-0.776104	-0.801981	0.39329	0.94797	0.699209	0.20691	-0.45675	-1.79063	+	+			+	+	+		P00739;P00739-2	P00739	HPR
0.606677	0.653351	0.149105	-1.75099	0.34186	-0.553407	-0.697011	-0.84155	-0.335153	0.743496	1.68363	+	+			+	+	+		Q9Y5Y7	Q9Y5Y7	LYVE1
0.869142	1.24863	-0.350239	-0.86433	-0.903204	-0.466097	1.44905	0.500428	-0.120535	0.181535	-1.54438	+	+			+	+			Q9UHG3	Q9UHG3	PCYOX1
0.457924	1.24563	0.106828	-0.362721	-1.44766	-0.0150789	-0.386625	1.15062	0.643501	0.338896	-1.73131	+	+			+	+	+		P02775	P02775	PPBP
1.26798	0.53384	0.123182	-0.616632	-1.30837	-1.37031	-0.981371	0.0443538	1.22671	0.725385	0.355228	+	+			+			+	P05062	P05062	ALDOB
