# Supplementary material for: Noninvasive proteomic biomarkers for alcohol-related liver disease
Source: Nat Med. 2022 Jun 2;28(6):1277–87. doi: 10.1038/s41591-022-01850-y (PMC9205783; doi:10.1038/s41591-022-01850-y)
Supplement: Source Data Fig. 4 — Statistical source data. [file 41591_2022_1850_MOESM6_ESM.xlsx]

## Sheet: Fig4_a
CV	fpr	tpr	thresholds
0	[0. 0. 0. 0.05714286 0.05714286 0.11428571 0.11428571 0.14285714 0.14285714 0.17142857 0.17142857 0.28571429 0.28571429 0.34285714 0.34285714 0.45714286 0.45714286 0.71428571 0.71428571 1. ]	[0. 0.02777778 0.69444444 0.69444444 0.75 0.75 0.77777778 0.77777778 0.80555556 0.80555556 0.83333333 0.83333333 0.86111111 0.86111111 0.88888889 0.88888889 0.97222222 0.97222222 1. 1. ]	[1.99644898 0.99644898 0.81081493 0.74975352 0.65467619 0.64236217 0.63066433 0.56369365 0.56288748 0.52551844 0.52007231 0.38327662 0.38129715 0.34097973 0.30829374 0.25552141 0.24138938 0.17548812 0.15380747 0.03220747]
1	[0. 0. 0. 0.03125 0.03125 0.0625 0.0625 0.09375 0.09375 0.125 0.125 0.15625 0.15625 0.1875 0.1875 0.21875 0.21875 0.25 0.25 0.3125 0.3125 0.5 0.5 0.53125 0.53125 0.65625 0.65625 1. 1. ]	[0. 0.025 0.375 0.375 0.425 0.425 0.45 0.45 0.5 0.5 0.55 0.55 0.65 0.65 0.7 0.7 0.75 0.75 0.775 0.775 0.875 0.875 0.925 0.925 0.95 0.95 0.975 0.975 1. ]	[1.99995415 0.99995415 0.94727038 0.92790561 0.9011667 0.90040015 0.88540499 0.87083846 0.86675526 0.86036071 0.83540271 0.80215656 0.73481495 0.73252756 0.63954642 0.5760327 0.50323473 0.50304701 0.48571838 0.4278596 0.27200176 0.2016903 0.18149486 0.17527995 0.14728184 0.11971703 0.10803178 0.0294552 0.02764882]
2	[0. 0. 0. 0.0625 0.0625 0.09375 0.09375 0.125 0.125 0.15625 0.15625 0.21875 0.21875 0.4375 0.4375 0.53125 0.53125 0.625 0.625 0.78125 0.78125 1. ]	[0. 0.025 0.625 0.625 0.65 0.65 0.725 0.725 0.775 0.775 0.85 0.85 0.9 0.9 0.925 0.925 0.95 0.95 0.975 0.975 1. 1. ]	[1.999768 0.999768 0.83177952 0.77722289 0.774487 0.76824326 0.72863239 0.70937776 0.62993732 0.6027067 0.51870277 0.35986924 0.33930893 0.20545085 0.18880904 0.14487419 0.14245147 0.13037444 0.12983014 0.11356448 0.11144286 0.02371077]
3	[0. 0. 0. 0.03448276 0.03448276 0.06896552 0.06896552 0.17241379 0.17241379 0.24137931 0.24137931 0.34482759 0.34482759 0.37931034 0.37931034 0.51724138 0.51724138 0.55172414 0.55172414 0.82758621 0.82758621 1. ]	[0. 0.02380952 0.61904762 0.61904762 0.66666667 0.66666667 0.73809524 0.73809524 0.78571429 0.78571429 0.85714286 0.85714286 0.88095238 0.88095238 0.92857143 0.92857143 0.95238095 0.95238095 0.97619048 0.97619048 1. 1. ]	[1.99985305 0.99985305 0.92486035 0.87972721 0.79436188 0.76957692 0.67815358 0.53842531 0.52113946 0.51094459 0.47096037 0.43087175 0.39902647 0.37024649 0.32003402 0.25769155 0.25232971 0.23961045 0.23068802 0.11514109 0.10786538 0.05441369]
4	[0. 0. 0. 0.03225806 0.03225806 0.06451613 0.06451613 0.09677419 0.09677419 0.12903226 0.12903226 0.16129032 0.16129032 0.19354839 0.19354839 0.32258065 0.32258065 0.35483871 0.35483871 0.51612903 0.51612903 1. ]	[0. 0.02439024 0.68292683 0.68292683 0.70731707 0.70731707 0.73170732 0.73170732 0.80487805 0.80487805 0.87804878 0.87804878 0.90243902 0.90243902 0.92682927 0.92682927 0.95121951 0.95121951 0.97560976 0.97560976 1. 1. ]	[1.99911207 0.99911207 0.73054955 0.72434686 0.71951584 0.71355383 0.71353735 0.70284397 0.63167074 0.6167821 0.53052971 0.50454274 0.44888232 0.40496515 0.39869558 0.32946552 0.31779947 0.3057333 0.27208071 0.18066166 0.17510786 0.00862699]
5	[0. 0. 0. 0.2 0.2 0.23333333 0.23333333 0.36666667 0.36666667 0.5 0.5 0.6 0.6 0.7 0.7 0.73333333 0.73333333 1. ]	[0. 0.02380952 0.76190476 0.76190476 0.83333333 0.83333333 0.85714286 0.85714286 0.88095238 0.88095238 0.9047619 0.9047619 0.92857143 0.92857143 0.97619048 0.97619048 1. 1. ]	[1.99968609 0.99968609 0.74451919 0.54600123 0.49963122 0.37983683 0.36918565 0.30450642 0.29634821 0.24660165 0.22750569 0.18359644 0.1503468 0.14647582 0.11714551 0.11379233 0.09626748 0.01521831]
6	[0. 0. 0. 0.03225806 0.03225806 0.06451613 0.06451613 0.09677419 0.09677419 0.12903226 0.12903226 0.16129032 0.16129032 0.22580645 0.22580645 0.29032258 0.29032258 0.32258065 0.32258065 0.41935484 0.41935484 0.58064516 0.58064516 0.64516129 0.64516129 1. ]	[0. 0.02439024 0.41463415 0.41463415 0.43902439 0.43902439 0.51219512 0.51219512 0.58536585 0.58536585 0.65853659 0.65853659 0.82926829 0.82926829 0.85365854 0.85365854 0.87804878 0.87804878 0.92682927 0.92682927 0.95121951 0.95121951 0.97560976 0.97560976 1. 1. ]	[1.99987172 0.99987172 0.91197215 0.91004127 0.89942225 0.8876402 0.85430618 0.84467019 0.7999599 0.78035432 0.74350237 0.72913082 0.482692 0.44514717 0.37824333 0.365346 0.28876102 0.28211967 0.25962473 0.22902811 0.22359958 0.15266515 0.15010163 0.13688985 0.12204803 0.01384882]
7	[0. 0. 0. 0.03703704 0.03703704 0.07407407 0.07407407 0.11111111 0.11111111 0.14814815 0.14814815 0.22222222 0.22222222 0.25925926 0.25925926 0.33333333 0.33333333 0.40740741 0.40740741 1. ]	[0. 0.02325581 0.41860465 0.41860465 0.55813953 0.55813953 0.58139535 0.58139535 0.76744186 0.76744186 0.8372093 0.8372093 0.86046512 0.86046512 0.90697674 0.90697674 0.97674419 0.97674419 1. 1. ]	[1.99838481 0.99838481 0.86731321 0.85484921 0.78822233 0.78181973 0.76803678 0.7609866 0.52857051 0.52253751 0.42823486 0.29992455 0.29249474 0.27051325 0.25652541 0.24636264 0.21447542 0.1798546 0.17150482 0.0055005 ]
8	[0. 0. 0. 0.08571429 0.08571429 0.14285714 0.14285714 0.17142857 0.17142857 0.2 0.2 0.22857143 0.22857143 0.25714286 0.25714286 0.34285714 0.34285714 0.37142857 0.37142857 1. ]	[0. 0.02702703 0.67567568 0.67567568 0.7027027 0.7027027 0.78378378 0.78378378 0.81081081 0.81081081 0.83783784 0.83783784 0.89189189 0.89189189 0.94594595 0.94594595 0.97297297 0.97297297 1. 1. ]	[1.99894561 0.99894561 0.73863699 0.62175442 0.5986657 0.54258146 0.50361845 0.49745963 0.48975087 0.47724047 0.47028609 0.45467736 0.42243085 0.39358577 0.34654633 0.31069249 0.27686282 0.27523068 0.27236395 0.04448222]
9	[0. 0. 0. 0.02777778 0.02777778 0.05555556 0.05555556 0.11111111 0.11111111 0.16666667 0.16666667 0.30555556 0.30555556 0.33333333 0.33333333 0.55555556 0.55555556 0.80555556 0.80555556 0.94444444 0.94444444 1. ]	[0. 0.02777778 0.61111111 0.61111111 0.69444444 0.69444444 0.80555556 0.80555556 0.83333333 0.83333333 0.86111111 0.86111111 0.88888889 0.88888889 0.91666667 0.91666667 0.94444444 0.94444444 0.97222222 0.97222222 1. 1. ]	[1.99991434 0.99991434 0.95372344 0.94935559 0.88217586 0.86206693 0.81498994 0.71420111 0.71009184 0.59924077 0.58221761 0.44006502 0.43927657 0.41601746 0.3696526 0.23355719 0.20926402 0.13007777 0.12373909 0.0760799 0.05239771 0.02304036]
10	[0. 0. 0. 0.03571429 0.03571429 0.07142857 0.07142857 0.10714286 0.10714286 0.17857143 0.17857143 0.28571429 0.28571429 0.32142857 0.32142857 0.39285714 0.39285714 0.53571429 0.53571429 0.67857143 0.67857143 0.71428571 0.71428571 1. ]	[0. 0.02325581 0.6744186 0.6744186 0.69767442 0.69767442 0.74418605 0.74418605 0.79069767 0.79069767 0.81395349 0.81395349 0.86046512 0.86046512 0.88372093 0.88372093 0.93023256 0.93023256 0.95348837 0.95348837 0.97674419 0.97674419 1. 1. ]	[1.99983131 0.99983131 0.75965419 0.71222815 0.69782066 0.67114521 0.65040204 0.62318679 0.5537492 0.44679654 0.43800725 0.40705052 0.36325138 0.36013765 0.3139146 0.27636408 0.25367371 0.21915392 0.21434571 0.14056796 0.12739986 0.11156937 0.10954897 0.02889758]
11	[0. 0. 0. 0.02564103 0.02564103 0.07692308 0.07692308 0.1025641 0.1025641 0.17948718 0.17948718 0.23076923 0.23076923 0.28205128 0.28205128 0.43589744 0.43589744 0.48717949 0.48717949 0.56410256 0.56410256 1. ]	[0. 0.03030303 0.54545455 0.54545455 0.6969697 0.6969697 0.72727273 0.72727273 0.75757576 0.75757576 0.78787879 0.78787879 0.84848485 0.84848485 0.90909091 0.90909091 0.93939394 0.93939394 0.96969697 0.96969697 1. 1. ]	[1.9991579 0.9991579 0.92051033 0.91606228 0.7873269 0.72856667 0.72723408 0.68831612 0.6395778 0.58199432 0.57657196 0.53254804 0.51489814 0.39304956 0.31441036 0.23126027 0.21970947 0.20899193 0.19985034 0.14429488 0.13787872 0.03462237]
12	[0. 0. 0. 0.03030303 0.03030303 0.06060606 0.06060606 0.09090909 0.09090909 0.15151515 0.15151515 0.18181818 0.18181818 0.21212121 0.21212121 0.24242424 0.24242424 0.27272727 0.27272727 0.33333333 0.33333333 0.72727273 0.72727273 1. ]	[0. 0.02564103 0.48717949 0.48717949 0.56410256 0.56410256 0.66666667 0.66666667 0.69230769 0.69230769 0.74358974 0.74358974 0.82051282 0.82051282 0.84615385 0.84615385 0.8974359 0.8974359 0.92307692 0.92307692 0.97435897 0.97435897 1. 1. ]	[1.99986229 0.99986229 0.9427072 0.92953814 0.8853827 0.87906178 0.84556566 0.81661675 0.76815832 0.75355405 0.63979587 0.5968873 0.4904588 0.43116827 0.35009964 0.33578778 0.30482205 0.29733009 0.29603513 0.24925544 0.24180705 0.11125913 0.10033839 0.00390016]
13	[0. 0. 0. 0.03448276 0.03448276 0.06896552 0.06896552 0.17241379 0.17241379 0.20689655 0.20689655 0.27586207 0.27586207 0.31034483 0.31034483 0.4137931 0.4137931 0.51724138 0.51724138 0.96551724 0.96551724 1. ]	[0. 0.02380952 0.5 0.5 0.73809524 0.73809524 0.80952381 0.80952381 0.83333333 0.83333333 0.88095238 0.88095238 0.9047619 0.9047619 0.92857143 0.92857143 0.95238095 0.95238095 0.97619048 0.97619048 1. 1. ]	[1.99843774 0.99843774 0.91521171 0.91435995 0.7182055 0.70502591 0.52870567 0.46597451 0.4545219 0.41208198 0.40177026 0.35054184 0.31828486 0.30155867 0.28522489 0.26547297 0.25015495 0.2106168 0.18549694 0.06026753 0.05043461 0.03487449]
14	[0. 0. 0. 0.03333333 0.03333333 0.06666667 0.06666667 0.1 0.1 0.2 0.2 0.23333333 0.23333333 0.26666667 0.26666667 0.3 0.3 0.4 0.4 0.46666667 0.46666667 0.53333333 0.53333333 0.6 0.6 1. ]	[0. 0.02380952 0.52380952 0.52380952 0.57142857 0.57142857 0.61904762 0.61904762 0.66666667 0.66666667 0.76190476 0.76190476 0.80952381 0.80952381 0.85714286 0.85714286 0.88095238 0.88095238 0.9047619 0.9047619 0.92857143 0.92857143 0.97619048 0.97619048 1. 1. ]	[1.99987104 0.99987104 0.96767352 0.84201599 0.81138045 0.80669478 0.7932658 0.79232354 0.76791542 0.70139616 0.62234766 0.56707592 0.55152833 0.51107605 0.48517738 0.45231253 0.4079525 0.29422804 0.29029186 0.26911919 0.25537702 0.25317687 0.23793049 0.20634594 0.17640082 0.03502745]
15	[0. 0. 0. 0.03225806 0.03225806 0.06451613 0.06451613 0.09677419 0.09677419 0.12903226 0.12903226 0.16129032 0.16129032 0.22580645 0.22580645 0.25806452 0.25806452 0.38709677 0.38709677 0.4516129 0.4516129 0.67741935 0.67741935 1. ]	[0. 0.025 0.625 0.625 0.675 0.675 0.7 0.7 0.75 0.75 0.775 0.775 0.85 0.85 0.875 0.875 0.9 0.9 0.925 0.925 0.975 0.975 1. 1. ]	[1.99981428 0.99981428 0.83273399 0.82761536 0.74144663 0.734368 0.71976968 0.7136768 0.67596158 0.66098824 0.64962776 0.63674818 0.58057638 0.49861759 0.46640408 0.43926738 0.38892769 0.29855628 0.28644116 0.25014458 0.24271151 0.14136562 0.13497197 0.02392319]
16	[0. 0. 0. 0.03448276 0.03448276 0.10344828 0.10344828 0.13793103 0.13793103 0.20689655 0.20689655 0.24137931 0.24137931 0.31034483 0.31034483 0.4137931 0.4137931 0.44827586 0.44827586 0.55172414 0.55172414 0.5862069 0.5862069 0.65517241 0.65517241 0.68965517 0.68965517 1. ]	[0. 0.02325581 0.44186047 0.44186047 0.65116279 0.65116279 0.6744186 0.6744186 0.69767442 0.69767442 0.72093023 0.72093023 0.74418605 0.74418605 0.8372093 0.8372093 0.86046512 0.86046512 0.88372093 0.88372093 0.93023256 0.93023256 0.95348837 0.95348837 0.97674419 0.97674419 1. 1. ]	[1.99990101 0.99990101 0.95475898 0.95129187 0.83524817 0.81083234 0.81044962 0.78267631 0.74836385 0.72853348 0.70749931 0.68223551 0.6801039 0.58627693 0.50544595 0.45490965 0.45478841 0.38251813 0.34785243 0.29132679 0.27801725 0.27529647 0.25895797 0.21870554 0.2131647 0.19866867 0.17127841 0.04533393]
17	[0. 0. 0. 0.025 0.025 0.05 0.05 0.075 0.075 0.1 0.1 0.125 0.125 1. ]	[0. 0.03225806 0.48387097 0.48387097 0.64516129 0.64516129 0.67741935 0.67741935 0.80645161 0.80645161 0.87096774 0.87096774 1. 1. ]	[1.99962656 0.99962656 0.88172268 0.86893864 0.81043535 0.76364731 0.7285604 0.63398202 0.53549038 0.50002023 0.45633134 0.44297628 0.33273153 0.0279779 ]
18	[0. 0. 0. 0.05882353 0.05882353 0.11764706 0.11764706 0.14705882 0.14705882 0.35294118 0.35294118 0.38235294 0.38235294 0.47058824 0.47058824 0.5 0.5 0.55882353 0.55882353 0.58823529 0.58823529 0.64705882 0.64705882 0.67647059 0.67647059 1. ]	[0. 0.02631579 0.55263158 0.55263158 0.68421053 0.68421053 0.71052632 0.71052632 0.76315789 0.76315789 0.78947368 0.78947368 0.81578947 0.81578947 0.86842105 0.86842105 0.89473684 0.89473684 0.92105263 0.92105263 0.94736842 0.94736842 0.97368421 0.97368421 1. 1. ]	[1.99918145 0.99918145 0.81538695 0.7531375 0.65819739 0.55451554 0.55390631 0.54205345 0.46165255 0.28180863 0.2768364 0.25328793 0.24435352 0.21430266 0.19841948 0.19414883 0.19351275 0.18041508 0.17288217 0.1654555 0.16480399 0.1521878 0.1469036 0.14574192 0.13406066 0.0027451 ]
19	[0. 0. 0. 0.04 0.04 0.08 0.08 0.12 0.12 0.16 0.16 0.2 0.2 0.32 0.32 0.4 0.4 0.72 0.72 0.92 0.92 1. ]	[0. 0.0212766 0.63829787 0.63829787 0.65957447 0.65957447 0.74468085 0.74468085 0.85106383 0.85106383 0.89361702 0.89361702 0.91489362 0.91489362 0.93617021 0.93617021 0.95744681 0.95744681 0.9787234 0.9787234 1. 1. ]	[1.99955701 0.99955701 0.90688684 0.9001284 0.89699338 0.83823423 0.78094869 0.76450271 0.52495969 0.49771741 0.48103903 0.43921725 0.42163071 0.3325869 0.31942494 0.24853328 0.20961326 0.10887838 0.09531723 0.05447725 0.04509704 0.03653871]
20	[0. 0. 0. 0.02777778 0.02777778 0.05555556 0.05555556 0.13888889 0.13888889 0.16666667 0.16666667 0.22222222 0.22222222 0.25 0.25 0.27777778 0.27777778 0.41666667 0.41666667 0.5 0.5 0.52777778 0.52777778 0.61111111 0.61111111 1. ]	[0. 0.02777778 0.47222222 0.47222222 0.58333333 0.58333333 0.63888889 0.63888889 0.66666667 0.66666667 0.77777778 0.77777778 0.80555556 0.80555556 0.86111111 0.86111111 0.88888889 0.88888889 0.91666667 0.91666667 0.94444444 0.94444444 0.97222222 0.97222222 1. 1. ]	[1.99893956 0.99893956 0.92279691 0.89591793 0.85833244 0.84931668 0.83027286 0.7613929 0.74826149 0.7101675 0.54092534 0.5398263 0.5392286 0.50138013 0.47769819 0.33851035 0.33230263 0.27724154 0.27233371 0.21537419 0.21498842 0.20995489 0.18237232 0.16638603 0.15922108 0.03654901]
21	[0. 0. 0. 0.02631579 0.02631579 0.05263158 0.05263158 0.07894737 0.07894737 0.13157895 0.13157895 0.15789474 0.15789474 0.18421053 0.18421053 0.26315789 0.26315789 0.39473684 0.39473684 0.47368421 0.47368421 0.60526316 0.60526316 0.63157895 0.63157895 0.92105263 0.92105263 1. ]	[0. 0.02941176 0.52941176 0.52941176 0.55882353 0.55882353 0.58823529 0.58823529 0.61764706 0.61764706 0.64705882 0.64705882 0.70588235 0.70588235 0.76470588 0.76470588 0.85294118 0.85294118 0.88235294 0.88235294 0.91176471 0.91176471 0.94117647 0.94117647 0.97058824 0.97058824 1. 1. ]	[1.99895466 0.99895466 0.85532976 0.83586835 0.80540024 0.78769131 0.78101714 0.7414542 0.72282166 0.63652227 0.62405495 0.56855943 0.55007516 0.5320357 0.49863161 0.41561162 0.34582846 0.29117579 0.28607244 0.27429926 0.26354358 0.22122213 0.19344123 0.18097146 0.17594713 0.07442527 0.05481395 0.04896036]
22	[0. 0. 0. 0.03448276 0.03448276 0.06896552 0.06896552 0.10344828 0.10344828 0.31034483 0.31034483 0.4137931 0.4137931 0.44827586 0.44827586 0.51724138 0.51724138 0.68965517 0.68965517 1. ]	[0. 0.02380952 0.5952381 0.5952381 0.80952381 0.80952381 0.83333333 0.83333333 0.85714286 0.85714286 0.9047619 0.9047619 0.92857143 0.92857143 0.95238095 0.95238095 0.97619048 0.97619048 1. 1. ]	[1.99977407 0.99977407 0.90620327 0.90335727 0.77851988 0.77431427 0.7117181 0.70978097 0.70528017 0.37569965 0.36802492 0.34064255 0.31602856 0.27907002 0.27595221 0.23566545 0.23498531 0.12117321 0.11741381 0.01305182]
23	[0. 0. 0. 0.03571429 0.03571429 0.07142857 0.07142857 0.10714286 0.10714286 0.14285714 0.14285714 0.35714286 0.35714286 0.39285714 0.39285714 1. ]	[0. 0.02272727 0.43181818 0.43181818 0.5 0.5 0.63636364 0.63636364 0.70454545 0.70454545 0.95454545 0.95454545 0.97727273 0.97727273 1. 1. ]	[1.99980736 0.99980736 0.91487193 0.90791737 0.87789349 0.87601309 0.78543574 0.76254732 0.7223672 0.67758954 0.42779566 0.26372884 0.24096723 0.22477521 0.22426615 0.02387114]
24	[0. 0. 0. 0.03571429 0.03571429 0.07142857 0.07142857 0.10714286 0.10714286 0.28571429 0.28571429 0.32142857 0.32142857 0.35714286 0.35714286 0.5 0.5 0.60714286 0.60714286 1. ]	[0. 0.02325581 0.6744186 0.6744186 0.74418605 0.74418605 0.79069767 0.79069767 0.81395349 0.81395349 0.88372093 0.88372093 0.93023256 0.93023256 0.95348837 0.95348837 0.97674419 0.97674419 1. 1. ]	[1.99984218 0.99984218 0.89128884 0.80854339 0.68225495 0.65321924 0.59720975 0.55859532 0.53933137 0.38477002 0.27154679 0.26290713 0.2324476 0.21041758 0.18785027 0.12562881 0.12291613 0.11484223 0.11456721 0.00796975]
25	[0. 0. 0. 0.02702703 0.02702703 0.05405405 0.05405405 0.08108108 0.08108108 0.10810811 0.10810811 0.24324324 0.24324324 0.35135135 0.35135135 0.43243243 0.43243243 0.54054054 0.54054054 0.59459459 0.59459459 1. ]	[0. 0.02857143 0.45714286 0.45714286 0.51428571 0.51428571 0.6 0.6 0.65714286 0.65714286 0.68571429 0.68571429 0.82857143 0.82857143 0.85714286 0.85714286 0.88571429 0.88571429 0.97142857 0.97142857 1. 1. ]	[1.9999106 0.9999106 0.95752055 0.93162824 0.92301333 0.91053248 0.85562069 0.84817333 0.83108861 0.79817013 0.78449019 0.71528062 0.50969357 0.35289126 0.34357871 0.30402214 0.3027185 0.25810533 0.21795395 0.12923753 0.12589397 0.00639342]
26	[0. 0. 0. 0.02857143 0.02857143 0.11428571 0.11428571 0.17142857 0.17142857 0.22857143 0.22857143 0.31428571 0.31428571 0.34285714 0.34285714 0.42857143 0.42857143 0.45714286 0.45714286 0.54285714 0.54285714 0.57142857 0.57142857 0.68571429 0.68571429 0.97142857 0.97142857 1. ]	[0. 0.02777778 0.61111111 0.61111111 0.63888889 0.63888889 0.66666667 0.66666667 0.75 0.75 0.77777778 0.77777778 0.80555556 0.80555556 0.83333333 0.83333333 0.86111111 0.86111111 0.88888889 0.88888889 0.91666667 0.91666667 0.94444444 0.94444444 0.97222222 0.97222222 1. 1. ]	[1.99963744 0.99963744 0.85408724 0.82188336 0.79729881 0.75872149 0.69144426 0.6765477 0.60387127 0.56496758 0.55454319 0.44859027 0.4296831 0.3177579 0.31555378 0.26165938 0.23581597 0.22206382 0.21700082 0.16413064 0.1514308 0.15036386 0.13970932 0.12292939 0.11227905 0.04213323 0.02741252 0.00798502]
27	[0. 0. 0. 0.05714286 0.05714286 0.08571429 0.08571429 0.14285714 0.14285714 0.17142857 0.17142857 0.2 0.2 0.25714286 0.25714286 0.34285714 0.34285714 0.62857143 0.62857143 0.65714286 0.65714286 1. ]	[0. 0.02702703 0.56756757 0.56756757 0.62162162 0.62162162 0.67567568 0.67567568 0.7027027 0.7027027 0.83783784 0.83783784 0.86486486 0.86486486 0.89189189 0.89189189 0.94594595 0.94594595 0.97297297 0.97297297 1. 1. ]	[1.99870667 0.99870667 0.82803541 0.78548896 0.7835525 0.77708695 0.67730779 0.55582954 0.52356652 0.51992169 0.46610291 0.46069259 0.43114909 0.38623793 0.34771287 0.29909415 0.26349323 0.16847771 0.16812757 0.16320397 0.14061805 0.01761514]
28	[0. 0. 0. 0.03846154 0.03846154 0.15384615 0.15384615 0.19230769 0.19230769 0.26923077 0.26923077 0.5 0.5 1. ]	[0. 0.02173913 0.7826087 0.7826087 0.82608696 0.82608696 0.86956522 0.86956522 0.91304348 0.91304348 0.97826087 0.97826087 1. 1. ]	[1.99962222 0.99962222 0.74196021 0.7378031 0.70756363 0.61117211 0.57403108 0.52746002 0.46535248 0.37449094 0.27044176 0.20214984 0.19853061 0.05425996]
29	[0. 0. 0. 0.03846154 0.03846154 0.11538462 0.11538462 0.23076923 0.23076923 0.26923077 0.26923077 0.34615385 0.34615385 0.42307692 0.42307692 0.5 0.5 0.57692308 0.57692308 1. ]	[0. 0.02222222 0.57777778 0.57777778 0.8 0.8 0.82222222 0.82222222 0.86666667 0.86666667 0.91111111 0.91111111 0.93333333 0.93333333 0.95555556 0.95555556 0.97777778 0.97777778 1. 1. ]	[1.99982479 0.99982479 0.90728864 0.89990226 0.57993645 0.52916493 0.4678563 0.39228976 0.34532126 0.30096198 0.28055429 0.23533717 0.2292365 0.21695345 0.21408896 0.14605075 0.13843162 0.1156164 0.10424701 0.0235579 ]
30	[0. 0. 0. 0.02857143 0.02857143 0.05714286 0.05714286 0.08571429 0.08571429 0.11428571 0.11428571 0.14285714 0.14285714 0.2 0.2 0.28571429 0.28571429 0.34285714 0.34285714 0.48571429 0.48571429 0.57142857 0.57142857 0.68571429 0.68571429 1. ]	[0. 0.02702703 0.51351351 0.51351351 0.7027027 0.7027027 0.72972973 0.72972973 0.75675676 0.75675676 0.78378378 0.78378378 0.81081081 0.81081081 0.83783784 0.83783784 0.86486486 0.86486486 0.89189189 0.89189189 0.91891892 0.91891892 0.97297297 0.97297297 1. 1. ]	[1.99985759 0.99985759 0.91553655 0.90990595 0.77822087 0.77526248 0.77184398 0.76780745 0.73939814 0.72765304 0.70906857 0.68545495 0.61645097 0.58082786 0.56143207 0.4298259 0.40627305 0.33471354 0.32513406 0.26180712 0.25909145 0.24289828 0.21943193 0.14783959 0.14646711 0.02059369]
31	[0. 0. 0. 0.03125 0.03125 0.0625 0.0625 0.09375 0.09375 0.15625 0.15625 0.25 0.25 0.3125 0.3125 0.46875 0.46875 0.5 0.5 0.5625 0.5625 1. ]	[0. 0.025 0.5 0.5 0.525 0.525 0.55 0.55 0.65 0.65 0.75 0.75 0.85 0.85 0.875 0.875 0.925 0.925 0.975 0.975 1. 1. ]	[1.99655284 0.99655284 0.94158681 0.84667378 0.83654371 0.80364494 0.78997007 0.77976145 0.7249305 0.68317721 0.61767696 0.50448414 0.36712258 0.318882 0.3082419 0.21760135 0.21716599 0.20305034 0.18981556 0.1666481 0.16362368 0.03174469]
32	[0. 0. 0. 0.03333333 0.03333333 0.06666667 0.06666667 0.13333333 0.13333333 0.16666667 0.16666667 0.36666667 0.36666667 0.5 0.5 0.6 0.6 1. ]	[0. 0.02439024 0.58536585 0.58536585 0.75609756 0.75609756 0.85365854 0.85365854 0.87804878 0.87804878 0.92682927 0.92682927 0.95121951 0.95121951 0.97560976 0.97560976 1. 1. ]	[1.99981445 0.99981445 0.93435908 0.89594202 0.79390956 0.73006534 0.54660558 0.46615561 0.44346017 0.44126108 0.43372335 0.27881858 0.27599786 0.24748501 0.24615208 0.22695525 0.21316816 0.03123284]
33	[0. 0. 0. 0.03125 0.03125 0.0625 0.0625 0.1875 0.1875 0.21875 0.21875 0.34375 0.34375 0.40625 0.40625 0.53125 0.53125 0.59375 0.59375 0.90625 0.90625 1. ]	[0. 0.02564103 0.53846154 0.53846154 0.71794872 0.71794872 0.74358974 0.74358974 0.79487179 0.79487179 0.82051282 0.82051282 0.8974359 0.8974359 0.92307692 0.92307692 0.94871795 0.94871795 0.97435897 0.97435897 1. 1. ]	[1.99985907 0.99985907 0.90245467 0.8927781 0.8140278 0.79186984 0.78117266 0.67607115 0.62060923 0.54482067 0.48716746 0.36769834 0.34945281 0.22567646 0.21480611 0.19192256 0.17410419 0.16470239 0.14316485 0.05429293 0.04671687 0.02312444]
34	[0. 0. 0. 0.03333333 0.03333333 0.06666667 0.06666667 0.1 0.1 0.13333333 0.13333333 0.16666667 0.16666667 0.26666667 0.26666667 0.36666667 0.36666667 0.43333333 0.43333333 0.7 0.7 1. ]	[0. 0.02380952 0.45238095 0.45238095 0.61904762 0.61904762 0.66666667 0.66666667 0.80952381 0.80952381 0.83333333 0.83333333 0.85714286 0.85714286 0.92857143 0.92857143 0.95238095 0.95238095 0.97619048 0.97619048 1. 1. ]	[1.99908428 0.99908428 0.90151989 0.86241184 0.73654462 0.7233197 0.66883579 0.65875529 0.46855181 0.43672227 0.42434884 0.40183151 0.38318896 0.31920738 0.26158198 0.22841068 0.22217325 0.20208917 0.19201258 0.07583573 0.0747751 0.01137069]
35	[0. 0. 0. 0.02631579 0.02631579 0.05263158 0.05263158 0.10526316 0.10526316 0.18421053 0.18421053 0.23684211 0.23684211 0.57894737 0.57894737 0.65789474 0.65789474 0.94736842 0.94736842 1. ]	[0. 0.03030303 0.57575758 0.57575758 0.63636364 0.63636364 0.6969697 0.6969697 0.72727273 0.72727273 0.75757576 0.75757576 0.90909091 0.90909091 0.93939394 0.93939394 0.96969697 0.96969697 1. 1. ]	[1.99989946 0.99989946 0.87730987 0.87656062 0.84993348 0.82913216 0.81242111 0.75793622 0.75464352 0.72765112 0.71720028 0.62898769 0.56311198 0.21780839 0.21073277 0.15490664 0.14918933 0.04952812 0.04388221 0.01081511]
36	[0. 0. 0. 0.02857143 0.02857143 0.05714286 0.05714286 0.08571429 0.08571429 0.31428571 0.31428571 0.42857143 0.42857143 0.51428571 0.51428571 0.6 0.6 1. ]	[0. 0.02702703 0.43243243 0.43243243 0.59459459 0.59459459 0.75675676 0.75675676 0.83783784 0.83783784 0.89189189 0.89189189 0.91891892 0.91891892 0.97297297 0.97297297 1. 1. ]	[1.99984407 0.99984407 0.95796317 0.95191131 0.89773998 0.86391409 0.64283352 0.64057541 0.51999977 0.31790916 0.25454573 0.22791233 0.22740826 0.19858518 0.15494404 0.1445518 0.14248004 0.00242217]
37	[0. 0. 0. 0.03125 0.03125 0.09375 0.09375 0.125 0.125 0.15625 0.15625 0.21875 0.21875 0.28125 0.28125 0.3125 0.3125 0.34375 0.34375 0.46875 0.46875 0.5625 0.5625 1. ]	[0. 0.025 0.6 0.6 0.65 0.65 0.725 0.725 0.75 0.75 0.775 0.775 0.8 0.8 0.875 0.875 0.9 0.9 0.95 0.95 0.975 0.975 1. 1. ]	[1.99982882 0.99982882 0.80607126 0.79131461 0.74363988 0.7374671 0.67755279 0.64862349 0.58440291 0.58055062 0.51983759 0.49388126 0.48847502 0.47105613 0.4421406 0.42333922 0.39937507 0.39613294 0.37314254 0.2692994 0.26138275 0.2242127 0.21804823 0.024439 ]
38	[0. 0. 0. 0.07692308 0.07692308 0.23076923 0.23076923 0.30769231 0.30769231 0.38461538 0.38461538 0.53846154 0.53846154 0.65384615 0.65384615 0.84615385 0.84615385 1. ]	[0. 0.02173913 0.7173913 0.7173913 0.80434783 0.80434783 0.82608696 0.82608696 0.86956522 0.86956522 0.93478261 0.93478261 0.95652174 0.95652174 0.97826087 0.97826087 1. 1. ]	[1.99984119 0.99984119 0.76585693 0.69300419 0.52459044 0.39500946 0.37196037 0.3353964 0.27168308 0.25307495 0.20761015 0.17203762 0.16966627 0.11122295 0.10706798 0.08621468 0.07963216 0.03212459]
39	[0. 0. 0. 0.03571429 0.03571429 0.07142857 0.07142857 0.10714286 0.10714286 0.14285714 0.14285714 0.17857143 0.17857143 0.21428571 0.21428571 0.32142857 0.32142857 1. ]	[0. 0.02325581 0.41860465 0.41860465 0.51162791 0.51162791 0.72093023 0.72093023 0.8372093 0.8372093 0.90697674 0.90697674 0.93023256 0.93023256 0.97674419 0.97674419 1. 1. ]	[1.99935209 0.99935209 0.92793776 0.91638874 0.88365386 0.86734627 0.66784904 0.63871142 0.46384469 0.45503604 0.34185789 0.296468 0.29169505 0.27765469 0.25888696 0.20391437 0.19662044 0.02604828]
40	[0. 0. 0. 0.02941176 0.02941176 0.05882353 0.05882353 0.11764706 0.11764706 0.14705882 0.14705882 0.17647059 0.17647059 0.20588235 0.20588235 0.29411765 0.29411765 0.35294118 0.35294118 0.41176471 0.41176471 0.5 0.5 0.52941176 0.52941176 0.55882353 0.55882353 1. ]	[0. 0.02631579 0.47368421 0.47368421 0.5 0.5 0.57894737 0.57894737 0.60526316 0.60526316 0.65789474 0.65789474 0.76315789 0.76315789 0.81578947 0.81578947 0.84210526 0.84210526 0.86842105 0.86842105 0.89473684 0.89473684 0.92105263 0.92105263 0.94736842 0.94736842 1. 1. ]	[1.99957549 0.99957549 0.95845749 0.9463154 0.94562446 0.9182614 0.88899224 0.86672271 0.82361317 0.81176115 0.77656988 0.76755039 0.66910108 0.61881524 0.54085876 0.46568669 0.44545174 0.35933622 0.31268095 0.29635996 0.27896588 0.25035116 0.24498655 0.24371433 0.212678 0.19087195 0.14865021 0.02726411]
41	[0. 0. 0. 0.13888889 0.13888889 0.19444444 0.19444444 0.25 0.25 0.30555556 0.30555556 0.41666667 0.41666667 0.44444444 0.44444444 0.77777778 0.77777778 1. ]	[0. 0.02777778 0.72222222 0.72222222 0.83333333 0.83333333 0.86111111 0.86111111 0.88888889 0.88888889 0.91666667 0.91666667 0.94444444 0.94444444 0.97222222 0.97222222 1. 1. ]	[1.99978435 0.99978435 0.80392754 0.6806703 0.57478134 0.54402429 0.53082311 0.49025826 0.44749464 0.41457533 0.39358721 0.32857949 0.31277047 0.28439851 0.2745181 0.12966588 0.11924191 0.01476526]
42	[0. 0. 0. 0.03703704 0.03703704 0.11111111 0.11111111 0.18518519 0.18518519 0.22222222 0.22222222 0.25925926 0.25925926 0.33333333 0.33333333 0.37037037 0.37037037 0.62962963 0.62962963 1. ]	[0. 0.02272727 0.54545455 0.54545455 0.61363636 0.61363636 0.68181818 0.68181818 0.79545455 0.79545455 0.81818182 0.81818182 0.93181818 0.93181818 0.95454545 0.95454545 0.97727273 0.97727273 1. 1. ]	[1.9998087 0.9998087 0.83889917 0.8357969 0.74778408 0.72373189 0.68708811 0.59800462 0.46182431 0.45617165 0.38671494 0.36700597 0.27998264 0.24642009 0.23486258 0.19189775 0.18541021 0.13120345 0.12315984 0.03532229]
43	[0. 0. 0. 0.03571429 0.03571429 0.07142857 0.07142857 0.10714286 0.10714286 0.14285714 0.14285714 0.25 0.25 0.42857143 0.42857143 0.5 0.5 0.57142857 0.57142857 1. ]	[0. 0.02272727 0.54545455 0.54545455 0.70454545 0.70454545 0.72727273 0.72727273 0.84090909 0.84090909 0.86363636 0.86363636 0.88636364 0.88636364 0.93181818 0.93181818 0.97727273 0.97727273 1. 1. ]	[1.99987143 0.99987143 0.91073508 0.89597486 0.7905955 0.77456179 0.76778275 0.72622132 0.53003502 0.49649355 0.47690774 0.36293234 0.34163913 0.29254187 0.28280331 0.24263802 0.20728284 0.19964869 0.19132344 0.00810035]
44	[0. 0. 0. 0.05882353 0.05882353 0.08823529 0.08823529 0.14705882 0.14705882 0.17647059 0.17647059 0.32352941 0.32352941 0.38235294 0.38235294 0.55882353 0.55882353 0.94117647 0.94117647 1. ]	[0. 0.02702703 0.7027027 0.7027027 0.72972973 0.72972973 0.81081081 0.81081081 0.83783784 0.83783784 0.89189189 0.89189189 0.91891892 0.91891892 0.94594595 0.94594595 0.97297297 0.97297297 1. 1. ]	[1.99969966 0.99969966 0.77651652 0.65545953 0.64978432 0.58867327 0.44635711 0.43731043 0.40357208 0.38527659 0.35031096 0.21618648 0.21599773 0.21438319 0.19858459 0.14792691 0.14773605 0.05577623 0.05468669 0.03199025]
45	[0. 0. 0. 0.02631579 0.02631579 0.05263158 0.05263158 0.07894737 0.07894737 0.10526316 0.10526316 0.13157895 0.13157895 0.26315789 0.26315789 0.36842105 0.36842105 0.52631579 0.52631579 0.60526316 0.60526316 1. ]	[0. 0.02941176 0.44117647 0.44117647 0.5 0.5 0.64705882 0.64705882 0.79411765 0.79411765 0.85294118 0.85294118 0.88235294 0.88235294 0.91176471 0.91176471 0.94117647 0.94117647 0.97058824 0.97058824 1. 1. ]	[1.99980347 0.99980347 0.93538919 0.93096071 0.87094941 0.85798972 0.70445871 0.70349836 0.59252465 0.55102028 0.51116184 0.4831189 0.47369779 0.41560207 0.3805551 0.29655563 0.29400039 0.22157312 0.21817347 0.19951483 0.16956561 0.00541262]
46	[0. 0. 0. 0.04 0.04 0.08 0.08 0.12 0.12 0.32 0.32 0.36 0.36 0.44 0.44 0.56 0.56 1. ]	[0. 0.0212766 0.70212766 0.70212766 0.82978723 0.82978723 0.89361702 0.89361702 0.91489362 0.91489362 0.93617021 0.93617021 0.95744681 0.95744681 0.9787234 0.9787234 1. 1. ]	[1.99963057 0.99963057 0.83683326 0.83339459 0.70012639 0.66114594 0.4986811 0.47352138 0.46249252 0.36935089 0.27199145 0.24332539 0.21778188 0.2119055 0.2014621 0.14362843 0.12943917 0.0568379 ]
47	[0. 0. 0. 0.09090909 0.09090909 0.12121212 0.12121212 0.15151515 0.15151515 0.18181818 0.18181818 0.21212121 0.21212121 0.6969697 0.6969697 1. ]	[0. 0.02564103 0.74358974 0.74358974 0.76923077 0.76923077 0.84615385 0.84615385 0.8974359 0.8974359 0.94871795 0.94871795 0.97435897 0.97435897 1. 1. ]	[1.99928866 0.99928866 0.79619656 0.73411951 0.55427087 0.54507932 0.52564822 0.48186691 0.41087074 0.40491523 0.3535955 0.344084 0.2722613 0.12699459 0.11947302 0.03979053]
48	[0. 0. 0. 0.03846154 0.03846154 0.07692308 0.07692308 0.11538462 0.11538462 0.15384615 0.15384615 0.23076923 0.23076923 0.26923077 0.26923077 0.46153846 0.46153846 0.57692308 0.57692308 0.69230769 0.69230769 0.73076923 0.73076923 0.92307692 0.92307692 0.96153846 0.96153846 1. 1. ]	[0. 0.02222222 0.44444444 0.44444444 0.66666667 0.66666667 0.68888889 0.68888889 0.71111111 0.71111111 0.73333333 0.73333333 0.82222222 0.82222222 0.84444444 0.84444444 0.86666667 0.86666667 0.88888889 0.88888889 0.91111111 0.91111111 0.93333333 0.93333333 0.95555556 0.95555556 0.97777778 0.97777778 1. ]	[1.99993276 0.99993276 0.93285348 0.91522167 0.73813377 0.7319714 0.72198189 0.71965444 0.69772807 0.68442563 0.62612883 0.47163201 0.33197439 0.31129273 0.28263864 0.2178282 0.2078295 0.1609949 0.1280692 0.09877316 0.09775729 0.09083157 0.09009711 0.06701363 0.0597175 0.05964097 0.05153891 0.05009614 0.04398503]
49	[0. 0. 0. 0.02702703 0.02702703 0.05405405 0.05405405 0.10810811 0.10810811 0.13513514 0.13513514 0.27027027 0.27027027 0.35135135 0.35135135 0.37837838 0.37837838 0.40540541 0.40540541 0.45945946 0.45945946 0.51351351 0.51351351 0.56756757 0.56756757 0.62162162 0.62162162 0.83783784 0.83783784 1. ]	[0. 0.02941176 0.47058824 0.47058824 0.5 0.5 0.55882353 0.55882353 0.58823529 0.58823529 0.67647059 0.67647059 0.70588235 0.70588235 0.73529412 0.73529412 0.76470588 0.76470588 0.82352941 0.82352941 0.85294118 0.85294118 0.88235294 0.88235294 0.94117647 0.94117647 0.97058824 0.97058824 1. 1. ]	[1.99987755 0.99987755 0.96296623 0.96195746 0.94783336 0.91267806 0.89293176 0.79443625 0.7916648 0.76177516 0.70318257 0.62036238 0.62014206 0.54937274 0.51909576 0.48838334 0.45561342 0.42080455 0.38472087 0.36572851 0.33348251 0.3019936 0.30028959 0.28515896 0.25323535 0.22441065 0.21616447 0.08617038 0.08442719 0.01677818]

## Sheet: Fig4_b
F1 score	CV_0	CV_1	CV_2	CV_3	CV_4	CV_5	CV_6	CV_7	CV_8	CV_9	CV_10	CV_11	CV_12	CV_13	CV_14	CV_15	CV_16	CV_17	CV_18	CV_19	CV_20	CV_21	CV_22	CV_23	CV_24	CV_25	CV_26	CV_27	CV_28	CV_29	CV_30	CV_31	CV_32	CV_33	CV_34	CV_35	CV_36	CV_37	CV_38	CV_39	CV_40	CV_41	CV_42	CV_43	CV_44	CV_45	CV_46	CV_47	CV_48
F2_marker_te	0.788732	0.775	0.746667	0.78481	0.853659	0.829268	0.780488	0.835443	0.727273	0.769231	0.8	0.746269	0.810127	0.795181	0.794872	0.8	0.809524	0.677419	0.783784	0.850575	0.72	0.8	0.780488	0.790123	0.857143	0.702703	0.732394	0.75	0.909091	0.829268	0.756757	0.775	0.795181	0.760563	0.860759	0.707692	0.860759	0.782609	0.8	0.785714	0.760563	0.74359	0.819277	0.837209	0.782609	0.776119	0.831461	0.85	0.780488
F2_marker_swe	0.77193	0.779221	0.736842	0.777778	0.864865	0.857143	0.773333	0.773333	0.7	0.811594	0.810811	0.758621	0.764706	0.809524	0.777778	0.826667	0.779221	0.716981	0.714286	0.864198	0.776119	0.754098	0.8	0.756757	0.835443	0.709677	0.787879	0.8	0.837209	0.780488	0.727273	0.783784	0.816901	0.771429	0.826667	0.754098	0.805556	0.754098	0.795181	0.810127	0.78125	0.724638	0.810811	0.843373	0.757576	0.758621	0.814815	0.849315	0.765432
F2_marker_elf	0.693069	0.72381	0.728972	0.745455	0.740741	0.752294	0.742857	0.777778	0.679245	0.679612	0.774775	0.646465	0.718447	0.735849	0.75	0.733945	0.75	0.625	0.693069	0.814159	0.693069	0.653061	0.763636	0.761062	0.752294	0.666667	0.693069	0.705882	0.778761	0.781818	0.68	0.747664	0.740741	0.72381	0.738739	0.646465	0.698113	0.728972	0.792793	0.759259	0.704762	0.660194	0.778761	0.774775	0.707071	0.640777	0.8	0.704762	0.807339
F2_marker_ft	0.666667	0.636364	0.585366	0.68	0.622222	0.653061	0.571429	0.571429	0.684211	0.708333	0.577778	0.75	0.594595	0.571429	0.690909	0.619048	0.536585	0.75	0.608696	0.68	0.634146	0.722222	0.652174	0.571429	0.638298	0.457143	0.697674	0.594595	0.705882	0.679245	0.5	0.622222	0.708333	0.723404	0.604651	0.555556	0.564103	0.666667	0.727273	0.638298	0.619048	0.651163	0.622222	0.625	0.682927	0.666667	0.6	0.731707	0.615385
F2_marker_fib4	0.702703	0.765432	0.722892	0.746667	0.78481	0.707317	0.78481	0.740741	0.756757	0.736842	0.666667	0.727273	0.734177	0.776471	0.809524	0.744186	0.731707	0.730159	0.722222	0.786517	0.676056	0.704225	0.785714	0.734177	0.804598	0.619718	0.783784	0.695652	0.813187	0.781609	0.722222	0.74359	0.785714	0.734177	0.734177	0.724638	0.714286	0.763158	0.747253	0.767442	0.72	0.684932	0.863636	0.714286	0.722222	0.676923	0.8	0.702703	0.808989
F2_marker_apri	0.633333	0.686567	0.626866	0.666667	0.757576	0.705882	0.646154	0.647887	0.655738	0.71875	0.656716	0.618182	0.69697	0.637681	0.75	0.702703	0.695652	0.56	0.655738	0.72	0.610169	0.677419	0.676923	0.722222	0.676056	0.5	0.678571	0.6875	0.725	0.739726	0.633333	0.722222	0.760563	0.542373	0.686567	0.583333	0.677966	0.705882	0.675	0.702703	0.676923	0.707692	0.783784	0.608696	0.571429	0.68	0.710526	0.677419	0.716049
F2_marker_forns_Logistic	0.666667	0.794872	0.777778	0.75	0.731707	0.8125	0.727273	0.74359	0.753247	0.698795	0.785714	0.753247	0.684211	0.752941	0.752941	0.725	0.769231	0.705882	0.684211	0.813187	0.682927	0.736842	0.758621	0.684932	0.831461	0.675	0.767123	0.701299	0.808989	0.769231	0.740741	0.692308	0.755556	0.773333	0.776471	0.710526	0.694444	0.722892	0.782609	0.771084	0.776471	0.714286	0.746988	0.771084	0.72973	0.676056	0.787234	0.734177	0.782609
F2_marker_p3np_Logistic	0.727273	0.655172	0.8125	0.716418	0.776119	0.676923	0.757576	0.655172	0.690909	0.8125	0.6875	0.714286	0.793103	0.727273	0.707692	0.677966	0.756757	0.638298	0.703704	0.868421	0.793103	0.633333	0.766667	0.727273	0.727273	0.733333	0.736842	0.688525	0.811594	0.787879	0.724138	0.69697	0.75	0.730159	0.733333	0.708333	0.757576	0.677966	0.760563	0.727273	0.774194	0.666667	0.760563	0.782609	0.62963	0.777778	0.753623	0.779661	0.724638
F2_marker_te_Logistic	0.793651	0.8	0.769231	0.788732	0.805556	0.853333	0.805556	0.735294	0.733333	0.771429	0.8	0.774194	0.84507	0.767123	0.777778	0.833333	0.820513	0.679245	0.78125	0.839506	0.760563	0.777778	0.810811	0.666667	0.831169	0.69697	0.78125	0.761905	0.875	0.842105	0.75	0.753623	0.831169	0.741935	0.794118	0.736842	0.857143	0.730159	0.839506	0.742857	0.769231	0.760563	0.753247	0.857143	0.758621	0.786885	0.825	0.869565	0.763158
F2_marker_swe_Logistic	0.763636	0.714286	0.794118	0.771429	0.852941	0.84507	0.753623	0.764706	0.701754	0.825397	0.776119	0.8	0.75	0.831169	0.738462	0.84058	0.8	0.693878	0.698413	0.810811	0.793651	0.641509	0.811594	0.782609	0.826667	0.678571	0.78125	0.793103	0.860759	0.756757	0.766667	0.764706	0.787879	0.757576	0.757576	0.8	0.8	0.745763	0.779221	0.773333	0.779661	0.698413	0.8	0.805195	0.786885	0.727273	0.820513	0.852941	0.735294
F2_marker_elf_Logistic	0.763158	0.739726	0.843373	0.8	0.814815	0.8	0.805195	0.8	0.783784	0.765432	0.809524	0.756757	0.767123	0.780488	0.8	0.805195	0.752688	0.6875	0.763158	0.876404	0.789474	0.710526	0.8	0.809524	0.847059	0.74359	0.734177	0.804878	0.809524	0.902439	0.731707	0.794872	0.813953	0.810127	0.839506	0.753623	0.8	0.780488	0.823529	0.804878	0.790698	0.7	0.808989	0.860759	0.805556	0.684932	0.853933	0.810127	0.813953
F2_marker_ft_Logistic	0.73913	0.666667	0.830189	0.870968	0.745098	0.8	0.72	0.792453	0.8	0.827586	0.777778	0.826087	0.765957	0.716981	0.793651	0.745098	0.716981	0.888889	0.730769	0.825397	0.734694	0.727273	0.833333	0.813559	0.821429	0.693878	0.77551	0.77551	0.813559	0.813559	0.73913	0.777778	0.862069	0.740741	0.814815	0.77551	0.75	0.784314	0.830769	0.842105	0.814815	0.745763	0.708333	0.807018	0.857143	0.791667	0.819672	0.816327	0.806452
F2_marker_fib4_Logistic	0.628571	0.753247	0.72	0.742857	0.764706	0.702703	0.714286	0.717949	0.764706	0.739726	0.617647	0.738462	0.694444	0.736842	0.8	0.717949	0.736842	0.730159	0.686567	0.775	0.685714	0.695652	0.74359	0.694444	0.825	0.619718	0.782609	0.698413	0.771084	0.727273	0.705882	0.702703	0.794872	0.676471	0.72973	0.716418	0.6875	0.685714	0.735632	0.753247	0.72973	0.684932	0.789474	0.702703	0.716418	0.634921	0.819277	0.705882	0.746988
F2_marker_apri_Logistic	0.676471	0.789474	0.710526	0.712329	0.742857	0.739726	0.724638	0.72	0.722222	0.702703	0.685714	0.646154	0.708861	0.72973	0.8	0.746988	0.75	0.666667	0.705882	0.753247	0.611111	0.782609	0.732394	0.72973	0.769231	0.656716	0.735294	0.716418	0.725	0.74359	0.716418	0.763158	0.759494	0.646154	0.72973	0.622951	0.776119	0.75	0.729412	0.731707	0.684932	0.72973	0.789474	0.666667	0.656716	0.709677	0.74359	0.704225	0.731707
F2_prot_Logistic	0.833333	0.769231	0.860759	0.819277	0.878049	0.829268	0.820513	0.825	0.816901	0.826667	0.839506	0.8	0.815789	0.85	0.809524	0.85	0.818182	0.833333	0.771429	0.888889	0.783784	0.757576	0.857143	0.870588	0.864198	0.794521	0.767123	0.805556	0.891304	0.857143	0.815789	0.769231	0.886076	0.805195	0.815789	0.810811	0.861111	0.805195	0.850575	0.85	0.805195	0.826667	0.804878	0.880952	0.84058	0.865672	0.911111	0.868421	0.795181
[truncated: 1 more columns]

## Sheet: Fig4_c
Balanced accuracy	CV_0	CV_1	CV_2	CV_3	CV_4	CV_5	CV_6	CV_7	CV_8	CV_9	CV_10	CV_11	CV_12	CV_13	CV_14	CV_15	CV_16	CV_17	CV_18	CV_19	CV_20	CV_21	CV_22	CV_23	CV_24	CV_25	CV_26	CV_27	CV_28	CV_29	CV_30	CV_31	CV_32	CV_33	CV_34	CV_35	CV_36	CV_37	CV_38	CV_39	CV_40	CV_41	CV_42	CV_43	CV_44	CV_45	CV_46	CV_47	CV_48
F2_marker_te	0.779412	0.730475	0.717088	0.741228	0.810787	0.774955	0.727586	0.826029	0.732143	0.746212	0.757143	0.758489	0.771142	0.733422	0.759505	0.749099	0.747967	0.715728	0.762153	0.790233	0.694805	0.808244	0.726923	0.742096	0.81746	0.679654	0.727273	0.735294	0.865116	0.795349	0.735294	0.724561	0.739744	0.745089	0.838793	0.729885	0.831597	0.78422	0.698605	0.723868	0.75	0.710823	0.775132	0.764815	0.782773	0.776498	0.753788	0.818834	0.732804
F2_marker_swe	0.796015	0.732992	0.695045	0.757689	0.852087	0.818826	0.742165	0.751389	0.724424	0.8125	0.798077	0.784749	0.754762	0.746242	0.764973	0.789289	0.734023	0.762108	0.706597	0.836667	0.765625	0.770968	0.767474	0.733974	0.809846	0.722538	0.791964	0.814394	0.765947	0.72626	0.729954	0.760889	0.793596	0.758333	0.816071	0.771552	0.783144	0.780184	0.737888	0.775	0.787879	0.706913	0.792023	0.786829	0.764706	0.782088	0.770085	0.833781	0.702315
F2_marker_elf	0.544935	0.532258	0.532258	0.517241	0.533333	0.534483	0.534483	0.555556	0.515058	0.528571	0.519231	0.539474	0.560606	0.521983	0.517241	0.516667	0.517241	0.538462	0.531566	0.5625	0.544118	0.540541	0.535714	0.517857	0.52381	0.513889	0.544118	0.547093	0.519231	0.538462	0.529832	0.534483	0.533333	0.546875	0.516667	0.527027	0.529412	0.532258	0.557692	0.525132	0.515625	0.513889	0.537037	0.537037	0.561869	0.513158	0.5	0.515625	0.604274
F2_marker_ft	0.736351	0.699259	0.694286	0.743886	0.725806	0.72619	0.674286	0.7	0.754167	0.748016	0.687938	0.795833	0.702759	0.685157	0.71645	0.724138	0.654762	0.795833	0.683687	0.743886	0.712963	0.782609	0.720159	0.664502	0.720196	0.607246	0.767857	0.701481	0.758523	0.740896	0.666667	0.701379	0.753103	0.76511	0.704138	0.675	0.675824	0.740028	0.785714	0.704545	0.703704	0.715659	0.710606	0.711648	0.759259	0.734222	0.694272	0.788462	0.685294
F2_marker_fib4	0.685714	0.720017	0.665323	0.741463	0.757359	0.646762	0.754167	0.70598	0.746032	0.712418	0.630952	0.739865	0.699761	0.720443	0.766831	0.666667	0.678571	0.758468	0.714988	0.720435	0.667227	0.70098	0.735772	0.718434	0.746262	0.617117	0.767227	0.706677	0.742174	0.723932	0.714052	0.710505	0.735772	0.69992	0.698486	0.73273	0.710859	0.749597	0.647009	0.70515	0.69299	0.673203	0.820707	0.655724	0.718998	0.698198	0.724638	0.685855	0.746154
F2_marker_apri	0.685714	0.714227	0.665726	0.697154	0.804878	0.740959	0.695833	0.678156	0.706349	0.748016	0.708333	0.686678	0.726874	0.675698	0.769704	0.691667	0.732143	0.663306	0.711447	0.753478	0.667484	0.711601	0.734959	0.758418	0.707641	0.5905	0.742857	0.723768	0.715217	0.780769	0.690359	0.72043	0.779268	0.642628	0.730488	0.692434	0.73366	0.735484	0.646154	0.71304	0.706388	0.727124	0.811027	0.664562	0.672099	0.757576	0.730978	0.730861	0.687607
F2_marker_forns_Logistic	0.652124	0.76727	0.703125	0.72381	0.675	0.714286	0.712431	0.720238	0.730127	0.650397	0.74579	0.747086	0.660287	0.691297	0.683347	0.678246	0.675287	0.724597	0.665635	0.753617	0.638889	0.722576	0.685772	0.690476	0.777597	0.642471	0.761111	0.675	0.746154	0.680435	0.702381	0.652138	0.663383	0.765734	0.72619	0.703926	0.694981	0.665323	0.698997	0.720238	0.728328	0.666667	0.699751	0.720238	0.7189	0.677632	0.693617	0.69992	0.686869
F2_marker_p3np_Logistic	0.756592	0.693205	0.813387	0.717181	0.779923	0.681913	0.746957	0.708333	0.736269	0.815341	0.709474	0.742857	0.8125	0.722167	0.728558	0.710784	0.711712	0.710714	0.745846	0.858961	0.816227	0.653571	0.792857	0.741715	0.731732	0.753968	0.763609	0.705375	0.820513	0.803644	0.75	0.685714	0.749493	0.738235	0.771073	0.764532	0.749756	0.70303	0.739879	0.738866	0.782991	0.707404	0.739879	0.786154	0.6875	0.804926	0.759783	0.798485	0.724359
F2_marker_te_Logistic	0.808824	0.781834	0.789451	0.785088	0.802829	0.834846	0.810776	0.790698	0.758036	0.770202	0.814286	0.794992	0.840889	0.755526	0.772767	0.822072	0.797651	0.737174	0.800347	0.815349	0.751948	0.810932	0.801282	0.687895	0.825397	0.705628	0.795455	0.779412	0.866977	0.852093	0.735294	0.758772	0.810256	0.766071	0.820259	0.772325	0.833333	0.762424	0.815349	0.763502	0.784722	0.751948	0.734127	0.838426	0.79958	0.801382	0.8125	0.874155	0.752646
F2_marker_swe_Logistic	0.794592	0.699907	0.798198	0.761417	0.864338	0.837045	0.759259	0.787963	0.736866	0.836806	0.805769	0.82529	0.759524	0.806808	0.764065	0.836336	0.769737	0.750712	0.727431	0.817143	0.796875	0.702765	0.809413	0.792582	0.822493	0.721117	0.790625	0.81392	0.837711	0.763081	0.785253	0.77314	0.785222	0.763889	0.794643	0.823755	0.800189	0.782028	0.765504	0.755357	0.80303	0.708333	0.803419	0.778049	0.808824	0.761494	0.803911	0.854391	0.756944
F2_marker_elf_Logistic	0.741013	0.726231	0.803557	0.714886	0.779167	0.74222	0.776746	0.769841	0.777606	0.728571	0.760733	0.753289	0.757166	0.727586	0.749589	0.7875	0.640805	0.712821	0.736111	0.84058	0.766807	0.692145	0.744048	0.770349	0.803571	0.719841	0.693697	0.764128	0.770979	0.891771	0.678571	0.76681	0.754167	0.780428	0.814634	0.757601	0.753577	0.732837	0.782343	0.763228	0.725084	0.661765	0.742424	0.858312	0.796717	0.681419	0.804348	0.776182	0.773504
F2_marker_ft_Logistic	0.76796	0.674815	0.832857	0.856658	0.785618	0.779762	0.741429	0.806522	0.825	0.81746	0.795231	0.845833	0.791034	0.718891	0.75974	0.762369	0.714286	0.9	0.750663	0.797554	0.753561	0.761619	0.81565	0.816017	0.827489	0.719565	0.800824	0.787407	0.806818	0.829132	0.774815	0.782069	0.851034	0.741758	0.81931	0.795833	0.774725	0.793447	0.810714	0.831818	0.814815	0.726648	0.760606	0.81392	0.87037	0.816269	0.815015	0.831044	0.792647
F2_marker_fib4_Logistic	0.628571	0.726634	0.708468	0.767073	0.799832	0.696384	0.729167	0.700581	0.775397	0.727941	0.660714	0.753378	0.692584	0.729885	0.777504	0.683333	0.72619	0.758468	0.70475	0.776957	0.681513	0.700163	0.720325	0.728535	0.812292	0.617117	0.782773	0.738474	0.747826	0.734188	0.715686	0.688172	0.778049	0.701122	0.72582	0.730263	0.714646	0.703226	0.663248	0.747924	0.708615	0.673203	0.803872	0.72138	0.736089	0.667895	0.807065	0.722039	0.709829
F2_marker_apri_Logistic	0.685714	0.771712	0.692339	0.717073	0.767073	0.743061	0.745833	0.724668	0.718254	0.689683	0.714286	0.67023	0.671451	0.735222	0.805419	0.6875	0.767857	0.692339	0.721383	0.775217	0.601307	0.785948	0.750407	0.751263	0.759551	0.671171	0.742857	0.736089	0.715217	0.745299	0.730392	0.742763	0.73252	0.691106	0.729268	0.665296	0.787582	0.756855	0.671368	0.688123	0.671171	0.716503	0.803872	0.698653	0.67965	0.738739	0.752717	0.707735	0.698718
F2_prot_Logistic	0.830952	0.75	0.846875	0.784072	0.858379	0.804762	0.809599	0.809647	0.820463	0.819444	0.82392	0.808858	0.806527	0.835796	0.771429	0.828226	0.763432	0.853226	0.781734	0.865532	0.777778	0.775542	0.825123	0.849026	0.853405	0.792664	0.760317	0.806178	0.849498	0.842308	0.804633	0.75	0.876829	0.788061	0.819048	0.809809	0.861776	0.79375	0.825251	0.841777	0.790248	0.819444	0.782407	0.866883	0.847774	0.873839	0.89617	0.862471	0.770513
[truncated: 1 more columns]

## Sheet: Fig4_d
CV	fpr	tpr	thresholds
0	[0. 0. 0. 0.05882353 0.05882353 0.08823529 0.08823529 0.11764706 0.11764706 0.14705882 0.14705882 0.23529412 0.23529412 0.26470588 0.26470588 0.29411765 0.29411765 0.44117647 0.44117647 0.47058824 0.47058824 0.55882353 0.55882353 0.61764706 0.61764706 0.76470588 0.76470588 1. ]	[0. 0.02857143 0.37142857 0.37142857 0.42857143 0.42857143 0.48571429 0.48571429 0.62857143 0.62857143 0.68571429 0.68571429 0.71428571 0.71428571 0.74285714 0.74285714 0.82857143 0.82857143 0.85714286 0.85714286 0.88571429 0.88571429 0.94285714 0.94285714 0.97142857 0.97142857 1. 1. ]	[1.99136302 0.99136302 0.88959191 0.87302443 0.8622888 0.82453384 0.81748798 0.75622595 0.68919413 0.64928791 0.57712428 0.53688985 0.5339233 0.49981507 0.49389806 0.48152941 0.3930425 0.3236387 0.28833143 0.28226911 0.27331336 0.24281109 0.2292817 0.19614349 0.16101562 0.10862936 0.09032197 0.03279352]
1	[0. 0. 0. 0.03703704 0.03703704 0.07407407 0.07407407 0.11111111 0.11111111 0.14814815 0.14814815 0.22222222 0.22222222 0.37037037 0.37037037 0.44444444 0.44444444 0.7037037 0.7037037 1. ]	[0. 0.02222222 0.62222222 0.62222222 0.64444444 0.64444444 0.75555556 0.75555556 0.77777778 0.77777778 0.8 0.8 0.86666667 0.86666667 0.95555556 0.95555556 0.97777778 0.97777778 1. 1. ]	[1.99374666 0.99374666 0.60207397 0.59617098 0.57537113 0.56924834 0.50600629 0.49800652 0.4566969 0.43711134 0.43418347 0.35941405 0.30927451 0.25671322 0.2242312 0.21479827 0.21409579 0.12822813 0.12579972 0.01804884]
2	[0. 0. 0. 0.05263158 0.05263158 0.07894737 0.07894737 0.13157895 0.13157895 0.15789474 0.15789474 0.18421053 0.18421053 0.23684211 0.23684211 0.26315789 0.26315789 0.34210526 0.34210526 0.57894737 0.57894737 0.65789474 0.65789474 0.78947368 0.78947368 0.81578947 0.81578947 1. ]	[0. 0.03125 0.40625 0.40625 0.4375 0.4375 0.65625 0.65625 0.6875 0.6875 0.71875 0.71875 0.78125 0.78125 0.8125 0.8125 0.84375 0.84375 0.875 0.875 0.90625 0.90625 0.9375 0.9375 0.96875 0.96875 1. 1. ]	[1.9916342 0.9916342 0.95929516 0.92803802 0.91254943 0.90135268 0.7770786 0.74737958 0.69344327 0.62842287 0.62706706 0.624187 0.62186108 0.60229096 0.60182941 0.59023515 0.58827936 0.51394642 0.48286648 0.32427194 0.31263848 0.21548617 0.21341595 0.1766274 0.1679568 0.16334774 0.15304079 0.05757647]
3	[0. 0. 0. 0.0625 0.0625 0.09375 0.09375 0.125 0.125 0.15625 0.15625 0.25 0.25 0.28125 0.28125 0.3125 0.3125 0.375 0.375 0.46875 0.46875 0.53125 0.53125 0.59375 0.59375 1. ]	[0. 0.02777778 0.27777778 0.27777778 0.30555556 0.30555556 0.44444444 0.44444444 0.58333333 0.58333333 0.66666667 0.66666667 0.69444444 0.69444444 0.80555556 0.80555556 0.86111111 0.86111111 0.88888889 0.88888889 0.94444444 0.94444444 0.97222222 0.97222222 1. 1. ]	[1.99749041 0.99749041 0.91361845 0.90832588 0.90745601 0.90377769 0.84922398 0.83962166 0.76952778 0.75695653 0.73746367 0.70768755 0.69016517 0.6173309 0.55639659 0.43375887 0.42012145 0.38150638 0.36438918 0.35033005 0.33729502 0.29583862 0.28336898 0.27566182 0.25206596 0.06083558]
4	[0. 0. 0. 0.03225806 0.03225806 0.06451613 0.06451613 0.09677419 0.09677419 0.12903226 0.12903226 0.16129032 0.16129032 0.19354839 0.19354839 0.22580645 0.22580645 0.38709677 0.38709677 0.4516129 0.4516129 0.48387097 0.48387097 0.67741935 0.67741935 1. ]	[0. 0.025 0.35 0.35 0.45 0.45 0.675 0.675 0.75 0.75 0.775 0.775 0.8 0.8 0.825 0.825 0.85 0.85 0.9 0.9 0.95 0.95 0.975 0.975 1. 1. ]	[1.96345757 0.96345757 0.82891075 0.80337069 0.78134315 0.77786708 0.6638411 0.65267297 0.62036882 0.56915016 0.54334576 0.53514647 0.50160154 0.49061115 0.48900283 0.46539836 0.46430386 0.35772255 0.33786421 0.31884965 0.31460678 0.28436706 0.2658429 0.23014503 0.22983625 0.03028826]
5	[0. 0. 0. 0.03571429 0.03571429 0.07142857 0.07142857 0.10714286 0.10714286 0.17857143 0.17857143 0.21428571 0.21428571 0.25 0.25 0.28571429 0.28571429 0.39285714 0.39285714 0.5 0.5 0.53571429 0.53571429 0.64285714 0.64285714 0.67857143 0.67857143 0.71428571 0.71428571 0.82142857 0.82142857 0.85714286 0.85714286 1. 1. ]	[0. 0.02380952 0.16666667 0.16666667 0.19047619 0.19047619 0.21428571 0.21428571 0.28571429 0.28571429 0.33333333 0.33333333 0.5952381 0.5952381 0.69047619 0.69047619 0.73809524 0.73809524 0.78571429 0.78571429 0.80952381 0.80952381 0.83333333 0.83333333 0.85714286 0.85714286 0.88095238 0.88095238 0.92857143 0.92857143 0.95238095 0.95238095 0.97619048 0.97619048 1. ]	[1.99386296 0.99386296 0.91356971 0.90802068 0.89638446 0.86658419 0.86657397 0.86652602 0.84389771 0.84179186 0.8258197 0.81034604 0.60497895 0.59014442 0.51633413 0.48150645 0.40524051 0.39732781 0.39307882 0.34655194 0.33865105 0.33635149 0.33575807 0.29992443 0.28931641 0.2467898 0.23379283 0.2335308 0.22322758 0.18886273 0.18282893 0.1665097 0.13649558 0.09904272 0.07642644]
6	[0. 0. 0. 0.02857143 0.02857143 0.05714286 0.05714286 0.08571429 0.08571429 0.22857143 0.22857143 0.25714286 0.25714286 0.31428571 0.31428571 0.34285714 0.34285714 0.37142857 0.37142857 1. ]	[0. 0.02702703 0.27027027 0.27027027 0.35135135 0.35135135 0.72972973 0.72972973 0.81081081 0.81081081 0.86486486 0.86486486 0.89189189 0.89189189 0.91891892 0.91891892 0.97297297 0.97297297 1. 1. ]	[1.99446266 0.99446266 0.92717858 0.91802339 0.90313787 0.89987303 0.62980237 0.62335259 0.59610236 0.57573026 0.53021458 0.52571404 0.52514348 0.46401629 0.44283335 0.38567139 0.38042997 0.34212872 0.2971784 0.05694393]
7	[0. 0. 0. 0.06896552 0.06896552 0.10344828 0.10344828 0.17241379 0.17241379 0.20689655 0.20689655 0.24137931 0.24137931 0.34482759 0.34482759 0.4137931 0.4137931 0.44827586 0.44827586 0.48275862 0.48275862 0.72413793 0.72413793 1. ]	[0. 0.025 0.25 0.25 0.325 0.325 0.675 0.675 0.7 0.7 0.8 0.8 0.825 0.825 0.875 0.875 0.9 0.9 0.95 0.95 0.975 0.975 1. 1. ]	[1.97769981 0.97769981 0.92916357 0.90616456 0.89045495 0.87897522 0.71548903 0.61905878 0.61549229 0.60378924 0.53887911 0.52642777 0.4676456 0.38676354 0.33500239 0.29205417 0.28967308 0.2893514 0.26930518 0.24070221 0.23461628 0.14789478 0.13062056 0.02052813]
8	[0. 0. 0. 0.02777778 0.02777778 0.05555556 0.05555556 0.11111111 0.11111111 0.30555556 0.30555556 0.33333333 0.33333333 0.44444444 0.44444444 0.58333333 0.58333333 0.61111111 0.61111111 0.69444444 0.69444444 0.77777778 0.77777778 1. ]	[0. 0.03030303 0.48484848 0.48484848 0.60606061 0.60606061 0.66666667 0.66666667 0.6969697 0.6969697 0.72727273 0.72727273 0.78787879 0.78787879 0.84848485 0.84848485 0.87878788 0.87878788 0.90909091 0.90909091 0.96969697 0.96969697 1. 1. ]	[1.99571427 0.99571427 0.85456921 0.83684311 0.76371818 0.72120631 0.68797173 0.66123305 0.62666004 0.53367539 0.52196216 0.49793753 0.46267764 0.44364816 0.37484504 0.28997108 0.26840518 0.26666053 0.26401077 0.22278446 0.20426625 0.16921336 0.15649382 0.04652192]
9	[0. 0. 0. 0.05882353 0.05882353 0.08823529 0.08823529 0.11764706 0.11764706 0.17647059 0.17647059 0.26470588 0.26470588 0.41176471 0.41176471 0.47058824 0.47058824 0.5 0.5 0.52941176 0.52941176 0.64705882 0.64705882 1. ]	[0. 0.02777778 0.52777778 0.52777778 0.63888889 0.63888889 0.66666667 0.66666667 0.77777778 0.77777778 0.83333333 0.83333333 0.86111111 0.86111111 0.88888889 0.88888889 0.91666667 0.91666667 0.94444444 0.94444444 0.97222222 0.97222222 1. 1. ]	[1.98992833 0.98992833 0.84853181 0.83790633 0.79608079 0.7461509 0.72515924 0.70143952 0.60334212 0.56529491 0.533194 0.40322556 0.39483676 0.36286925 0.35049169 0.34784612 0.28695694 0.28025682 0.2688924 0.26406154 0.2455185 0.19108417 0.16399362 0.02316019]
10	[0. 0. 0. 0.02777778 0.02777778 0.08333333 0.08333333 0.13888889 0.13888889 0.16666667 0.16666667 0.19444444 0.19444444 0.22222222 0.22222222 0.25 0.25 0.27777778 0.27777778 0.30555556 0.30555556 0.52777778 0.52777778 0.55555556 0.55555556 0.63888889 0.63888889 0.69444444 0.69444444 1. ]	[0. 0.02941176 0.35294118 0.35294118 0.38235294 0.38235294 0.41176471 0.41176471 0.5 0.5 0.52941176 0.52941176 0.55882353 0.55882353 0.64705882 0.64705882 0.70588235 0.70588235 0.73529412 0.73529412 0.76470588 0.76470588 0.88235294 0.88235294 0.91176471 0.91176471 0.94117647 0.94117647 1. 1. ]	[1.99747255 0.99747255 0.93942646 0.92969797 0.92897297 0.92496069 0.8846738 0.87789062 0.85105686 0.8494061 0.81808082 0.7686282 0.75383434 0.74512023 0.72227673 0.71977726 0.60116208 0.57930016 0.51957822 0.51233263 0.48867537 0.3854134 0.28872668 0.27702773 0.27204946 0.24363466 0.21653991 0.18249224 0.1407937 0.05636518]
11	[0. 0. 0. 0.03125 0.03125 0.0625 0.0625 0.09375 0.09375 0.15625 0.15625 0.21875 0.21875 0.25 0.25 0.28125 0.28125 0.4375 0.4375 0.5625 0.5625 0.65625 0.65625 1. ]	[0. 0.02631579 0.31578947 0.31578947 0.47368421 0.47368421 0.5 0.5 0.73684211 0.73684211 0.78947368 0.78947368 0.81578947 0.81578947 0.84210526 0.84210526 0.89473684 0.89473684 0.94736842 0.94736842 0.97368421 0.97368421 1. 1. ]	[1.98913623 0.98913623 0.90150848 0.84726536 0.7221977 0.68420826 0.67654944 0.62338715 0.51312045 0.51123051 0.49756063 0.48800879 0.47912818 0.42437958 0.39883912 0.35973511 0.32679974 0.27143826 0.25240364 0.19780103 0.18584491 0.16003119 0.12866789 0.0540724 ]
12	[0. 0. 0. 0.02941176 0.02941176 0.05882353 0.05882353 0.08823529 0.08823529 0.23529412 0.23529412 0.26470588 0.26470588 0.29411765 0.29411765 0.35294118 0.35294118 0.38235294 0.38235294 0.44117647 0.44117647 0.5 0.5 0.58823529 0.58823529 0.61764706 0.61764706 0.73529412 0.73529412 1. ]	[0. 0.02702703 0.32432432 0.32432432 0.48648649 0.48648649 0.7027027 0.7027027 0.72972973 0.72972973 0.75675676 0.75675676 0.78378378 0.78378378 0.81081081 0.81081081 0.83783784 0.83783784 0.86486486 0.86486486 0.89189189 0.89189189 0.91891892 0.91891892 0.94594595 0.94594595 0.97297297 0.97297297 1. 1. ]	[1.98668375 0.98668375 0.9435877 0.93142092 0.83548747 0.83319621 0.72288731 0.66764763 0.64182873 0.53965984 0.51438314 0.51044408 0.47359179 0.45212875 0.42152233 0.41522202 0.39953081 0.3895997 0.37819627 0.35594682 0.33778746 0.333284 0.32362008 0.28018867 0.27876191 0.26053233 0.24788002 0.15181646 0.14819425 0.03252292]
13	[0. 0. 0. 0.03448276 0.03448276 0.06896552 0.06896552 0.10344828 0.10344828 0.17241379 0.17241379 0.20689655 0.20689655 0.31034483 0.31034483 0.37931034 0.37931034 0.48275862 0.48275862 0.5862069 0.5862069 0.82758621 0.82758621 1. ]	[0. 0.02439024 0.19512195 0.19512195 0.36585366 0.36585366 0.41463415 0.41463415 0.56097561 0.56097561 0.70731707 0.70731707 0.7804878 0.7804878 0.85365854 0.85365854 0.90243902 0.90243902 0.95121951 0.95121951 0.97560976 0.97560976 1. 1. ]	[1.98941063 0.98941063 0.88649087 0.87907147 0.79460648 0.7940082 0.75800024 0.75143619 0.66576929 0.63940284 0.5738451 0.56998458 0.54345385 0.47077573 0.41874633 0.37398328 0.30843611 0.27308829 0.24788663 0.21946475 0.21604896 0.10764542 0.09478703 0.0190117 ]
14	[0. 0. 0. 0.03225806 0.03225806 0.06451613 0.06451613 0.09677419 0.09677419 0.29032258 0.29032258 0.32258065 0.32258065 0.41935484 0.41935484 0.48387097 0.48387097 0.58064516 0.58064516 1. ]	[0. 0.02631579 0.44736842 0.44736842 0.5 0.5 0.68421053 0.68421053 0.84210526 0.84210526 0.86842105 0.86842105 0.89473684 0.89473684 0.94736842 0.94736842 0.97368421 0.97368421 1. 1. ]	[1.99443509 0.99443509 0.89762253 0.87483045 0.86604945 0.86284968 0.79344115 0.79238481 0.57870265 0.45328379 0.43284053 0.42080373 0.38581225 0.32568976 0.29379872 0.25585464 0.23238623 0.22125508 0.2049636 0.03913662]
15	[0. 0. 0. 0.03703704 0.03703704 0.07407407 0.07407407 0.11111111 0.11111111 0.14814815 0.14814815 0.33333333 0.33333333 0.48148148 0.48148148 0.55555556 0.55555556 0.74074074 0.74074074 1. ]	[0. 0.02380952 0.35714286 0.35714286 0.64285714 0.64285714 0.71428571 0.71428571 0.83333333 0.83333333 0.85714286 0.85714286 0.88095238 0.88095238 0.92857143 0.92857143 0.95238095 0.95238095 1. 1. ]	[1.99385001 0.99385001 0.86367901 0.85532113 0.74730895 0.73557449 0.6462552 0.61220513 0.54403131 0.50937991 0.47412242 0.3468022 0.34105203 0.28404722 0.27971452 0.22719968 0.22631884 0.17224837 0.16658119 0.03920284]
16	[0. 0. 0. 0.02857143 0.02857143 0.05714286 0.05714286 0.08571429 0.08571429 0.14285714 0.14285714 0.17142857 0.17142857 0.2 0.2 0.31428571 0.31428571 0.37142857 0.37142857 0.4 0.4 0.45714286 0.45714286 0.62857143 0.62857143 1. ]	[0. 0.02777778 0.33333333 0.33333333 0.47222222 0.47222222 0.58333333 0.58333333 0.61111111 0.61111111 0.66666667 0.66666667 0.72222222 0.72222222 0.77777778 0.77777778 0.86111111 0.86111111 0.88888889 0.88888889 0.91666667 0.91666667 0.97222222 0.97222222 1. 1. ]	[1.98928673 0.98928673 0.91651619 0.91345526 0.81483112 0.7894393 0.77156876 0.76432888 0.73361316 0.72329395 0.68897907 0.68777365 0.64026081 0.62609972 0.61772146 0.55114208 0.54686434 0.53918808 0.53063369 0.5121997 0.49783054 0.46251869 0.43242616 0.35157418 0.33756098 0.06145051]
17	[0. 0. 0. 0.02564103 0.02564103 0.05128205 0.05128205 0.07692308 0.07692308 0.1025641 0.1025641 0.12820513 0.12820513 0.23076923 0.23076923 0.25641026 0.25641026 0.33333333 0.33333333 0.35897436 0.35897436 0.41025641 0.41025641 0.51282051 0.51282051 0.53846154 0.53846154 1. ]	[0. 0.03225806 0.35483871 0.35483871 0.4516129 0.4516129 0.61290323 0.61290323 0.64516129 0.64516129 0.67741935 0.67741935 0.70967742 0.70967742 0.77419355 0.77419355 0.80645161 0.80645161 0.83870968 0.83870968 0.87096774 0.87096774 0.90322581 0.90322581 0.93548387 0.93548387 1. 1. ]	[1.99167792 0.99167792 0.86745041 0.86708141 0.8289312 0.81099227 0.71221256 0.67357547 0.61790788 0.61780048 0.59531631 0.59506925 0.57134571 0.53932926 0.5238548 0.49305985 0.48128866 0.35085386 0.33830526 0.32305171 0.31929275 0.30368192 0.28932361 0.19351226 0.18935669 0.18575258 0.18001971 0.01951996]
18	[0. 0. 0. 0.06060606 0.06060606 0.18181818 0.18181818 0.21212121 0.21212121 0.24242424 0.24242424 0.27272727 0.27272727 0.3030303 0.3030303 0.39393939 0.39393939 0.48484848 0.48484848 0.51515152 0.51515152 0.60606061 0.60606061 0.87878788 0.87878788 1. ]	[0. 0.02564103 0.20512821 0.20512821 0.23076923 0.23076923 0.53846154 0.53846154 0.64102564 0.64102564 0.69230769 0.69230769 0.79487179 0.79487179 0.84615385 0.84615385 0.8974359 0.8974359 0.92307692 0.92307692 0.94871795 0.94871795 0.97435897 0.97435897 1. 1. ]	[1.98536461 0.98536461 0.93693912 0.9274074 0.9115184 0.86594231 0.61082065 0.57620875 0.49280836 0.49153486 0.46138547 0.43642683 0.36265764 0.36225045 0.33085579 0.28864126 0.26979193 0.21247569 0.20694573 0.20079442 0.19988903 0.17891045 0.17330726 0.07325224 0.07090226 0.01235539]
19	[0. 0. 0. 0.03571429 0.03571429 0.07142857 0.07142857 0.10714286 0.10714286 0.21428571 0.21428571 0.39285714 0.39285714 0.42857143 0.42857143 0.46428571 0.46428571 0.67857143 0.67857143 1. ]	[0. 0.025 0.525 0.525 0.575 0.575 0.625 0.625 0.775 0.775 0.8 0.8 0.825 0.825 0.925 0.925 0.975 0.975 1. 1. ]	[1.99490341 0.99490341 0.86806747 0.86102694 0.84099515 0.83479409 0.80198184 0.78375889 0.66217985 0.56887734 0.56119065 0.37929941 0.37882314 0.34278657 0.24458875 0.24334318 0.2233119 0.13844367 0.12472514 0.04341464]
20	[0. 0. 0. 0.02857143 0.02857143 0.05714286 0.05714286 0.08571429 0.08571429 0.11428571 0.11428571 0.14285714 0.14285714 0.2 0.2 0.25714286 0.25714286 0.31428571 0.31428571 0.34285714 0.34285714 0.45714286 0.45714286 0.51428571 0.51428571 0.54285714 0.54285714 1. ]	[0. 0.02777778 0.30555556 0.30555556 0.33333333 0.33333333 0.41666667 0.41666667 0.63888889 0.63888889 0.66666667 0.66666667 0.75 0.75 0.80555556 0.80555556 0.83333333 0.83333333 0.86111111 0.86111111 0.88888889 0.88888889 0.91666667 0.91666667 0.94444444 0.94444444 1. 1. ]	[1.97120272 0.97120272 0.91938918 0.91524776 0.87543612 0.86946821 0.83339627 0.83252037 0.76441605 0.73494683 0.68116226 0.64950082 0.57724341 0.54505873 0.52561371 0.51427163 0.49000409 0.41516077 0.41266615 0.39921478 0.39536922 0.3388424 0.32060092 0.29769007 0.28784596 0.28298236 0.26648781 0.07528568]
21	[0. 0. 0. 0.02941176 0.02941176 0.05882353 0.05882353 0.32352941 0.32352941 0.41176471 0.41176471 0.55882353 0.55882353 0.61764706 0.61764706 0.67647059 0.67647059 0.70588235 0.70588235 0.79411765 0.79411765 1. ]	[0. 0.02777778 0.27777778 0.27777778 0.66666667 0.66666667 0.72222222 0.72222222 0.75 0.75 0.77777778 0.77777778 0.88888889 0.88888889 0.91666667 0.91666667 0.94444444 0.94444444 0.97222222 0.97222222 1. 1. ]	[1.97885901 0.97885901 0.90994996 0.8433011 0.63979277 0.58890781 0.55587823 0.41473094 0.4014095 0.35131365 0.3302554 0.2978369 0.24580364 0.2378497 0.23656561 0.22438123 0.21036326 0.21023179 0.20916653 0.16059761 0.1464429 0.05396698]
22	[0. 0. 0. 0.02702703 0.02702703 0.05405405 0.05405405 0.08108108 0.08108108 0.13513514 0.13513514 0.24324324 0.24324324 0.43243243 0.43243243 1. ]	[0. 0.03030303 0.42424242 0.42424242 0.51515152 0.51515152 0.66666667 0.66666667 0.6969697 0.6969697 0.75757576 0.75757576 0.96969697 0.96969697 1. 1. ]	[1.99210688 0.99210688 0.91332944 0.88791537 0.83993374 0.83383509 0.75968999 0.74632989 0.70690239 0.66725089 0.64667351 0.62700982 0.48197464 0.35247495 0.34354564 0.02820369]
23	[0. 0. 0. 0.03846154 0.03846154 0.07692308 0.07692308 0.11538462 0.11538462 0.15384615 0.15384615 0.19230769 0.19230769 0.23076923 0.23076923 0.26923077 0.26923077 0.38461538 0.38461538 0.46153846 0.46153846 0.53846154 0.53846154 0.57692308 0.57692308 0.65384615 0.65384615 0.69230769 0.69230769 0.76923077 0.76923077 1. ]	[0. 0.02222222 0.31111111 0.31111111 0.35555556 0.35555556 0.46666667 0.46666667 0.53333333 0.53333333 0.64444444 0.64444444 0.66666667 0.66666667 0.75555556 0.75555556 0.77777778 0.77777778 0.82222222 0.82222222 0.86666667 0.86666667 0.91111111 0.91111111 0.93333333 0.93333333 0.95555556 0.95555556 0.97777778 0.97777778 1. 1. ]	[1.99276841 0.99276841 0.91756115 0.91654064 0.9001244 0.89405242 0.86082612 0.85578601 0.8393221 0.80920707 0.70104981 0.69581654 0.68761419 0.64146106 0.54230446 0.53375045 0.5335058 0.40885134 0.33163838 0.30751891 0.30466152 0.26890265 0.24874346 0.21582696 0.21519945 0.14629494 0.13304235 0.10812279 0.1052779 0.08921095 0.08509153 0.03385913]
24	[0. 0. 0. 0.03333333 0.03333333 0.06666667 0.06666667 0.1 0.1 0.13333333 0.13333333 0.16666667 0.16666667 0.2 0.2 0.23333333 0.23333333 0.26666667 0.26666667 0.3 0.3 0.36666667 0.36666667 0.53333333 0.53333333 0.6 0.6 0.63333333 0.63333333 1. ]	[0. 0.02631579 0.23684211 0.23684211 0.36842105 0.36842105 0.39473684 0.39473684 0.44736842 0.44736842 0.55263158 0.55263158 0.63157895 0.63157895 0.76315789 0.76315789 0.81578947 0.81578947 0.84210526 0.84210526 0.86842105 0.86842105 0.92105263 0.92105263 0.94736842 0.94736842 0.97368421 0.97368421 1. 1. ]	[1.99637445 0.99637445 0.94113279 0.93157561 0.89072603 0.88831675 0.87711887 0.85385682 0.82959908 0.80862714 0.7308219 0.72721096 0.60981726 0.59178392 0.49435387 0.46251755 0.43328594 0.41038622 0.368278 0.36492425 0.35035833 0.31053294 0.29962667 0.23984514 0.21813335 0.16945867 0.14855513 0.14794165 0.14698414 0.01921505]
25	[0. 0. 0. 0.02564103 0.02564103 0.12820513 0.12820513 0.15384615 0.15384615 0.33333333 0.33333333 0.43589744 0.43589744 0.46153846 0.46153846 0.48717949 0.48717949 0.51282051 0.51282051 0.58974359 0.58974359 0.61538462 0.61538462 0.66666667 0.66666667 1. ]	[0. 0.03225806 0.25806452 0.25806452 0.32258065 0.32258065 0.64516129 0.64516129 0.70967742 0.70967742 0.74193548 0.74193548 0.77419355 0.77419355 0.83870968 0.83870968 0.87096774 0.87096774 0.90322581 0.90322581 0.93548387 0.93548387 0.96774194 0.96774194 1. 1. ]	[1.99208316 0.99208316 0.91825719 0.91351152 0.88236894 0.83434586 0.64910218 0.64073356 0.5774076 0.40849599 0.40742068 0.35802476 0.35440731 0.34241529 0.29939715 0.2880936 0.27949903 0.25839196 0.2532174 0.22070683 0.21283102 0.20867412 0.20543568 0.18783341 0.17777936 0.02443762]
26	[0. 0. 0. 0.03125 0.03125 0.0625 0.0625 0.09375 0.09375 0.125 0.125 0.15625 0.15625 0.28125 0.28125 0.3125 0.3125 0.5 0.5 1. ]	[0. 0.02564103 0.28205128 0.28205128 0.46153846 0.46153846 0.58974359 0.58974359 0.69230769 0.69230769 0.79487179 0.79487179 0.84615385 0.84615385 0.87179487 0.87179487 0.97435897 0.97435897 1. 1. ]	[1.97079612 0.97079612 0.92470135 0.88983238 0.80442037 0.79952304 0.70481735 0.69415048 0.59097241 0.58976623 0.51203937 0.51199903 0.4880473 0.39185901 0.39050852 0.37681098 0.32172917 0.25777844 0.25398655 0.02133278]
27	[0. 0. 0. 0.03333333 0.03333333 0.06666667 0.06666667 0.1 0.1 0.23333333 0.23333333 0.3 0.3 0.36666667 0.36666667 0.43333333 0.43333333 0.5 0.5 0.53333333 0.53333333 0.6 0.6 0.93333333 0.93333333 1. ]	[0. 0.02439024 0.56097561 0.56097561 0.58536585 0.58536585 0.63414634 0.63414634 0.75609756 0.75609756 0.80487805 0.80487805 0.82926829 0.82926829 0.87804878 0.87804878 0.90243902 0.90243902 0.92682927 0.92682927 0.95121951 0.95121951 0.97560976 0.97560976 1. 1. ]	[1.99394691 0.99394691 0.77422028 0.74654933 0.7047563 0.68785957 0.55569886 0.55539234 0.47936527 0.38633818 0.376214 0.34534483 0.31982636 0.31068931 0.27781441 0.25272965 0.23909533 0.22636766 0.22624785 0.21346494 0.20713283 0.14831292 0.14605535 0.09223884 0.09139319 0.05647474]
28	[0. 0. 0. 0.06060606 0.06060606 0.09090909 0.09090909 0.12121212 0.12121212 0.15151515 0.15151515 0.21212121 0.21212121 0.24242424 0.24242424 0.27272727 0.27272727 0.39393939 0.39393939 0.60606061 0.60606061 0.84848485 0.84848485 1. ]	[0. 0.02777778 0.25 0.25 0.44444444 0.44444444 0.75 0.75 0.77777778 0.77777778 0.80555556 0.80555556 0.86111111 0.86111111 0.88888889 0.88888889 0.91666667 0.91666667 0.94444444 0.94444444 0.97222222 0.97222222 1. 1. ]	[1.99657484 0.99657484 0.92129222 0.91319385 0.86175314 0.85798827 0.72341311 0.70928224 0.68699337 0.68662999 0.66412129 0.64962371 0.63352967 0.608439 0.54915276 0.54863585 0.52673696 0.48318337 0.44254105 0.32435114 0.28500723 0.17133593 0.15776608 0.10255154]
29	[0. 0. 0. 0.07142857 0.07142857 0.10714286 0.10714286 0.14285714 0.14285714 0.21428571 0.21428571 0.25 0.25 0.28571429 0.28571429 0.35714286 0.35714286 0.5 0.5 0.64285714 0.64285714 0.71428571 0.71428571 1. ]	[0. 0.02439024 0.43902439 0.43902439 0.46341463 0.46341463 0.63414634 0.63414634 0.68292683 0.68292683 0.75609756 0.75609756 0.7804878 0.7804878 0.85365854 0.85365854 0.87804878 0.87804878 0.92682927 0.92682927 0.97560976 0.97560976 1. 1. ]	[1.99464694 0.99464694 0.89528234 0.882163 0.87540114 0.8735988 0.7607295 0.74536139 0.67905089 0.61953885 0.56888158 0.53427471 0.522889 0.52187552 0.4207657 0.39893199 0.38713557 0.27933065 0.27029137 0.20997561 0.19620952 0.17057573 0.16201092 0.05229031]
30	[0. 0. 0. 0.03125 0.03125 0.0625 0.0625 0.09375 0.09375 0.125 0.125 0.21875 0.21875 0.28125 0.28125 0.3125 0.3125 0.40625 0.40625 0.5 0.5 0.53125 0.53125 1. ]	[0. 0.02564103 0.23076923 0.23076923 0.30769231 0.30769231 0.48717949 0.48717949 0.66666667 0.66666667 0.74358974 0.74358974 0.82051282 0.82051282 0.84615385 0.84615385 0.8974359 0.8974359 0.94871795 0.94871795 0.97435897 0.97435897 1. 1. ]	[1.99451934 0.99451934 0.91769804 0.87889467 0.85432747 0.84771031 0.77424636 0.7272995 0.62262071 0.60466816 0.54840748 0.47388195 0.4211154 0.36855628 0.36748857 0.35863621 0.34996776 0.32679794 0.25976819 0.20999793 0.20335539 0.1850529 0.15999425 0.01929114]
31	[0. 0. 0. 0.02857143 0.02857143 0.08571429 0.08571429 0.11428571 0.11428571 0.17142857 0.17142857 0.2 0.2 0.25714286 0.25714286 0.34285714 0.34285714 0.54285714 0.54285714 0.57142857 0.57142857 0.62857143 0.62857143 1. ]	[0. 0.02702703 0.37837838 0.37837838 0.40540541 0.40540541 0.64864865 0.64864865 0.7027027 0.7027027 0.75675676 0.75675676 0.78378378 0.78378378 0.81081081 0.81081081 0.83783784 0.83783784 0.89189189 0.89189189 0.97297297 0.97297297 1. 1. ]	[1.98196176 0.98196176 0.91504134 0.90728798 0.90460775 0.89587774 0.71227806 0.67905412 0.62428227 0.57557969 0.53900023 0.52768332 0.5182817 0.49508803 0.47230357 0.44285232 0.42749929 0.35821747 0.32289229 0.3228706 0.28657121 0.25641806 0.25389516 0.06397654]
32	[0. 0. 0. 0.04166667 0.04166667 0.08333333 0.08333333 0.125 0.125 0.20833333 0.20833333 0.25 0.25 0.29166667 0.29166667 0.33333333 0.33333333 0.45833333 0.45833333 0.625 0.625 0.66666667 0.66666667 0.875 0.875 1. ]	[0. 0.02325581 0.44186047 0.44186047 0.55813953 0.55813953 0.69767442 0.69767442 0.72093023 0.72093023 0.74418605 0.74418605 0.76744186 0.76744186 0.81395349 0.81395349 0.86046512 0.86046512 0.90697674 0.90697674 0.95348837 0.95348837 0.97674419 0.97674419 1. 1. ]	[1.99046696 0.99046696 0.86268899 0.86184341 0.76609517 0.72771408 0.54116017 0.54057213 0.50984529 0.50443777 0.50091484 0.47731872 0.46885059 0.39585978 0.31643987 0.29980938 0.25213597 0.23182941 0.21874025 0.18753822 0.17955777 0.13000368 0.11759567 0.09933448 0.09048166 0.06277476]
33	[0. 0. 0. 0.03125 0.03125 0.0625 0.0625 0.09375 0.09375 0.15625 0.15625 0.1875 0.1875 0.21875 0.21875 0.40625 0.40625 0.4375 0.4375 0.53125 0.53125 0.78125 0.78125 0.8125 0.8125 1. ]	[0. 0.02702703 0.18918919 0.18918919 0.64864865 0.64864865 0.72972973 0.72972973 0.78378378 0.78378378 0.81081081 0.81081081 0.83783784 0.83783784 0.86486486 0.86486486 0.89189189 0.89189189 0.91891892 0.91891892 0.94594595 0.94594595 0.97297297 0.97297297 1. 1. ]	[1.99173917 0.99173917 0.92933313 0.90363205 0.72825766 0.72715248 0.6948505 0.65242072 0.62504015 0.58654553 0.58353655 0.56263807 0.53416214 0.53010628 0.52908841 0.33177366 0.31105586 0.3043519 0.30040693 0.2770407 0.27692937 0.17905286 0.17835398 0.16310165 0.1524653 0.06660974]
34	[0. 0. 0. 0.02564103 0.02564103 0.1025641 0.1025641 0.12820513 0.12820513 0.17948718 0.17948718 0.23076923 0.23076923 0.25641026 0.25641026 0.38461538 0.38461538 0.41025641 0.41025641 0.43589744 0.43589744 0.56410256 0.56410256 0.58974359 0.58974359 1. ]	[0. 0.03125 0.34375 0.34375 0.46875 0.46875 0.5 0.5 0.5625 0.5625 0.625 0.625 0.6875 0.6875 0.78125 0.78125 0.84375 0.84375 0.875 0.875 0.9375 0.9375 0.96875 0.96875 1. 1. ]	[1.99640028 0.99640028 0.89867182 0.89858043 0.89114907 0.84631624 0.83159796 0.82579678 0.79333622 0.72871164 0.71323095 0.68026956 0.67880518 0.66666669 0.5862664 0.46565061 0.45869514 0.43967087 0.43217607 0.43212084 0.39983545 0.32106315 0.30338948 0.29561135 0.26669734 0.03116235]
35	[0. 0. 0. 0.02857143 0.02857143 0.05714286 0.05714286 0.08571429 0.08571429 0.11428571 0.11428571 0.14285714 0.14285714 0.2 0.2 0.31428571 0.31428571 0.45714286 0.45714286 0.51428571 0.51428571 0.6 0.6 1. ]	[0. 0.02777778 0.25 0.25 0.44444444 0.44444444 0.52777778 0.52777778 0.61111111 0.61111111 0.69444444 0.69444444 0.75 0.75 0.80555556 0.80555556 0.83333333 0.83333333 0.88888889 0.88888889 0.91666667 0.91666667 1. 1. ]	[1.99300566 0.99300566 0.93633598 0.91222521 0.84609211 0.82957699 0.69883189 0.68165825 0.59150218 0.59045924 0.55606319 0.55472033 0.51682264 0.49153395 0.486127 0.37237337 0.34709532 0.29035653 0.25840296 0.23227651 0.23075439 0.19436806 0.13363816 0.05080782]
36	[0. 0. 0. 0.02941176 0.02941176 0.05882353 0.05882353 0.11764706 0.11764706 0.14705882 0.14705882 0.17647059 0.17647059 0.20588235 0.20588235 0.35294118 0.35294118 0.44117647 0.44117647 0.5 0.5 0.52941176 0.52941176 0.55882353 0.55882353 1. ]	[0. 0.02777778 0.25 0.25 0.52777778 0.52777778 0.55555556 0.55555556 0.58333333 0.58333333 0.61111111 0.61111111 0.69444444 0.69444444 0.72222222 0.72222222 0.75 0.75 0.83333333 0.83333333 0.86111111 0.86111111 0.97222222 0.97222222 1. 1. ]	[1.99191138 0.99191138 0.92327853 0.92042146 0.80986055 0.77157054 0.76805284 0.75647986 0.75373805 0.72882372 0.71675161 0.68372012 0.61476922 0.58286629 0.58117618 0.46975379 0.42067266 0.40021199 0.35292249 0.34845444 0.33984069 0.30039164 0.24070421 0.22588361 0.2099372 0.01912687]
37	[0. 0. 0. 0.03125 0.03125 0.09375 0.09375 0.125 0.125 0.15625 0.15625 0.1875 0.1875 0.25 0.25 0.53125 0.53125 0.65625 0.65625 0.6875 0.6875 0.71875 0.71875 0.75 0.75 0.84375 0.84375 1. ]	[0. 0.02631579 0.28947368 0.28947368 0.31578947 0.31578947 0.63157895 0.63157895 0.68421053 0.68421053 0.76315789 0.76315789 0.78947368 0.78947368 0.84210526 0.84210526 0.86842105 0.86842105 0.89473684 0.89473684 0.92105263 0.92105263 0.94736842 0.94736842 0.97368421 0.97368421 1. 1. ]	[1.9902318 0.9902318 0.89593264 0.88749543 0.86373401 0.84846185 0.71996951 0.6940955 0.6542243 0.59656411 0.52845294 0.52543426 0.5202683 0.49364955 0.42583966 0.28759242 0.28355222 0.25375629 0.24622089 0.19432284 0.19327853 0.17486897 0.16191706 0.15970499 0.15517621 0.11944304 0.1052427 0.0402779 ]
38	[0. 0. 0. 0.05555556 0.05555556 0.08333333 0.08333333 0.11111111 0.11111111 0.13888889 0.13888889 0.33333333 0.33333333 0.44444444 0.44444444 1. ]	[0. 0.02941176 0.47058824 0.47058824 0.52941176 0.52941176 0.61764706 0.61764706 0.73529412 0.73529412 0.88235294 0.88235294 0.97058824 0.97058824 1. 1. ]	[1.99566175 0.99566175 0.92870122 0.91391355 0.88540246 0.88211483 0.81342138 0.79516738 0.65626383 0.64255738 0.54724003 0.44193089 0.36842737 0.3037501 0.29276213 0.05668603]
39	[0. 0. 0. 0.04 0.04 0.08 0.08 0.12 0.12 0.16 0.16 0.2 0.2 0.28 0.28 0.36 0.36 0.44 0.44 0.48 0.48 1. ]	[0. 0.02272727 0.34090909 0.34090909 0.38636364 0.38636364 0.52272727 0.52272727 0.70454545 0.70454545 0.75 0.75 0.81818182 0.81818182 0.84090909 0.84090909 0.88636364 0.88636364 0.93181818 0.93181818 1. 1. ]	[1.99343309 0.99343309 0.87804156 0.84202116 0.82612199 0.8240848 0.77194794 0.76847006 0.65812406 0.6344256 0.61027063 0.58159672 0.51826823 0.47229784 0.4525473 0.41752509 0.39520599 0.35803912 0.30348083 0.29813051 0.25049362 0.09543683]
40	[0. 0. 0. 0.03030303 0.03030303 0.06060606 0.06060606 0.09090909 0.09090909 0.12121212 0.12121212 0.18181818 0.18181818 0.3030303 0.3030303 0.33333333 0.33333333 0.39393939 0.39393939 0.51515152 0.51515152 0.66666667 0.66666667 1. ]	[0. 0.02631579 0.28947368 0.28947368 0.36842105 0.36842105 0.63157895 0.63157895 0.68421053 0.68421053 0.76315789 0.76315789 0.81578947 0.81578947 0.86842105 0.86842105 0.92105263 0.92105263 0.94736842 0.94736842 0.97368421 0.97368421 1. 1. ]	[1.99517042 0.99517042 0.91861524 0.90426741 0.84483514 0.84220109 0.71331144 0.68163159 0.61087831 0.57996349 0.52935899 0.50910522 0.49649575 0.41069358 0.3552652 0.34919782 0.3046411 0.29342169 0.28622361 0.24499825 0.24397601 0.18329843 0.17774889 0.05748215]
41	[0. 0. 0. 0.02702703 0.02702703 0.05405405 0.05405405 0.10810811 0.10810811 0.13513514 0.13513514 0.16216216 0.16216216 0.2972973 0.2972973 0.32432432 0.32432432 0.40540541 0.40540541 0.59459459 0.59459459 0.62162162 0.62162162 0.64864865 0.64864865 0.83783784 0.83783784 1. ]	[0. 0.03125 0.25 0.25 0.375 0.375 0.40625 0.40625 0.4375 0.4375 0.625 0.625 0.75 0.75 0.78125 0.78125 0.8125 0.8125 0.875 0.875 0.90625 0.90625 0.9375 0.9375 0.96875 0.96875 1. 1. ]	[1.99258935 0.99258935 0.96920564 0.94484178 0.91475865 0.90162189 0.88866535 0.87239612 0.84647247 0.83160433 0.73658572 0.70011093 0.62591328 0.54672684 0.52199544 0.52154509 0.49568013 0.35682795 0.31427479 0.23061893 0.2076741 0.19721239 0.17813368 0.17361368 0.16613283 0.08127121 0.07912894 0.01628108]
42	[0. 0. 0. 0.03125 0.03125 0.0625 0.0625 0.09375 0.09375 0.15625 0.15625 0.1875 0.1875 0.21875 0.21875 0.28125 0.28125 0.3125 0.3125 0.6875 0.6875 1. ]	[0. 0.02702703 0.40540541 0.40540541 0.51351351 0.51351351 0.59459459 0.59459459 0.62162162 0.62162162 0.72972973 0.72972973 0.83783784 0.83783784 0.86486486 0.86486486 0.94594595 0.94594595 0.97297297 0.97297297 1. 1. ]	[1.99452773 0.99452773 0.91217994 0.87742272 0.84640618 0.84593599 0.80912277 0.78722065 0.78419417 0.77735108 0.70483264 0.70444115 0.58628525 0.5812823 0.57589976 0.54023066 0.49042002 0.3865387 0.36412596 0.24886914 0.19993116 0.05971888]
43	[0. 0. 0. 0.03448276 0.03448276 0.10344828 0.10344828 0.13793103 0.13793103 0.24137931 0.24137931 0.34482759 0.34482759 0.4137931 0.4137931 0.51724138 0.51724138 0.55172414 0.55172414 0.62068966 0.62068966 0.65517241 0.65517241 0.72413793 0.72413793 1. ]	[0. 0.02439024 0.24390244 0.24390244 0.36585366 0.36585366 0.58536585 0.58536585 0.68292683 0.68292683 0.70731707 0.70731707 0.75609756 0.75609756 0.7804878 0.7804878 0.80487805 0.80487805 0.85365854 0.85365854 0.92682927 0.92682927 0.95121951 0.95121951 1. 1. ]	[1.99286339 0.99286339 0.94141583 0.94060691 0.89049225 0.88593668 0.77680105 0.77146012 0.64620494 0.55310742 0.54374196 0.49308506 0.45238751 0.40820324 0.39548695 0.33838086 0.33582777 0.33553968 0.31980036 0.30940587 0.25640976 0.23159853 0.22693711 0.18926866 0.12778537 0.02177983]
44	[0. 0. 0. 0.12903226 0.12903226 0.25806452 0.25806452 0.29032258 0.29032258 0.38709677 0.38709677 0.4516129 0.4516129 0.5483871 0.5483871 0.61290323 0.61290323 1. ]	[0. 0.025 0.55 0.55 0.725 0.725 0.8 0.8 0.825 0.825 0.85 0.85 0.875 0.875 0.9 0.9 1. 1. ]	[1.99174557 0.99174557 0.65187571 0.60472425 0.55873258 0.45378205 0.42447751 0.41299314 0.40012088 0.31198236 0.304138 0.28960606 0.2850283 0.26317463 0.24165643 0.22208892 0.2051728 0.04319051]
45	[0. 0. 0. 0.02941176 0.02941176 0.05882353 0.05882353 0.11764706 0.11764706 0.20588235 0.20588235 0.26470588 0.26470588 0.41176471 0.41176471 0.61764706 0.61764706 0.73529412 0.73529412 1. ]	[0. 0.02777778 0.47222222 0.47222222 0.5 0.5 0.66666667 0.66666667 0.72222222 0.72222222 0.75 0.75 0.80555556 0.80555556 0.94444444 0.94444444 0.97222222 0.97222222 1. 1. ]	[1.99555765 0.99555765 0.83148393 0.82021793 0.81796371 0.77506599 0.566179 0.53775771 0.47820212 0.39416305 0.3928319 0.36421358 0.34148492 0.29986749 0.24139747 0.17582369 0.1620759 0.11311035 0.10666034 0.02728022]
46	[0. 0. 0. 0.06060606 0.06060606 0.15151515 0.15151515 0.18181818 0.18181818 0.21212121 0.21212121 0.27272727 0.27272727 0.36363636 0.36363636 0.42424242 0.42424242 0.48484848 0.48484848 1. ]	[0. 0.02631579 0.47368421 0.47368421 0.57894737 0.57894737 0.65789474 0.65789474 0.78947368 0.78947368 0.81578947 0.81578947 0.84210526 0.84210526 0.94736842 0.94736842 0.97368421 0.97368421 1. 1. ]	[1.99192434 0.99192434 0.88229892 0.84691512 0.81517846 0.78993091 0.73344582 0.71635717 0.63392321 0.62625289 0.61681166 0.59500945 0.55184376 0.51006095 0.46477279 0.41693001 0.3620168 0.3551152 0.32762626 0.05819263]
47	[0. 0. 0. 0.03225806 0.03225806 0.06451613 0.06451613 0.09677419 0.09677419 0.12903226 0.12903226 0.16129032 0.16129032 0.35483871 0.35483871 0.38709677 0.38709677 0.48387097 0.48387097 0.51612903 0.51612903 0.64516129 0.64516129 0.67741935 0.67741935 1. ]	[0. 0.02564103 0.25641026 0.25641026 0.30769231 0.30769231 0.53846154 0.53846154 0.58974359 0.58974359 0.69230769 0.69230769 0.74358974 0.74358974 0.76923077 0.76923077 0.82051282 0.82051282 0.84615385 0.84615385 0.94871795 0.94871795 0.97435897 0.97435897 1. 1. ]	[1.99245602 0.99245602 0.90925606 0.90763095 0.89514848 0.88915631 0.71617498 0.67830633 0.58295282 0.58119449 0.5148652 0.50806672 0.50078962 0.36029307 0.35259432 0.35145468 0.33368843 0.30329779 0.2773856 0.27284243 0.18207545 0.14588496 0.14295275 0.11615959 0.11337488 0.04869401]
48	[0. 0. 0. 0.03448276 0.03448276 0.06896552 0.06896552 0.10344828 0.10344828 0.13793103 0.13793103 0.27586207 0.27586207 0.34482759 0.34482759 0.44827586 0.44827586 0.48275862 0.48275862 0.51724138 0.51724138 0.65517241 0.65517241 0.68965517 0.68965517 1. ]	[0. 0.02564103 0.28205128 0.28205128 0.30769231 0.30769231 0.48717949 0.48717949 0.71794872 0.71794872 0.76923077 0.76923077 0.82051282 0.82051282 0.84615385 0.84615385 0.87179487 0.87179487 0.8974359 0.8974359 0.94871795 0.94871795 0.97435897 0.97435897 1. 1. ]	[1.99550036 0.99550036 0.90571032 0.90041792 0.8860974 0.88560437 0.77601201 0.76432813 0.60637863 0.58633502 0.54138413 0.49928558 0.47689061 0.4099036 0.40808144 0.31499757 0.31417123 0.29807298 0.28528079 0.26454029 0.24248418 0.22851975 0.22097071 0.21139818 0.20331198 0.05808171]
49	[0. 0. 0. 0.02857143 0.02857143 0.11428571 0.11428571 0.14285714 0.14285714 0.17142857 0.17142857 0.2 0.2 0.22857143 0.22857143 0.31428571 0.31428571 0.42857143 0.42857143 0.45714286 0.45714286 0.71428571 0.71428571 1. ]	[0. 0.02777778 0.27777778 0.27777778 0.36111111 0.36111111 0.55555556 0.55555556 0.66666667 0.66666667 0.75 0.75 0.86111111 0.86111111 0.88888889 0.88888889 0.91666667 0.91666667 0.94444444 0.94444444 0.97222222 0.97222222 1. 1. ]	[1.98835504 0.98835504 0.94097013 0.92487995 0.90571142 0.87914 0.76175322 0.75643237 0.70581196 0.69129029 0.64884165 0.63069464 0.59504276 0.574238 0.57321759 0.50966883 0.48976983 0.38219921 0.35357794 0.3198889 0.31895361 0.1856826 0.14889128 0.01749517]

## Sheet: Fig4_e
F1 score	CV_0	CV_1	CV_2	CV_3	CV_4	CV_5	CV_6	CV_7	CV_8	CV_9	CV_10	CV_11	CV_12	CV_13	CV_14	CV_15	CV_16	CV_17	CV_18	CV_19	CV_20	CV_21	CV_22	CV_23	CV_24	CV_25	CV_26	CV_27	CV_28	CV_29	CV_30	CV_31	CV_32	CV_33	CV_34	CV_35	CV_36	CV_37	CV_38	CV_39	CV_40	CV_41	CV_42	CV_43	CV_44	CV_45	CV_46	CV_47	CV_48
I2_marker_aar	0.425532	0.350877	0.3	0.272727	0.311111	0.208333	0.27907	0.313725	0.541667	0.325581	0.4	0.272727	0.416667	0.130435	0.44	0.339623	0.347826	0.324324	0.297872	0.36	0.333333	0.195122	0.325581	0.392857	0.392157	0.307692	0.232558	0.423077	0.304348	0.377358	0.26087	0.408163	0.339623	0.266667	0.4	0.3	0.15	0.304348	0.555556	0.301887	0.408163	0.216216	0.416667	0.392157	0.208333	0.425532	0.4	0.382979	0.26087
I2_marker_m30_Logistic	0.6	0.703704	0.636364	0.653846	0.736842	0.481481	0.695652	0.727273	0.744186	0.666667	0.577778	0.622222	0.77551	0.654545	0.653846	0.625	0.711111	0.708333	0.6	0.714286	0.553191	0.734694	0.792453	0.666667	0.577778	0.545455	0.72	0.631579	0.695652	0.705882	0.56	0.821429	0.75	0.585366	0.52381	0.55	0.740741	0.666667	0.692308	0.54902	0.76	0.693878	0.754717	0.553191	0.465116	0.622222	0.708333	0.693878	0.701754
I2_marker_m65_Logistic	0.55	0.711864	0.666667	0.538462	0.625	0.382979	0.708333	0.730769	0.638298	0.612245	0.571429	0.595745	0.75	0.618182	0.625	0.754717	0.666667	0.533333	0.553191	0.641509	0.695652	0.680851	0.653061	0.545455	0.666667	0.418605	0.653061	0.631579	0.697674	0.705882	0.595745	0.641509	0.785714	0.473684	0.608696	0.695652	0.666667	0.553191	0.653846	0.528302	0.680851	0.565217	0.716981	0.571429	0.545455	0.590909	0.705882	0.68	0.666667
I2_marker_alt_Logistic	0.666667	0.780488	0.641026	0.642857	0.708333	0.626506	0.678899	0.682353	0.571429	0.708333	0.594595	0.717391	0.658537	0.725275	0.704545	0.682353	0.672897	0.586957	0.74	0.648649	0.65	0.627451	0.621359	0.607595	0.658228	0.591837	0.762887	0.658228	0.693878	0.682927	0.674419	0.707317	0.615385	0.681319	0.632653	0.660377	0.685714	0.626506	0.597403	0.697674	0.703704	0.643678	0.712644	0.60274	0.54321	0.56	0.734177	0.777778	0.727273
I2_marker_ast_Logistic	0.707692	0.746667	0.685714	0.712329	0.636364	0.492308	0.837838	0.767123	0.676923	0.676056	0.597015	0.615385	0.805195	0.676056	0.823529	0.74359	0.783784	0.612903	0.666667	0.777778	0.666667	0.742857	0.763158	0.613333	0.647059	0.676923	0.735294	0.712329	0.753623	0.753247	0.746269	0.746667	0.72	0.666667	0.676056	0.666667	0.764706	0.705882	0.710526	0.675	0.760563	0.724638	0.810811	0.694444	0.491803	0.622951	0.810811	0.676471	0.72973
I2_marker_m30m65_ratio_Logistic	0.647887	0.408163	0.613333	0.612245	0.657895	0.391304	0.508475	0.576271	0.613333	0.64	0.516129	0.626866	0.649351	0.454545	0.597015	0.468085	0.523077	0.615385	0.586207	0.545455	0.597015	0.542373	0.657895	0.341463	0.597015	0.535211	0.555556	0.434783	0.64	0.45283	0.597015	0.712329	0.434783	0.515152	0.608696	0.533333	0.657534	0.628571	0.623377	0.4	0.641026	0.666667	0.676471	0.375	0.647059	0.666667	0.676471	0.683544	0.615385
I2_marker_aar_Logistic	0.623377	0.535211	0.589744	0.658228	0.583333	0.5	0.567901	0.641975	0.606742	0.536585	0.564103	0.567568	0.7	0.623377	0.692308	0.571429	0.571429	0.564706	0.520548	0.75	0.623377	0.555556	0.590909	0.575342	0.641026	0.478873	0.571429	0.691358	0.666667	0.594595	0.641026	0.578313	0.591549	0.605263	0.581395	0.585366	0.558824	0.607595	0.636364	0.550725	0.589744	0.60274	0.531646	0.675	0.65	0.707317	0.689655	0.621622	0.477612
I2_prot_Logistic	0.735294	0.839506	0.75	0.783784	0.831169	0.74359	0.835443	0.810127	0.705882	0.833333	0.714286	0.805556	0.756757	0.8	0.842105	0.864198	0.780488	0.75	0.685714	0.820513	0.783784	0.787879	0.849315	0.786517	0.777778	0.698413	0.842105	0.794521	0.825	0.790123	0.794521	0.783784	0.8	0.831169	0.714286	0.794118	0.722222	0.8	0.833333	0.847059	0.810811	0.724638	0.85	0.734177	0.773333	0.769231	0.809524	0.794521	0.789474
[truncated: 1 more columns]

## Sheet: Fig4_f
Balanced accuracy	CV_0	CV_1	CV_2	CV_3	CV_4	CV_5	CV_6	CV_7	CV_8	CV_9	CV_10	CV_11	CV_12	CV_13	CV_14	CV_15	CV_16	CV_17	CV_18	CV_19	CV_20	CV_21	CV_22	CV_23	CV_24	CV_25	CV_26	CV_27	CV_28	CV_29	CV_30	CV_31	CV_32	CV_33	CV_34	CV_35	CV_36	CV_37	CV_38	CV_39	CV_40	CV_41	CV_42	CV_43	CV_44	CV_45	CV_46	CV_47	CV_48
I2_marker_aar	0.612554	0.555944	0.566723	0.552083	0.592105	0.540293	0.568627	0.55	0.668398	0.573529	0.603782	0.551075	0.619984	0.502103	0.616391	0.554201	0.580808	0.596774	0.54914	0.593981	0.588235	0.539931	0.56552	0.605769	0.581579	0.569747	0.551943	0.634146	0.539394	0.586237	0.534206	0.604832	0.583818	0.549831	0.615874	0.588235	0.511607	0.575976	0.64916	0.570909	0.602877	0.536738	0.608586	0.621951	0.514113	0.623264	0.599321	0.605493	0.545614
I2_marker_m30_Logistic	0.686429	0.737879	0.691445	0.669697	0.722222	0.516176	0.733618	0.729167	0.778861	0.695	0.635	0.69	0.793956	0.653959	0.663571	0.671664	0.748571	0.7375	0.65	0.69697	0.607143	0.758929	0.800398	0.662879	0.63037	0.61882	0.747845	0.639706	0.730714	0.746844	0.596154	0.810714	0.759943	0.673077	0.608477	0.64296	0.741758	0.693103	0.702586	0.606858	0.772857	0.71037	0.759259	0.638249	0.606667	0.692308	0.734815	0.722222	0.678161
I2_marker_m65_Logistic	0.639881	0.693182	0.702665	0.551515	0.658832	0.511364	0.73433	0.754167	0.670915	0.633929	0.642857	0.65	0.774725	0.615103	0.657778	0.757871	0.710714	0.6	0.612143	0.64697	0.730714	0.723214	0.682069	0.552273	0.69037	0.509569	0.692529	0.639706	0.741071	0.734783	0.643875	0.643571	0.786657	0.615385	0.653736	0.729885	0.700142	0.612143	0.664511	0.554226	0.712857	0.611852	0.722222	0.630568	0.634286	0.663818	0.713333	0.703704	0.678571
I2_marker_alt_Logistic	0.563725	0.762963	0.614309	0.556818	0.570161	0.541667	0.5	0.603659	0.527778	0.589869	0.580286	0.606086	0.600159	0.616995	0.601443	0.596469	0.5	0.510484	0.610723	0.621429	0.603968	0.444444	0.484848	0.574359	0.6	0.480562	0.656177	0.617073	0.54798	0.619048	0.590545	0.66332	0.564394	0.570434	0.535657	0.5	0.514706	0.54523	0.560458	0.613333	0.515152	0.572635	0.63104	0.595879	0.47797	0.526961	0.699761	0.690653	0.561538
I2_marker_ast_Logistic	0.722511	0.76049	0.685811	0.689236	0.672457	0.555861	0.827614	0.766667	0.690476	0.666387	0.608403	0.641238	0.782555	0.689235	0.829991	0.70551	0.766414	0.652605	0.681419	0.775926	0.681933	0.736111	0.750205	0.607517	0.65614	0.692677	0.750822	0.713625	0.750216	0.728659	0.759713	0.726863	0.709787	0.705659	0.677632	0.710784	0.767361	0.719015	0.682773	0.626818	0.758489	0.72267	0.795455	0.697735	0.590726	0.670139	0.797963	0.689728	0.705263
I2_marker_m30m65_ratio_Logistic	0.550595	0.501515	0.532258	0.659091	0.517806	0.536364	0.455128	0.533333	0.5	0.517857	0.440476	0.515	0.516484	0.593109	0.47037	0.537481	0.429286	0.5	0.543571	0.522727	0.507143	0.473214	0.551724	0.581061	0.492593	0.5	0.550287	0.597059	0.517857	0.46087	0.485755	0.584286	0.547654	0.384615	0.523707	0.488506	0.521368	0.492857	0.5	0.557416	0.5	0.554074	0.592593	0.454685	0.532857	0.560541	0.565926	0.537037	0.502976
I2_marker_aar_Logistic	0.57013	0.562063	0.548564	0.595486	0.566638	0.529304	0.495915	0.575	0.494805	0.441176	0.509244	0.517473	0.651106	0.585786	0.639058	0.509033	0.469697	0.502481	0.499181	0.689815	0.573529	0.527778	0.502048	0.58479	0.578947	0.463383	0.516047	0.634567	0.597835	0.571864	0.587838	0.490991	0.598353	0.560811	0.508489	0.519608	0.552679	0.541596	0.540336	0.595909	0.520488	0.577061	0.458333	0.614983	0.599194	0.637153	0.588285	0.585004	0.49386
I2_prot_Logistic	0.739496	0.840741	0.750822	0.762153	0.819355	0.720238	0.817375	0.77931	0.710859	0.828431	0.714869	0.803454	0.746025	0.769554	0.824278	0.842593	0.744444	0.771712	0.701632	0.792857	0.774206	0.802288	0.848075	0.715812	0.768421	0.726634	0.832131	0.803659	0.791667	0.747387	0.79367	0.777606	0.767926	0.807432	0.723958	0.803571	0.714052	0.785362	0.830065	0.809091	0.803828	0.728463	0.818834	0.698486	0.765726	0.788399	0.76555	0.79115	0.763926
[truncated: 1 more columns]

## Sheet: Fig4_g
CV	fpr	tpr	thresholds
0	[0. 0. 0. 0.03448276 0.03448276 0.06896552 0.06896552 0.13793103 0.13793103 0.27586207 0.27586207 0.4137931 0.4137931 0.55172414 0.55172414 1. ]	[0. 0.025 0.5 0.5 0.625 0.625 0.75 0.75 0.85 0.85 0.95 0.95 0.975 0.975 1. 1. ]	[1.99964896 0.99964896 0.84193325 0.82997238 0.66714907 0.66710621 0.47894913 0.46456274 0.42153662 0.38272287 0.35807776 0.28261175 0.22348713 0.14447643 0.14222355 0.00697206]
1	[0. 0. 0. 0.02777778 0.02777778 0.08333333 0.08333333 0.11111111 0.11111111 0.16666667 0.16666667 0.38888889 0.38888889 0.5 0.5 0.55555556 0.55555556 1. ]	[0. 0.02777778 0.08333333 0.08333333 0.72222222 0.72222222 0.80555556 0.80555556 0.88888889 0.88888889 0.91666667 0.91666667 0.94444444 0.94444444 0.97222222 0.97222222 1. 1. ]	[1.99890825 0.99890825 0.99622433 0.98959422 0.86221677 0.7947929 0.73324596 0.67142701 0.60974666 0.58767118 0.55166276 0.29461947 0.25872044 0.18218258 0.15263053 0.13374061 0.09417386 0.00930324]
2	[0. 0. 0. 0.03703704 0.03703704 0.07407407 0.07407407 0.11111111 0.11111111 0.40740741 0.40740741 0.44444444 0.44444444 0.48148148 0.48148148 0.7037037 0.7037037 0.74074074 0.74074074 1. ]	[0. 0.02325581 0.6744186 0.6744186 0.74418605 0.74418605 0.79069767 0.79069767 0.81395349 0.81395349 0.86046512 0.86046512 0.90697674 0.90697674 0.93023256 0.93023256 0.97674419 0.97674419 1. 1. ]	[1.99823626 0.99823626 0.75895863 0.75228238 0.70999293 0.70129964 0.68085049 0.67032371 0.66271303 0.37420127 0.33887061 0.26548657 0.18707337 0.18605626 0.18381334 0.12698612 0.11739054 0.11383746 0.11102505 0.02687192]
3	[0. 0. 0. 0.06060606 0.06060606 0.09090909 0.09090909 0.18181818 0.18181818 0.21212121 0.21212121 0.24242424 0.24242424 0.27272727 0.27272727 0.57575758 0.57575758 1. ]	[0. 0.02857143 0.51428571 0.51428571 0.57142857 0.57142857 0.6 0.6 0.77142857 0.77142857 0.8 0.8 0.82857143 0.82857143 0.97142857 0.97142857 1. 1. ]	[1.99861868e+00 9.98618678e-01 8.75436774e-01 8.71709211e-01 8.50753851e-01 8.27706315e-01 8.19439289e-01 8.01649198e-01 6.36766177e-01 5.56729815e-01 5.39203837e-01 5.31065635e-01 5.19395854e-01 4.65484263e-01 3.73588400e-01 1.71919639e-01 1.69033326e-01 8.57225727e-04]
4	[0. 0. 0. 0.06896552 0.06896552 0.10344828 0.10344828 0.17241379 0.17241379 0.20689655 0.20689655 0.24137931 0.24137931 0.4137931 0.4137931 0.51724138 0.51724138 1. ]	[0. 0.02380952 0.71428571 0.71428571 0.80952381 0.80952381 0.83333333 0.83333333 0.85714286 0.85714286 0.9047619 0.9047619 0.92857143 0.92857143 0.95238095 0.95238095 1. 1. ]	[1.99592115 0.99592115 0.81534347 0.80256234 0.75368831 0.74855295 0.74776995 0.6685349 0.63317926 0.60801999 0.55496116 0.53963328 0.49564236 0.35319758 0.34650976 0.23567393 0.19854827 0.00393848]
5	[0. 0. 0. 0.04347826 0.04347826 0.08695652 0.08695652 0.13043478 0.13043478 0.2173913 0.2173913 0.26086957 0.26086957 0.34782609 0.34782609 0.39130435 0.39130435 0.43478261 0.43478261 0.47826087 0.47826087 0.56521739 0.56521739 0.60869565 0.60869565 0.73913043 0.73913043 0.7826087 0.7826087 1. ]	[0. 0.0212766 0.10638298 0.10638298 0.42553191 0.42553191 0.44680851 0.44680851 0.46808511 0.46808511 0.55319149 0.55319149 0.61702128 0.61702128 0.63829787 0.63829787 0.76595745 0.76595745 0.80851064 0.80851064 0.85106383 0.85106383 0.91489362 0.91489362 0.93617021 0.93617021 0.95744681 0.95744681 1. 1. ]	[1.99987926 0.99987926 0.99317727 0.99317077 0.89257681 0.87507375 0.87205985 0.82781226 0.8277257 0.7963987 0.75649866 0.7530127 0.63398385 0.62205527 0.62166763 0.62158741 0.38964569 0.37710903 0.34279724 0.3042317 0.27300589 0.19781662 0.1764781 0.14751898 0.1268721 0.10031233 0.08689651 0.08658483 0.05563375 0.02473467]
6	[0. 0. 0. 0.025 0.025 0.075 0.075 0.125 0.125 1. ]	[0. 0.03125 0.78125 0.78125 0.9375 0.9375 0.96875 0.96875 1. 1. ]	[1.99703932 0.99703932 0.82436606 0.82166141 0.73564625 0.64239913 0.53439988 0.51266234 0.51162394 0.00360147]
7	[0. 0. 0. 0.06896552 0.06896552 0.10344828 0.10344828 0.24137931 0.24137931 0.34482759 0.34482759 0.4137931 0.4137931 0.48275862 0.48275862 0.65517241 0.65517241 1. ]	[0. 0.025 0.725 0.725 0.775 0.775 0.8 0.8 0.85 0.85 0.875 0.875 0.925 0.925 0.975 0.975 1. 1. ]	[1.99488767 0.99488767 0.73593664 0.72376104 0.70535299 0.64956225 0.64649833 0.54912984 0.53868411 0.42080234 0.41434463 0.38236619 0.34084519 0.29503221 0.2927307 0.19112632 0.17394363 0.02220191]
8	[0. 0. 0. 0.03448276 0.03448276 0.06896552 0.06896552 0.10344828 0.10344828 0.17241379 0.17241379 0.31034483 0.31034483 0.4137931 0.4137931 0.51724138 0.51724138 1. ]	[0. 0.025 0.65 0.65 0.7 0.7 0.775 0.775 0.85 0.85 0.925 0.925 0.95 0.95 0.975 0.975 1. 1. ]	[1.99627921 0.99627921 0.77647144 0.76569266 0.72357566 0.71644628 0.62196126 0.60545022 0.56084083 0.54143946 0.41406086 0.2305285 0.21649029 0.17215316 0.15655867 0.12330262 0.11071558 0.02646463]
9	[0. 0. 0. 0.06060606 0.06060606 0.12121212 0.12121212 0.21212121 0.21212121 0.3030303 0.3030303 0.33333333 0.33333333 1. ]	[0. 0.02702703 0.7027027 0.7027027 0.72972973 0.72972973 0.83783784 0.83783784 0.89189189 0.89189189 0.91891892 0.91891892 1. 1. ]	[1.99833659 0.99833659 0.82345455 0.8145895 0.80867688 0.79690406 0.63798103 0.49192581 0.46683616 0.41189958 0.39543265 0.35118435 0.24060168 0.01022592]
10	[0. 0. 0. 0.05714286 0.05714286 0.08571429 0.08571429 0.11428571 0.11428571 0.2 0.2 0.25714286 0.25714286 0.34285714 0.34285714 0.45714286 0.45714286 0.51428571 0.51428571 0.62857143 0.62857143 1. ]	[0. 0.02857143 0.45714286 0.45714286 0.62857143 0.62857143 0.68571429 0.68571429 0.71428571 0.71428571 0.77142857 0.77142857 0.8 0.8 0.88571429 0.88571429 0.91428571 0.91428571 0.94285714 0.94285714 1. 1. ]	[1.99952568 0.99952568 0.86609772 0.85801452 0.82275958 0.81240699 0.79210128 0.75735013 0.65542241 0.63441084 0.56896187 0.52338862 0.47666508 0.40802306 0.35346238 0.21716245 0.21007405 0.19795054 0.18820105 0.1253823 0.09438722 0.02617182]
11	[0. 0.02857143 0.02857143 0.05714286 0.05714286 0.08571429 0.08571429 0.31428571 0.31428571 0.42857143 0.42857143 0.6 0.6 1. ]	[0. 0. 0.68571429 0.68571429 0.77142857 0.77142857 0.91428571 0.91428571 0.94285714 0.94285714 0.97142857 0.97142857 1. 1. ]	[1.98967284 0.98967284 0.84266586 0.83328393 0.79681178 0.771915 0.70864739 0.46962063 0.41301455 0.21803525 0.21571957 0.16715566 0.14682904 0.00708602]
12	[0. 0. 0. 0.0625 0.0625 0.09375 0.09375 0.15625 0.15625 0.34375 0.34375 0.375 0.375 1. ]	[0. 0.02564103 0.82051282 0.82051282 0.87179487 0.87179487 0.92307692 0.92307692 0.94871795 0.94871795 0.97435897 0.97435897 1. 1. ]	[1.99652105 0.99652105 0.77080088 0.75651444 0.71689037 0.61036056 0.5141713 0.43208341 0.42822214 0.30986401 0.27684582 0.24840801 0.23786591 0.00227105]
13	[0. 0. 0. 0.03333333 0.03333333 0.06666667 0.06666667 0.13333333 0.13333333 0.26666667 0.26666667 0.33333333 0.33333333 0.36666667 0.36666667 0.4 0.4 0.5 0.5 0.53333333 0.53333333 1. ]	[0. 0.025 0.5 0.5 0.525 0.525 0.575 0.575 0.75 0.75 0.775 0.775 0.8 0.8 0.825 0.825 0.925 0.925 0.975 0.975 1. 1. ]	[1.99741929 0.99741929 0.87784082 0.86119698 0.8601187 0.85749953 0.84808622 0.80963591 0.72342554 0.61374376 0.52313042 0.49716403 0.48311931 0.45062086 0.44878841 0.38492613 0.31493431 0.23490429 0.19369949 0.18459559 0.16808245 0.02113289]
14	[0. 0. 0. 0.04545455 0.04545455 0.13636364 0.13636364 0.18181818 0.18181818 0.36363636 0.36363636 0.5 0.5 0.59090909 0.59090909 0.63636364 0.63636364 1. ]	[0. 0.0212766 0.59574468 0.59574468 0.74468085 0.74468085 0.78723404 0.78723404 0.80851064 0.80851064 0.91489362 0.91489362 0.93617021 0.93617021 0.95744681 0.95744681 1. 1. ]	[1.99981442 0.99981442 0.77417686 0.7702085 0.55274012 0.5401042 0.48254169 0.46820104 0.46523874 0.36516347 0.22042232 0.17577858 0.16478702 0.12305515 0.09738351 0.07196828 0.06190223 0.00621042]
15	[0. 0. 0. 0.03846154 0.03846154 0.07692308 0.07692308 0.11538462 0.11538462 0.15384615 0.15384615 0.19230769 0.19230769 0.23076923 0.23076923 0.30769231 0.30769231 0.38461538 0.38461538 0.42307692 0.42307692 0.5 0.5 1. ]	[0. 0.02325581 0.51162791 0.51162791 0.55813953 0.55813953 0.60465116 0.60465116 0.72093023 0.72093023 0.74418605 0.74418605 0.88372093 0.88372093 0.90697674 0.90697674 0.93023256 0.93023256 0.95348837 0.95348837 0.97674419 0.97674419 1. 1. ]	[1.999253 0.999253 0.89767803 0.88214386 0.86254783 0.85408503 0.83816197 0.83042803 0.76693548 0.75111649 0.73972296 0.73269437 0.6183108 0.57484247 0.55819052 0.51218708 0.48179137 0.37567839 0.37113228 0.34717937 0.33401957 0.22453667 0.22326547 0.02225389]
16	[0. 0. 0. 0.07142857 0.07142857 0.21428571 0.21428571 0.25 0.25 0.28571429 0.28571429 0.32142857 0.32142857 0.35714286 0.35714286 0.39285714 0.39285714 0.67857143 0.67857143 1. ]	[0. 0.02325581 0.6744186 0.6744186 0.74418605 0.74418605 0.79069767 0.79069767 0.81395349 0.81395349 0.86046512 0.86046512 0.88372093 0.88372093 0.90697674 0.90697674 0.97674419 0.97674419 1. 1. ]	[1.99659183 0.99659183 0.792584 0.78422909 0.6873977 0.62373156 0.52899376 0.52585756 0.48756172 0.44110852 0.36286721 0.34256122 0.33606099 0.2851035 0.27161525 0.25387691 0.2049903 0.10828443 0.10457388 0.02036367]
17	[0. 0. 0. 0.03030303 0.03030303 0.06060606 0.06060606 0.12121212 0.12121212 0.15151515 0.15151515 0.24242424 0.24242424 0.3030303 0.3030303 0.48484848 0.48484848 0.54545455 0.54545455 0.57575758 0.57575758 0.6969697 0.6969697 0.81818182 0.81818182 1. ]	[0. 0.02702703 0.32432432 0.32432432 0.43243243 0.43243243 0.7027027 0.7027027 0.72972973 0.72972973 0.78378378 0.78378378 0.81081081 0.81081081 0.83783784 0.83783784 0.86486486 0.86486486 0.89189189 0.89189189 0.94594595 0.94594595 0.97297297 0.97297297 1. 1. ]	[1.99656565 0.99656565 0.92305896 0.88723095 0.83827524 0.823194 0.66302412 0.56806835 0.54891901 0.52994756 0.50204883 0.44602836 0.40409622 0.36662337 0.35199194 0.2954823 0.28146409 0.22668851 0.2025378 0.19967985 0.19630353 0.16066938 0.12869443 0.10575408 0.09726264 0.00681985]
18	[0. 0. 0. 0.03125 0.03125 0.0625 0.0625 0.125 0.125 0.15625 0.15625 0.21875 0.21875 0.375 0.375 0.5625 0.5625 0.59375 0.59375 0.6875 0.6875 1. ]	[0. 0.025 0.1 0.1 0.625 0.625 0.775 0.775 0.825 0.825 0.875 0.875 0.9 0.9 0.925 0.925 0.95 0.95 0.975 0.975 1. 1. ]	[1.99844811e+00 9.98448110e-01 9.88994096e-01 9.87727515e-01 8.26397393e-01 8.09390071e-01 6.39778303e-01 5.31306173e-01 5.13101205e-01 4.98204945e-01 4.67138149e-01 3.61990666e-01 3.61247406e-01 3.17539562e-01 2.86178393e-01 1.37585210e-01 1.10061333e-01 1.07004997e-01 9.68672001e-02 7.55095148e-02 7.27195675e-02 1.30940260e-03]
19	[0. 0. 0. 0.02857143 0.02857143 0.08571429 0.08571429 0.14285714 0.14285714 0.17142857 0.17142857 0.2 0.2 0.22857143 0.22857143 0.28571429 0.28571429 1. ]	[0. 0.03030303 0.75757576 0.75757576 0.78787879 0.78787879 0.84848485 0.84848485 0.87878788 0.87878788 0.90909091 0.90909091 0.93939394 0.93939394 0.96969697 0.96969697 1. 1. ]	[1.9993935 0.9993935 0.81167929 0.81127977 0.81047737 0.75414266 0.67121093 0.62406219 0.62042142 0.54002687 0.52968028 0.51915161 0.51088016 0.47728326 0.44353896 0.40888559 0.37052247 0.01008325]
20	[0. 0. 0. 0.03030303 0.03030303 0.06060606 0.06060606 0.15151515 0.15151515 0.18181818 0.18181818 0.24242424 0.24242424 0.48484848 0.48484848 0.57575758 0.57575758 0.66666667 0.66666667 1. ]	[0. 0.02631579 0.68421053 0.68421053 0.73684211 0.73684211 0.76315789 0.76315789 0.86842105 0.86842105 0.89473684 0.89473684 0.92105263 0.92105263 0.94736842 0.94736842 0.97368421 0.97368421 1. 1. ]	[1.99324238 0.99324238 0.79280686 0.76401009 0.73319664 0.67530911 0.65007297 0.57760068 0.5082932 0.48433775 0.48430303 0.45102386 0.42532549 0.30401939 0.29557162 0.21585394 0.20710343 0.1827533 0.15784072 0.0283566 ]
21	[0. 0. 0. 0.03125 0.03125 0.0625 0.0625 0.09375 0.09375 0.1875 0.1875 0.21875 0.21875 0.3125 0.3125 0.34375 0.34375 0.375 0.375 0.46875 0.46875 0.65625 0.65625 1. ]	[0. 0.02631579 0.07894737 0.07894737 0.60526316 0.60526316 0.65789474 0.65789474 0.73684211 0.73684211 0.84210526 0.84210526 0.86842105 0.86842105 0.89473684 0.89473684 0.92105263 0.92105263 0.94736842 0.94736842 0.97368421 0.97368421 1. 1. ]	[1.99870683 0.99870683 0.99603971 0.99076237 0.82184217 0.82178232 0.77350812 0.76951407 0.67428639 0.5317965 0.49436999 0.48319747 0.47956174 0.39942783 0.38844219 0.37023307 0.35129246 0.34108023 0.29613611 0.18792136 0.18631097 0.11481205 0.1093975 0.00472327]
22	[0. 0. 0. 0.03125 0.03125 0.0625 0.0625 0.09375 0.09375 0.125 0.125 0.28125 0.28125 0.3125 0.3125 0.59375 0.59375 0.625 0.625 1. ]	[0. 0.02631579 0.65789474 0.65789474 0.68421053 0.68421053 0.71052632 0.71052632 0.76315789 0.76315789 0.81578947 0.81578947 0.84210526 0.84210526 0.94736842 0.94736842 0.97368421 0.97368421 1. 1. ]	[1.99956616 0.99956616 0.83727387 0.83426988 0.78444166 0.78181749 0.76649632 0.69942206 0.65843888 0.65103456 0.64696321 0.42078869 0.41762007 0.38136282 0.34407352 0.12872631 0.1119022 0.08725312 0.08207487 0.00762963]
23	[0. 0. 0. 0.04166667 0.04166667 0.08333333 0.08333333 0.125 0.125 0.16666667 0.16666667 0.25 0.25 0.29166667 0.29166667 0.625 0.625 0.66666667 0.66666667 1. ]	[0. 0.0212766 0.63829787 0.63829787 0.65957447 0.65957447 0.68085106 0.68085106 0.80851064 0.80851064 0.82978723 0.82978723 0.87234043 0.87234043 0.93617021 0.93617021 0.95744681 0.95744681 1. 1. ]	[1.99841545e+00 9.98415449e-01 8.12170307e-01 7.91960757e-01 7.87435032e-01 7.75000734e-01 7.62850174e-01 7.56394149e-01 7.03664588e-01 6.86630759e-01 6.67156136e-01 5.64087942e-01 5.21792118e-01 4.33008642e-01 3.58428043e-01 1.77723125e-01 1.61920926e-01 1.56695783e-01 1.23431131e-01 1.76712002e-03]
24	[0. 0. 0. 0.12121212 0.12121212 0.15151515 0.15151515 0.3030303 0.3030303 0.36363636 0.36363636 0.39393939 0.39393939 0.48484848 0.48484848 1. ]	[0. 0.02857143 0.68571429 0.68571429 0.82857143 0.82857143 0.88571429 0.88571429 0.91428571 0.91428571 0.94285714 0.94285714 0.97142857 0.97142857 1. 1. ]	[1.99939511 0.99939511 0.85043356 0.76910614 0.60107517 0.56494942 0.53253586 0.34608899 0.34265402 0.30587134 0.26011305 0.22721569 0.22648351 0.19327593 0.19269086 0.03445712]
25	[0. 0. 0. 0.0625 0.0625 0.09375 0.09375 0.125 0.125 0.15625 0.15625 0.1875 0.1875 0.3125 0.3125 0.375 0.375 0.53125 0.53125 0.59375 0.59375 0.65625 0.65625 1. ]	[0. 0.02631579 0.57894737 0.57894737 0.63157895 0.63157895 0.65789474 0.65789474 0.71052632 0.71052632 0.76315789 0.76315789 0.78947368 0.78947368 0.84210526 0.84210526 0.86842105 0.86842105 0.89473684 0.89473684 0.97368421 0.97368421 1. 1. ]	[1.99971745 0.99971745 0.8726741 0.84222352 0.81746457 0.80026601 0.79795408 0.78521929 0.72399236 0.55063294 0.51030194 0.50349877 0.46901591 0.37456361 0.31975013 0.28965143 0.2889968 0.17016972 0.15869843 0.15201879 0.14024517 0.12155859 0.11680341 0.01603099]
26	[0. 0. 0. 0.03125 0.03125 0.09375 0.09375 0.125 0.125 0.15625 0.15625 0.21875 0.21875 0.25 0.25 0.28125 0.28125 0.3125 0.3125 0.34375 0.34375 0.4375 0.4375 1. ]	[0. 0.02564103 0.64102564 0.64102564 0.71794872 0.71794872 0.74358974 0.74358974 0.76923077 0.76923077 0.79487179 0.79487179 0.82051282 0.82051282 0.87179487 0.87179487 0.8974359 0.8974359 0.92307692 0.92307692 0.97435897 0.97435897 1. 1. ]	[1.99838147e+00 9.98381474e-01 8.38627495e-01 8.33603172e-01 8.10097109e-01 7.77696975e-01 7.76225334e-01 7.75874847e-01 7.42273571e-01 6.70838842e-01 6.52159216e-01 5.94911871e-01 5.77941974e-01 5.35335945e-01 5.04862306e-01 4.62822176e-01 4.62240682e-01 4.35335282e-01 3.39546575e-01 3.34172583e-01 1.90370913e-01 1.78648195e-01 1.75318417e-01 1.27301402e-03]
27	[0. 0. 0. 0.03448276 0.03448276 0.06896552 0.06896552 0.10344828 0.10344828 0.13793103 0.13793103 0.17241379 0.17241379 0.20689655 0.20689655 0.34482759 0.34482759 0.51724138 0.51724138 0.55172414 0.55172414 0.65517241 0.65517241 1. ]	[0. 0.02380952 0.5 0.5 0.54761905 0.54761905 0.64285714 0.64285714 0.69047619 0.69047619 0.73809524 0.73809524 0.80952381 0.80952381 0.9047619 0.9047619 0.92857143 0.92857143 0.95238095 0.95238095 0.97619048 0.97619048 1. 1. ]	[1.9983876 0.9983876 0.85004818 0.84806034 0.82816025 0.80598665 0.71775909 0.70143986 0.6879734 0.64998887 0.58928593 0.57023925 0.47662323 0.4722225 0.35763875 0.27484595 0.25199378 0.21403562 0.19336536 0.17459837 0.14515679 0.10648759 0.09421129 0.00740464]
28	[0. 0. 0. 0.03225806 0.03225806 0.06451613 0.06451613 0.09677419 0.09677419 0.16129032 0.16129032 0.19354839 0.19354839 0.22580645 0.22580645 0.58064516 0.58064516 1. ]	[0. 0.02631579 0.05263158 0.05263158 0.65789474 0.65789474 0.84210526 0.84210526 0.86842105 0.86842105 0.89473684 0.89473684 0.92105263 0.92105263 0.97368421 0.97368421 1. 1. ]	[1.99682219 0.99682219 0.99265738 0.98804215 0.79759019 0.79544192 0.71214946 0.66937998 0.62623356 0.52936697 0.45893557 0.43552339 0.42141561 0.41270093 0.36226252 0.12425201 0.1221741 0.03627223]
29	[0. 0. 0. 0.03333333 0.03333333 0.06666667 0.06666667 0.13333333 0.13333333 0.2 0.2 0.23333333 0.23333333 0.26666667 0.26666667 0.3 0.3 0.8 0.8 1. ]	[0. 0.02564103 0.51282051 0.51282051 0.71794872 0.71794872 0.79487179 0.79487179 0.82051282 0.82051282 0.84615385 0.84615385 0.87179487 0.87179487 0.92307692 0.92307692 0.97435897 0.97435897 1. 1. ]	[1.99518585 0.99518585 0.89588437 0.87414923 0.79611848 0.76120623 0.69967896 0.65009658 0.61190695 0.59435255 0.58555526 0.56044751 0.5546169 0.55112917 0.52678534 0.52461953 0.44177026 0.16493003 0.16445669 0.05403853]
30	[0. 0. 0. 0.03225806 0.03225806 0.06451613 0.06451613 0.12903226 0.12903226 0.22580645 0.22580645 0.25806452 0.25806452 0.32258065 0.32258065 0.4516129 0.4516129 0.51612903 0.51612903 0.61290323 0.61290323 1. ]	[0. 0.025 0.625 0.625 0.675 0.675 0.75 0.75 0.775 0.775 0.875 0.875 0.9 0.9 0.925 0.925 0.95 0.95 0.975 0.975 1. 1. ]	[1.99972403e+00 9.99724030e-01 8.32787394e-01 8.23868654e-01 8.08312153e-01 7.91222612e-01 7.58577177e-01 7.40338573e-01 7.10995936e-01 5.65647044e-01 4.73831961e-01 4.37662873e-01 4.27864142e-01 3.88405450e-01 3.81797563e-01 2.40745664e-01 2.38875845e-01 1.73719824e-01 1.64055734e-01 1.31435525e-01 1.19140366e-01 1.63048347e-03]
31	[0. 0. 0. 0.03846154 0.03846154 0.19230769 0.19230769 0.23076923 0.23076923 0.26923077 0.26923077 0.34615385 0.34615385 0.53846154 0.53846154 1. ]	[0. 0.02173913 0.69565217 0.69565217 0.82608696 0.82608696 0.89130435 0.89130435 0.91304348 0.91304348 0.93478261 0.93478261 0.95652174 0.95652174 1. 1. ]	[1.99917676 0.99917676 0.82232194 0.78389267 0.67758642 0.53395728 0.41065036 0.34165782 0.31282766 0.29350576 0.24681681 0.21488286 0.18954896 0.12314069 0.11630488 0.00720744]
32	[0. 0. 0. 0.04 0.04 0.12 0.12 0.16 0.16 0.2 0.2 0.28 0.28 0.36 0.36 0.64 0.64 1. ]	[0. 0.02380952 0.5952381 0.5952381 0.71428571 0.71428571 0.80952381 0.80952381 0.85714286 0.85714286 0.9047619 0.9047619 0.95238095 0.95238095 0.97619048 0.97619048 1. 1. ]	[1.99773444 0.99773444 0.76982458 0.74060912 0.60693153 0.58496805 0.46700602 0.4625137 0.42154231 0.39080212 0.36062418 0.35294068 0.32210972 0.29604029 0.2716981 0.13422245 0.13197795 0.00945767]
33	[0. 0. 0. 0.02857143 0.02857143 0.05714286 0.05714286 0.14285714 0.14285714 0.17142857 0.17142857 0.2 0.2 0.4 0.4 0.42857143 0.42857143 0.51428571 0.51428571 0.65714286 0.65714286 1. ]	[0. 0.02941176 0.05882353 0.05882353 0.58823529 0.58823529 0.61764706 0.61764706 0.79411765 0.79411765 0.82352941 0.82352941 0.85294118 0.85294118 0.88235294 0.88235294 0.91176471 0.91176471 0.94117647 0.94117647 1. 1. ]	[1.99461565 0.99461565 0.99113487 0.99093701 0.89737848 0.89028232 0.89018476 0.84323293 0.69650702 0.67632688 0.67235822 0.60540706 0.52235285 0.41669506 0.39820442 0.37762324 0.36404979 0.32660078 0.28391946 0.14150254 0.10306882 0.02053041]
34	[0. 0. 0. 0.05405405 0.05405405 0.08108108 0.08108108 0.10810811 0.10810811 0.18918919 0.18918919 0.24324324 0.24324324 0.2972973 0.2972973 0.45945946 0.45945946 0.62162162 0.62162162 1. ]	[0. 0.02941176 0.58823529 0.58823529 0.67647059 0.67647059 0.76470588 0.76470588 0.79411765 0.79411765 0.88235294 0.88235294 0.91176471 0.91176471 0.94117647 0.94117647 0.97058824 0.97058824 1. 1. ]	[1.99840769 0.99840769 0.87970381 0.83714066 0.8039434 0.79974638 0.71287328 0.69252204 0.67101863 0.58025576 0.55164124 0.50432651 0.46636475 0.38805534 0.37621282 0.24812108 0.23772417 0.18304886 0.17342447 0.01058506]
35	[0. 0. 0. 0.02777778 0.02777778 0.05555556 0.05555556 0.08333333 0.08333333 0.11111111 0.11111111 0.13888889 0.13888889 0.19444444 0.19444444 0.22222222 0.22222222 0.25 0.25 0.55555556 0.55555556 1. ]	[0. 0.02857143 0.51428571 0.51428571 0.65714286 0.65714286 0.68571429 0.68571429 0.74285714 0.74285714 0.82857143 0.82857143 0.85714286 0.85714286 0.88571429 0.88571429 0.91428571 0.91428571 0.97142857 0.97142857 1. 1. ]	[1.98658522 0.98658522 0.87426576 0.84085638 0.77371499 0.70646726 0.69362007 0.60371611 0.57800523 0.57071207 0.48384781 0.43932961 0.43596266 0.39998157 0.38945502 0.36303544 0.36233187 0.3456791 0.27397032 0.10957078 0.10064574 0.00788422]
36	[0. 0. 0. 0.13333333 0.13333333 0.16666667 0.16666667 0.26666667 0.26666667 0.33333333 0.33333333 0.4 0.4 0.53333333 0.53333333 0.56666667 0.56666667 1. ]	[0. 0.025 0.575 0.575 0.775 0.775 0.85 0.85 0.875 0.875 0.925 0.925 0.95 0.95 0.975 0.975 1. 1. ]	[1.99864965 0.99864965 0.82144853 0.77881952 0.53624276 0.51376562 0.4317286 0.39676041 0.37443109 0.34228875 0.30686676 0.25117266 0.20932206 0.13615764 0.12376869 0.12143528 0.09877409 0.00724451]
37	[0. 0. 0. 0.03125 0.03125 0.0625 0.0625 0.1875 0.1875 0.21875 0.21875 0.25 0.25 0.28125 0.28125 0.78125 0.78125 1. ]	[0. 0.02631579 0.60526316 0.60526316 0.73684211 0.73684211 0.78947368 0.78947368 0.86842105 0.86842105 0.92105263 0.92105263 0.94736842 0.94736842 0.97368421 0.97368421 1. 1. ]	[1.99945558 0.99945558 0.83900084 0.81993712 0.72435907 0.72130248 0.6996341 0.62379532 0.54873845 0.51485722 0.41878534 0.41048284 0.39516464 0.36934365 0.3551916 0.12397874 0.12287076 0.02605957]
38	[0. 0. 0. 0.02941176 0.02941176 0.05882353 0.05882353 0.08823529 0.08823529 0.17647059 0.17647059 0.20588235 0.20588235 0.29411765 0.29411765 0.44117647 0.44117647 0.52941176 0.52941176 0.67647059 0.67647059 1. ]	[0. 0.02777778 0.66666667 0.66666667 0.72222222 0.72222222 0.77777778 0.77777778 0.83333333 0.83333333 0.86111111 0.86111111 0.88888889 0.88888889 0.91666667 0.91666667 0.94444444 0.94444444 0.97222222 0.97222222 1. 1. ]	[1.99947549 0.99947549 0.84539177 0.8365521 0.80050716 0.79633845 0.79361764 0.78251233 0.71508115 0.64932709 0.58238602 0.56047842 0.5490684 0.43633568 0.38248686 0.33824914 0.30451772 0.22927301 0.22271013 0.13938815 0.13555121 0.00254055]
39	[0. 0. 0. 0.04545455 0.04545455 0.09090909 0.09090909 0.13636364 0.13636364 0.18181818 0.18181818 0.22727273 0.22727273 0.36363636 0.36363636 0.5 0.5 0.54545455 0.54545455 0.59090909 0.59090909 0.63636364 0.63636364 0.68181818 0.68181818 1. ]	[0. 0.0212766 0.14893617 0.14893617 0.59574468 0.59574468 0.72340426 0.72340426 0.80851064 0.80851064 0.85106383 0.85106383 0.87234043 0.87234043 0.89361702 0.89361702 0.91489362 0.91489362 0.93617021 0.93617021 0.95744681 0.95744681 0.9787234 0.9787234 1. 1. ]	[1.99908713 0.99908713 0.9959541 0.98972936 0.88205553 0.86590363 0.81674193 0.80852124 0.73516518 0.7261583 0.65000345 0.64234838 0.56903564 0.52492924 0.50888584 0.37477712 0.33757718 0.2904565 0.28634004 0.26970825 0.25197042 0.23803304 0.1972156 0.19714816 0.14039817 0.0057945 ]
40	[0. 0. 0. 0.03448276 0.03448276 0.10344828 0.10344828 0.17241379 0.17241379 0.31034483 0.31034483 0.55172414 0.55172414 1. ]	[0. 0.02380952 0.73809524 0.73809524 0.85714286 0.85714286 0.88095238 0.88095238 0.95238095 0.95238095 0.97619048 0.97619048 1. 1. ]	[1.99812073 0.99812073 0.81580401 0.8085513 0.72035728 0.62974959 0.60794595 0.43676325 0.37809331 0.27643612 0.25461431 0.13242919 0.12730501 0.01934911]
41	[0. 0. 0. 0.03125 0.03125 0.0625 0.0625 0.125 0.125 0.1875 0.1875 0.21875 0.21875 0.25 0.25 0.46875 0.46875 0.53125 0.53125 0.65625 0.65625 0.6875 0.6875 0.71875 0.71875 1. ]	[0. 0.02702703 0.54054054 0.54054054 0.56756757 0.56756757 0.59459459 0.59459459 0.64864865 0.64864865 0.7027027 0.7027027 0.72972973 0.72972973 0.86486486 0.86486486 0.89189189 0.89189189 0.91891892 0.91891892 0.94594595 0.94594595 0.97297297 0.97297297 1. 1. ]	[1.99961105 0.99961105 0.80716922 0.80510946 0.80221847 0.79147962 0.78157047 0.74284425 0.70110604 0.59168236 0.58091476 0.56937952 0.56176773 0.51218636 0.39584476 0.35439615 0.33072595 0.29482811 0.22197538 0.11423729 0.11339448 0.10565818 0.09405984 0.08487548 0.06903472 0.00657965]
42	[0. 0. 0. 0.08 0.08 0.12 0.12 0.16 0.16 0.24 0.24 1. ]	[0. 0.02272727 0.84090909 0.84090909 0.88636364 0.88636364 0.90909091 0.90909091 0.93181818 0.93181818 1. 1. ]	[1.99930259 0.99930259 0.67188583 0.62221105 0.6157293 0.57355162 0.50523961 0.49950817 0.49537524 0.41382075 0.26880807 0.0022604 ]
43	[0. 0. 0.03125 0.03125 0.0625 0.0625 0.09375 0.09375 0.125 0.125 0.15625 0.15625 0.25 0.25 0.4375 0.4375 0.5 0.5 0.5625 0.5625 0.71875 0.71875 1. ]	[0. 0.02631579 0.02631579 0.44736842 0.44736842 0.63157895 0.63157895 0.65789474 0.65789474 0.71052632 0.71052632 0.73684211 0.73684211 0.81578947 0.81578947 0.84210526 0.84210526 0.86842105 0.86842105 0.97368421 0.97368421 1. 1. ]	[1.99786228 0.99786228 0.99144925 0.88270548 0.87054891 0.79043045 0.77274049 0.76160816 0.75989247 0.73041222 0.69545375 0.67657194 0.6427596 0.50376866 0.34394637 0.31025483 0.22590003 0.22293077 0.20522987 0.16465595 0.08826483 0.06371765 0.00421808]
44	[0. 0. 0. 0.02777778 0.02777778 0.05555556 0.05555556 0.11111111 0.11111111 0.13888889 0.13888889 0.16666667 0.16666667 0.25 0.25 0.33333333 0.33333333 0.58333333 0.58333333 1. ]	[0. 0.02857143 0.42857143 0.42857143 0.51428571 0.51428571 0.57142857 0.57142857 0.6 0.6 0.68571429 0.68571429 0.88571429 0.88571429 0.94285714 0.94285714 0.97142857 0.97142857 1. 1. ]	[1.9963163 0.9963163 0.91141761 0.86509672 0.81939282 0.81472434 0.80934942 0.78967752 0.78835893 0.78579288 0.72940245 0.66567979 0.50854598 0.41401164 0.39901986 0.35487677 0.33406339 0.19165697 0.18785651 0.01045485]
45	[0. 0. 0. 0.02777778 0.02777778 0.08333333 0.08333333 0.11111111 0.11111111 0.13888889 0.13888889 0.19444444 0.19444444 0.25 0.25 0.33333333 0.33333333 0.55555556 0.55555556 0.66666667 0.66666667 1. ]	[0. 0.02941176 0.64705882 0.64705882 0.70588235 0.70588235 0.73529412 0.73529412 0.82352941 0.82352941 0.85294118 0.85294118 0.88235294 0.88235294 0.91176471 0.91176471 0.94117647 0.94117647 0.97058824 0.97058824 1. 1. ]	[1.99832076 0.99832076 0.79544001 0.79369441 0.78140139 0.72403824 0.60975684 0.59351226 0.50198076 0.48742264 0.477581 0.44147495 0.43864018 0.42448634 0.41856342 0.37432971 0.36478759 0.2021125 0.19962806 0.16198841 0.15870205 0.00825414]
46	[0. 0. 0. 0.03030303 0.03030303 0.06060606 0.06060606 0.09090909 0.09090909 0.12121212 0.12121212 0.33333333 0.33333333 0.39393939 0.39393939 1. ]	[0. 0.02631579 0.71052632 0.71052632 0.81578947 0.81578947 0.86842105 0.86842105 0.89473684 0.89473684 0.92105263 0.92105263 0.97368421 0.97368421 1. 1. ]	[1.99934844e+00 9.99348439e-01 8.94641367e-01 8.76872068e-01 8.21317153e-01 8.06945845e-01 7.56049724e-01 7.37636852e-01 7.22558473e-01 6.76481953e-01 6.54524479e-01 5.17119197e-01 4.47809823e-01 3.43279107e-01 2.66284400e-01 1.74370288e-03]
47	[0. 0. 0. 0.03333333 0.03333333 0.06666667 0.06666667 0.1 0.1 0.13333333 0.13333333 0.4 0.4 0.63333333 0.63333333 1. ]	[0. 0.025 0.1 0.1 0.625 0.625 0.725 0.725 0.8 0.8 0.925 0.925 0.95 0.95 1. 1. ]	[1.99816748 0.99816748 0.99014746 0.98849651 0.81350773 0.81307397 0.79243972 0.783509 0.72549856 0.65372251 0.40802178 0.29738157 0.28452529 0.14844842 0.10731289 0.01800615]
48	[0. 0. 0. 0.07142857 0.07142857 0.10714286 0.10714286 0.21428571 0.21428571 0.25 0.25 0.28571429 0.28571429 0.5 0.5 0.53571429 0.53571429 1. ]	[0. 0.025 0.625 0.625 0.675 0.675 0.75 0.75 0.775 0.775 0.875 0.875 0.925 0.925 0.95 0.95 1. 1. ]	[1.99861087 0.99861087 0.82662062 0.8089888 0.77631238 0.7585633 0.66759674 0.61023772 0.60354565 0.59276962 0.46357786 0.42717517 0.36787773 0.18023116 0.16284359 0.15278568 0.13079221 0.02563404]
49	[0. 0. 0. 0.03703704 0.03703704 0.11111111 0.11111111 0.14814815 0.14814815 0.18518519 0.18518519 0.22222222 0.22222222 0.2962963 0.2962963 0.37037037 0.37037037 0.55555556 0.55555556 0.59259259 0.59259259 1. ]	[0. 0.02272727 0.54545455 0.54545455 0.72727273 0.72727273 0.75 0.75 0.77272727 0.77272727 0.79545455 0.79545455 0.81818182 0.81818182 0.88636364 0.88636364 0.95454545 0.95454545 0.97727273 0.97727273 1. 1. ]	[1.99965414 0.99965414 0.81917182 0.7884796 0.65187021 0.53680299 0.51135374 0.49221562 0.481173 0.44645822 0.44218074 0.42203413 0.37663415 0.37475526 0.30295158 0.25164219 0.20174589 0.17941312 0.17921175 0.12940259 0.11691478 0.00686022]

## Sheet: Fig4_h
F1 score	CV_0	CV_1	CV_2	CV_3	CV_4	CV_5	CV_6	CV_7	CV_8	CV_9	CV_10	CV_11	CV_12	CV_13	CV_14	CV_15	CV_16	CV_17	CV_18	CV_19	CV_20	CV_21	CV_22	CV_23	CV_24	CV_25	CV_26	CV_27	CV_28	CV_29	CV_30	CV_31	CV_32	CV_33	CV_34	CV_35	CV_36	CV_37	CV_38	CV_39	CV_40	CV_41	CV_42	CV_43	CV_44	CV_45	CV_46	CV_47	CV_48
S1_marker_cap	0.75	0.829268	0.695652	0.666667	0.75	0.807692	0.761905	0.666667	0.682927	0.761905	0.708333	0.842105	0.780488	0.666667	0.723404	0.823529	0.765957	0.651163	0.745098	0.666667	0.772727	0.697674	0.761905	0.711111	0.755556	0.695652	0.826087	0.77551	0.702703	0.682927	0.7	0.740741	0.809524	0.714286	0.731707	0.702703	0.697674	0.784314	0.6875	0.785714	0.816327	0.666667	0.761905	0.682927	0.755556	0.705882	0.791667	0.697674	0.682927
S1_marker_cap_Logistic	0.852459	0.754717	0.866667	0.754717	0.918033	0.939394	0.736842	0.793103	0.830189	0.851852	0.819672	0.8	0.792453	0.866667	0.870968	0.857143	0.866667	0.77193	0.875	0.723404	0.814815	0.807018	0.813559	0.842105	0.881356	0.793103	0.847458	0.806452	0.830189	0.872727	0.842105	0.90625	0.769231	0.833333	0.814815	0.814815	0.872727	0.830769	0.708333	0.90625	0.852459	0.785714	0.862069	0.8	0.862069	0.682927	0.852459	0.866667	0.813559
S1_prot_Logistic	0.8	0.857143	0.813953	0.805556	0.873563	0.741573	0.927536	0.819277	0.860759	0.837838	0.760563	0.842105	0.923077	0.775	0.837209	0.866667	0.809524	0.816901	0.857143	0.873239	0.868421	0.810811	0.815789	0.87234	0.861111	0.794521	0.839506	0.810127	0.868421	0.857143	0.810127	0.853933	0.831169	0.816901	0.821918	0.835821	0.831169	0.846154	0.842105	0.865979	0.891566	0.75	0.91954	0.805195	0.849315	0.848485	0.847059	0.886076	0.810127
[truncated: 1 more columns]

## Sheet: Fig4_i
Balanced accuracy	CV_0	CV_1	CV_2	CV_3	CV_4	CV_5	CV_6	CV_7	CV_8	CV_9	CV_10	CV_11	CV_12	CV_13	CV_14	CV_15	CV_16	CV_17	CV_18	CV_19	CV_20	CV_21	CV_22	CV_23	CV_24	CV_25	CV_26	CV_27	CV_28	CV_29	CV_30	CV_31	CV_32	CV_33	CV_34	CV_35	CV_36	CV_37	CV_38	CV_39	CV_40	CV_41	CV_42	CV_43	CV_44	CV_45	CV_46	CV_47	CV_48
S1_marker_cap	0.717949	0.833732	0.694805	0.702381	0.8	0.83871	0.758373	0.702564	0.691667	0.786667	0.671958	0.853175	0.802083	0.662393	0.743103	0.85	0.779762	0.644608	0.702586	0.739706	0.754167	0.717033	0.77451	0.744048	0.75	0.664835	0.851852	0.762363	0.749275	0.691667	0.746667	0.672581	0.802899	0.733333	0.75	0.742823	0.679167	0.761494	0.747222	0.761905	0.793447	0.64881	0.807692	0.713333	0.760256	0.733894	0.780423	0.739316	0.730769
S1_marker_cap_Logistic	0.673789	0.665072	0.691558	0.642857	0.816667	0.714286	0.608852	0.642308	0.725	0.76	0.641534	0.72619	0.6875	0.712251	0.665517	0.65	0.714286	0.634804	0.691092	0.675	0.691667	0.656593	0.676471	0.720238	0.730769	0.620879	0.712963	0.600275	0.711594	0.766667	0.713333	0.767742	0.634783	0.666667	0.708333	0.736842	0.766667	0.590517	0.619444	0.796537	0.673789	0.60119	0.730769	0.673333	0.747436	0.673669	0.695767	0.712251	0.615385
S1_prot_Logistic	0.815517	0.847222	0.758829	0.793074	0.831691	0.655412	0.9375	0.769828	0.838793	0.82801	0.757143	0.828571	0.914663	0.7375	0.814797	0.799642	0.770349	0.816134	0.85	0.869697	0.858453	0.800987	0.79852	0.81117	0.851948	0.787829	0.810897	0.794745	0.853565	0.811538	0.787097	0.81689	0.820952	0.812185	0.819555	0.844444	0.816667	0.824836	0.826797	0.76499	0.871511	0.739865	0.894545	0.782895	0.845635	0.856209	0.807018	0.870833	0.775
[truncated: 1 more columns]
