# Supplementary material for: Noninvasive proteomic biomarkers for alcohol-related liver disease
Source: Nat Med. 2022 Jun 2;28(6):1277–87. doi: 10.1038/s41591-022-01850-y (PMC9205783; doi:10.1038/s41591-022-01850-y)
Supplement: Source Data Fig. 5 — Statistical source data. [file 41591_2022_1850_MOESM7_ESM.xlsx]

## Sheet: Fig5_a
ALD subset unbiopsied								healthy cohort
F2	F2	F3	F3	I2	I2	S1	S1	F2	F2	F3	F3	I2	I2	S1	S1
label	predicted score	label	predicted score	label	predicted score	label	predicted score	label	predicted score	label	predicted score	label	predicted score	label	predicted score
0	0.021431	0	0.000846939	0	0.0194606	0	0.00391646	0	0.0201098	0	0.00136747	0	0.0457861	0	0.00788555
0	0.0221554	0	0.000939592	0	0.0239283	0	0.00404926	0	0.0333812	0	0.00151633	0	0.0498886	0	0.00868042
0	0.0240751	0	0.00195501	0	0.033281	0	0.00451962	0	0.0337291	0	0.00182798	0	0.0503255	0	0.00997347
0	0.0271351	0	0.00225732	0	0.0334149	0	0.00509202	0	0.04273	0	0.0020528	0	0.0573178	0	0.0118405
0	0.0320459	0	0.00258811	0	0.0360363	0	0.00545652	0	0.0453577	0	0.00228518	0	0.0669788	0	0.0178773
0	0.0362264	0	0.00261764	0	0.039776	0	0.00582053	0	0.0465511	0	0.00254924	0	0.0680423	0	0.0218921
0	0.0433305	0	0.00270287	0	0.0416812	0	0.00651795	0	0.0489711	0	0.00272896	0	0.0691534	0	0.0330655
0	0.0434214	0	0.00274502	0	0.0447273	0	0.00655972	0	0.0490598	0	0.00305604	0	0.0925335	0	0.0348423
0	0.0452539	0	0.00275107	0	0.0454288	0	0.00659148	0	0.04956	0	0.00308696	0	0.0937934	0	0.0359091
0	0.04558	0	0.00283466	0	0.0469427	0	0.00776283	0	0.0507972	0	0.00319686	0	0.0976957	0	0.0368889
0	0.0456182	0	0.00309801	0	0.0498674	0	0.00786947	0	0.0527252	0	0.00327537	0	0.0990895	0	0.0449398
0	0.0465585	0	0.003128	0	0.0518045	0	0.00815793	0	0.0576435	0	0.00339616	0	0.10275	0	0.0479759
0	0.048048	0	0.00312937	0	0.0530108	0	0.00825435	0	0.0604157	0	0.0039088	0	0.10329	0	0.0510684
0	0.048387	0	0.00317865	0	0.0541493	0	0.0106773	0	0.0608305	0	0.00405948	0	0.105136	0	0.0515661
0	0.051082	0	0.00321662	0	0.0580055	0	0.010744	0	0.0617159	0	0.00411829	0	0.108359	0	0.0563346
0	0.0517045	0	0.00339883	0	0.0661665	0	0.0114181	0	0.0646415	0	0.00448772	0	0.110176	0	0.0570382
0	0.052155	0	0.00342851	0	0.0666836	0	0.0130948	0	0.0709242	0	0.0045074	0	0.110409	0	0.0588957
0	0.0550664	0	0.0034925	0	0.0685664	0	0.0134512	0	0.074349	0	0.00459437	0	0.117603	0	0.0605554
0	0.0557192	0	0.00360378	0	0.074009	0	0.0143534	0	0.0751506	0	0.00462801	0	0.121757	0	0.0643123
0	0.0570531	0	0.00367163	0	0.0741395	0	0.0148593	0	0.0753766	0	0.00469113	0	0.126414	0	0.0768973
0	0.0573228	0	0.00375136	0	0.0744447	0	0.0158815	0	0.075995	0	0.00480583	0	0.13281	0	0.0783555
0	0.0579024	0	0.00384088	0	0.0771011	0	0.0161473	0	0.0787503	0	0.00525325	0	0.134731	0	0.0834263
0	0.0596528	0	0.00385481	0	0.0805109	0	0.0206191	0	0.0789002	0	0.00557547	0	0.139107	0	0.0850597
0	0.06025	0	0.00392554	0	0.0812524	0	0.0207472	0	0.0795499	0	0.00630796	0	0.139622	0	0.0900275
0	0.0607809	0	0.00410413	0	0.0845707	0	0.0216354	0	0.0836598	0	0.00647346	0	0.142533	0	0.0911281
0	0.0613547	0	0.004134	0	0.0854946	0	0.0221078	0	0.086244	0	0.00697364	0	0.145717	0	0.0929956
0	0.0613991	0	0.00432046	0	0.0862251	0	0.0236402	0	0.0867749	0	0.00721282	0	0.148742	0	0.112679
0	0.0623432	0	0.00466949	0	0.0870417	0	0.0239748	0	0.0908884	0	0.00746153	0	0.154073	0	0.128805
0	0.0632659	0	0.00469246	0	0.0881835	0	0.0246569	0	0.0923225	0	0.0077289	0	0.154893	0	0.134933
0	0.0639026	0	0.00478742	0	0.0889731	0	0.0259027	0	0.0959198	0	0.00778181	0	0.159515	0	0.138527
0	0.0641842	0	0.00480987	0	0.0897749	0	0.0261507	0	0.0970279	0	0.00785611	0	0.165353	0	0.139162
0	0.0644801	0	0.00497521	0	0.0928339	0	0.026982	0	0.0973179	0	0.00792572	0	0.16871	0	0.146146
0	0.0654877	0	0.00507573	0	0.096492	0	0.0287657	0	0.0994739	0	0.00860846	0	0.179176	0	0.151215
0	0.0662226	0	0.00512162	0	0.106023	0	0.0318398	0	0.0995287	0	0.00872979	0	0.179381	0	0.151922
0	0.0716165	0	0.00520255	0	0.106735	0	0.0318458	0	0.101411	0	0.00886059	0	0.181878	0	0.155807
0	0.0744343	0	0.00523219	0	0.109356	0	0.0330257	0	0.103257	0	0.00910484	0	0.186557	0	0.157352
0	0.0773405	0	0.00527578	0	0.111036	0	0.0352558	0	0.107144	0	0.00932269	0	0.186923	0	0.164962
0	0.0780297	0	0.005428	0	0.113502	0	0.0357748	0	0.109334	0	0.00943495	0	0.190447	0	0.193983
0	0.0781637	0	0.00557052	0	0.114218	0	0.0363386	0	0.113209	0	0.00977333	0	0.192699	0	0.19706
0	0.0805893	0	0.00563353	0	0.117446	0	0.0416673	0	0.113288	0	0.0102516	0	0.223508	0	0.217352
0	0.0822805	0	0.00564536	0	0.12039	0	0.043176	0	0.113599	0	0.0103165	0	0.229261	0	0.21816
0	0.0825289	0	0.00576968	0	0.121263	0	0.0542632	0	0.114315	0	0.0105818	0	0.231066	0	0.235539
0	0.0830647	0	0.00586034	0	0.1255	0	0.0558336	0	0.115032	0	0.0107197	0	0.232493	0	0.242203
0	0.0864536	0	0.00604258	0	0.129392	0	0.0583258	0	0.117405	0	0.0108052	0	0.241072	0	0.276102
0	0.0871907	0	0.00613455	0	0.130541	0	0.069358	0	0.121991	0	0.0112747	0	0.243157	0	0.294965
0	0.0881246	0	0.0061578	0	0.131339	0	0.0695479	0	0.131487	0	0.011667	0	0.243257	0	0.300581
0	0.0891783	0	0.00672018	0	0.132401	0	0.072778	0	0.132102	0	0.0118715	0	0.249287	0	0.308575
0	0.0892773	0	0.00675164	0	0.132618	0	0.0729481	0	0.132172	0	0.0118963	0	0.249927	0	0.314494
0	0.090088	0	0.00685085	0	0.134301	0	0.0748707	0	0.146393	0	0.0120114	0	0.250717	0	0.318476
0	0.0901612	0	0.00753826	0	0.136556	0	0.0766208	0	0.146966	0	0.0120312	0	0.252915	0	0.32149
0	0.0910888	0	0.00763274	0	0.138978	0	0.0781624	0	0.151796	0	0.0121324	0	0.25568	0	0.327191
0	0.0919428	0	0.00772061	0	0.140094	0	0.0797579	0	0.152682	0	0.0122451	0	0.259748	0	0.341939
0	0.0922169	0	0.00788603	0	0.141785	0	0.0813201	0	0.153074	0	0.0130812	0	0.270689	0	0.352956
0	0.092679	0	0.00804527	0	0.141922	0	0.0844033	0	0.160445	0	0.0131689	0	0.27522	0	0.369636
0	0.0929605	0	0.00810484	0	0.142834	0	0.0934069	0	0.161234	0	0.0132795	0	0.283518	0	0.394707
0	0.0945921	0	0.00816304	0	0.145169	0	0.0947504	0	0.163005	0	0.013284	0	0.286544	0	0.408802
0	0.0957082	0	0.00832395	0	0.147083	0	0.0954062	0	0.165753	0	0.0133405	0	0.290114	0	0.428728
0	0.0993767	0	0.00833477	0	0.148924	0	0.0957104	0	0.175308	0	0.0145843	0	0.303201	0	0.454922
0	0.100099	0	0.00875512	0	0.150812	0	0.0963275	0	0.175545	0	0.0159479	0	0.308003	1	0.547134
0	0.10088	0	0.00883042	0	0.151945	0	0.099432	0	0.182044	0	0.0159957	0	0.327656	1	0.558782
0	0.100978	0	0.00888187	0	0.158141	0	0.0995863	0	0.195586	0	0.016002	0	0.331121	1	0.603363
0	0.10551	0	0.0089494	0	0.15869	0	0.109028	0	0.20366	0	0.0160595	0	0.332813	1	0.603948
0	0.109675	0	0.00907648	0	0.159602	0	0.109531	0	0.248082	0	0.0161873	0	0.334485	1	0.611224
0	0.110175	0	0.00920811	0	0.159867	0	0.132457	0	0.252527	0	0.0168909	0	0.345599	1	0.63259
0	0.110392	0	0.00960828	0	0.163111	0	0.134323	0	0.25449	0	0.0170859	0	0.353258	1	0.649923
0	0.111892	0	0.00971614	0	0.167833	0	0.135814	0	0.256924	0	0.0171044	0	0.356706	1	0.657598
0	0.117643	0	0.00975407	0	0.172029	0	0.137239	0	0.264148	0	0.0171684	0	0.373613	1	0.669413
0	0.117997	0	0.0100107	0	0.172421	0	0.139086	0	0.265718	0	0.0172121	0	0.375571	1	0.67007
0	0.119511	0	0.0100433	0	0.173189	0	0.14205	0	0.26809	0	0.0172436	0	0.384825	1	0.690887
0	0.121118	0	0.0102623	0	0.174308	0	0.144506	0	0.283954	0	0.0192375	0	0.387693	1	0.753762
0	0.126379	0	0.0105026	0	0.174463	0	0.145179	0	0.294259	0	0.0194916	0	0.395356	1	0.763845
0	0.128346	0	0.0108009	0	0.177845	0	0.153626	0	0.307745	0	0.0196433	0	0.395511	1	0.763949
0	0.12933	0	0.0109242	0	0.178108	0	0.155231	0	0.310982	0	0.0197506	0	0.407581	1	0.774928
0	0.13259	0	0.0109806	0	0.178466	0	0.159451	0	0.313708	0	0.0201722	0	0.414058	1	0.793986
0	0.135267	0	0.0110324	0	0.178948	0	0.161076	0	0.317113	0	0.0202642	0	0.4212	1	0.796842
0	0.135334	0	0.0121996	0	0.179257	0	0.167278	0	0.320463	0	0.0204312	0	0.439797	1	0.799229
0	0.137362	0	0.0122637	0	0.18001	0	0.177835	0	0.325699	0	0.0208501	0	0.444406	1	0.833332
0	0.137702	0	0.0123228	0	0.18001	0	0.18171	0	0.328625	0	0.0220743	0	0.446716	1	0.848226
0	0.14105	0	0.0125781	0	0.182323	0	0.183493	0	0.337887	0	0.0224644	0	0.44835	1	0.850796
0	0.146224	0	0.0126736	0	0.184308	0	0.193446	0	0.338982	0	0.0241852	0	0.457289	1	0.903141
0	0.146423	0	0.0132557	0	0.185246	0	0.209085	0	0.378421	0	0.029072	0	0.47547	1	0.910297
0	0.146643	0	0.0132651	0	0.185392	0	0.215161	0	0.391022	0	0.0304724	0	0.499166	1	0.911345
0	0.146878	0	0.0137891	0	0.188476	0	0.217447	0	0.393372	0	0.0309299	1	0.508429	1	0.911809
0	0.147007	0	0.0143364	0	0.190122	0	0.217978	0	0.408721	0	0.0332554	1	0.512202	1	0.935648
0	0.148681	0	0.0144449	0	0.190202	0	0.219301	0	0.428562	0	0.0337407	1	0.553596	1	0.937047
0	0.150197	0	0.0146127	0	0.194933	0	0.227275	0	0.464507	0	0.0342548	1	0.571443	1	0.938283
0	0.150385	0	0.0149699	0	0.199185	0	0.228399	0	0.476431	0	0.0352223	1	0.603713	1	0.944898
0	0.151952	0	0.0149856	0	0.203844	0	0.22892	0	0.478069	0	0.0387177	1	0.623646	1	0.949396
0	0.154606	0	0.0150935	0	0.207521	0	0.235478	0	0.483819	0	0.0506206	1	0.645457	1	0.952486
0	0.154718	0	0.015248	0	0.20921	0	0.236487	0	0.490109	0	0.074033	1	0.652001	1	0.967086
0	0.156465	0	0.0152814	0	0.210694	0	0.23813	1	0.568569	0	0.0841119	1	0.706608	1	0.971509
0	0.157121	0	0.015356	0	0.211953	0	0.23876	1	0.569203	0	0.0962299	1	0.740465	1	0.973925
0	0.157287	0	0.0154826	0	0.215588	0	0.250166	1	0.572963	0	0.0998429	1	0.742446	1	0.977612
0	0.161832	0	0.0162649	0	0.216818	0	0.255099	1	0.585444	0	0.102406	1	0.746954	1	0.980027
0	0.162691	0	0.0163236	0	0.221474	0	0.258327	1	0.67158	0	0.299282	1	0.81173	1	0.980964
0	0.163168	0	0.0164625	0	0.225306	0	0.266466	1	0.675147	0	0.315246	1	0.870226	1	0.981818
0	0.163622	0	0.0178169	0	0.2266	0	0.266892	1	0.885431	0	0.317591	1	0.938751	1	0.998591
0	0.167421	0	0.0178342	0	0.232254	0	0.269753
0	0.168414	0	0.0182472	0	0.232957	0	0.269866
0	0.170039	0	0.0184497	0	0.233072	0	0.274778
0	0.172137	0	0.0190716	0	0.237838	0	0.27575
0	0.176671	0	0.0190969	0	0.243814	0	0.288034
0	0.177004	0	0.0192718	0	0.246398	0	0.305242
0	0.182625	0	0.0203698	0	0.250995	0	0.308512
0	0.186277	0	0.0205842	0	0.256473	0	0.313446
0	0.18704	0	0.0208266	0	0.258212	0	0.340699
0	0.19267	0	0.0211149	0	0.258937	0	0.359243
0	0.195135	0	0.0211827	0	0.2724	0	0.362971
0	0.198218	0	0.0214768	0	0.274854	0	0.36652
0	0.201737	0	0.0231602	0	0.277729	0	0.381593
0	0.204294	0	0.0246328	0	0.281235	0	0.408566
0	0.204648	0	0.0252686	0	0.284712	0	0.412515
0	0.212993	0	0.0268041	0	0.292245	0	0.413835
0	0.221512	0	0.0268251	0	0.293496	0	0.425515
0	0.227804	0	0.0276969	0	0.298913	0	0.440255
0	0.231836	0	0.0295309	0	0.303434	0	0.490209
0	0.23259	0	0.0298815	0	0.303531	1	0.503345
0	0.243484	0	0.0305233	0	0.310529	1	0.507923
0	0.249087	0	0.0308225	0	0.313996	1	0.552967
0	0.25173	0	0.0339553	0	0.317908	1	0.57706
0	0.252603	0	0.0346521	0	0.327178	1	0.596358
0	0.269824	0	0.0351755	0	0.336144	1	0.602014
0	0.277601	0	0.0362217	0	0.33707	1	0.619482
0	0.27981	0	0.0363147	0	0.337754	1	0.650215
0	0.28185	0	0.0397802	0	0.367226	1	0.657591
0	0.296975	0	0.0406811	0	0.389413	1	0.658446
0	0.302047	0	0.0442092	0	0.401099	1	0.67807
0	0.325954	0	0.0457175	0	0.414092	1	0.736997
0	0.3271	0	0.0537375	0	0.419766	1	0.746661
0	0.34506	0	0.0548923	0	0.433791	1	0.777637
0	0.376597	0	0.0639573	0	0.442052	1	0.78848
0	0.391939	0	0.0671635	0	0.456606	1	0.810704
0	0.419283	0	0.0916639	0	0.498634	1	0.838538
0	0.43369	0	0.101846	1	0.507395	1	0.861382
0	0.474191	0	0.193218	1	0.582249	1	0.892303
1	0.547348	0	0.358197	1	0.72852	1	0.927664

## Sheet: Fig5_b
F2-label	F2-prediction	F3-label	F3-prediction	I2-label	I2-prediction	S1-label	S1-prediction
0	0.024437	0	0.00583274	0	0.101518	0	0.00832906
0	0.0402988	0	0.00627477	0	0.106415	0	0.0270188
0	0.0719259	0	0.00691485	0	0.142018	0	0.0453656
0	0.0831372	0	0.00742189	0	0.145109	0	0.0540642
0	0.147391	0	0.00911073	0	0.154581	0	0.0681538
0	0.147513	0	0.00930902	0	0.165688	0	0.0797592
0	0.182791	0	0.0107497	0	0.204875	0	0.110142
0	0.196816	0	0.013081	0	0.24555	0	0.156658
0	0.225633	0	0.0132252	0	0.259438	0	0.179958
0	0.288065	0	0.0166583	0	0.366876	0	0.207465
0	0.297939	0	0.0178486	0	0.389787	0	0.219693
0	0.31666	0	0.0190629	0	0.401572	0	0.312176
0	0.339576	0	0.0199445	0	0.404534	0	0.337936
0	0.370316	0	0.0241082	0	0.464888	0	0.340124
0	0.379755	0	0.0258035	0	0.474743	0	0.360982
0	0.437804	0	0.028458	0	0.480692	0	0.370559
0	0.461074	0	0.0285143	1	0.525004	0	0.415654
0	0.466408	0	0.0331565	1	0.534412	0	0.423844
0	0.468491	0	0.0345115	1	0.573955	0	0.425149
1	0.508099	0	0.039629	1	0.591194	1	0.51728
1	0.512266	0	0.0506762	1	0.60768	1	0.539399
1	0.554725	0	0.0508693	1	0.619709	1	0.539612
1	0.602218	0	0.054351	1	0.628797	1	0.56757
1	0.712659	0	0.0550434	1	0.631883	1	0.582814
1	0.717355	0	0.0594751	1	0.633668	1	0.592495
1	0.753548	0	0.0611151	1	0.694738	1	0.613674
1	0.763451	0	0.0618252	1	0.698933	1	0.689069
1	0.778025	0	0.064195	1	0.71028	1	0.713971
1	0.780275	0	0.065246	1	0.71102	1	0.719259
1	0.786385	0	0.0739541	1	0.714331	1	0.743474
1	0.81595	0	0.0739834	1	0.715797	1	0.779632
1	0.817341	0	0.0909262	1	0.717574	1	0.784046
1	0.817873	0	0.0923382	1	0.754178	1	0.825134
1	0.827782	0	0.100711	1	0.757609	1	0.826338
1	0.84018	0	0.108133	1	0.758341	1	0.837867
1	0.84101	0	0.116513	1	0.764494	1	0.838092
1	0.842107	0	0.148027	1	0.771177	1	0.859592
1	0.843385	0	0.159952	1	0.790557	1	0.87913
1	0.856612	0	0.188107	1	0.81003	1	0.883472
1	0.857327	0	0.198021	1	0.812952	1	0.890485
1	0.867361	0	0.209172	1	0.822505	1	0.893981
1	0.869747	0	0.226095	1	0.822971	1	0.90395
1	0.893667	0	0.230793	1	0.831639	1	0.911248
1	0.896009	0	0.288943	1	0.839139	1	0.93915
1	0.903456	0	0.289494	1	0.839191	1	0.944572
1	0.913243	0	0.357929	1	0.849326	1	0.951439
1	0.917063	0	0.408935	1	0.852199	1	0.955411
1	0.924246	0	0.464618	1	0.854403	1	0.957941
1	0.927363	1	0.515624	1	0.877319	1	0.959724
1	0.941057	1	0.585166	1	0.880866	1	0.973566
1	0.950481	1	0.587683	1	0.892856	1	0.976009
1	0.953589	1	0.684807	1	0.896791	1	0.981119
1	0.971443	1	0.689438	1	0.9014	1	0.981228
1	0.987633	1	0.718635	1	0.904383	1	0.985363
1	0.987818	1	0.752989	1	0.9115	1	0.985414
1	0.988081	1	0.854987	1	0.941884	1	0.988255
1	0.989128	1	0.909279	1	0.948575	1	0.988703
1	0.989204	1	0.913947	1	0.949703	1	0.989294
1	0.989264	1	0.957163	1	0.963927	1	0.99135
1	0.991244	1	0.962599	1	0.964315	1	0.995852
1	0.996335	1	0.983131	1	0.978267	1	0.997825
1	0.996506	1	0.991424	1	0.983497	1	0.999142

## Sheet: Fig5_c
test_case	comparators	test_case	roc_auc
F2	F2	F2	0.87
	te_1	F2	0.84
	p3np_b	F2	0.79
	swe	F2	0.76
	elf_b	F2	0.75
	forns	F2	0.75
	apri	F2	0.71
	fib4	F2	0.7
F3	F3	F3	0.88
I2	I2	I2	0.81
	ast	I2	0.77
	alt	I2	0.73
	aar	I2	0.6
S1	cap_1	S1	0.88
	S1	S1	0.79

## Sheet: Fig5_d-i
Risk model	LRE Harrell's C	LRE 95%CI	ACM Harrell's C	ACM 95% CI	3 year LRE AUC	3 year LRE 95%CI	5 year LRE AUC	5 year LRE 95%CI	3 year ACM AUC	3 year ACM 95%CI	5 year ACM AUC	5 year ACM 95%CI
TE	0.871	0.043	0.758	0.0545	0.902	0.052	0.89	0.048	0.808	0.0775	0.771	0.0715
ELF	0.856	0.0375	0.757	0.0545	0.898	0.0435	0.892	0.0425	0.818	0.072	0.796	0.0655
2D-SWE	0.86	0.037	0.715	0.0675	0.913	0.0415	0.901	0.0425	0.764	0.1035	0.759	0.0785
FT	0.806	0.0435	0.725	0.0605	0.871	0.053	0.862	0.052	0.767	0.0975	0.775	0.075
Kleiner	0.806	0.0405	0.7	0.0575	0.868	0.047	0.86	0.0465	0.76	0.0845	0.749	0.068
Forns	0.782	0.0525	0.701	0.0655	0.822	0.064	0.815	0.0615	0.746	0.0965	0.73	0.0745
NFS	0.781	0.0545	0.656	0.078	0.819	0.0655	0.804	0.065	0.676	0.12	0.684	0.0865
FIB4	0.815	0.049	0.705	0.07	0.856	0.057	0.856	0.053	0.752	0.103	0.741	0.0775
F2 proteomics	0.9	0.0265	0.789	0.055	0.945	0.029	0.933	0.0315	0.836	0.0795	0.818	0.0605
F3 proteomics	0.875	0.0345	0.773	0.0525	0.914	0.04	0.903	0.0405	0.83	0.072	0.8	0.0625
I2 proteomics	0.87	0.035	0.763	0.059	0.9	0.043	0.902	0.041	0.818	0.0845	0.784	0.069
S1 proteomics	0.654	0.0595	0.58	0.074	0.674	0.0725	0.699	0.071	0.598	0.112	0.612	0.0875
