# Supplementary material for: Noninvasive proteomic biomarkers for alcohol-related liver disease
Source: Nat Med. 2022 Jun 2;28(6):1277–87. doi: 10.1038/s41591-022-01850-y (PMC9205783; doi:10.1038/s41591-022-01850-y)
Supplement: Source Data Extended Data Fig. 2 — Statistical source data. [file 41591_2022_1850_MOESM8_ESM.xlsx]

## Sheet: FigED2_a
Pearson correlation coefficient r	Plate1_A1	Plate1_H12	Plate2_A1	Plate2_H12	Plate3_A1	Plate3_H12	Plate4_A1	Plate4_H12	Plate5_A1	Plate5_H12	Plate6_A1	Plate6_H12	Plate7_A1
Plate1_A1	1	0.987244	0.984122	0.947032	0.960869	0.977464	0.955469	0.976266	0.958282	0.949363	0.971915	0.96873	0.966031
Plate1_H12	0.987244	1	0.990113	0.986272	0.98958	0.992036	0.985364	0.988825	0.98536	0.986736	0.969545	0.977364	0.978243
Plate2_A1	0.984122	0.990113	1	0.975419	0.984644	0.991158	0.979515	0.983427	0.979717	0.976109	0.959757	0.980733	0.978933
Plate2_H12	0.947032	0.986272	0.975419	1	0.984014	0.98068	0.981299	0.957164	0.979128	0.978231	0.934777	0.974311	0.971649
Plate3_A1	0.960869	0.98958	0.984644	0.984014	1	0.987462	0.988615	0.963473	0.989771	0.984805	0.943555	0.980023	0.975331
Plate3_H12	0.977464	0.992036	0.991158	0.98068	0.987462	1	0.983428	0.983317	0.980386	0.980209	0.960935	0.980875	0.979314
Plate4_A1	0.955469	0.985364	0.979515	0.981299	0.988615	0.983428	1	0.959315	0.985853	0.98512	0.946651	0.976481	0.97477
Plate4_H12	0.976266	0.988825	0.983427	0.957164	0.963473	0.983317	0.959315	1	0.958208	0.955894	0.969253	0.982662	0.969602
Plate5_A1	0.958282	0.98536	0.979717	0.979128	0.989771	0.980386	0.985853	0.958208	1	0.98783	0.948816	0.982582	0.979663
Plate5_H12	0.949363	0.986736	0.976109	0.978231	0.984805	0.980209	0.98512	0.955894	0.98783	1	0.95125	0.984048	0.978069
Plate6_A1	0.971915	0.969545	0.959757	0.934777	0.943555	0.960935	0.946651	0.969253	0.948816	0.95125	1	0.979441	0.964676
Plate6_H12	0.96873	0.977364	0.980733	0.974311	0.980023	0.980875	0.976481	0.982662	0.982582	0.984048	0.979441	1	0.978544
Plate7_A1	0.966031	0.978243	0.978933	0.971649	0.975331	0.979314	0.97477	0.969602	0.979663	0.978069	0.964676	0.978544	1

## Sheet: FigED2_b-c
Protein ID	median_log10	Coefficient of variation	rank	Gene name
P02768	8.13966	0.0525621	0	ALB
A0A0A0MS08	7.63581	0.114942	1	IGHG1
P01834	7.47956	0.0829276	2	IGKC
A0A286YEY4	7.34133	0.109016	3	IGHG2
P0DOY2	7.23277	0.0520938	4	IGLC2
P02787	7.20618	0.173804	5	TF
E7EQB2	7.11875	0.365309	6	LTF
A0A286YEY1	7.05556	0.0549908	7	IGHA1
P00738	7.00683	0.0922662	8	HP
P02647	6.97187	0.0849092	9	APOA1
A0A1B0GUU9	6.82488	0.0770908	10	IGHM
P01009	6.7895	0.102915	11	SERPINA1
P02671	6.76639	0.107748	12	FGA
P02675	6.73644	0.114041	13	FGB
P01023	6.72263	0.0734325	14	A2M
P02679	6.71839	0.0507735	15	FGG
A0A0B4J231	6.71305	0.057543	16	IGLL5
P02790	6.70456	0.0711794	17	HPX
P02763	6.61253	0.262955	18	ORM1
P02652	6.54689	0.153882	19	APOA2
H7BY35	6.53003	0.0678162	20	RYR2
A0A0B4J2B5	6.49679	0.183465	21	IGHV3OR16-9
A0A0G2JMB2	6.48291	0.150503	22	IGHA2
P01024	6.47443	0.0593221	23	C3
P06312	6.47315	0.222968	24	IGKV4-1
A0A0A0MRZ8	6.42458	0.0415399	25	IGKV3D-11;IGKV3-11
A0A286YES1	6.39102	0.19078	26	IGHG3
P01624	6.35867	0.0579132	27	IGKV3-15
P02749	6.35163	0.0543193	28	APOH
P01619	6.34365	0.0532791	29	IGKV3-20
P01780	6.31588	0.195145	30	IGHV3-7
P08603	6.30423	0.140596	31	CFH
B0YIW2	6.26761	0.207426	32	APOC3
A0A2Q2TTZ9	6.25308	0.053186	33	IGKV1D-33
P01042	6.2436	0.0565906	34	KNG1
P05155	6.24127	0.0524344	35	SERPING1
P13645	6.20977	0.962091	36	KRT10
P02765	6.20023	0.0324087	37	AHSG
O15195	6.1982	0.305354	38	VILL
P19652	6.15576	0.0580928	39	ORM2
Q9UHD9	6.15007	0.193274	40	UBQLN2;UBQLN1;UBQLN1
B4E1Z4	6.14238	0.132244	41
Q14376	6.13314	0.813488	42	GALE
P00747	6.12844	0.232942	43	PLG
P68871	6.12693	0.0555577	44	HBB
P04217-2	6.12111	0.206928	45	A1BG
P04114	6.11993	0.0302832	46	APOB
C9JF17	6.11921	0.162967	47	APOD
P02760	6.09013	0.16485	48	AMBP
A0A0J9YYC8	6.0781	0.408975	49	PRSS2
A0A0J9YY99	6.04382	0.0504944	50
P01008	6.04317	0.0893401	51	SERPINC1
P01591	6.04135	0.0792174	52	JCHAIN
K7ERI9	6.03921	0.118861	53	APOC1
O75460	6.00696	0.0594437	54	ERN1
P04003	5.98493	0.219145	55	C4BPA
P00734	5.98262	0.0674967	56	F2
D6RF35	5.9665	0.124466	57	GC
A0A286YFJ8	5.95476	0.134967	58	IGHG4
K7ER74	5.95016	0.0557293	59	APOC4-APOC2
Q14624	5.94222	0.116716	60	ITIH4
P06727	5.92395	0.0454803	61	APOA4
P00450	5.92392	0.169101	62	CP
P02753	5.92209	0.120149	63	RBP4
P10909-6	5.91859	0.106822	64	CLU
P01700	5.8938	0.141363	65	IGLV1-47
P0C0L5	5.89342	0.0507999	66	C4B_2
P10124	5.86944	0.326295	67	SRGN
A0A075B6P5	5.86682	0.0900475	68	IGKV2-28;IGKV2D-28
A0A075B7D0	5.86153	0.224981	69	IGHV1OR15-1
F2Z2G4	5.86095	0.275052	70	WFDC3
P27169	5.81319	0.10507	71	PON1
P04004	5.77126	0.072751	72	VTN
P25311	5.76947	0.0663277	73	AZGP1
P80748	5.73065	0.70887	74	IGLV3-21
M0R009	5.72678	0.128297	75	A1BG
P01011	5.72039	0.0948829	76	SERPINA3
A0A087WW66	5.70884	0.465462	77	PSMD1
P43652	5.70582	0.0661712	78	AFM
P01031	5.70469	0.0617552	79	C5
P49327	5.69697	0.649523	80	FASN
P35542	5.69327	0.244045	81	SAA4
P02649	5.69069	0.148862	82	APOE
Q5JRA6	5.67331	0.14199	83	MIA3
A0A075B6K5	5.66326	0.184786	84	IGLV3-9
O43866	5.65996	0.157152	85	CD5L
P05546	5.6239	0.119693	86	SERPIND1
P04196	5.6001	0.0964936	87	HRG
P01717	5.60006	0.0793266	88	IGLV3-25
A0A075B7B8	5.59539	0.346588	89	IGHV3OR16-12
P19827	5.59289	0.108352	90	ITIH1
P01701	5.5853	0.232194	91	IGLV1-51
E7ETH0	5.55336	0.0534922	92	CFI
P69905	5.54914	0.0606365	93	HBA2
A0A024R6I7	5.54206	0.10814	94	SERPINA1
P06396	5.51946	0.0781336	95	GSN
P08185	5.51018	0.0914678	96	SERPINA6
P06331	5.50829	0.0778989	97	IGHV4-34
Q7Z7M9	5.50163	0.0655222	98	GALNT5
A0A0J9YX35	5.49428	0.267666	99	IGHV3-64D
A0A0S2Z4L3	5.48545	0.0726091	100	PROS1
O95445-2	5.48064	0.0382545	101	APOM
A0A0C4DH35	5.47836	0.374391	102	IGHV3-35
A0A075B6R9	5.46839	0.287875	103	IGKV2D-24;IGKV2-24
P02743	5.46363	0.149571	104	APCS
P01703	5.45213	0.151357	105	IGLV1-40
Q96PD5	5.43963	0.192993	106	PGLYRP2
P01704	5.43069	0.238522	107	IGLV2-14
P08697	5.42631	0.129181	108	SERPINF2
P00739	5.41525	0.043781	109	HPR
P01602	5.39156	0.168016	110	IGKV1-5
H0YAC1	5.37786	0.0794195	111	KLKB1
O95445	5.37718	0.236881	112	APOM
P69891	5.36709	0.539725	113	HBG1
P00748	5.35041	0.161199	114	F12
P01019	5.34677	0.0912726	115	AGT
P19823	5.34219	0.0789502	116	ITIH2
P07357	5.34189	0.165284	117	C8A
P0C0L4	5.33311	0.143315	118	C4A
A0A0C4DH38	5.32202	0.220453	119	IGHV5-51
F8VZY9	5.30944	1.29157	120	KRT18
A0A075B6I0	5.30721	0.20563	121	IGLV8-61
P02747	5.30333	0.604888	122	C1QC
P02748	5.30066	0.110775	123	C9
P36955	5.29862	0.0465713	124	SERPINF1
A0A0A0MS15	5.28893	0.176229	125	IGHV3-49
A0A0G2JRQ6	5.28819	0.171363	126
A0A3B3ISR2	5.28728	0.187052	127	C1R
C9JXI5	5.28661	0.511042	128	TMEM198
P02776	5.27908	1.83855	129	PF4
P01782	5.25918	0.115639	130	IGHV3-9;IGHV3-43D
P51884	5.24782	0.0593846	131	LUM
A0A0B4J1Y8	5.24508	0.161813	132	IGLV9-49
P02750	5.23855	0.0923329	133	LRG1
P22792	5.23694	0.198825	134	CPN2
P04259	5.23491	0.960716	135	KRT6B
A0A0C4DH73	5.22581	0.142346	136	IGKV1-12;IGKV1D-12
A0A0A0MS09	5.21578	0.113277	137	IGHD
P10643	5.20407	0.065906	138	C7
P01599	5.19514	0.136097	139	IGKV1-17
O14791	5.18593	0.117053	140	APOL1
A0A087X1J7	5.18183	0.138434	141	GPX3
P20851	5.1769	0.127387	142	C4BPB
P02745	5.16165	0.338919	143	C1QA
D6R934	5.15765	0.119517	144	C1QB
A0A0C4DH67	5.15624	0.0751169	145	IGKV1-8
A0A0B4J1Y9	5.14248	0.353505	146	IGHV3-72
A0A0D9SG88	5.12717	0.461226	147	CFH
O75636	5.12688	0.0921789	148	FCN3
A0A075B7D8	5.1242	0.136826	149	IGHV3OR15-7
P09871	5.12171	0.103266	150	C1S
A0A0B4J1U3	5.12049	0.160217	151	IGLV1-36
A0A0C4DH36	5.10916	0.364001	152	IGHV3-38
P01721	5.10531	0.0900533	153	IGLV6-57
A0A075B6Q5	5.10221	0.359647	154	IGHV3-64
P01597	5.0988	0.163267	155	IGKV1-39;IGKV1D-39
P01714	5.08629	0.136162	156	IGLV3-19
P18428	5.08381	0.0765604	157	LBP
A0A0B4J1V0	5.07938	0.136596	158	IGHV3-15
B8ZZQ6	5.07644	0.135412	159	PTMA
P13671	5.0609	0.0655523	160	C6
A0A087WUI2	5.05873	0.289833	161	HNRNPA2B1
P02766	5.04889	0.166062	162	TTR
A0A075B6S5	5.03117	0.217102	163	IGKV1-27
A0A075B6K4	5.02997	0.0778732	164	IGLV3-10
E9PLK3	5.02543	2.12501	165	NPEPPS
P23083	5.01401	0.1753	166	IGHV1-2
A0A2R8Y6G6	5.0133	0.345814	167	ENO1
A0A182DWH7	4.99667	0.0498883	168	SELENOP
A8CTZ0	4.99313	0.156728	169	ITSN1
A0A075B7D4	4.99149	0.152066	170	IGKV1OR2-108
F8W6I7	4.98736	0.416451	171	HNRNPA1;HNRNPA1;HNRNPA1;HNRNPA1;HNRNPA1L2
Q06033	4.98693	0.130574	172	ITIH3
Q8WUD1	4.97405	0.216716	173	RAB2B
P29622	4.9734	0.115733	174	SERPINA4
O75882	4.96732	0.0587896	175	ATRN
A0A075B6J9	4.93617	0.22081	176	IGLV2-18
P80108	4.92002	0.0415544	177	GPLD1
Q08380	4.91915	0.122672	178	LGALS3BP
P07358	4.91614	0.143947	179	C8B
P02751	4.9133	0.0600305	180	FN1
A0A0C4DH24	4.90783	0.109191	181	IGKV6-21
P40227	4.89384	0.572518	182	CCT6A
P07360	4.89288	0.0911193	183	C8G
E9PHK0	4.89092	0.0746766	184	CLEC3B
Q7Z3Z0	4.88398	0.141377	185	KRT25
A0A075B7A0	4.87853	0.272494	186	RPL18
P01742	4.86391	0.236657	187	IGHV1-69
P01743	4.86331	0.272905	188	IGHV1-46
P43251	4.86289	0.070588	189	BTD
Q14126	4.85632	0.586794	190	DSG2
P00488	4.85547	0.128555	191	F13A1
A6XND0	4.84985	0.129042	192	IGFBP3
D6RAC8	4.84966	1.26214	193	MEPE
P15814	4.83729	0.425236	194	IGLL1
P08519	4.82812	0.167029	195	LPA
P61626	4.82616	0.0509688	196	LYZ
Q14520	4.82297	0.117853	197	HABP2
A0A075B6S6	4.82172	0.381644	198	IGKV2D-30;IGKV2-30
A0A075B6S9	4.82013	0.233581	199	IGKV1-37
A0A075B6S2	4.81509	0.160598	200	IGKV2D-29
P04430	4.80246	0.122058	201	IGKV1-16
A0A0B4J1V6	4.79169	0.178705	202	IGHV3-73
P06276	4.78648	0.095332	203	BCHE
H3BMH2	4.7836	0.133434	204	RAB11A;RAB11A;RAB11A;RAB11A;RAB11B;RAB11B
A0A0C4DH31	4.77901	0.231122	205	IGHV1-18
P04180	4.76508	0.0738358	206	LCAT
P23142	4.76377	0.104716	207	FBLN1
P01601	4.75906	0.272691	208	IGKV1D-16
Q13790	4.75701	0.269566	209	APOF
G3V3A0	4.75293	0.238665	210	SERPINA3
A0A087WWU8	4.75161	0.33302	211	TPM3
P14618	4.74625	0.348785	212	PKM
P27918	4.74608	0.150764	213	CFP
Q15942	4.74561	0.027599	214	ZYX
P0DP08	4.74451	0.35374	215	IGHV4-38-2
B1AKG0	4.74409	0.113453	216	CFHR1
A0A0B4J2D9	4.73147	0.161329	217	IGKV1D-13;IGKV1-13
A0A0A0MTS7	4.72827	0.480653	218	TTN
I3L145	4.72668	0.244249	219	SHBG
O00187	4.7248	0.136	220	MASP2
P14151	4.71967	0.235655	221	SELL
P05543	4.71816	0.106349	222	SERPINA7
P23528	4.70585	0.516697	223	CFL1
P06681	4.70455	0.149644	224	C2
Q9UGM5	4.7042	0.229178	225	FETUB
P00740	4.70198	0.0409902	226	F9
P62805	4.69192	0.255464	227	HIST4H4
P00742	4.68171	0.260893	228	F10
A0A087WW87	4.67915	0.16528	229	IGKV2-40;IGKV2-40;IGKV2D-40
P01715	4.67531	0.327847	230	IGLV3-1
P62937	4.67146	0.470093	231	PPIA
P30048	4.66857	0.324722	232	PRDX3
P02741	4.66361	0.049137	233	CRP
P05154	4.65592	0.0704768	234	SERPINA5
P11142	4.65183	1.84256	235	HSPA8
P0DJI8	4.64454	0.405297	236	SAA1
P05160	4.62825	0.142361	237	F13B
I3L397	4.6128	0.314559	238	EIF5A;EIF5A;EIF5A;EIF5A;EIF5AL1
B1AHL2	4.61178	0.92971	239	FBLN1
P19338	4.6074	0.171046	240	NCL
E7END6	4.60094	0.0604715	241	PROC
P02042	4.59849	0.200772	242	HBD
P55058	4.59792	0.0778436	243	PLTP
P10809	4.58602	0.345969	244	HSPD1
B1AXG1	4.57744	0.307858	245	RPS6KA3
P52209	4.57071	0.924551	246	PGD
D6RAR4	4.56969	0.0788695	247	HGFAC
P15169	4.56846	0.258262	248	CPN1
P68104	4.56323	0.28103	249	EEF1A1;EEF1A1P5
A0A075B6R2	4.55917	0.220708	250	IGHV4-4
P22891	4.55903	0.0773599	251	PROZ
P41222	4.55816	0.134457	252	PTGDS
K7ERG9	4.55358	0.0486199	253	CFD
P35858	4.55277	0.218936	254	IGFALS
B7Z7P8	4.5392	0.192428	255	ETF1
Q9Y5Y7	4.53784	0.16591	256	LYVE1
Q16610	4.53752	0.0522646	257	ECM1
P68363	4.5349	0.348528	258	TUBA1B
A0A0G2JIW1	4.53393	0.441875	259	HSPA1B;HSPA1A;HSPA1B
P0DP01	4.52931	0.176343	260	IGHV1-8
P61204	4.52761	0.716473	261	ARF3;ARF1
P00441	4.52161	0.530922	262	SOD1
P02775	4.51428	0.112028	263	PPBP
H0Y7A7	4.50365	0.21755	264	CALM2;CALM1;CALM2;CALM3
P08571	4.49659	0.103116	265	CD14
P35968	4.49587	0.173128	266	KDR
H0Y5E4	4.49253	0.236351	267	CD44
Q9NZP8	4.47956	0.186006	268	C1RL
Q562R1	4.47834	0.24711	269	ACTBL2
Q96KN2	4.4763	0.157426	270	CNDP1
P48740	4.47183	0.16242	271	MASP1
P25705	4.46987	0.0513109	272	ATP5F1A
P00558	4.46879	0.219094	273	PGK1
A0A0A0MRE5	4.46624	0.117834	274	ASAP1
Q15485	4.45619	0.12566	275	FCN2
P01034	4.45058	0.247664	276	CST3
A0A0A0MT36	4.44961	0.574335	277	IGKV6D-21
P08238	4.44824	0.48966	278	HSP90AB1
A0A0A0MRJ7	4.44059	0.067548	279	F5
P59665	4.43916	0.283235	280	DEFA1B;DEFA3
P06576	4.43755	0.373303	281	ATP5F1B
P00915	4.42667	0.188322	282	CA1
O60814	4.42542	0.354267	283	HIST1H2BK;H2BFS;HIST1H2BD;HIST1H2BI;HIST2H2BF;HIST2H2BF;HIST1H2BH;HIST1H2BN;HIST1H2BM;HIST1H2BL;HIST1H2BN
A0A087WSY5	4.41361	0.26767	284	CPB2
P09960	4.40613	0.100473	285	LTA4H
P16157-12	4.39684	0.598854	286	ANK1
Q96RL7	4.39372	0.517262	287	VPS13A
E7EPB3	4.39172	0.0918635	288	RPL14
O00391	4.38977	0.179049	289	QSOX1
A0A0G2JPR0	4.38968	0.150749	290	C4A
P62736	4.38693	0.279772	291	ACTA2;ACTG2
P13473	4.37884	0.21928	292	LAMP2
P11226	4.37564	0.14677	293	MBL2
P33151	4.37489	0.0763422	294	CDH5
Q07021	4.37455	0.361549	295	C1QBP
P07451	4.3706	0.164996	296	CA3
Q15582	4.36914	0.15282	297	TGFBI
P01833	4.36348	0.544321	298	PIGR
P12111	4.35337	0.862895	299	COL6A3
Q15848	4.3521	0.317086	300	ADIPOQ
Q9NZ08	4.34665	0.441125	301	ERAP1
Q9H8L6	4.34561	0.507237	302	MMRN2
P60709	4.33947	0.194849	303	ACTB
Q9UIQ6	4.33606	0.356232	304	LNPEP
A0A0U1RR20	4.33522	0.135451	305	PRG4
P60174	4.32621	0.612652	306	TPI1
P09172	4.3256	0.125603	307	DBH
P08779	4.32231	0.420451	308	KRT16
A0A0B4J1V2	4.31727	0.191043	309	IGHV2-26
P49368	4.31199	1.24729	310	CCT3
E9PAV3	4.30845	0.112448	311	NACA
A0A0C4DH33	4.30791	0.122209	312	IGHV1-24
Q15166	4.3069	0.192789	313	PON3
E7ES19	4.30572	0.167619	314	THBS4
P68371	4.30267	0.348351	315	TUBB4B
G3XAK1	4.30212	0.108945	316	MST1
Q9Y6R7	4.2996	0.275249	317	FCGBP
P07900	4.2902	0.744835	318	HSP90AA1
P62328	4.28915	0.0687765	319	TMSB4X
B4DV12	4.28694	0.738956	320	UBB;UBC;UBC;UBC;UBC;UBC;UBC;UBC;UBB;UBB;RPS27A;UBB;UBC;RPS27A;UBA52;UBC;UBC
Q9BWP8-10	4.28394	0.640044	321	COLEC11
E9PL09	4.27423	0.266207	322	RPS3
F5GWF6	4.271	0.367605	323	CCT2
P03951	4.26563	0.100763	324	F11
P50395	4.26377	0.244088	325	GDI2
P25398	4.26224	0.241985	326	RPS12
Q06830	4.26039	0.237366	327	PRDX1
P05362	4.25851	0.528297	328	ICAM1
F5GZS6	4.25186	0.271421	329	SLC3A2
B7ZKJ8	4.25134	0.263819	330	ITIH4
A0A087WXX2	4.24648	0.0911681	331	ALDOB
P04264	4.24545	2.038	332	KRT1
A0A0C4DGZ8	4.23715	0.136741	333	GP1BA
G3V2W1	4.23346	0.0958105	334	SERPINA10
A0A0C4DH29	4.23005	0.40422	335	IGHV1-3
A0A0U1RQV3	4.2295	0.417302	336	EFEMP1
Q99832	4.22211	0.280493	337	CCT7
P07737	4.22209	0.81449	338	PFN1
P38646	4.21189	0.279237	339	HSPA9
P24592	4.20387	0.22001	340	IGFBP6
P32119	4.20362	0.382145	341	PRDX2
P04406	4.18886	0.882326	342	GAPDH
P30041	4.17161	0.702711	343	PRDX6
H0Y755	4.16986	0.359043	344	FCGR3A
P30101	4.16399	0.314248	345	PDIA3
P12955	4.16188	0.0676523	346	PEPD
F5H8B0	4.15696	0.507816	347	F7
C9JYY6	4.15476	0.0202379	348	NRCAM
P20742	4.1482	0.449171	349	PZP
A0A0B4J1X5	4.14532	0.310977	350	IGHV3-74
P62241	4.14525	0.258549	351	RPS8
Q8NBJ4	4.14259	0.606725	352	GOLM1
P61769	4.13422	0.157974	353	B2M
P63261	4.13379	0.350646	354	ACTG1
Q6EMK4	4.13309	0.119062	355	VASN
B7ZAR1	4.12053	0.279747	356	CCT5
F8VU65	4.11965	0.105139	357	RPLP0;RPLP0;RPLP0;RPLP0;RPLP0;RPLP0P6
Q16853	4.11824	0.497636	358	AOC3
Q9UJJ9	4.1172	0.14994	359	GNPTG
H0YMD0	4.11424	0.173388	360	ANXA2
P30043	4.10857	0.0840366	361	BLVRB
D3VVP3	4.10141	0.994346	362	ATXN3
P00491	4.09939	0.24847	363	PNP
A2NJV5	4.09872	0.197857	364	IGKV2-29
P35908	4.0896	1.75285	365	KRT2
P53396	4.08752	0.376352	366	ACLY
Q6UXB8	4.08027	0.139596	367	PI16
P22314	4.07723	0.620784	368	UBA1
J3QQR8	4.07397	0.202707	369	ICAM2
A0A2R8Y5V9	4.07305	0.527462	370	TPM4
P05387	4.06401	0.527586	371	RPLP2
P30740	4.06189	0.249245	372	SERPINB1
P12814	4.05947	0.337205	373	ACTN1
Q9HDC9	4.04736	0.137948	374	APMAP
P48740-2	4.04469	0.420998	375	MASP1
Q92820	4.02971	0.246001	376	GGH
H7BY64	4.0207	0.160427	377	ZNF511-PRAP1;PRAP1;PRAP1;PRAP1;PRAP1
P61978	4.01878	0.269739	378	HNRNPK
P55056	4.01807	0.994267	379	APOC4
A0A140T8Y3	4.01755	0.401329	380	TNXB
P0DJI9	4.00683	0.331741	381	SAA2
P13639	4.00634	0.534268	382	EEF2
I3L0A1	3.99826	0.183898	383	CRISP3
Q15084	3.99578	0.250005	384	PDIA6
P07195	3.98968	1.37011	385	LDHB
Q04695	3.98847	0.982361	386	KRT17
P11597	3.98617	0.0336568	387	CETP
A0A140T912	3.9832	0.272188	388	HLA-C
P08294	3.98266	0.31718	389	SOD3
J3KPS3	3.97118	1.37975	390	ALDOA
P60842	3.97014	0.279777	391	EIF4A1
A0A0C4DFP6	3.95007	0.124693	392	CRTAC1
P16930	3.9473	1.98899	393	FAH
Q13740	3.94344	0.108963	394	ALCAM
P01033	3.92832	0.0351213	395	TIMP1
P39060	3.92826	0.617758	396	COL18A1
A0A0U1RR32	3.9241	0.243091	397	hCG_2039566;;HIST1H2AE;HIST1H2AM;HIST1H2AD;HIST2H2AC;HIST2H2AA4;HIST3H2A;HIST1H2AC;HIST1H2AH;HIST1H2AJ;H2AFJ
Q15113	3.92165	0.294288	398	PCOLCE
P43121	3.90878	0.335771	399	MCAM
H7BZ94	3.90805	0.638779	400	P4HB
Q9UNN8	3.89989	0.168493	401	PROCR
P31948	3.89925	0.174702	402	STIP1
P13796	3.88749	0.49547	403	LCP1
P02538	3.88376	1.23385	404	KRT6A
P08493	3.88315	0.115304	405	MGP
P19320	3.86332	0.327544	406	VCAM1
E9PEK4	3.8609	0.155886	407	CSF1R
P00338	3.85954	0.284281	408	LDHA
Q9UHG3	3.85836	0.365027	409	PCYOX1
P08253	3.85436	0.112299	410	MMP2
A0A1B0GU03	3.85232	0.368721	411	;;CTSD;CTSD;CTSD;CTSD
P63104	3.83502	0.599075	412	YWHAZ
Q9Y265	3.83017	0.520106	413	RUVBL1
Q13103	3.82992	0.382066	414	SPP2
P04275	3.82815	0.067576	415	VWF
P17066	3.82659	0.402059	416	HSPA6
Q13093	3.82426	0.791107	417	PLA2G7
K4DIA0	3.82362	0.348492	418	ICOSLG
P55290	3.81523	0.815725	419	CDH13
P14625	3.80943	0.468101	420	HSP90B1
P69892	3.80842	0.174685	421	HBG2
Q08830	3.78844	0.173368	422	FGL1
P15144	3.78403	0.310085	423	ANPEP
P81605	3.76312	0.461986	424	DCD
P50990	3.75875	0.299234	425	CCT8
P07996	3.75738	0.280374	426	THBS1
P23470	3.75358	0.356289	427	PTPRG
Q9Y490	3.75292	1.08223	428	TLN1
P02786	3.75089	0.075658	429	TFRC
P11021	3.74654	0.817531	430	HSPA5
P11413	3.73323	0.471512	431	G6PD
P78417	3.72951	0.120169	432	GSTO1
P27487	3.72233	0.419596	433	DPP4
O00533	3.71749	0.357268	434	CHL1
Q99784	3.70099	0.49388	435	OLFM1
Q8NBP7	3.69802	0.40612	436	PCSK9
P21796	3.67593	0.110617	437	VDAC1
Q06323	3.65036	0.192762	438	PSME1
E7EUF1	3.6427	0.223542	439	ENPP2
P37802	3.63611	1.78378	440	TAGLN2
P04040	3.60501	0.660036	441	CAT
P21333	3.60269	0.22584	442	FLNA
P00352	3.59748	0.522392	443	ALDH1A1
P04066	3.59379	0.102116	444	FUCA1
Q6UX71	3.58598	0.304333	445	PLXDC2
P00390	3.58403	0.429574	446	GSR
P14174	3.57892	0.144885	447	MIF
H0Y6I0	3.5773	0.3897	448	GOLGA4
E7EX60	3.56085	0.172496	449	NRP1
Q9H4G4	3.51556	0.0533395	450	GLIPR2
P18206	3.50279	0.231071	451	VCL
O95497	3.49954	1.78881	452	VNN1
Q96S96	3.49412	0.181977	453	PEBP4
Q8WWA0	3.49051	0.147365	454	ITLN1
P13591-1	3.48191	0.21006	455	NCAM1
G3XAP6	3.46754	0.328125	456	COMP
J3KNB4	3.46142	0.299432	457	CAMP
Q99969	3.43767	0.630641	458	RARRES2
P33908	3.43734	0.506992	459	MAN1A1
Q16270	3.42417	0.273156	460	IGFBP7
Q9BYE9	3.38341	0.707315	461	CDHR2
P11279	3.28817	0.877207	462	LAMP1
P22692	3.26455	0.311132	463	IGFBP4
Q07075	3.25876	0.0840739	464	ENPEP
Q92859	3.24874	0.59192	465	NEO1
P05451	3.2469	0.134648	466	REG1A;REG1B
Q14697	3.24084	0.254062	467	GANAB
Q6YHK3	3.23158	0.376114	468	CD109
A0A0A0MSA9	3.19128	0.51823	469	PVR
Q8WZ75	3.10247	1.07468	470	ROBO4
P04745	2.97226	0.341406	471	AMY1C
Q6P387	2.91558	0.387244	472	C16orf46

## Sheet: FigED2_d
Pearson correlation coefficient r	PlateS1_B12	PlateS1_D12	PlateS1_F12	PlateS1_H12
PlateS1_B12	1	0.941185	0.937368	0.940264
PlateS1_D12	0.941185	1	0.942885	0.935143
PlateS1_F12	0.937368	0.942885	1	0.943992
PlateS1_H12	0.940264	0.935143	0.943992	1

## Sheet: FigED2_e-f
Protein ID	median_log10	Coefficient of variation	rank	Gene name
P08263	8.07412	0.0172178	0	GSTA1
P69905	7.89456	0.0169623	1	HBA1
P31327	7.87312	0.0220174	2	CPS1
P68871	7.83887	0.0115581	3	HBB
P02042	7.80958	0.257589	4	HBD
P54868	7.76907	0.0125389	5	HMGCS2
A0A087WW06	7.76375	0.35542	6	TTC28
P00325	7.7595	0.110855	7	ADH1B
P05062	7.7305	0.126574	8	ALDOB
O75808	7.67661	0.0652662	9	CAPN15
P60709	7.67235	0.0334989	10	ACTB
E7EWB4	7.61963	0.0628043	11	DPYSL5
A0A0D9SFB5	7.58906	0.0274388	12	ADH4
Q562R1	7.56877	0.023	13	ACTBL2
P07148	7.56201	0.0399703	14	FABP1
P05091	7.54951	0.0179234	15	ALDH2
P02768	7.53158	0.142753	16	ALB
P21549	7.44829	0.0265322	17	AGXT
Q7Z4W1	7.4315	0.0400083	18	DCXR
P05783	7.41222	0.0133437	19	KRT18
P12314	7.38395	0.0283448	20	FCGR1A
P42765	7.37374	0.0317686	21	ACAA2
Q04828	7.36114	0.0135648	22	AKR1C1
P00966	7.33398	0.0271866	23	ASS1
P62979	7.32115	0.0249396	24	RPS27A
P00352	7.31327	0.0358327	25	ALDH1A1
O60814	7.30957	0.0672954	26	HIST1H2BK
P06576	7.29418	0.0192822	27	ATP5B
P07099	7.2918	0.0149517	28	EPHX1
Q9NRL2	7.26689	0.0547357	29	BAZ1A
P04040	7.2573	0.0183587	30	CAT
P30086	7.25663	0.10795	31	PEBP1
P00326	7.23157	0.0681351	32	ADH1C
P25705	7.22681	0.123939	33	ATP5A1
Q00796	7.21883	0.0329887	34	SORD
Q06830	7.21341	0.0488905	35	PRDX1
C9JE82	7.19466	0.56438	36	CACNA2D2
P24752	7.18302	0.0468972	37	ACAT1
P09972	7.17845	0.0770827	38	ALDOC
O75874	7.16699	0.0414732	39	IDH1
P23141	7.15927	0.0270137	40	CES1
P09210	7.15854	0.0431437	41	GSTA2
O75449	7.15502	0.105866	42	KATNA1
Q16698	7.15282	0.0248894	43	DECR1
Q9UM47	7.14529	0.0273208	44	NOTCH3
P30084	7.13954	0.0205578	45	ECHS1
P04406	7.13388	0.0697585	46	GAPDH
Q9UBQ7	7.13123	0.0491194	47	GRHPR
A0A087WSV6	7.12768	0.0321923	48	LILRB1
Q16851	7.12066	0.0336061	49	UGP2
P05787	7.11819	0.0473263	50	KRT8
P05089	7.11716	0.0289147	51	ARG1
P38117	7.1095	0.0333716	52	ETFB
P08727	7.10819	0.0441708	53	KRT19
J3KPS3	7.10739	0.027679	54	ALDOA
P32970	7.10432	0.0213142	55	CD70
P00441	7.10157	0.0346096	56	SOD1
P16104	7.09826	0.0534495	57	H2AFX
H3BRN4	7.09183	0.0136051	58	ABAT
P30041	7.09046	0.0291248	59	PRDX6
P07237	7.0821	0.0304122	60	P4HB
P50440	7.08085	0.0525846	61	GATM
Q16822	7.07997	0.0226768	62	PCK2
P00367	7.07966	0.0202121	63	GLUD1
P02538	7.07937	0.0168015	64	KRT6A
A0A087WTA8	7.07045	0.0271757	65	COL1A2
P30046	7.06937	0.0254701	66	DDT
A0A0A0MS74	7.05128	0.039403	67	PCK2
P14625	7.02733	0.0309707	68	HSP90B1
P00505	7.02583	0.024426	69	GOT2
P30038	7.01636	0.0391376	70	ALDH4A1
O60656	7.01505	0.0612952	71	UGT1A9
A0A087WTK0	7.00947	0.851736	72	PTPRJ
A0A0A0MSE2	7.00517	0.0266845	73	HADH
P10412	6.98689	0.0147823	74	HIST1H1E
P30048	6.98559	0.013571	75	PRDX3
Q02252	6.9847	0.0370153	76	ALDH6A1
P07327	6.9826	0.0723264	77	ADH1A
P62805	6.97705	0.0602275	78	HIST1H4A
Q9H2M3	6.97663	0.0342366	79	BHMT2
O95954	6.95998	0.0139017	80	FTCD
Q03001-3	6.9569	0.106075	81	DST
P10809	6.95516	0.0297608	82	HSPD1
O75828	6.95475	0.271163	83	CBR3
P68431	6.95422	0.057907	84	HIST1H3A
Q13011	6.94947	0.038168	85	ECH1
P02647	6.94908	0.0280667	86	APOA1
P00167	6.94349	0.0370403	87	CYB5A
P10620	6.94236	0.240179	88	MGST1
P68104	6.93977	0.0069878	89	EEF1A1
A0A0B4J294	6.93328	0.330374	90	TRAPPC2L
P61604	6.92459	0.0120689	91	HSPE1
P31513	6.91044	0.0282859	92	FMO3
P13804	6.90843	0.00902605	93	ETFA
Q16762	6.90337	0.032828	94	TST
H7C1J4	6.90219	0.627347	95	UHRF1BP1
Q13367-3	6.89747	0.0654015	96	AP3B2
P11712	6.89624	0.0627129	97	CYP2C9
P02792	6.89591	0.0473526	98	FTL
Q93088	6.89163	0.0436066	99	BHMT
Q9BX67	6.88772	0.662832	100	JAM3
P36871	6.88163	0.0243067	101	PGM1
P07954-2	6.87621	0.0267386	102	FH
P45954	6.87048	0.0109969	103	ACADSB
Q08426	6.86868	0.00930142	104	EHHADH
P52758	6.86617	0.00946303	105	RIDA
A0A075B6F3	6.8634	0.565896	106	DNAH8
P00480	6.85562	0.0333589	107	OTC
P17516	6.85468	0.035641	108	AKR1C4
Q5XKE5	6.85252	0.0367894	109	KRT79
P11586	6.8493	0.0414867	110	MTHFD1
P10632	6.84752	0.0400843	111	CYP2C8
P09467	6.84415	0.0235865	112	FBP1
O14879	6.84006	0.212353	113	IFIT3
P32119	6.83942	0.0231805	114	PRDX2
P27338	6.83659	0.0192295	115	MAOB
P27797	6.83309	0.0118273	116	CALR
Q3LXA3	6.83016	0.020087	117	TKFC
Q06278	6.82585	0.0551635	118	AOX1
P12236	6.82484	0.0167291	119	SLC25A6
Q08357	6.82164	0.273139	120	SLC20A2
P07858	6.81892	0.0273908	121	CTSB
P14174	6.8174	0.27525	122	MIF
P02452	6.8093	0.14997	123	COL1A1
Q08257	6.79155	0.0268825	124	CRYZ
P00338	6.78669	0.0454123	125	LDHA
P16152	6.78514	0.0356951	126	CBR1
P40939	6.78308	0.040898	127	HADHA
P23284	6.78031	0.0208108	128	PPIB
Q9NUQ3	6.77849	0.4628	129	TXLNG
P48735	6.76464	0.0163144	130	IDH2
P35914	6.75871	0.034214	131	HMGCL
Q6UVK1	6.75792	0.564252	132	CSPG4
O75891	6.75683	0.0525833	133	ALDH1L1
P55084	6.75551	0.0294324	134	HADHB
P51659	6.75447	0.0242986	135	HSD17B4
P51857	6.75379	0.0562616	136	AKR1D1
P60174	6.75376	0.0296524	137	TPI1
P01258	6.75315	0.515199	138	CALCA
P50225	6.74667	0.0166407	139	SULT1A1
P14550	6.74231	0.0320695	140	AKR1A1
P21695	6.7414	0.0455168	141	GPD1
P11498	6.74117	0.0298966	142	PC
Q9Y2P5	6.73884	0.0219019	143	SLC27A5
P12882	6.73589	0.358514	144	MYH1
P33121	6.73253	0.0189565	145	ACSL1
A0A0A0MTS2	6.73051	0.0891572	146	GPI
H0Y7A7	6.72892	0.0351704	147	CALM2
B5MCX3	6.72723	0.992806	148	2022-09-02
P78417	6.72209	0.0221736	149	GSTO1
A0A1B0GVD5	6.72106	0.0185352	150	CTSD
O95466	6.7201	0.702988	151	FMNL1
Q6YHU6	6.72001	0.571096	152	THADA
Q06520	6.71657	0.0484504	153	SULT2A1
P11216	6.71328	0.0596888	154	PYGB
P17066	6.71209	0.0339975	155	HSPA6
P34897	6.7109	0.0579352	156	SHMT2
Q68E01-2	6.71057	0.408085	157	INTS3
P09110	6.71037	0.0493096	158	ACAA1
P00738	6.70944	0.0120361	159	HP
Q03154	6.70931	0.0323212	160	ACY1
P34896	6.69431	0.0331799	161	SHMT1
S4R3N1	6.6927	0.0371149	162	HSPE1-MOB4
P54855	6.68978	0.0333296	163	UGT2B15
Q68CK6	6.68694	0.0258588	164	ACSM2B
P08133	6.67539	0.0336485	165	ANXA6
Q9NUQ6	6.67308	0.985276	166	SPATS2L
P06733	6.66275	0.0183478	167	ENO1
P49748	6.65303	0.0240607	168	ACADVL
O00757	6.64837	0.0205355	169	FBP2
Q96DG6	6.64367	0.0271857	170	CMBL
P08670	6.6353	0.0431477	171	VIM
Q02338	6.63494	0.0448317	172	BDH1
P06737	6.63271	0.0506076	173	PYGL
A0A0U1RQK7	6.62323	0.430145	174	EIF4G3
P11509	6.62037	0.0426664	175	CYP2A6
P49189	6.61803	0.042771	176	ALDH9A1
Q13228	6.61396	0.0464213	177	SELENBP1
P40926	6.61346	0.0190521	178	MDH2
O15270	6.61205	0.0528365	179	SPTLC2
P68371	6.60838	0.0200597	180	TUBB4B
P17174	6.60661	0.0139422	181	GOT1
P25325	6.60657	0.0433277	182	MPST
P30043	6.60584	0.0371893	183	BLVRB
P13639	6.6057	0.0276801	184	EEF2
Q13315	6.59934	0.347541	185	ATM
Q96HR9	6.59932	0.0476257	186	REEP6
Q99497	6.59886	0.154868	187	PARK7
O00264	6.59573	0.0299197	188	PGRMC1
P01857	6.59162	0.0275031	189	IGHG1
V9GYM3	6.5913	0.189354	190	APOA2
A0A0C4DFU2	6.58886	0.0388577	191	SOD2
Q14914	6.58654	0.0685229	192	PTGR1
Q14032	6.58086	0.0310049	193	BAAT
Q5TEC6	6.58086	0.019461	194	HIST2H3PS2
P11021	6.57318	0.0336483	195	HSPA5
P49327	6.57231	0.017796	196	FASN
P31040	6.56995	0.0342945	197	SDHA
P55157	6.56982	0.039362	198	MTTP
A0A0A0MS56	6.56635	0.0491122	199	ADH6
F8W1A4	6.5591	0.0227004	200	AK2
P00918	6.55494	0.0461196	201	CA2
Q7Z5P4	6.55281	0.0617944	202	HSD17B13
P63104	6.5517	0.0510373	203	YWHAZ
Q14117	6.54958	0.00883128	204	DPYS
P06133	6.54934	0.0659653	205	UGT2B4
P05177	6.54588	0.0525921	206	CYP1A2
P07900	6.54356	0.0125914	207	HSP90AA1
H7C4G1	6.5435	0.0644172	208	CCNL1
P28845	6.54279	0.0218586	209	HSD11B1
O95831	6.53927	0.0157816	210	AIFM1
P62917	6.53759	0.0355886	211	RPL8
Q99735	6.53061	0.322473	212	MGST2
P42126	6.52839	0.0718705	213	ECI1
P68363	6.52285	0.011039	214	TUBA1B
P61457	6.52234	0.029682	215	PCBD1
P22392-2	6.52211	0.0539874	216	NME2
P23526	6.51716	0.0125311	217	AHCY
P16662	6.51357	0.0612021	218	UGT2B7
P62937	6.51154	0.0477488	219	PPIA
P02776	6.50786	0.951617	220	PF4
Q14697-2	6.50618	0.0448357	221	GANAB
P02794	6.50615	0.0649492	222	FTH1
O60218	6.50457	0.0367879	223	AKR1B10
P00558	6.50115	0.0132582	224	PGK1
P35232	6.5001	0.0334393	225	PHB
Q86TX2	6.49886	0.0242622	226	ACOT1
P27144	6.49563	0.0195443	227	AK4
P02545	6.49263	0.0357303	228	LMNA
Q02928	6.49104	0.023102	229	CYP4A11
P00403	6.49033	0.0577473	230	MT-CO2
P46952	6.4886	0.0259409	231	HAAO
P30101	6.48811	0.0610345	232	PDIA3
Q96I99	6.48443	0.0315066	233	SUCLG2
O75947	6.47343	0.0445598	234	ATP5H
P50053-2	6.47218	0.0683745	235	KHK
A0A096LPI6	6.47176	0.00402478	236	nan
P08684	6.46994	0.0430361	237	CYP3A4
Q13423	6.46957	0.0223525	238	NNT
B7ZM99	6.46211	0.376143	239	MTHFD1L
P11310	6.4594	0.0320754	240	ACADM
Q99714	6.45911	0.0232417	241	HSD17B10
E9PMC9	6.45742	0.169957	242	EMSY
A0A0D9SF44	6.45706	0.0219638	243	R3HCC1
O14756	6.45687	0.0251444	244	HSD17B6
Q8NBX0	6.45407	0.0301117	245	SCCPDH
H7BZJ3	6.45228	0.0906981	246	PDIA3
P11142	6.44862	0.0102129	247	HSPA8
Q9UJM8	6.44724	0.038929	248	HAO1
Q00266	6.44393	0.0132671	249	MAT1A
P04424	6.44084	0.0095914	250	ASL
P51649	6.43897	0.0521984	251	ALDH5A1
Q86YB7	6.43847	0.0345945	252	ECHDC2
P01859	6.43476	0.0675528	253	IGHG2
E7ENI1	6.43046	0.017508	254	LHCGR
Q9NPE2	6.42872	0.0855892	255	NGRN
P21399	6.42383	0.0420948	256	ACO1
P21796	6.42379	0.0472275	257	VDAC1
O43772	6.42345	0.0490027	258	SLC25A20
Q96IU4	6.42326	0.0159234	259	ABHD14B
P62736	6.42129	0.0140326	260	ACTA2
P02787	6.42096	0.0666581	261	TF
P30044	6.42089	0.0313715	262	PRDX5
P16219	6.42026	0.0373175	263	ACADS
P53597	6.41929	0.0165573	264	SUCLG1
P98194-3	6.41544	0.570718	265	ATP2C1
Q15029	6.4125	0.0572799	266	EFTUD2
Q02318	6.41184	0.0183121	267	CYP27A1
P22760	6.40759	0.0173083	268	AADAC
Q9Y2S2-2	6.40684	0.0420468	269	CRYL1
P34913	6.40501	0.0303003	270	EPHX2
Q86U86	6.40492	0.712618	271	PBRM1
P67936-2	6.40018	0.0388448	272	TPM4
P10599	6.39532	0.0359823	273	TXN
P27105	6.39321	0.0215381	274	STOM
Q9C0D5	6.39099	0.337922	275	TANC1
Q16134	6.3901	0.0515016	276	ETFDH
Q9NXD2	6.3884	0.216084	277	MTMR10
O60701	6.37944	0.017881	278	UGDH
P20674	6.37851	0.0520882	279	COX5A
H0YLN8	6.37831	0.0581353	280	TRPM7
P16435	6.37807	0.0265823	281	POR
P09525	6.3747	0.0470705	282	ANXA4
P00915	6.37357	0.0301318	283	CA1
P12111	6.37307	0.081996	284	COL6A3
Q96SZ6	6.37306	0.252358	285	CDK5RAP1
P22307	6.37037	0.0498754	286	SCP2
P07305	6.36951	0.0416382	287	H1F0
Q9UNX3	6.36594	0.0514617	288	RPL26L1
A0A0G2JMB2	6.36568	0.0191142	289	IGHA2
A0A024R4M0	6.36332	0.0631994	290	RPS9
F5GZ78	6.36288	0.529643	291	PXN
P36542	6.36268	0.0089586	292	ATP5C1
P14854	6.36165	0.0818833	293	COX6B1
Q9NQR4	6.35946	0.0192341	294	NIT2
O75792	6.35793	0.412565	295	RNASEH2A
Q9UIJ7	6.3572	0.0493897	296	AK3
P49419-2	6.35588	0.0241283	297	ALDH7A1
P06748	6.35107	0.0237423	298	NPM1
E9PDR0	6.3476	0.0550697	299	PCCB
P23528	6.34551	0.0477252	300	CFL1
Q99623	6.34311	0.0377237	301	PHB2
Q9UL12	6.34241	0.0127142	302	SARDH
P29401	6.34077	0.0471226	303	TKT
P11766	6.33984	0.0432841	304	ADH5
P35573	6.33784	0.0406905	305	AGL
P30837	6.33679	0.0214876	306	ALDH1B1
P60866	6.33535	0.0171	307	RPS20
P35579	6.3347	0.0128206	308	MYH9
Q4G0N4	6.33343	0.0506604	309	NADK2
Q9UDT6-2	6.33223	0.372295	310	CLIP2
P09417	6.3294	0.0241361	311	QDPR
P01009	6.32747	0.0295304	312	SERPINA1
P30613-2	6.32283	0.0282256	313	PKLR
P40925	6.32228	0.0420943	314	MDH1
P22626	6.32102	0.0548808	315	HNRNPA2B1
P50395	6.32085	0.0428668	316	GDI2
P32754	6.32069	0.0320474	317	HPD
A0A0A0MT83	6.32029	0.0327086	318	IVD
P02675	6.32021	0.0534208	319	FGB
P62258	6.31983	0.00566937	320	YWHAE
Q6NVY1	6.31806	0.0255424	321	HIBCH
Q15084	6.31762	0.036868	322	PDIA6
P21964	6.31577	0.0384659	323	COMT
Q96N76	6.31535	0.0528605	324	UROC1
O75746	6.31392	0.0505329	325	SLC25A12
Q9P0Z9	6.31314	0.0452312	326	PIPOX
O94760	6.31	0.0431394	327	DDAH1
P62263	6.30962	0.0630912	328	RPS14
K7EJP1	6.30867	0.0579563	329	ATP5A1
P28838	6.30852	0.0381546	330	LAP3
P49326	6.30808	0.0317678	331	FMO5
Q9NPJ3	6.30732	0.0218401	332	ACOT13
P38646	6.30707	0.0166151	333	HSPA9
P07741	6.30491	0.0395908	334	APRT
A0A024R6X1	6.3008	0.0248473	335	CES2
Q8IZT6	6.30078	0.0241902	336	ASPM
P51648	6.2999	0.0327233	337	ALDH3A2
P30039	6.29814	0.0165748	338	PBLD
P31947	6.29213	0.0857304	339	SFN
A0A0A0MR66	6.29212	0.230799	340	RBM10
P63313	6.29141	0.068442	341	TMSB10
P37837	6.29119	0.0467504	342	TALDO1
P63244	6.28894	0.0371743	343	RACK1
P61247	6.28786	0.0336698	344	RPS3A
Q8N335	6.28479	0.180707	345	GPD1L
O75379	6.28426	0.113399	346	VAMP4
Q9UI17	6.28372	0.0436317	347	DMGDH
P78329	6.28255	0.0265929	348	CYP4F2
P48047	6.28041	0.0283503	349	ATP5O
P60903	6.27848	0.0163882	350	S100A10
A0A286YF22	6.2784	0.0365355	351	PHGDH
P23396	6.27532	0.0245761	352	RPS3
O43707	6.27387	0.0558549	353	ACTN4
Q9UBR2	6.27323	0.0319953	354	CTSZ
Q02878	6.2732	0.0235215	355	RPL6
C9J494	6.27251	0.083385	356	MKRN2
Q06323	6.26794	0.0180591	357	PSME1
P51570	6.26791	0.0395344	358	GALK1
A0A1B0GVU9	6.26748	0.0584669	359	QARS
P47985	6.26638	0.0402259	360	UQCRFS1
Q9BPW8	6.26618	0.0129683	361	NIPSNAP1
P19338	6.26612	0.0508076	362	NCL
P02649	6.26526	0.0393814	363	APOE
P31930	6.26146	0.0267555	364	UQCRC1
Q9Y6C9	6.26054	0.0225065	365	MTCH2
P62701	6.26023	0.0378039	366	RPS4X
P09382	6.25906	0.013099	367	LGALS1
P22309	6.25849	0.0466601	368	UGT1A1
P10606	6.2559	0.0133274	369	COX5B
Q14643	6.25291	0.336018	370	ITPR1
O75815	6.24993	0.210761	371	BCAR3
A0A0A0MSS8	6.24858	0.0250744	372	AKR1C3
P39023	6.24634	0.0351622	373	RPL3
Q92797	6.24501	0.10555	374	SYMPK
P40261	6.2427	0.0108122	375	NNMT
Q93099	6.24246	0.0201519	376	HGD
E9PHI4	6.23848	0.291519	377	SUN1
P24298	6.23746	0.0226642	378	GPT
P04843	6.23443	0.0247314	379	RPN1
P49411	6.23367	0.016252	380	TUFM
P52895	6.23327	0.0942533	381	AKR1C2
P27169	6.23265	0.0453759	382	PON1
C9JIZ6	6.23253	0.0429072	383	PSAP
P02751	6.23209	0.0481725	384	FN1
P61313	6.23161	0.0166985	385	RPL15
P34059	6.23125	0.570432	386	GALNS
P36537	6.22387	0.0271991	387	UGT2B10
P53007	6.22254	0.0268132	388	SLC25A1
P13667	6.22073	0.0354165	389	PDIA4
P0DOY2	6.21923	0.0278305	390	IGLC2
A0A0A0MRV0	6.21894	0.036646	391	RRBP1
P39019	6.21731	0.0267202	392	RPS19
P62244	6.21661	0.0501239	393	RPS15A
P30405	6.2164	0.0155392	394	PPIF
P21980	6.21596	0.0457558	395	TGM2
Q13576	6.21526	0.0362984	396	IQGAP2
P62906	6.21461	0.0512774	397	RPL10A
Q9Y2R4	6.21405	0.314034	398	DDX52
Q02487-2	6.21311	0.0959997	399	DSC2
Q9H9B4	6.2118	0.0396773	400	SFXN1
Q15274	6.2091	0.0344992	401	QPRT
Q7Z3B1	6.20888	0.0586876	402	NEGR1
Q9C037	6.20836	0.270002	403	TRIM4
P20962	6.20719	0.0248135	404	PTMS
Q6XQN6	6.20681	0.0595377	405	NAPRT
Q9BWD1	6.20562	0.0391157	406	ACAT2
Q8N257	6.20376	0.34221	407	HIST3H2BB
P01834	6.20355	0.0643746	408	IGKC
O15173	6.20315	0.0378745	409	PGRMC2
Q9UBR1	6.20108	0.00683042	410	UPB1
E9PN17	6.20106	0.0621547	411	ATP5L
P01024	6.20078	0.0259774	412	C3
A0A0G2JIW1	6.19668	0.0252574	413	HSPA1B
P21397	6.19562	0.0373327	414	MAOA
P07108	6.19489	0.0795202	415	DBI
Q6IB77	6.19441	0.0634794	416	GLYAT
Q9NQC3	6.19424	0.0386927	417	RTN4
Q8IY18	6.19334	0.0438896	418	SMC5
O95154	6.19252	0.032897	419	AKR7A3
P60660	6.18984	0.21401	420	MYL6
E7ERD7	6.18789	0.0107473	421	ACSL6
P13073	6.18482	0.0285145	422	COX4I1
P61978-2	6.18463	0.0121674	423	HNRNPK
Q9BY49	6.18053	0.0174012	424	PECR
Q15323	6.18003	0.926342	425	KRT31
A0A0A0MQS9	6.17986	0.0452018	426	LAMA4
B0YIW2	6.17977	0.0444632	427	APOC3
Q5T200	6.17927	0.754821	428	ZC3H13
P02461	6.17549	0.0586256	429	COL3A1
Q14195-2	6.17401	0.0367503	430	DPYSL3
P21912	6.17218	0.0543273	431	SDHB
P49773	6.16883	0.0458995	432	HINT1
Q13162	6.16856	0.0307812	433	PRDX4
O94985	6.16841	0.0372301	434	CLSTN1
Q96LJ7	6.16793	0.0452245	435	DHRS1
Q14847	6.1672	0.0671399	436	LASP1
O75452	6.16702	0.0572525	437	RDH16
P46783	6.16614	0.047181	438	RPS10
P04080	6.16491	0.0373129	439	CSTB
F2Z388	6.16434	0.0614575	440	RPL35
P62269	6.16246	0.0551995	441	RPS18
Q13151	6.16184	0.0565121	442	HNRNPA0
P30049	6.16089	0.037749	443	ATP5D
P05181	6.15738	0.0483888	444	CYP2E1
Q04760	6.15657	0.0293472	445	GLO1
P00387	6.15535	0.0668054	446	CYB5R3
P62277	6.15533	0.014831	447	RPS13
O00483	6.1543	0.0719025	448	NDUFA4
A0A286YEY1	6.15334	0.0383897	449	IGHA1
P36957	6.15109	0.0721756	450	DLST
Q9Y617	6.14989	0.0293314	451	PSAT1
O75356	6.14984	0.0242353	452	ENTPD5
A0A0C4DG17	6.14951	0.0177787	453	RPSA
P27824	6.14619	0.0128664	454	CANX
P11168	6.14601	0.0847426	455	SLC2A2
Q9H0W9	6.14538	0.0300819	456	C11orf54
P07355	6.14411	0.0577369	457	ANXA2
P62854	6.14411	0.0432014	458	RPS26
A0A0D9SGF6	6.14316	0.0466896	459	SPTAN1
P18583	6.14176	0.262617	460	SON
Q12907	6.13469	0.0179956	461	LMAN2
Q07617	6.13383	0.0357672	462	SPAG1
A0A0C4DGS1	6.13007	0.0226493	463	DDOST
P04792	6.1299	0.0930375	464	HSPB1
P02790	6.12738	0.0457487	465	HPX
Q15365	6.12635	0.0147667	466	PCBP1
P14920	6.12579	0.0363665	467	DAO
Q08AH3	6.12539	0.0483896	468	ACSM2A
P47895	6.12372	0.180835	469	ALDH1A3
P24539	6.12304	0.0396778	470	ATP5F1
M0R0F0	6.12288	0.0265613	471	RPS5
P35268	6.12066	0.0586787	472	RPL22
P03928	6.11976	0.130822	473	MT-ATP8
Q7KZF4	6.11367	0.0222492	474	SND1
Q9BTZ2	6.11106	0.054713	475	DHRS4
P08238	6.11088	0.0213589	476	HSP90AB1
A2RRH5	6.11086	0.203215	477	WDR27
P31949	6.11075	0.0496525	478	S100A11
Q96ST2	6.10569	0.224266	479	IWS1
Q14644	6.10546	0.226601	480	RASA3
Q6YN16	6.10408	0.0183092	481	HSDL2
Q9HDC9	6.10331	0.0142232	482	APMAP
Q15166	6.10077	0.036286	483	PON3
Q9UN36	6.09761	0.0154277	484	NDRG2
P10176	6.09686	0.885484	485	COX8A
P26641	6.09591	0.0430767	486	EEF1G
C9JIF9	6.09281	0.0679404	487	APEH
P19652	6.09247	0.0847771	488	ORM2
H0YA52	6.09214	0.0686054	489	PCBD2
P29692	6.0919	0.0125723	490	EEF1D
O75369	6.0916	0.0461017	491	FLNB
Q92947	6.08945	0.0416838	492	GCDH
B4DFF3	6.08859	0.383017	493	CLN3
Q16775	6.08539	0.034296	494	HAGH
Q01082	6.08349	0.0403358	495	SPTBN1
Q9BUT1	6.08326	0.0374264	496	BDH2
P62899	6.08044	0.0319564	497	RPL31
P19838	6.07914	0.965668	498	NFKB1
P55072	6.07877	0.0440499	499	VCP
J3KTE4	6.07551	0.057312	500	RPL19
Q04446	6.07536	0.0360912	501	GBE1
P11226	6.07375	0.0697205	502	MBL2
B4DJV2	6.07186	0.0385712	503	CS
O14802	6.06803	0.107156	504	POLR3A
P10109	6.06772	0.0488324	505	FDX1
A0A0C4DGA2	6.06751	0.0290042	506	ECI2
P31937	6.06744	0.054837	507	HIBADH
Q13439	6.06715	0.44226	508	GOLGA4
P54707	6.0663	0.0209443	509	ATP12A
P15880	6.06554	0.0516871	510	RPS2
Q9BX68	6.0613	0.0222495	511	HINT2
O14880	6.06028	0.0415384	512	MGST3
Q8TF05	6.05901	0.585825	513	PPP4R1
P20815	6.05897	0.111953	514	CYP3A5
P50914	6.05651	0.0351164	515	RPL14
P07437	6.0565	0.0458145	516	TUBB
P08236	6.05622	0.0257124	517	GUSB
P12110	6.0555	0.0851581	518	COL6A2
Q5T5C0	6.05472	0.0563944	519	STXBP5
P61981	6.05447	0.0806128	520	YWHAG
Q8IYS2	6.05319	0.20438	521	KIAA2013
O14818	6.0512	0.0381719	522	PSMA7
A0A087X0S5	6.05049	0.232058	523	COL6A1
P13716	6.0451	0.0168649	524	ALAD
A6ND91	6.04383	0.0508116	525	ASPDH
Q9BSH5	6.04351	0.0348136	526	HDHD3
D6RGV5	6.04288	0.0341562	527	COX7A2
Q16878	6.04193	0.518052	528	CDO1
P25789	6.04087	0.044755	529	PSMA4
P62829	6.04072	0.0320215	530	RPL23
Q96DC8	6.04052	0.0404267	531	ECHDC3
Q9UJS0	6.04027	0.0591181	532	SLC25A13
P05165	6.03906	0.0285232	533	PCCA
P56385	6.03827	0.198959	534	ATP5I
Q9H2A2	6.03737	0.0152789	535	ALDH8A1
A0A087WSY6	6.03713	0.515691	536	IGKV3D-15
O95400	6.03678	0.583019	537	CD2BP2
P52209	6.03654	0.0441772	538	PGD
P62424	6.03507	0.0398064	539	RPL7A
O75970	6.03222	0.119721	540	MPDZ
B4DLN1	6.03193	0.0282393	541	nan
O14975	6.03136	0.081863	542	SLC27A2
A0A087WVZ0	6.03114	0.27885	543	MPC1
P62820	6.03086	0.05352	544	RAB1A
A0A0A0MT00	6.03074	0.102007	545	NFYC
O95571	6.03062	0.0274952	546	ETHE1
Q709F0	6.02958	0.03016	547	ACAD11
P30040	6.02794	0.0505879	548	ERP29
Q9NP73-2	6.0271	0.920427	549	ALG13
P04264	6.02619	0.0688801	550	KRT1
P25788	6.02528	0.0481666	551	PSMA3
P28072	6.02513	0.0415156	552	PSMB6
A2A274	6.02433	0.031094	553	ACO2
P24534	6.02413	0.0169319	554	EEF1B2
Q00839	6.01988	0.0269796	555	HNRNPU
P55039	6.01792	0.553128	556	DRG2
P37059	6.017	0.0370746	557	HSD17B2
A0A0A0MR02	6.01454	0.0364904	558	VDAC2
O43895	6.01399	0.0226782	559	XPNPEP2
P01008	6.01246	0.0210491	560	SERPINC1
E9PQ57	6.0123	0.455124	561	RAE1
D3YTB1	6.01025	0.0598393	562	RPL32
P26373	6.0102	0.0281831	563	RPL13
P49207	6.00999	0.0314302	564	RPL34
Q00325-2	6.00858	0.0152416	565	SLC25A3
A0A087WZE9	6.00789	0.31528	566	HMGN3
P48449	6.00391	0.16641	567	LSS
P18859	6.00373	0.0373436	568	ATP5J
M0R210	6.0034	0.0368108	569	RPS16
P21333-2	6.00169	0.0321753	570	FLNA
E9PLL6	6.00079	0.0293402	571	RPL27A
Q9Y6B6	6.00058	0.0533397	572	SAR1B
P23786	5.99928	0.039251	573	CPT2
P22033	5.99866	0.0610466	574	MUT
P62879	5.99823	0.0182181	575	GNB2
D6RAN4	5.99823	0.0613732	576	RPL9
O75083	5.99757	0.0255473	577	WDR1
P52272	5.99441	0.020913	578	HNRNPM
Q6PID6	5.99384	0.52523	579	TTC33
P15954	5.99362	0.213909	580	COX7C
Q13825	5.99329	0.0966277	581	AUH
Q9UHG3	5.99208	0.0216113	582	PCYOX1
Q9BS26	5.99055	0.0220614	583	ERP44
Q14103	5.98968	0.0481239	584	HNRNPD
P50213	5.98512	0.322116	585	IDH3A
Q99424	5.98455	0.0374775	586	ACOX2
O60476	5.98326	0.689059	587	MAN1A2
P01624	5.98295	0.0604558	588	IGKV3-15
P62753	5.98265	0.0585874	589	RPS6
Q5VSL9	5.98214	0.236331	590	STRIP1
P22695	5.9818	0.0546254	591	UQCRC2
P16930	5.98155	0.0733763	592	FAH
Q96KP4	5.9814	0.0311819	593	CNDP2
G8JLB6	5.98106	0.0250724	594	HNRNPH1
Q9NVS9	5.97847	0.0394652	595	PNPO
Q92506	5.97753	0.0461227	596	HSD17B8
P43155	5.97702	0.0519519	597	CRAT
Q86WU2	5.97683	0.0332183	598	LDHD
P18124	5.97438	0.0436189	599	RPL7
P22310	5.97363	0.032901	600	UGT1A4
P04004	5.9731	0.0545838	601	VTN
E7ENE7	5.97263	0.0327114	602	CYP2D6
Q12931	5.97203	0.0338804	603	TRAP1
H3BN98	5.97089	0.0338321	604	nan
O75795	5.97032	0.0762533	605	UGT2B17
P35241	5.96941	0.0621108	606	RDX
A0A0C4DG76	5.96932	0.0776106	607	HEPH
Q8WW59	5.96766	0.0360717	608	SPRYD4
H0YMV8	5.96518	0.0749988	609	RPS27L
Q99447-3	5.96402	0.0428105	610	PCYT2
P51572	5.96398	0.0565668	611	BCAP31
P11182	5.96389	0.0582935	612	DBT
P50053	5.96377	0.196569	613	KHK
P23378	5.96346	0.0419365	614	GLDC
Q5M775	5.96215	0.523855	615	SPECC1
P25398	5.96043	0.0341943	616	RPS12
Q9BSE5	5.95844	0.0428119	617	AGMAT
P12814	5.95778	0.00780888	618	ACTN1
P18669	5.95751	0.0587388	619	PGAM1
P49257	5.95703	0.0505608	620	LMAN1
P63000	5.95635	0.050741	621	RAC1
C9JEH7	5.95567	0.0386755	622	RPS4Y1
Q14BN4-4	5.95427	1.52109	623	SLMAP
P31153	5.95278	0.069222	624	MAT2A
G3V4C1	5.95149	0.0412396	625	HNRNPC
P09429	5.9483	0.0749122	626	HMGB1
H0YNR9	5.94713	0.307873	627	HOMER2
P62328	5.94485	0.185792	628	TMSB4X
O76054	5.94426	0.0438699	629	SEC14L2
Q15582	5.94302	0.031007	630	TGFBI
P51687	5.94136	0.034896	631	SUOX
P31946	5.94018	0.127173	632	YWHAB
P25786	5.94007	0.0284512	633	PSMA1
P04844-2	5.94001	0.024647	634	RPN2
O15195	5.94	0.0351744	635	VILL
Q9NXR1	5.93935	0.183963	636	NDE1
C9JF17	5.93719	0.096654	637	APOD
Q00765	5.93583	0.0248418	638	REEP5
P84103	5.9357	0.0719124	639	SRSF3
Q09666	5.9335	0.0314984	640	AHNAK
A0A087WZT2	5.93311	0.0686274	641	METTL7B
Q02218	5.9329	0.0120158	642	OGDH
P02763	5.93145	0.0184698	643	ORM1
A0A087WYT3	5.93059	0.0140958	644	PTGES3
P35270	5.92916	0.0252566	645	SPR
P02679	5.92894	0.0226575	646	FGG
P01023	5.92855	0.038091	647	A2M
A0A0B4J2C3	5.92833	0.0236664	648	TPT1
A0A0B4J1R2	5.92798	0.0261908	649	ACSS3
P10768	5.92752	0.046229	650	ESD
O94886	5.92709	0.396403	651	TMEM63A
J3QL56	5.92468	0.0628056	652	SCO1
O14773	5.92424	0.0205114	653	TPP1
K7ELQ9	5.92336	0.0423973	654	TMEM205
A0A087WXM6	5.92327	0.0444821	655	RPL17
Q9UPM8	5.9232	0.09367	656	AP4E1
Q8N4T8	5.92265	0.012966	657	CBR4
Q96CN7	5.92259	0.0358861	658	ISOC1
P05141	5.92079	0.115691	659	SLC25A5
P16383	5.92068	0.342311	660	GCFC2
Q13724	5.92024	0.042798	661	MOGS
P39880	5.92005	0.0732604	662	CUX1
P42704	5.9141	0.0172182	663	LRPPRC
H0YMG7	5.91351	0.0837968	664	ALDH1A2
P0DN79	5.91237	0.0376618	665	CBSL
Q8NE62	5.91133	0.0391826	666	CHDH
P63173	5.9111	0.0663716	667	RPL38
O95210	5.91075	0.0219674	668	STBD1
Q9H2U2	5.91075	0.0257028	669	PPA2
Q15907	5.90937	0.0420667	670	RAB11B
P08758	5.90905	0.0592253	671	ANXA5
Q9UBM7	5.90838	0.0516832	672	DHCR7
Q8NFU3	5.90732	0.0493975	673	TSTD1
Q96GK7	5.90727	0.0181739	674	FAHD2A
P63220	5.90725	0.0381259	675	RPS21
E9PR30	5.90673	0.0587938	676	FAU
Q9Y281	5.90661	0.0131394	677	CFL2
P12107	5.90601	0.108853	678	COL11A1
J3QRS3	5.9057	0.0739074	679	MYL12A
P47914	5.9055	0.0767346	680	RPL29
P62241	5.9049	0.0469531	681	RPS8
Q14749	5.9048	0.0218898	682	GNMT
P49755	5.89848	0.0485133	683	TMED10
P09622	5.8956	0.0571139	684	DLD
Q8IVS8	5.89491	0.0626306	685	GLYCTK
E5RGR0	5.89486	0.0192627	686	LYPLA1
P35558	5.89188	0.0747713	687	PCK1
P54727	5.88982	0.0380826	688	RAD23B
F5H1D6	5.88721	0.0781326	689	POLE
P61224	5.88647	0.0205719	690	RAP1B
P62913	5.88528	0.0523107	691	RPL11
P22314	5.88366	0.198505	692	UBA1
Q9HCC0	5.88208	0.0373275	693	MCCC2
C9JFR7	5.88205	0.0353547	694	CYCS
P61353	5.88184	0.269857	695	RPL27
Q9UNU6	5.88147	0.0153485	696	CYP8B1
P15088	5.88106	0.468725	697	CPA3
P07737	5.88062	0.160263	698	PFN1
Q13404	5.87945	0.0482765	699	UBE2V1
P50135	5.87828	0.0472382	700	HNMT
P26038	5.8778	0.0171845	701	MSN
Q9Y2Q3	5.87755	0.0684076	702	GSTK1
P35555	5.87656	0.0950409	703	FBN1
Q01432	5.87588	0.0445728	704	AMPD3
P63241	5.87548	0.0863722	705	EIF5A
P55263	5.87498	0.0299836	706	ADK
A6NIT2	5.8723	0.0672231	707	PHKA1
Q9NRV9	5.8712	0.0357003	708	HEBP1
D6RF35	5.87054	0.0702751	709	GC
A0A087X1Z3	5.86844	0.0336088	710	PSME2
H0YBR0	5.86754	0.633195	711	TRAPPC9
Q9ULC5	5.86665	0.065951	712	ACSL5
P35613	5.86583	0.231393	713	BSG
Q9BU40	5.86503	0.0917759	714	CHRDL1
K7ERI9	5.86451	0.017841	715	APOC1
P08574	5.86272	0.0200633	716	CYC1
A6NLP5-2	5.86199	0.0742276	717	TTC36
P05388	5.86075	0.0413937	718	RPLP0
O76041	5.85992	0.258013	719	NEBL
A0A087WWU8	5.85928	0.138052	720	TPM3
P18085	5.85905	0.0514372	721	ARF4
Q15233	5.85878	0.0571445	722	NONO
P00325-2	5.85689	0.086636	723	ADH1B
P13796	5.85676	0.0357541	724	LCP1
Q53GQ0	5.85675	0.017305	725	HSD17B12
P50990	5.85614	0.0491296	726	CCT8
Q15493	5.85588	0.0615423	727	RGN
P00439	5.85522	0.065654	728	PAH
O14949	5.85458	0.0310779	729	UQCRQ
P22234	5.85415	0.033011	730	PAICS
O95479	5.85413	0.0338564	731	H6PD
O60645	5.8537	0.520987	732	EXOC3
A0A0B4J231	5.85296	0.0368176	733	IGLL5
D6REX3	5.8529	0.0860772	734	SEC31A
P20073	5.85276	0.0404289	735	ANXA7
E5RHW4	5.85189	0.0366471	736	ERLIN2
P62851	5.85184	0.0697571	737	RPS25
H0YKD8	5.85174	0.0446521	738	RPL28
Q8NBQ5	5.85036	0.0529828	739	HSD17B11
Q9Y394	5.8495	0.0406897	740	DHRS7
Q9P291	5.84895	0.67903	741	ARMCX1
P01860	5.84842	0.0506255	742	IGHG3
O95837	5.84796	0.269901	743	GNA14
P56470	5.84774	0.0213793	744	LGALS4
B5MDF5	5.84614	0.044287	745	RAN
C9IZQ1	5.84613	0.0310436	746	SSR1
P16444	5.84439	0.978532	747	DPEP1
Q05707	5.84415	0.0563316	748	COL14A1
P28331	5.84343	0.029557	749	NDUFS1
P62081	5.84127	0.215471	750	RPS7
P14324	5.84033	0.0179511	751	FDPS
K7ELL7	5.83939	0.0368988	752	PRKCSH
P14866	5.83837	0.0150522	753	HNRNPL
P52566	5.83785	0.0147207	754	ARHGDIB
Q15819	5.83619	0.0843612	755	UBE2V2
Q86WA6	5.8353	0.0156297	756	BPHL
P05023	5.83304	0.048144	757	ATP1A1
Q96NU7	5.83293	0.0187323	758	AMDHD1
P02749	5.82974	0.0378044	759	APOH
G3V203	5.82926	0.439582	760	RPL18
P27635	5.82902	0.0240237	761	RPL10
P48637	5.82901	0.0507677	762	GSS
B1ALH6	5.82865	0.0291815	763	PHYH
O15145	5.82813	0.0360674	764	ARPC3
Q8NBS9	5.82787	0.0355859	765	TXNDC5
Q01518	5.82743	0.0468878	766	CAP1
P31751	5.82728	0.0309111	767	AKT2
P56134	5.82715	0.0667404	768	ATP5J2
Q13247	5.82651	0.0339807	769	SRSF6
A0A024R4E5	5.82549	0.0241581	770	HDLBP
O75629	5.82549	0.0389571	771	CREG1
P17987	5.82361	0.0344455	772	TCP1
C9J798	5.82314	0.581514	773	RASA4B
Q9NZ01	5.81936	0.0221202	774	TECR
A0A0A0MRZ8	5.81686	0.133605	775	IGKV3D-11
P51587	5.81676	0.297553	776	BRCA2
B1AH87	5.81288	0.122196	777	TSPO
Q86XE5	5.81093	0.0705792	778	HOGA1
G3V5Z7	5.80792	0.0338378	779	PSMA6
P46777	5.80739	0.0278243	780	RPL5
Q9P275	5.80562	0.326784	781	USP36
Q9H4A4	5.80527	0.0314876	782	RNPEP
P0C0L4	5.80418	0.0325607	783	C4A
P60842	5.80243	0.0483412	784	EIF4A1
B7WPE2	5.80196	0.0800922	785	EML3
P14618	5.80052	0.0911508	786	PKM
Q15125	5.79869	0.0754226	787	EBP
K7ER74	5.79831	0.0407111	788	APOC4-APOC2
P09471-2	5.79773	0.0297886	789	GNAO1
Q9BVK6	5.79744	0.0662955	790	TMED9
P36578	5.79732	0.0370608	791	RPL4
P62942	5.79565	0.048027	792	FKBP1A
P51884	5.79533	0.0327649	793	LUM
Q9BYV1	5.79296	0.0491659	794	AGXT2
P59665	5.79098	0.0770795	795	DEFA1
P40227	5.79078	0.0833739	796	CCT6A
P01619	5.79057	0.147495	797	IGKV3-20
M0QYZ2	5.78862	0.0588885	798	AP2S1
C9JXI5	5.78792	0.992858	799	TMEM198
Q15388	5.7877	0.364884	800	TOMM20
Q9NR77	5.78761	0.0544176	801	PXMP2
P10253	5.78575	0.0573472	802	GAA
P02766	5.78184	0.0244597	803	TTR
C9J406	5.7812	0.0438304	804	IMMT
A0A0D9SFP2	5.7809	0.0344298	805	HADH
P23921	5.77909	0.993337	806	RRM1
A0A0A0MT72	5.77894	0.214602	807	CCM2
P19971	5.77872	0.0415687	808	TYMP
P00390	5.77782	0.0329244	809	GSR
P62266	5.77568	0.0302558	810	RPS23
A0A0C4DGA7	5.77396	0.0655163	811	ABLIM3
A0A0B4J269	5.773	0.303516	812
A0A087WVQ6	5.77164	0.0254073	813	CLTC
P08708	5.77126	0.0391544	814	RPS17
J3KNA1	5.77104	0.989584	815	KIF5A
Q9Y678	5.77013	0.0225023	816	COPG1
C9JRZ6	5.76919	0.0240161	817	CHCHD3
Q9UIG0	5.76833	0.373002	818	BAZ1B
Q96JB2	5.76697	1.17437	819	COG3
P28070	5.76543	0.100266	820	PSMB4
F5H365	5.7602	0.0467018	821	SEC23A
P61158	5.75963	0.0363545	822	ACTR3
P15531	5.75861	0.0478536	823	NME1
P51149	5.75841	0.0588469	824	RAB7A
P16083	5.75798	0.154263	825	NQO2
Q5THJ4	5.75768	0.101396	826	VPS13D
P62857	5.75743	0.0830595	827	RPS28
P15104	5.75682	0.0315147	828	GLUL
P05387	5.75649	0.0320684	829	RPLP2
P50991	5.7564	0.0463332	830	CCT4
B7Z596	5.75617	0.0316514	831	TPM1
P62888	5.75479	0.0311988	832	RPL30
P13489	5.75455	0.0584372	833	RNH1
Q15366-3	5.75309	0.0423673	834	PCBP2
P63218	5.75304	0.0289465	835	GNG5
P53621	5.75244	0.0574913	836	COPA
P24666	5.75205	0.0389377	837	ACP1
P49591	5.75142	0.230857	838	SARS
J3KTA4	5.75109	0.0328017	839	DDX5
Q15149	5.74919	0.0634361	840	PLEC
Q9Y490	5.74817	0.0183978	841	TLN1
P06703	5.74734	0.27665	842	S100A6
Q9ULD0	5.74484	0.0689849	843	OGDHL
Q9H936	5.74447	0.0488805	844	SLC25A22
P16401	5.74444	0.115837	845	HIST1H1B
P69891	5.74394	0.00698634	846	HBG1
Q86X76	5.74321	0.0307514	847	NIT1
P60468	5.74279	0.0419293	848	SEC61B
P22570	5.74113	0.039629	849	FDXR
Q8TDZ2	5.74066	0.0370344	850	MICAL1
Q6P1X6	5.73906	0.0776124	851	C8orf82
Q9NRZ5	5.73902	0.0896122	852	AGPAT4
Q96HY7	5.73888	0.0332748	853	DHTKD1
P39060	5.73794	0.0323631	854	COL18A1
P20700	5.7365	0.0202153	855	LMNB1
Q9BXM0	5.73484	0.631245	856	PRX
P49368	5.73455	0.0435467	857	CCT3
J9JIE6	5.7329	0.0593484	858	TMCO1
Q96C23	5.73272	0.0591437	859	GALM
P49454	5.73264	0.0900217	860	CENPF
P51148	5.73146	0.0504081	861	RAB5C
Q9ULJ6	5.73047	0.255398	862	ZMIZ1
P12955	5.72976	0.0189657	863	PEPD
Q9Y4L1	5.72913	0.0223737	864	HYOU1
P05155	5.72793	0.040662	865	SERPING1
P67936	5.72748	0.0211033	866	TPM4
O75396	5.72711	0.0901678	867	SEC22B
Q9BV57	5.72667	0.0859282	868	ADI1
Q5R3I4	5.72643	0.047066	869	TTC38
C9J0W7	5.7263	0.393317	870	ADIPOR1
A8MWD9	5.72618	0.317653	871	SNRPGP15
P07902	5.72577	0.0207601	872	GALT
Q86TV6	5.72413	1.02979	873	TTC7B
P00568	5.72356	0.0101227	874	AK1
P08237	5.72297	0.0451239	875	PFKM
P30050	5.72281	0.016131	876	RPL12
P12235	5.72171	0.0521826	877	SLC25A4
Q9NX40	5.72144	0.0588924	878	OCIAD1
P60953	5.72115	0.0861864	879	CDC42
Q9P0L0	5.72102	0.0648674	880	VAPA
P09493-7	5.71846	0.0540154	881	TPM1
H3BLU7	5.71667	0.0377125	882	AKR7A2
P07585	5.71615	0.0750488	883	DCN
Q13625	5.71602	0.185746	884	TP53BP2
Q16853	5.71581	0.0307509	885	AOC3
H0YIV9	5.71578	0.237378	886	nan
Q04837	5.71502	0.062022	887	SSBP1
P61204	5.71441	0.0394705	888	ARF3
P02671	5.71422	0.0463111	889	FGA
Q96IX5	5.71168	0.274062	890	USMG5
Q969Z3	5.71163	0.0253351	891	2022-03-02
P40429	5.71086	0.0579564	892	RPL13A
H0Y8X4	5.71062	0.267632	893	DNPH1
Q8NHU6	5.70912	0.238126	894	TDRD7
Q8WXH0	5.70906	0.557158	895	SYNE2
Q14692	5.70695	0.263952	896	BMS1
G3V0I5	5.7035	0.0283813	897	NDUFV1
Q9NTX5	5.70307	0.05609	898	ECHDC1
Q9UDR5	5.70237	0.0619261	899	AASS
P27695	5.70219	0.0416644	900	APEX1
Q9UHQ9	5.70088	0.0269826	901	CYB5R1
P39687	5.69981	0.0585504	902	ANP32A
P15428	5.69806	0.0466811	903	HPGD
Q16799	5.69748	0.261098	904	RTN1
A0A182DWF2	5.69586	0.0391084	905	TXNRD2
Q14376	5.69381	0.0466569	906	GALE
P14868	5.68908	0.0307648	907	DARS
P47755	5.68836	0.072481	908	CAPZA2
Q6P587	5.68782	0.0303409	909	FAHD1
Q8TD30	5.68766	0.063628	910	GPT2
A0A087WUQ6	5.68676	0.0820254	911	GPX1
P10909	5.68659	0.0556149	912	CLU
O94875-12	5.68564	0.0151634	913	SORBS2
P01011	5.6851	0.0389202	914	SERPINA3
Q9Y6N5	5.68393	0.0208325	915	SQOR
A6NN50	5.68325	0.0684775	916	OBSL1
Q9H7M9	5.6825	0.0623985	917	VSIR
O95671	5.68137	0.073938	918	ASMTL
H0YI09	5.68118	0.0631007	919	METTL7A
Q9UHE5	5.68116	0.0701982	920	NAT8
Q9HC35	5.68107	0.0646705	921	EML4
P51858	5.68054	0.0710156	922	HDGF
Q14165	5.67988	0.0423835	923	MLEC
Q15181	5.67976	0.0380552	924	PPA1
P32929	5.67949	0.0650623	925	CTH
G3V4T6	5.67826	0.065454	926	GSTZ1
P07384	5.67767	0.0484134	927	CAPN1
A8MUS3	5.67747	0.0174464	928	RPL23A
Q9ULI3	5.67692	0.0506799	929	HEG1
P83111	5.67493	0.0435054	930	LACTB
P30711	5.67474	0.0281991	931	GSTT1
Q9BRF8	5.67473	0.0497795	932	CPPED1
P18206	5.6737	0.014798	933	VCL
A0A0A0MS41	5.67326	0.0459683	934	SFXN3
B4DGU4	5.67094	0.0267408	935	CTNNB1
O75367	5.67002	0.0515673	936	H2AFY
O15229	5.66848	0.0598305	937	KMO
P48643	5.66791	0.0346932	938	CCT5
O75208	5.66761	0.053671	939	COQ9
Q9BYE7	5.66758	0.188128	940	PCGF6
F5H8H2	5.66756	0.0365816	941	MVK
E9PEF1	5.66732	0.417777	942	PDE2A
Q9UQ80	5.66625	0.0244033	943	PA2G4
P42677	5.664	0.0743106	944	RPS27
Q5BJF2	5.66313	0.104809	945	TMEM97
M0R117	5.66172	0.0678034	946	RPL18A
P35580	5.66121	0.0365558	947	MYH10
P61088	5.66113	0.088414	948	UBE2N
Q96AG4	5.66053	0.0464003	949	LRRC59
P11940	5.65956	0.0740952	950	PABPC1
O43390	5.65942	0.18443	951	HNRNPR
P13929	5.65922	0.296836	952	ENO3
P09496-2	5.65762	0.0298048	953	CLTA
P61586	5.65742	0.0365771	954	RHOA
P04259	5.65512	0.297891	955	KRT6B
Q9Y3U8	5.65328	0.10354	956	RPL36
Q96G03	5.65294	0.0404409	957	PGM2
A0A0A0MRJ6	5.65247	0.053742	958	PCMT1
C9JNG9	5.65221	0.403238	959	COL6A3
P49721	5.65176	0.0501561	960	PSMB2
J3KP15	5.65138	0.0502493	961	SRSF2
Q15067	5.6509	0.0490494	962	ACOX1
P20618	5.65045	0.0335212	963	PSMB1
P05109	5.65016	0.0413962	964	S100A8
O95197	5.64895	0.00400385	965	RTN3
Q8NCW5	5.64885	0.0276447	966	NAXE
P05556	5.64848	0.0308747	967	ITGB1
P50416	5.64825	0.0304329	968	CPT1A
P35221	5.64787	0.0683649	969	CTNNA1
Q5T123	5.64741	0.121174	970	SH3BGRL3
P06702	5.64595	0.0328663	971	S100A9
Q14974	5.64551	0.042699	972	KPNB1
A0A075B7D9	5.64544	0.0730314	973	TAF15
A0A024R571	5.64513	0.0506098	974	EHD1
A0A075B6P5	5.64463	0.0564218	975	IGKV2-28
P0CG39	5.64303	0.0627722	976	POTEJ
P56537	5.64286	0.0500748	977	EIF6
P04217-2	5.64274	0.0710804	978	A1BG
Q16795	5.64164	0.0960959	979	NDUFA9
Q969X5	5.64163	0.0236169	980	ERGIC1
Q9BRX8	5.6413	0.0252531	981	FAM213A
Q15056	5.63947	0.0304859	982	EIF4H
J3KNF8	5.63846	0.0396351	983	CYB5B
Q99643	5.63757	0.124388	984	SDHC
P54725-3	5.63665	0.052271	985	RAD23A
Q6NUN0	5.63656	0.0656743	986	ACSM5
Q9BQ95	5.63584	0.959214	987	ECSIT
K7EKE6	5.63432	0.0166815	988	LONP1
Q96RQ3	5.63415	0.0268873	989	MCCC1
Q96HS1	5.63407	0.0624285	990	PGAM5
Q53FZ2	5.63322	0.053265	991	ACSM3
P21953	5.63291	0.0245241	992	BCKDHB
A0A0U1RRM4	5.63153	0.0410945	993	PTBP1
P26639	5.63135	0.0691557	994	TARS
A0A1C7CYX9	5.63083	0.0595928	995	DPYSL2
P07814	5.62896	0.0719304	996	EPRS
P53396	5.62848	0.0263407	997	ACLY
P02743	5.62821	0.0742098	998	APCS
B4DR61	5.62778	0.0852054	999	SEC61A1
Q6PIJ6	5.62707	0.129585	1000	FBXO38
Q9UF12	5.62544	0.0289666	1001	PRODH2
A0A140T913	5.62536	0.0537585	1002	HLA-A
Q0VF96	5.62506	0.104033	1003	CGNL1
Q8N5Z0	5.62496	0.101085	1004	AADAT
P13010	5.62467	0.0449397	1005	XRCC5
Q99436	5.6241	0.0279916	1006	PSMB7
P43490	5.62336	0.0147482	1007	NAMPT
A0A1W2PQS6	5.62326	0.0903175	1008	RPS10-NUDT3
P54840	5.62282	0.0847457	1009	GYS2
B1AK87	5.62274	0.0175021	1010	CAPZB
P05198	5.62248	0.0325265	1011	EIF2S1
Q8N0X4	5.62214	0.0720159	1012	CLYBL
E9PJ81	5.62207	0.513947	1013	UBXN1
O15511	5.62169	0.159627	1014	ARPC5
Q8NCM8	5.6216	0.196607	1015	DYNC2H1
P61163	5.61988	0.0635168	1016	ACTR1A
P31939	5.61963	0.0331558	1017	ATIC
Q9Y6C2	5.61927	0.0780791	1018	EMILIN1
O00151	5.619	0.08471	1019	PDLIM1
Q8NB16	5.61822	0.216581	1020	MLKL
P35908	5.61805	0.417723	1021	KRT2
P09543	5.61646	0.0442237	1022	CNP
E9PDF6	5.61571	0.0684424	1023	MYO1B
F8W6I7	5.61408	0.0609912	1024	HNRNPA1
D6RB81	5.61359	0.0452975	1025	AMACR
Q15392	5.6122	0.0266891	1026	DHCR24
P21810	5.61169	0.0158203	1027	BGN
Q9BQB6	5.60973	0.163273	1028	VKORC1
P30085	5.60824	0.134437	1029	CMPK1
O75884	5.60789	0.0240732	1030	RBBP9
A0A1B0GUU9	5.60699	0.0637022	1031	IGHM
P13473	5.60534	0.0510463	1032	LAMP2
A0A0C4DGQ5	5.60415	0.0508272	1033	CAPNS1
Q86VP6	5.60368	0.0277271	1034	CAND1
Q6V0I7	5.60311	0.142172	1035	FAT4
P47989	5.60009	0.0703903	1036	XDH
P09960	5.59991	0.0301984	1037	LTA4H
Q5XPI4	5.59942	0.223321	1038	RNF123
P01040	5.59921	0.075463	1039	CSTA
K7ERE3	5.59887	0.474967	1040	KRT13
Q9UBI6	5.59846	0.370365	1041	GNG12
P61769	5.59749	0.0662382	1042	B2M
P62280	5.59582	0.09495	1043	RPS11
Q9Y619	5.59507	0.0442851	1044	SLC25A15
Q92820	5.59383	0.0300184	1045	GGH
A0A0A0MQT0	5.59352	0.0326725	1046	RBP1
Q9BX97	5.59279	0.0513403	1047	PLVAP
F5GXX5	5.59259	0.0959305	1048	DAD1
Q13630	5.59149	0.0371473	1049	TSTA3
P04114	5.59147	0.0253579	1050	APOB
F5H1Z6	5.59048	0.0549163	1051	STARD10
Q02978	5.58997	0.150901	1052	SLC25A11
A0A087WWM4	5.58969	0.714258	1053	GMPR2
Q9NR22	5.58737	0.141262	1054	PRMT8
Q8IXB1	5.58708	0.650853	1055	DNAJC10
E7EQR4	5.58645	0.0337912	1056	EZR
A0A0A0MSA0	5.5849	0.0715937	1057	LAMA3
Q9NYQ3	5.58285	0.0747997	1058	HAO2
Q9Y4W6	5.58273	0.038498	1059	AFG3L2
Q9BQS8	5.58224	0.02766	1060	FYCO1
Q9HC38-2	5.58223	0.0401599	1061	GLOD4
P47756	5.58128	0.0302392	1062	CAPZB
K7EK07	5.57959	0.199437	1063	H3F3B
Q92734	5.57952	0.1348	1064	TFG
P47897	5.57867	0.0530254	1065	QARS
Q15293	5.57817	0.00936153	1066	RCN1
Q5T5I6	5.57742	0.111011	1067	GOLPH3L
Q9Y3D6	5.57685	0.0674504	1068	FIS1
Q9NUI1	5.57489	0.0306302	1069	DECR2
Q9NX14	5.57429	0.0883634	1070	NDUFB11
Q8N5K1	5.57391	0.013697	1071	CISD2
Q92945	5.57339	0.0398243	1072	KHSRP
P10515	5.57334	0.0544012	1073	DLAT
P43246	5.5727	0.680321	1074	MSH2
Q96EY8	5.57243	0.0717532	1075	MMAB
A0A087WY85	5.57174	0.148036	1076	UBE2D3
P07951-2	5.57139	0.0343427	1077	TPM2
A0A0A0MRB5	5.57028	0.369236	1078	MADD
Q9GZT3	5.57012	0.0169208	1079	SLIRP
G3V180	5.56967	0.0241211	1080	DPP3
O95168	5.56955	0.192606	1081	NDUFB4
Q13131	5.56872	0.0541425	1082	PRKAA1
Q9UIQ6	5.56835	0.973567	1083	LNPEP
J3KQL8	5.56767	0.0494324	1084	APOL2
P62330	5.56757	0.0811179	1085	ARF6
K7EQG4	5.56676	0.012846	1086	FXYD1
P49588	5.56432	0.0595956	1087	AARS
F8WCF6	5.56419	0.0391395	1088	ARPC4-TTLL3
Q96FJ2	5.56383	0.0884463	1089	DYNLL2
C9JZR2	5.56275	0.0331308	1090	CTNND1
Q14554	5.56021	0.0446622	1091	PDIA5
O95336	5.56005	0.0555275	1092	PGLS
G3V1B3	5.55922	0.0659529	1093	RPL21
P08559	5.55922	0.0792891	1094	PDHA1
O43427	5.55831	0.0346713	1095	FIBP
Q9NZL9	5.55783	0.0338864	1096	MAT2B
A0A087WY71	5.55586	0.0782928	1097	AP2M1
E7EUN2	5.55585	0.833337	1098	AGAP1
P15144	5.55439	0.0492383	1099	ANPEP
P13645	5.55439	0.553948	1100	KRT10
H9KVB4	5.55245	0.529392	1101	TNRC18
Q96HC4	5.55113	0.0345741	1102	PDLIM5
Q9H477	5.55109	0.0578655	1103	RBKS
P84090	5.54879	0.0230174	1104	ERH
P02765	5.54815	0.0477958	1105	AHSG
P43686	5.54771	0.0938682	1106	PSMC4
P68366	5.54683	0.0260441	1107	TUBA4A
P18031	5.54628	0.561753	1108	PTPN1
Q12846	5.54623	0.100546	1109	STX4
Q86UE4	5.5461	0.0586878	1110	MTDH
O75439	5.54568	0.0786957	1111	PMPCB
P28066	5.54257	0.0270926	1112	PSMA5
A0A0B4J1X5	5.5422	0.0378276	1113	IGHV3-74
P23246	5.54172	0.0694717	1114	SFPQ
P13807	5.54111	0.153369	1115	GYS1
Q9BUP3-3	5.54105	0.0422991	1116	HTATIP2
V9HW50	5.5405	0.549377	1117	HEL-S-117
Q9Y2T3	5.54042	0.019116	1118	GDA
Q8WWQ8	5.53701	0.0712879	1119	STAB2
Q16181	5.53672	0.0644336	1120	2022-09-07
O15144	5.53662	0.0596053	1121	ARPC2
Q99624	5.53639	0.0423003	1122	SLC38A3
Q8TCT9	5.53611	0.0528896	1123	HM13
P54136	5.5353	0.0779222	1124	RARS
A0A0G2JPQ3	5.53519	0.104074	1125	HLA-G
P04083	5.53498	0.0288741	1126	ANXA1
Q99459	5.53485	0.0384498	1127	CDC5L
Q9NR19	5.5347	0.0655538	1128	ACSS2
P20160	5.53431	0.361588	1129	AZU1
P78371	5.53366	0.0773529	1130	CCT2
Q9H008	5.53249	0.0335145	1131	LHPP
P17612	5.53194	0.0576041	1132	PRKACA
O14686	5.53116	0.0499076	1133	KMT2D
Q8TC12	5.5308	0.0865244	1134	RDH11
P98160	5.53017	0.0459381	1135	HSPG2
A0A0B4J1Y9	5.52799	0.420258	1136	IGHV3-72
J3KNF4	5.5279	0.0319967	1137	CCS
E5RIW3	5.52742	0.0404406	1138	TBCA
Q16658	5.52648	0.030416	1139	FSCN1
P54920	5.52633	0.0471209	1140	NAPA
P16615	5.5263	0.0910572	1141	ATP2A2
Q8TC07	5.52606	0.0705993	1142	TBC1D15
O94973	5.52591	0.0463887	1143	AP2A2
P11177	5.52567	0.0470609	1144	PDHB
O43813	5.52533	0.0664921	1145	LANCL1
K7EQ71	5.525	0.0387124	1146	PPL
O60884	5.52305	0.0390692	1147	DNAJA2
A0A087X2I1	5.52229	0.0460861	1148	PSMC6
Q9Y6A9	5.52194	0.234552	1149	SPCS1
P02671-2	5.5216	0.0557163	1150	FGA
O60763	5.52123	0.0351733	1151	USO1
P01721	5.52099	0.0676039	1152	IGLV6-57
P62316	5.52094	0.0327537	1153	SNRPD2
Q5JW84	5.52081	0.0803021	1154	GSTA3
Q9UII2	5.52073	0.0314991	1155	ATPIF1
P51991	5.52037	0.0656712	1156	HNRNPA3
Q14315	5.51883	0.220295	1157	FLNC
P05026	5.51872	0.0518174	1158	ATP1B1
Q96QK1	5.51862	0.051982	1159	VPS35
A0A0B4J2B5	5.51786	0.0642058	1160	IGHV3OR16-9
P51571	5.51765	0.0516755	1161	SSR4
Q96CM8	5.51617	0.0149455	1162	ACSF2
O60869	5.51584	0.0414436	1163	EDF1
O75323	5.51553	0.829036	1164	NIPSNAP2
J3KQN4	5.51505	0.0618972	1165	RPL36A
P61970	5.51502	0.0540008	1166	NUTF2
P49427	5.51486	0.575101	1167	CDC34
Q7Z4V5	5.51474	0.114942	1168	HDGFL2
Q14696	5.51411	0.0601799	1169	MESD
Q9UJ68	5.51398	0.0436547	1170	MSRA
B7ZKQ9	5.51389	0.0434075	1171	SCARB1
Q8N3V7-2	5.51259	0.673582	1172	SYNPO
P26885	5.51256	0.0494342	1173	FKBP2
I3L0W4	5.51217	0.0660502	1174	SAT2
Q8WUY1	5.51196	0.0461815	1175	THEM6
P82980	5.51171	0.0709415	1176	RBP5
P04217	5.5116	0.0612931	1177	A1BG
Q9BZQ8	5.51157	0.882508	1178	FAM129A
Q5JTJ3	5.5102	0.0556861	1179	COA6
E7EX44	5.50871	0.315584	1180	CALD1
P31512	5.5085	0.0717221	1181	FMO4
O60506	5.5084	0.0277763	1182	SYNCRIP
Q07507	5.50797	0.4094	1183	DPT
Q04637	5.50756	0.0438861	1184	EIF4G1
Q9UBQ0	5.50654	0.0374231	1185	VPS29
Q8IUR0	5.50509	0.689414	1186	TRAPPC5
O14521	5.50383	0.0774026	1187	SDHD
P02753	5.50349	0.0854327	1188	RBP4
E5RK69	5.50235	0.14491	1189	ANXA6
Q9NSE4	5.50182	0.0380801	1190	IARS2
P06396	5.50049	0.0138835	1191	GSN
J3QQQ9	5.50028	0.137443	1192
A0A087WUC6	5.49947	0.0633651	1193	SPCS2
A0A0A6YYA0	5.49922	0.0455898	1194	TMED7-TICAM2
P48444	5.4988	0.0351685	1195	ARCN1
A0A0J9YXF2	5.49835	0.0216561	1196	PON2
P38159	5.49827	0.0471308	1197	RBMX
E7EX17	5.49826	0.0351985	1198	EIF4B
P63010	5.49757	0.0228898	1199	AP2B1
O00299	5.49728	0.0870814	1200	CLIC1
Q99536	5.49659	0.0348139	1201	VAT1
P61009	5.4963	0.090466	1202	SPCS3
P07919	5.49615	0.0529702	1203	UQCRH
P62195	5.49585	0.0364919	1204	PSMC5
P55884	5.49509	0.0289939	1205	EIF3B
Q08477-2	5.49503	0.0313043	1206	CYP4F3
P49792	5.49453	0.102175	1207	RANBP2
C9JNW5	5.49146	0.0484663	1208	RPL24
Q5M9N0	5.49145	0.145803	1209	CCDC158
P28288	5.49076	0.0615343	1210	ABCD3
P51888	5.49046	0.0382418	1211	PRELP
Q9BXW7	5.49014	0.0486889	1212	HDHD5
O94826	5.48996	0.0341718	1213	TOMM70
O15260	5.48962	0.139215	1214	SURF4
P37802	5.48949	0.0388958	1215	TAGLN2
P61960	5.48947	0.170313	1216	UFM1
Q07021	5.48846	0.279258	1217	C1QBP
Q5T280	5.48843	0.840009	1218	SPOUT1
O14579	5.48636	0.0322555	1219	COPE
Q99611	5.4854	0.0851084	1220	SEPHS2
A0A087WXC5	5.48528	0.0414213	1221	NDUFA10
H3BPJ9	5.48513	0.0380374	1222	NDUFB10
O14681	5.48469	0.0408241	1223	EI24
Q14145	5.48424	0.142022	1224	KEAP1
A0A0D9SFD2	5.4841	0.0323488	1225	THEMIS
A0A0C4DH41	5.48393	0.0597591	1226	IGHV4-61
A0A0B4J1Z1	5.48379	0.0287778	1227	SRSF7
Q9NR28	5.48203	0.0232123	1228	DIABLO
P61160	5.48203	0.0349312	1229	ACTR2
P31948	5.48167	0.0885595	1230	STIP1
P24844	5.48104	0.0488008	1231	MYL9
E7ETB3	5.48027	0.0472327	1232	DNPEP
Q12797	5.47954	0.0373471	1233	ASPH
P41250	5.47849	0.0229483	1234	GARS
Q99832	5.47817	0.0160384	1235	CCT7
H3BRF9	5.47636	0.0509762	1236	ZFYVE19
Q9NZN3	5.47626	0.0394261	1237	EHD3
P55735	5.47564	0.0226599	1238	SEC13
Q14558-2	5.47437	0.507323	1239	PRPSAP1
Q05682	5.4741	0.0182303	1240	CALD1
O94903	5.47354	0.0206001	1241	PLPBP
P55769	5.4718	0.0529554	1242	SNU13
P48728	5.47087	0.185051	1243	AMT
P42357	5.47053	0.0287372	1244	HAL
P49888	5.47047	0.110298	1245	SULT1E1
Q96BP3	5.47007	0.648967	1246	PPWD1
A0A1B0GTM3	5.46993	0.0716858	1247	ASAH1
O95292	5.46947	0.0557464	1248	VAPB
P06132	5.46888	0.185822	1249	UROD
Q13200	5.46798	0.0510966	1250	PSMD2
G3V1N2	5.46791	0.388309	1251	HBA2
Q658P3-2	5.46564	0.0260127	1252	STEAP3
E9PB90	5.46535	0.785718	1253	HK2
P46977	5.46483	0.0703278	1254	STT3A
P18754	5.46397	0.453182	1255	RCC1
B4E1Z4	5.46324	0.0765998	1256	nan
Q9UL63	5.46233	0.218652	1257	MKLN1
P55809	5.46065	0.325125	1258	OXCT1
Q9UBF2	5.4598	0.149664	1259	COPG2
P07306	5.45893	0.04851	1260	ASGR1
P69892	5.45831	0.233324	1261	HBG2
F8W7Q4	5.45825	0.120768	1262	FAM162A
Q14240	5.45809	0.0682871	1263	EIF4A2
P78527	5.45799	0.03674	1264	PRKDC
Q9NYU2	5.45674	0.056232	1265	UGGT1
Q8WWM7	5.4562	0.859047	1266	ATXN2L
P22830	5.45598	0.0154438	1267	FECH
P15121	5.45535	0.0618935	1268	AKR1B1
Q16531	5.45507	0.0557276	1269	DDB1
O75915	5.45178	0.093385	1270	ARL6IP5
P13797	5.45156	0.0741596	1271	PLS3
Q9H061	5.45125	0.0223381	1272	TMEM126A
P07195	5.44985	0.0300861	1273	LDHB
Q9H0U4	5.4491	0.199582	1274	RAB1B
P00395	5.44837	0.0425585	1275	MT-CO1
Q15738	5.4483	0.195388	1276	NSDHL
P54289	5.44823	0.246162	1277	CACNA2D1
O75489	5.44802	0.06045	1278	NDUFS3
P22059	5.44788	0.0799493	1279	OSBP
Q7Z7K0	5.44651	0.306942	1280	CMC1
Q8N1B4	5.44546	0.487007	1281	VPS52
P08729	5.44248	0.0686606	1282	KRT7
P17931	5.4416	0.258071	1283	LGALS3
Q9BR76	5.44094	0.068412	1284	CORO1B
P56199	5.4382	0.0227579	1285	ITGA1
Q07002	5.43668	0.0896068	1286	CDK18
O75436	5.43659	0.0789355	1287	VPS26A
P0C0S5	5.43464	0.0762856	1288	H2AFZ
Q9HAC7	5.43414	0.662667	1289	SUGCT
O00115	5.43331	0.0645719	1290	DNASE2
A0A0A0MTS7	5.43314	0.0682258	1291	TTN
P35998	5.43307	0.0397366	1292	PSMC2
A0A087X0D5	5.43216	0.0359135	1293	CTSH
P60891	5.43208	0.082628	1294	PRPS1
Q9UNM6	5.42874	0.0690684	1295	PSMD13
P48506	5.42858	0.0480186	1296	GCLC
P14923	5.4285	0.0650281	1297	JUP
Q96HE7	5.4277	0.0257492	1298	ERO1A
P08240	5.42758	0.114209	1299	SRPRA
P05997	5.42719	0.0325917	1300	COL5A2
Q495G5	5.427	0.0355735	1301	MMAA
A8MU27	5.42671	0.592293	1302	SUMO3
O15258	5.42635	0.105627	1303	RER1
P51153	5.42594	0.110381	1304	RAB13
Q02040	5.42525	0.142017	1305	AKAP17A
P62273	5.42402	0.0562381	1306	RPS29
Q7Z7H5	5.42217	0.0348663	1307	TMED4
Q9H6S3	5.42179	0.0396387	1308	EPS8L2
H0Y4R1	5.42114	0.0268046	1309	IMPDH2
P14927	5.4209	0.0384919	1310	UQCRB
Q9NQ94	5.42028	0.0283378	1311	A1CF
Q9UBS4	5.42018	0.0675551	1312	DNAJB11
B8ZZQ6	5.41907	0.0762595	1313	PTMA
Q8IVS8-2	5.41876	0.0582289	1314	GLYCTK
P19823	5.41812	0.0483396	1315	ITIH2
P52565	5.41811	0.0790859	1316	ARHGDIA
Q7Z406-6	5.41768	0.475296	1317	MYH14
P00156	5.41722	0.0419269	1318	MT-CYB
P00747	5.41692	0.0340496	1319	PLG
Q69YQ0	5.41592	0.86371	1320	SPECC1L
A6NFX8	5.41541	0.0641416	1321	NUDT5
P38435	5.41517	0.0262885	1322	GGCX
Q5SSJ5	5.4146	0.0498996	1323	HP1BP3
Q9Y608	5.41342	0.387207	1324	LRRFIP2
A0A087WXK5	5.41275	0.226162	1325	ABCA2
P62873	5.41227	0.0618784	1326	GNB1
Q5HYI8	5.41224	0.111577	1327	RABL3
Q9Y6L6	5.41205	0.0295411	1328	SLCO1B1
Q09161	5.4115	0.62975	1329	NCBP1
P06727	5.41142	0.0630682	1330	APOA4
P09211	5.41056	0.0541447	1331	GSTP1
P35606	5.41049	0.0405734	1332	COPB2
P24928	5.41003	0.923235	1333	POLR2A
O60783	5.41001	0.327268	1334	MRPS14
B8ZZF5	5.40966	0.0906757	1335	EVA1A
A0A0U1RR32	5.40924	0.156415	1336	HIST1H3D
Q92747	5.40908	0.117487	1337	ARPC1A
Q10567	5.40861	0.0635682	1338	AP1B1
A6NMH8	5.40826	0.150789	1339	CD81
P61106	5.40823	0.041635	1340	RAB14
P52597	5.40763	0.0235782	1341	HNRNPF
P54577	5.40752	0.0482909	1342	YARS
P14209	5.40729	0.0470436	1343	CD99
Q6ZMI0	5.407	0.160696	1344	PPP1R21
D6R938	5.40669	0.119123	1345	CAMK2D
O15069	5.40621	0.0778581	1346	NACAD
P62314	5.40598	0.0628695	1347	SNRPD1
P36269	5.40566	0.0527637	1348	GGT5
A0A0J9YYC8	5.40488	0.158129	1349	PRSS2
P12956	5.40411	0.026403	1350	XRCC6
Q9H479	5.4036	0.0613312	1351	FN3K
D6RER5	5.40347	0.0277769	1352	2022-09-11
M0QXF7	5.40326	0.116796	1353	MYDGF
Q9H2X3	5.40246	0.0361913	1354	CLEC4M
P62191	5.40226	0.0217231	1355	PSMC1
P04899	5.40184	0.300864	1356	GNAI2
O75306	5.40084	0.0368015	1357	NDUFS2
Q5VYS8	5.40041	0.222163	1358	ZCCHC6
O95563	5.39995	0.0573502	1359	MPC2
A0A0C4DFL7	5.39993	0.0562712	1360	CYP51A1
E7EPT4	5.39927	0.0297527	1361	NDUFV2
Q9Y512	5.39831	0.014985	1362	SAMM50
Q13838	5.39774	0.0818018	1363	DDX39B
P19224	5.39752	0.0237481	1364	UGT1A6
Q9NXF1	5.39745	0.683039	1365	TEX10
P51452	5.39689	0.0423774	1366	DUSP3
P34932	5.39519	0.0690916	1367	HSPA4
Q9Y3Z3	5.39455	0.0356401	1368	SAMHD1
Q9UJZ1	5.39453	0.0261743	1369	STOML2
O00479	5.39405	0.240232	1370	HMGN4
A0A140T9M0	5.39385	0.0621902	1371	HLA-C
Q8NI60	5.39368	0.0607786	1372	COQ8A
E9PQC4	5.39341	0.236553	1373	NUF2
P37108	5.39271	0.0321408	1374	SRP14
P21291	5.39128	0.786904	1375	CSRP1
F5H5P2	5.39127	0.0411371	1376
P53618	5.39102	0.0545201	1377	COPB1
Q9BWH2	5.38948	0.194593	1378	FUNDC2
A1L0T0	5.38946	0.0170975	1379	ILVBL
P51665	5.38944	0.056836	1380	PSMD7
Q14019	5.38935	0.126151	1381	COTL1
Q96AC1	5.38877	0.0377862	1382	FERMT2
Q9NR31	5.38845	0.0494775	1383	SAR1A
Q08211	5.38701	0.0348928	1384	DHX9
P05091-2	5.387	0.0804851	1385	ALDH2
Q15599	5.38525	0.0323831	1386	SLC9A3R2
P00491	5.3851	0.224954	1387	PNP
P17858	5.38387	0.0403829	1388	PFKL
O43678	5.38378	0.327649	1389	NDUFA2
A0A024RA52	5.38364	0.104746	1390	PSMA2
A0A087WUM0	5.38358	0.164726	1391	SYNJ2BP-COX16
O94874	5.38321	0.0422352	1392	UFL1
A0A1W2PPS8	5.38317	0.272629	1393	ERGIC3
Q07954	5.38273	0.119371	1394	LRP1
P49961	5.38191	0.271118	1395	ENTPD1
Q9NP72	5.38153	0.0713468	1396	RAB18
Q9H0E2	5.38118	0.0632022	1397	TOLLIP
O76062	5.37836	0.0517477	1398	TM7SF2
J3KTL2	5.37826	0.0240587	1399	SRSF1
P07307	5.37722	0.0535304	1400	ASGR2
B8ZZU8	5.37709	0.0427828	1401	ELOB
P20039	5.37627	0.0342665	1402	HLA-DRB1
R4GNH3	5.37569	0.137599	1403	PSMC3
Q9Y2B0	5.3755	0.218165	1404	CNPY2
Q04917	5.37467	0.0426356	1405	YWHAH
P19022	5.3743	0.126544	1406	CDH2
Q99797	5.3741	0.584154	1407	MIPEP
Q15126	5.37404	0.0579324	1408	PMVK
P07686	5.37363	0.0659033	1409	HEXB
Q00059	5.37193	0.0508423	1410	TFAM
P33261	5.37155	0.365061	1411	CYP2C19
P43487	5.37117	0.11159	1412	RANBP1
Q8N1G4	5.37047	0.0734525	1413	LRRC47
P31146	5.36962	0.0684259	1414	CORO1A
Q9UKU7	5.36883	0.0368701	1415	ACAD8
Q16563-2	5.36838	0.151339	1416	SYPL1
O14874	5.3677	0.0222563	1417	BCKDK
P30740	5.3676	0.105924	1418	SERPINB1
Q9BVC6	5.36757	0.0827969	1419	TMEM109
Q9NUJ1	5.36684	0.0823047	1420	ABHD10
O60256	5.36673	0.0696278	1421	PRPSAP2
O95372	5.36667	0.185214	1422	LYPLA2
P62714	5.36661	0.0534575	1423	PPP2CB
Q9BUH6	5.36645	0.0386787	1424	PAXX
O14841	5.36588	0.0921113	1425	OPLAH
O43826	5.36532	0.0798413	1426	SLC37A4
O95340	5.3642	0.0328774	1427	PAPSS2
Q14739	5.36328	0.184085	1428	LBR
Q9HD26	5.36251	0.010027	1429	GOPC
O43776	5.36249	0.221529	1430	NARS
P08571	5.36238	0.162541	1431	CD14
P21281	5.36223	0.0379646	1432	ATP6V1B2
Q9P0J0	5.36141	0.0326621	1433	NDUFA13
O43633	5.36123	0.047038	1434	CHMP2A
Q9Y2V2	5.36118	0.177812	1435	CARHSP1
Q6ZUT6	5.36116	0.253098	1436	C15orf52
A0A0A0MQU4	5.36102	0.0575679	1437	SCLY
P28062	5.36057	0.066116	1438	PSMB8
Q01581	5.36025	0.072833	1439	HMGCS1
Q9C0B0	5.36015	0.897697	1440	UNK
Q5VWZ2	5.35851	0.100227	1441	LYPLAL1
Q9C0E8	5.35836	0.0447449	1442	LNPK
Q9H3N1	5.35783	0.103102	1443	TMX1
Q9UFN0	5.35721	0.0759861	1444	NIPSNAP3A
Q9Y4G6	5.35656	0.0741911	1445	TLN2
E7EQB2	5.35644	0.0481001	1446	LTF
Q96TC7	5.35585	0.0791343	1447	RMDN3
Q9UDW1	5.35535	0.049056	1448	UQCR10
P10644	5.35397	0.0295401	1449	PRKAR1A
P61019	5.3531	0.0638905	1450	RAB2A
Q9Y5P6	5.35296	0.0333764	1451	GMPPB
P22087	5.35293	0.0395064	1452	FBL
Q5TZA2	5.35246	0.297651	1453	CROCC
P36406	5.35085	0.173202	1454	TRIM23
O95782	5.35038	0.0497994	1455	AP2A1
P19075	5.35012	0.0872109	1456	TSPAN8
P16234	5.35001	0.237198	1457	PDGFRA
Q07960	5.3496	0.0839596	1458	ARHGAP1
P27216-2	5.34876	0.107108	1459	ANXA13
Q13885	5.34832	0.0921226	1460	TUBB2A
P63208	5.3481	0.0176482	1461	SKP1
O75843	5.34752	0.815144	1462	AP1G2
Q07065	5.34663	0.0849876	1463	CKAP4
P48556	5.34579	0.0589165	1464	PSMD8
E9PL57	5.34458	0.169008	1465	NEDD8-MDP1
P25774	5.34427	0.0482711	1466	CTSS
P53999	5.34421	0.0473575	1467	SUB1
P29144	5.34401	0.0666784	1468	TPP2
A1A4S6	5.34231	0.159635	1469	ARHGAP10
P08397	5.34213	0.560112	1470	HMBS
Q9HD40	5.34141	0.0460691	1471	SEPSECS
O96005	5.34049	0.0629894	1472	CLPTM1
O95342	5.34023	0.0380404	1473	ABCB11
Q9P035	5.339	0.0491113	1474	HACD3
Q53H82	5.33896	0.0409881	1475	LACTB2
P05386	5.3388	0.260086	1476	RPLP1
Q14624	5.33793	0.101437	1477	ITIH4
A0A087X1N7	5.33784	0.0620832	1478	NEB
Q9UK61	5.33722	0.0744519	1479	FAM208A
P51580	5.33719	0.0678574	1480	TPMT
Q13884	5.33604	0.0242893	1481	SNTB1
Q16719	5.33573	0.017265	1482	KYNU
Q96EK6	5.33551	0.101255	1483	GNPNAT1
Q00688	5.33508	0.0311263	1484	FKBP3
P13861	5.33473	0.0346241	1485	PRKAR2A
P53350	5.33436	0.0738434	1486	PLK1
J3QLE5	5.33413	0.104238	1487	SNRPN
Q8NBN3	5.33337	0.107988	1488	TMEM87A
Q5TGY3	5.33286	0.143478	1489	AHDC1
P50502	5.33284	0.0476979	1490	ST13
Q4G176	5.33246	0.0474833	1491	ACSF3
Q9Y277	5.33241	0.0440805	1492	VDAC3
Q9NZ45	5.33204	0.0689871	1493	CISD1
E7EWM1	5.33005	0.256189	1494	NCOA2
Q9BWN1	5.32902	0.18164	1495	PRR14
A0A1W2PNV4	5.32875	0.0259713	1496	nan
A0A286YFJ8	5.32841	0.443422	1497	IGHG4
P07711	5.32837	0.162319	1498	CTSL
O43181	5.32828	0.154599	1499	NDUFS4
Q9UHL4	5.32819	0.0815346	1500	DPP7
Q7Z4I7	5.32751	0.274387	1501	LIMS2
P01602	5.32688	0.209159	1502	IGKV1-5
P11279	5.32666	0.100931	1503	LAMP1
A0A087WUK2	5.32633	0.0630343	1504	HNRNPDL
Q86YS6	5.32609	0.120618	1505	RAB43
Q8NC51-3	5.32586	0.0395989	1506	SERBP1
P35754	5.32519	0.143944	1507	GLRX
P60981	5.32405	0.0913387	1508	DSTN
P41212	5.32365	0.106165	1509	ETV6
Q6NSJ0	5.32353	0.61098	1510	MYORG
K7ES70	5.32279	0.953902	1511	MFAP4
Q9UMY1	5.32272	0.12165	1512	NOL7
Q9NW15	5.32203	0.777146	1513	ANO10
P25311	5.32162	0.0493204	1514	AZGP1
H3BP20	5.32142	0.0704964	1515	HEXA
P27348	5.32134	0.073004	1516	YWHAQ
Q969V3	5.32089	0.0192337	1517	NCLN
P30153	5.32049	0.0500273	1518	PPP2R1A
Q9BQ69	5.3204	0.0496582	1519	MACROD1
P57088	5.32022	0.0848227	1520	TMEM33
P20340-2	5.32002	0.0456354	1521	RAB6A
Q96AE4	5.31961	0.0471397	1522	FUBP1
P12110-2	5.31908	0.0867917	1523	COL6A2
P17050	5.31784	0.0485315	1524	NAGA
P08572	5.31767	0.127482	1525	COL4A2
O75155	5.31766	0.265061	1526	CAND2
P25205	5.31655	0.78892	1527	MCM3
Q9BSJ8	5.31551	0.0638763	1528	ESYT1
O15254	5.31491	0.1299	1529	ACOX3
P62995	5.31407	0.0153619	1530	TRA2B
A6NLP5	5.31387	0.23635	1531	TTC36
Q14289	5.31323	0.179181	1532	PTK2B
A0A087X020	5.31304	0.093297	1533	SBDS
A0A0A0MSV6	5.31284	0.184413	1534	C1QB
Q9Y624	5.31283	0.0292565	1535	F11R
P08754	5.31279	0.0521243	1536	GNAI3
O14745	5.31086	0.0598895	1537	SLC9A3R1
E7EMS2	5.30974	0.1036	1538	NPC2
Q13435	5.30839	0.104066	1539	SF3B2
Q13596	5.30741	0.0531183	1540	SNX1
Q9BRA2	5.30728	0.0417728	1541	TXNDC17
Q5VWC4	5.30707	0.0350365	1542	PSMD4
P09497-2	5.30587	0.0284899	1543	CLTB
P02747	5.30585	0.0937618	1544	C1QC
A6NEL0	5.30575	0.155198	1545	HMGN1
D6RD17	5.30569	0.29423	1546	JCHAIN
A0A0C4DGB5	5.30562	0.0607115	1547	CAST
F5GYN4	5.30521	0.0128607	1548	OTUB1
Q86UX7	5.30514	0.403211	1549	FERMT3
Q5VT66	5.30501	0.185891	1550	2022-03-01
Q8IV08	5.30482	0.0257943	1551	PLD3
H3BT98	5.30394	0.0546624	1552	SNX29
P28074	5.30366	0.0412466	1553	PSMB5
Q9Y5J7	5.30321	0.357176	1554	TIMM9
Q13586	5.30318	0.0217212	1555	STIM1
A0A087X1G7	5.30313	0.120522	1556	SELENOF
A0A087WY55	5.30259	0.196018	1557	VTA1
A0A087WT12	5.30172	0.0845272	1558	GPX4
P0CG38	5.30116	0.0993695	1559	POTEI
P32189	5.30042	0.0807246	1560	GK
Q9H845	5.30035	0.0439405	1561	ACAD9
P50238	5.30015	0.173066	1562	CRIP1
Q9HBH1	5.30003	0.122411	1563	PDF
Q10713	5.29987	0.0388406	1564	PMPCA
Q9P2X0	5.29911	0.109874	1565	DPM3
A0A024R5I4	5.29809	0.0480231	1566	SLCO2B1
Q9NZN4	5.29804	0.116465	1567	EHD2
A0A087WXW9	5.29781	0.313705	1568	COL5A1
O75191	5.2949	0.111026	1569	XYLB
Q8IWW8	5.2947	0.216119	1570	ADHFE1
Q96PE7	5.29431	0.123208	1571	MCEE
H7C1U8	5.29287	0.0442003	1572	APOO
Q9Y266	5.29285	0.0755914	1573	NUDC
Q96GA7	5.29254	0.0786562	1574	SDSL
P62136	5.29245	0.0341465	1575	PPP1CA
Q9HBL0	5.29214	0.0492207	1576	TNS1
A0A0D9SF53	5.29207	0.0309402	1577	DDX3X
Q9UJ83	5.29206	0.051491	1578	HACL1
Q96HN2	5.2915	0.0368364	1579	AHCYL2
Q9NQH7	5.29137	0.0507635	1580	XPNPEP3
Q96AB3	5.29049	0.0586627	1581	ISOC2
P67812	5.29017	0.0635082	1582	SEC11A
Q02790	5.28891	0.0194486	1583	FKBP4
P07196	5.2869	0.704534	1584	NEFL
B0QYK0	5.28648	0.0959645	1585	EWSR1
Q96HY6	5.28624	0.0514783	1586	DDRGK1
Q9BTV4	5.28614	0.0401141	1587	TMEM43
Q9HAB8	5.286	0.0182429	1588	PPCS
P61020	5.28576	0.205924	1589	RAB5B
P00450	5.28435	0.048451	1590	CP
P63092	5.28325	0.0335319	1591	GNAS
P42224	5.28314	0.0298539	1592	STAT1
Q9BX66-11	5.28303	0.379054	1593	SORBS1
Q9UBN7	5.28283	0.0912655	1594	HDAC6
A0A087X2I5	5.28208	0.175437	1595	LSM7
P06396-2	5.28204	0.345135	1596	GSN
Q12904	5.28192	0.0646885	1597	AIMP1
Q12857-3	5.2813	0.226546	1598	NFIA
P42356	5.28085	0.0925212	1599	PI4KA
P17096	5.28045	0.352782	1600	HMGA1
O95822	5.28041	0.0541813	1601	MLYCD
O60493	5.2799	0.0282572	1602	SNX3
A0A0B4J2D5	5.27955	0.212775	1603	LOC102724023
Q9NZ08-2	5.27795	0.0910375	1604	ERAP1
O95139	5.27787	0.141414	1605	NDUFB6
P53634	5.27731	0.175738	1606	CTSC
P61086	5.27681	0.0582903	1607	UBE2K
Q6UXT9	5.27577	0.139557	1608	ABHD15
J3KQ32	5.27557	0.0795954	1609	OLA1
O75438	5.27508	0.0798603	1610	NDUFB1
A0A075B6R9	5.27472	0.443699	1611	IGKV2D-24
Q99460	5.27439	0.0301229	1612	PSMD1
Q9BQ61	5.2736	0.126283	1613	TRIR
O43303	5.27343	0.069106	1614	CCP110
P48163	5.27277	0.0611214	1615	ME1
A0A0U1RRB9	5.2727	0.0475	1616	FGGY
P13760	5.27224	0.0766108	1617	HLA-DRB1
Q56VL3	5.27196	0.0287862	1618	OCIAD2
P35527	5.2719	0.384801	1619	KRT9
P50402	5.27183	0.0748066	1620	EMD
Q99541	5.27137	0.0817323	1621	PLIN2
C9J381	5.26976	0.077045	1622	IMPDH1
O75131	5.26687	0.0776085	1623	CPNE3
O94855	5.26651	0.0548511	1624	SEC24D
P62318	5.26421	0.074468	1625	SNRPD3
P28065	5.26407	0.0821725	1626	PSMB9
O95394	5.26403	0.0121347	1627	PGM3
O14561	5.26303	0.126805	1628	NDUFAB1
Q53RD9	5.26257	0.212432	1629	FBLN7
Q16401	5.26195	0.113632	1630	PSMD5
P81605	5.26151	0.845889	1631	DCD
A0A087WSW9	5.2614	0.0449794	1632	TXNRD1
Q8N5G0	5.26098	0.0713818	1633	SMIM20
P50995	5.26068	0.0971593	1634	ANXA11
Q16718	5.25972	0.0299001	1635	NDUFA5
Q92696	5.25921	0.421687	1636	RABGGTA
Q5JR04	5.25911	0.249451	1637	MOV10
P04196	5.25866	0.0669855	1638	HRG
Q7L1Q6	5.25855	0.0686256	1639	BZW1
Q14247	5.2585	0.192277	1640	CTTN
P50570	5.25768	0.0365879	1641	DNM2
Q15847	5.25732	0.0801333	1642	ADIRF
Q9HAV7	5.25728	0.298939	1643	GRPEL1
Q93052	5.25722	0.048035	1644	LPP
Q9GZT6	5.25698	0.313423	1645	CCDC90B
Q14353	5.25611	0.175658	1646	GAMT
Q15363	5.25527	0.21	1647	TMED2
P31942	5.25518	0.107416	1648	HNRNPH3
K7ELC2	5.25517	0.505271	1649	RPS15
P26447	5.25505	0.168347	1650	S100A4
Q9ULT8	5.25469	0.464336	1651	HECTD1
A0A1W2PS43	5.25426	0.0974022	1652	SCARB2
E7EUU4	5.25405	0.0569441	1653	EIF4G1
Q13263	5.25404	0.0997314	1654	TRIM28
Q9H8Y8	5.254	0.0328462	1655	GORASP2
F5H2F4	5.25339	0.106225	1656	MTHFD1
Q9C0C2	5.25337	0.0496222	1657	TNKS1BP1
P58546	5.25318	0.0144377	1658	MTPN
O75251	5.253	0.034874	1659	NDUFS7
Q99584	5.25264	0.109787	1660	S100A13
Q16222	5.25249	0.149373	1661	UAP1
Q92882	5.25229	0.278753	1662	OSTF1
O00303	5.25171	0.0254951	1663	EIF3F
Q14152	5.25154	0.0146028	1664	EIF3A
Q92688	5.25148	0.0517047	1665	ANP32B
O43852	5.2503	0.0604774	1666	CALU
A0A087WW77	5.24996	0.0600495	1667	LLGL1
Q9Y5L4	5.24934	0.0272101	1668	TIMM13
A0A024QZX5	5.24911	0.107093	1669	SERPINB6
P31994-2	5.24879	0.0759678	1670	FCGR2B
P58166	5.2481	0.211053	1671	INHBE
Q9BZL1	5.24763	0.304532	1672	UBL5
Q13057	5.24704	0.0555966	1673	COASY
Q8TCS8	5.24684	0.283038	1674	PNPT1
Q00577	5.24681	0.0977665	1675	PURA
Q9P2R7	5.24632	0.0655492	1676	SUCLA2
Q9UBX3	5.24575	0.0273845	1677	SLC25A10
P15153	5.2455	0.174322	1678	RAC2
O95881	5.24539	0.470142	1679	TXNDC12
Q9UMS4	5.24501	0.142071	1680	PRPF19
A0A0A0MTH3	5.24482	0.112149	1681	ILK
A0A0A6YYJ8	5.24388	0.0701566	1682	LUC7L2
Q9H1K4	5.24342	0.0498763	1683	SLC25A18
P82979	5.24313	0.0560046	1684	SARNP
Q99729-3	5.24302	0.0707919	1685	HNRNPAB
P61626	5.24282	0.324572	1686	LYZ
Q14204	5.24277	0.0826428	1687	DYNC1H1
Q63HM1	5.24259	0.0278906	1688	AFMID
Q14973	5.24172	0.294138	1689	SLC10A1
Q9NUP9	5.2416	0.0750405	1690	LIN7C
Q03135	5.24051	0.0748349	1691	CAV1
Q10567-3	5.24031	0.102428	1692	AP1B1
P35503	5.23985	0.0433457	1693	UGT1A3
Q8WVJ2	5.23854	0.0935722	1694	NUDCD2
Q15019	5.23851	0.0682462	1695	2022-09-02
Q8NFW8	5.2379	0.0200931	1696	CMAS
Q6NZI2	5.23736	0.154143	1697	CAVIN1
P19827	5.23723	0.128916	1698	ITIH1
Q96GD0	5.23651	0.047652	1699	PDXP
P51397	5.23612	0.122798	1700	DAP
P01042-2	5.23607	0.146625	1701	KNG1
P18077	5.23604	0.0932433	1702	RPL35A
Q14257	5.23522	0.373263	1703	RCN2
Q9NYJ1	5.23515	0.337673	1704	COA4
Q9UMX5	5.23428	0.159789	1705	NENF
Q5SZE1	5.23423	0.176331	1706	CERS2
O95861	5.23399	0.0282783	1707	BPNT1
Q9UKM9	5.23387	0.0901492	1708	RALY
Q9UJ70	5.23313	0.0715376	1709	NAGK
P50552	5.23281	0.070972	1710	VASP
P30047	5.23225	0.106282	1711	GCHFR
P19440	5.23222	0.0414317	1712	GGT1
P14621	5.23193	0.0232683	1713	ACYP2
Q9NR34	5.23175	0.218588	1714	MAN1C1
Q9H3K2	5.23163	0.220542	1715	GHITM
P67809	5.23077	0.0184066	1716	YBX1
Q02818	5.23067	0.0671259	1717	NUCB1
O95298	5.23012	0.116122	1718	NDUFC2
H0Y886	5.22898	0.0965236	1719	NDUFB5
Q9BXS5	5.22887	0.105817	1720	AP1M1
P30533	5.22876	0.0656688	1721	LRPAP1
Q13442	5.22859	0.294725	1722	PDAP1
A6NHQ2	5.22805	0.202248	1723	FBLL1
Q9UKY7	5.22767	0.18167	1724	CDV3
Q15404	5.22689	0.0589266	1725	RSU1
P28482	5.22613	0.051657	1726	MAPK1
P62304	5.22573	0.286781	1727	SNRPE
P29966	5.22563	0.0243476	1728	MARCKS
O95865	5.22543	0.0205858	1729	DDAH2
P38606	5.22462	0.0828854	1730	ATP6V1A
A0A096LPE2	5.22451	0.142165	1731	SAA2-SAA4
Q9NVI7-2	5.22434	0.025247	1732	ATAD3A
P61225	5.22416	0.346216	1733	RAP2B
P55268	5.22328	0.166679	1734	LAMB2
Q9ULL5-3	5.22193	0.144305	1735	PRR12
P11217	5.22125	0.466298	1736	PYGM
E5RIM7	5.2184	0.106421	1737	ATOX1
P98161	5.21737	0.247653	1738	PKD1
Q9NPD5	5.21715	0.0486545	1739	SLCO1B3
P49902	5.21687	0.0631111	1740	NT5C2
Q8IW45	5.21635	0.0875581	1741	NAXD
H0Y5M2	5.21622	0.200251	1742	L3MBTL2
A0A088AWN3	5.21554	0.214265	1743	DOCK9
Q9HCU5	5.21475	0.0671067	1744	PREB
O43704	5.2144	0.0724464	1745	SULT1B1
P68036	5.21301	0.257469	1746	UBE2L3
P09601	5.21211	0.0338976	1747	HMOX1
O60831	5.21201	0.260932	1748	PRAF2
Q99733	5.21114	0.347874	1749	NAP1L4
O00487	5.21083	0.0548984	1750	PSMD14
P61006	5.21073	0.0817203	1751	RAB8A
P09871	5.21022	0.0346137	1752	C1S
H7C5G1	5.21002	0.099705	1753	IAH1
Q9UKS6	5.20965	0.0706735	1754	PACSIN3
H3BPE1	5.20961	0.0644133	1755	MACF1
P36915	5.2086	0.40133	1756	GNL1
O43819	5.20856	0.0996742	1757	SCO2
P55060	5.20782	0.0452012	1758	CSE1L
G3XAN8	5.20698	0.118608	1759	TIMM8B
Q14498	5.20667	0.293283	1760	RBM39
Q9UHB9	5.20659	0.0526892	1761	SRP68
P01111	5.20598	0.267669	1762	NRAS
P33908	5.20591	0.182993	1763	MAN1A1
P38919	5.20552	0.0916685	1764	EIF4A3
Q9NVR2	5.20529	0.524727	1765	INTS10
B0QY89	5.20526	0.020948	1766	EIF3L
B4DUC8	5.20458	0.118882	1767	MTAP
O43187	5.20386	0.123281	1768	IRAK2
O43747	5.20341	0.0663009	1769	AP1G1
O14602	5.20199	0.156026	1770	EIF1AY
Q8N283	5.20159	1.09615	1771	ANKRD35
Q9HBI6	5.20146	0.0226905	1772	CYP4F11
Q13363	5.20143	0.243139	1773	CTBP1
P55010	5.20051	0.039842	1774	EIF5
Q96DB5	5.20047	0.143383	1775	RMDN1
Q6UXB4	5.2003	0.10217	1776	CLEC4G
F8WD26	5.20025	0.0588398	1777	LMO7
Q05639	5.19976	0.0742255	1778	EEF1A2
Q03252	5.19948	0.0292312	1779	LMNB2
P15924	5.19921	0.0200341	1780	DSP
Q14894	5.19916	0.0779227	1781	CRYM
Q5K4L6	5.1989	0.0964457	1782	SLC27A3
Q13561	5.19816	0.0969917	1783	DCTN2
P52907	5.19812	0.0727782	1784	CAPZA1
Q9NZZ3	5.19759	0.0966833	1785	CHMP5
Q9H3G5	5.19631	0.0358683	1786	CPVL
P33947	5.19618	0.0902591	1787	KDELR2
Q9BU23	5.19554	0.206217	1788	LMF2
F8WJN3	5.19513	0.575667	1789	CPSF6
Q9Y6K0	5.19497	0.338695	1790	CEPT1
Q58FF8	5.19482	0.0319468	1791	HSP90AB2P
Q9Y305	5.19479	0.0607918	1792	ACOT9
Q15942	5.19446	0.0122544	1793	ZYX
G5E9L0	5.19283	0.0441044	1794	ARFGAP2
Q96S66	5.1928	0.270582	1795	CLCC1
O75911	5.19272	0.359282	1796	DHRS3
P41091	5.19224	0.0671894	1797	EIF2S3
Q07666	5.19129	0.0889697	1798	KHDRBS1
Q13310-3	5.19026	0.0375831	1799	PABPC4
Q16543	5.18974	0.188165	1800	CDC37
O76021	5.18965	0.142178	1801	RSL1D1
O14531	5.18944	0.279759	1802	DPYSL4
A0A087X117	5.18923	0.0201069	1803	NOMO1
P46821	5.18888	0.97775	1804	MAP1B
A0A1W2PQ51	5.18856	0.0321161	1805	DDX17
A0A0D9SEI0	5.18843	0.264113	1806	C6orf203
A0A0C4DGB9	5.18777	0.185271	1807	PPA2
O95445	5.18732	0.193708	1808	APOM
Q99613	5.18643	0.0688415	1809	EIF3C
O14818-2	5.18508	0.125104	1810	PSMA7
P08621	5.18488	0.0410664	1811	SNRNP70
P02760	5.18439	0.0670209	1812	AMBP
P01742	5.18436	0.129075	1813	IGHV1-69
Q8TCJ2	5.18429	0.0501529	1814	STT3B
O15143	5.18358	0.174097	1815	ARPC1B
Q9UBV8	5.18311	0.106571	1816	PEF1
O75223	5.18308	0.0592752	1817	GGCT
F5GYY5	5.18289	0.211663	1818	ARSE
Q9NRP0	5.18278	0.261072	1819	OSTC
O95810	5.18224	0.120771	1820	CAVIN2
Q8IYQ7	5.18216	0.0827929	1821	THNSL1
Q8NEL9-4	5.18183	0.493751	1822	DDHD1
A0A0C4DG84	5.18179	0.331673	1823	ANTXR2
Q9UPX8-3	5.18175	0.325395	1824	SHANK2
Q9Y3I0	5.18127	0.120561	1825	RTCB
Q9H488	5.18022	0.0854851	1826	POFUT1
Q15717	5.17999	0.0707406	1827	ELAVL1
A0A0A0MRA5	5.17956	0.0612384	1828	HNRNPUL1
A6PVN5	5.17946	0.243355	1829	PTPA
Q9H792	5.17928	0.0425619	1830	PEAK1
P50452	5.17902	0.0223822	1831	SERPINB8
B4DDF4	5.17888	0.0609848	1832	CNN2
P11047	5.1787	0.10045	1833	LAMC1
P21589	5.17867	0.054988	1834	NT5E
A0A024RCG2	5.17835	0.28871	1835	SLC22A18
O15305	5.17669	0.0573414	1836	PMM2
Q9BRT3	5.17659	0.130677	1837	MIEN1
A0A0A0MTR7	5.17658	0.901596	1838	RNF213
P10153	5.17609	0.195115	1839	RNASE2
Q15124	5.17588	1.44485	1840	PGM5
P26640	5.17532	0.0993477	1841	VARS
Q96LZ7	5.17521	0.112519	1842	RMDN2
Q99959	5.17507	0.0302363	1843	PKP2
P60673	5.17389	0.0589702	1844	PFN3
E9PGT1	5.17365	0.114576	1845	TSN
P60983	5.17362	0.0935346	1846	GMFB
P01042	5.1736	0.0378156	1847	KNG1
Q9UI32	5.17319	0.0676213	1848	GLS2
Q96PK6	5.17268	0.043499	1849	RBM14
B0QYN7	5.17231	0.0557307	1850	UBE2I
Q9ULV4	5.17148	0.00753946	1851	CORO1C
Q9NQX3	5.17143	0.0665553	1852	GPHN
Q6NUM9	5.17143	0.0424911	1853	RETSAT
Q9BXK5	5.1712	0.0492465	1854	BCL2L13
Q8IZ83	5.17101	0.0976579	1855	ALDH16A1
Q9H7Z7	5.17066	0.0265003	1856	PTGES2
Q92575	5.17036	0.0448864	1857	UBXN4
P53602	5.16992	0.0666633	1858	MVD
P02750	5.1692	0.23957	1859	LRG1
Q96CS3	5.16866	0.0693736	1860	FAF2
Q9Y3L5	5.16727	0.363556	1861	RAP2C
Q9UP52	5.16597	0.0191441	1862	TFR2
E9PKT9	5.16564	0.146361	1863	MOCS2
Q9NQX4	5.16546	0.0606669	1864	MYO5C
E9PSI1	5.16508	0.576826	1865	nan
Q13155	5.16506	0.104275	1866	AIMP2
Q5TDH0	5.16476	0.135976	1867	DDI2
P45974	5.16454	0.0519034	1868	USP5
Q8WUM4	5.16446	0.0854451	1869	PDCD6IP
F1DAL9	5.16317	0.867553	1870	NR2F1
Q08722	5.1627	0.204794	1871	CD47
Q5T2W1	5.16267	0.105571	1872	PDZK1
O95169	5.16247	0.10007	1873	NDUFB8
C9J4Z3	5.16219	0.0435645	1874	RPL37A
A0A087WWA5	5.16215	0.92939	1875	TNXB
O43396	5.16155	0.129	1876	TXNL1
P02748	5.16153	0.217507	1877	C9
J3KNA0	5.15844	0.0251957	1878	OXA1L
O95239	5.15823	0.293597	1879	KIF4A
L0R6Q1	5.1582	0.160484	1880	SLC35A4
Q5T911	5.15816	0.407207	1881	MED4
O95486	5.15678	0.06045	1882	SEC24A
A6NCS6	5.15667	0.0349753	1883	C2orf72
A0A1B0GW29	5.15631	0.25895	1884	SLC9A6
P84085	5.15595	0.0124567	1885	ARF5
P22102	5.1557	0.0526564	1886	GART
Q7Z6E9	5.15538	0.967073	1887	RBBP6
E9PLK3	5.15516	0.0643502	1888	NPEPPS
A0AV96	5.15514	0.524697	1889	RBM47
P27540	5.15512	0.936292	1890	ARNT
Q96HJ9	5.15462	0.151568	1891	FMC1
P08603	5.15398	0.0716848	1892	CFH
A0A087WXS7	5.15359	0.0334301	1893	ASNA1
E9PNW4	5.15321	0.138102	1894	CD59
Q8NFV4	5.15295	0.164844	1895	ABHD11
Q02750	5.15273	0.119957	1896	MAP2K1
P51970	5.15273	0.148816	1897	NDUFA8
Q9UKL6	5.1519	0.0828564	1898	PCTP
O00567	5.15189	0.0535129	1899	NOP56
Q9UNF0	5.15166	0.0392751	1900	PACSIN2
P63096	5.15081	0.0208852	1901	GNAI1
Q9Y230	5.15066	0.100002	1902	RUVBL2
P55899	5.15045	0.474263	1903	FCGRT
P41219	5.15019	0.315299	1904	PRPH
Q08380	5.1495	0.0857814	1905	LGALS3BP
Q9NZJ7	5.14942	0.0535263	1906	MTCH1
P20774	5.14939	0.238982	1907	OGN
Q12906	5.14926	0.0171265	1908	ILF3
Q96BM9	5.14887	0.144279	1909	ARL8A
Q01105	5.14854	0.224993	1910	SET
B7Z6Q2	5.14845	0.27532	1911	ZNF346
Q9NRG1	5.14843	0.465303	1912	PRTFDC1
P48147	5.1483	0.0470544	1913	PREP
Q8TD22	5.14814	0.0371414	1914	SFXN5
P09012	5.148	0.0622981	1915	SNRPA
Q9BSH4	5.14762	0.076344	1916	TACO1
P12081	5.14707	0.0684559	1917	HARS
P04181	5.14693	0.0838687	1918	OAT
Q6P4E1	5.1469	0.25607	1919	CASC4
O15371	5.14646	0.0332381	1920	EIF3D
Q8N8N7	5.14632	0.115505	1921	PTGR2
P56192	5.14568	0.0235723	1922	MARS
Q06124	5.14492	0.0178034	1923	PTPN11
O43252	5.14439	0.072025	1924	PAPSS1
Q6WKZ4	5.14424	1.25471	1925	RAB11FIP1
F5GZB4	5.14424	0.458686	1926	LOXHD1
P63272	5.14306	0.223971	1927	SUPT4H1
E5RI98	5.14274	0.0938019	1928	NPM1
P17342	5.14221	0.316272	1929	NPR3
A0A087WTY7	5.14194	0.0691007	1930	GBA3
A3KMH1	5.14086	0.071508	1931	VWA8
Q9UKX3	5.14071	0.205746	1932	MYH13
O43242	5.14062	0.0266679	1933	PSMD3
O43676	5.14029	0.0807739	1934	NDUFB3
Q9Y2Z0	5.14023	0.0485262	1935	SUGT1
Q9UJY1	5.14006	0.435175	1936	HSPB8
E9PB61	5.13996	0.142331	1937	ALYREF
Q96AT9	5.13993	0.0477029	1938	RPE
O95777	5.13979	0.132918	1939	LSM8
O43865	5.13954	0.0875717	1940	AHCYL1
Q13283	5.1388	0.0537277	1941	G3BP1
E9PH64	5.13864	0.126247	1942	NDUFB9
P49321	5.13723	0.0497329	1943	NASP
Q8N159	5.13694	1.36344	1944	NAGS
P12004	5.13677	0.0915444	1945	PCNA
Q93100	5.13616	0.0158018	1946	PHKB
O00330	5.13596	0.0409196	1947	PDHX
O94808	5.13571	0.0742501	1948	GFPT2
P26583	5.13376	0.0262453	1949	HMGB2
Q9P2E3	5.1337	0.510399	1950	ZNFX1
Q96RP9	5.13332	0.136572	1951	GFM1
C9JAX1	5.13319	0.0377725	1952	FXN
Q9Y696	5.13272	0.0784636	1953	CLIC4
A0A0G2JNZ2	5.13199	0.0426696	1954	SCRIB
Q9UI09	5.13193	0.0520106	1955	NDUFA12
J3KNN3	5.1315	0.0397992	1956	PHKG2
A0A1B0GUA3	5.13124	0.700501	1957	KIF1BP
O43920	5.13098	0.204088	1958	NDUFS5
F6RY50	5.13011	0.0620088	1959	SIPA1
Q9Y224	5.12993	0.119057	1960	RTRAF
Q9BV79	5.12909	0.0620648	1961	MECR
Q9Y3D2	5.12905	0.063122	1962	MSRB2
Q9H2W6	5.12865	0.0433993	1963	MRPL46
J3KNQ4	5.12852	0.0665002	1964	PARVA
P01700	5.12753	0.107371	1965	IGLV1-47
I3L2B0	5.12733	0.323173	1966	CLUH
Q8IUZ5	5.12713	0.154004	1967	PHYKPL
P21359	5.1269	0.193211	1968	NF1
O94925	5.12634	0.0858047	1969	GLS
P32455	5.12595	0.0838909	1970	GBP1
P46940	5.12579	0.0491544	1971	IQGAP1
Q9NZP8	5.12482	0.0346901	1972	C1RL
Q86VD7	5.12466	0.0912213	1973	SLC25A42
Q9UKR5	5.12449	0.217327	1974	ERG28
Q14118	5.12411	0.105649	1975	DAG1
Q9Y5M8	5.12388	0.0470149	1976	SRPRB
J3QT28	5.12386	0.157738	1977	BUB3
Q9Y3B4	5.12287	0.589421	1978	SF3B6
Q13526	5.12246	0.520789	1979	PIN1
Q9NP74	5.12198	0.0304837	1980	PALMD
A6NNI4	5.12065	0.117932	1981	CD9
Q9HCN8	5.1197	0.0517333	1982	SDF2L1
P48739	5.11942	0.0624841	1983	PITPNB
Q99720	5.11924	0.129353	1984	SIGMAR1
P14314-2	5.11889	0.0401714	1985	PRKCSH
P08581	5.11869	0.0865922	1986	MET
P46019	5.11859	0.0799617	1987	PHKA2
Q9H9P8	5.11743	0.0349819	1988	L2HGDH
Q9H6K4	5.11721	0.324924	1989	OPA3
Q9HAW7	5.1169	0.213238	1990	UGT1A7
Q9UHD8	5.11664	0.0578582	1991	2022-09-09
P62312	5.11662	0.0797739	1992	LSM6
P09874	5.11617	0.0489142	1993	PARP1
P16403	5.1159	0.246347	1994	HIST1H1C
H0Y360	5.11588	0.0293508	1995	AMPD2
A0A1W2PQV2	5.11539	0.468467	1996	GCSH
P09661	5.11498	0.0705019	1997	SNRPA1
P56181-2	5.11492	0.269985	1998	NDUFV3
[truncated: 3,114 more rows]
