# Supplementary material for: Noninvasive proteomic biomarkers for alcohol-related liver disease
Source: Nat Med. 2022 Jun 2;28(6):1277–87. doi: 10.1038/s41591-022-01850-y (PMC9205783; doi:10.1038/s41591-022-01850-y)
Supplement: Source Data Extended Data Fig. 4 — Statistical source data. [file 41591_2022_1850_MOESM9_ESM.xlsx]

## Sheet: FigED4_a
fibrosis	inflammation	steatosis	Number of significant proteins
+	+	+	26
+		+	8
	+	+	0
+	+		132
+			40
	+		5
		+	14

## Sheet: FigED4_b
HP	F0	F1	F2	F3	F4	ANCOVA significant plasma combined	ANCOVA significant plasma fibrosis	ANCOVA significant plasma inflammation	ANCOVA significant plasma steatosis	RNA tissue category_2	Predicted to be secreted	Protein IDs	Protein ID	Gene name
-0.880563	-0.822841	-0.693829	-0.00393196	0.897819	1.50335	+	+	+			secreted	P10643	P10643	C7
-0.965615	-1.04585	-0.456679	0.263138	0.738529	1.46648	+	+	+			secreted	Q08380	Q08380	LGALS3BP
-1.16283	-0.674694	-0.350427	-0.0327111	0.561215	1.65945	+	+	+			secreted	P04275	P04275	VWF
-0.729867	-0.740719	-0.609896	-0.27863	0.593757	1.76535	+	+	+				P19320	P19320	VCAM1
-1.59049	-0.413178	-0.263894	0.500639	0.426104	1.34082	+	+	+				P01833	P01833	PIGR
-0.777768	-1.00868	-0.519344	-0.0856721	0.84856	1.5429	+	+	+			secreted	A0A0U1RQV3;Q12805;Q12805-2;Q12805-3;Q12805-4;Q12805-5	A0A0U1RQV3	EFEMP1
-0.777323	-0.583859	-0.704384	-0.184604	0.420454	1.82972	+	+	+			secreted	P01591	P01591	JCHAIN
-1.44256	-0.843949	-0.231571	0.71591	0.8097	0.992471	+		+		Liver specific	secreted	P02741	P02741	CRP
-0.882196	-0.967093	-0.562692	0.105613	0.766518	1.53985	+	+	+			secreted	E9PEK4;P07333	E9PEK4	CSF1R
-0.877627	-0.526379	-0.581064	-0.047608	0.136878	1.8958	+	+	+				A0A286YEY1;P01876	A0A286YEY1	IGHA1
-1.05942	-0.450169	-0.598061	0.0224612	0.286694	1.7985	+	+	+				A0A0G2JMB2	A0A0G2JMB2	IGHA2
-0.642629	-0.79593	-0.668532	-0.154983	0.451302	1.81077	+	+	+			secreted	P08253;P08253-2;P08253-3	P08253	MMP2
-0.85254	-0.6776	-0.56763	-0.149788	0.436889	1.81067	+	+	+				P01721	P01721	IGLV6-57
-0.977049	-0.665713	-0.721249	-0.0229668	0.852431	1.53455	+	+	+			secreted	O00391	O00391	QSOX1
-0.791512	-1.24799	-0.451451	0.434471	0.635249	1.42124	+	+	+			secreted	Q9Y6R7	Q9Y6R7	FCGBP
-0.260495	-0.998898	-0.49968	-0.349217	0.235528	1.87276	+	+	+				H0Y6I0;Q13439;Q13439-3;Q13439-4;Q13439-5	H0Y6I0	GOLGA4
-0.258581	-0.583764	-0.754587	-0.393013	0.0232338	1.96671	+	+	+			secreted	O43866	O43866	CD5L
-0.516718	-0.793733	-0.69902	-0.333946	0.556468	1.78695	+	+	+				P01782;P0DP04	P01782	IGHV3-9;IGHV3-43D
-0.73388	-0.85422	-0.61114	-0.131304	0.606131	1.72441	+	+	+				P01700	P01700	IGLV1-47
-0.447079	-0.897612	-0.633226	-0.470131	0.790464	1.65758	+	+	+			secreted	G3XAP6;P49747;P49747-2	G3XAP6	COMP
-0.713928	-0.59158	-0.83529	-0.209708	0.611243	1.73926	+	+	+				P01714	P01714	IGLV3-19
-0.781498	-0.793678	-0.704346	-0.194947	0.951112	1.52336	+	+	+				P01701	P01701	IGLV1-51
-0.522691	-0.696845	-0.741241	-0.427295	0.620567	1.76751	+	+	+				P01601	P01601	IGKV1D-16
-0.334946	-0.951819	-0.732652	-0.129614	0.326485	1.82255	+		+				A0A075B6R2	A0A075B6R2	IGHV4-4
-0.924684	-0.441036	-0.694875	-0.428763	0.940291	1.54907	+	+					P80748	P80748	IGLV3-21
-0.766974	-0.760992	-0.644039	-0.252428	0.756587	1.66785	+	+	+				P01717	P01717	IGLV3-25
-0.293904	-1.0613	-0.622832	-0.156094	0.326208	1.80792	+	+	+				A0A0C4DH35	A0A0C4DH35	IGHV3-35
-0.60551	-0.896717	-0.644821	-0.241152	0.692324	1.69588	+	+	+				P01780	P01780	IGHV3-7
-0.745698	-0.742901	-0.759799	-0.140412	0.724393	1.66442	+	+	+				A0A0B4J231;B9A064	A0A0B4J231	IGLL5
-0.705678	-0.808804	-0.679501	-0.131381	0.585962	1.7394	+	+	+				A0A0C4DH73;P01611	A0A0C4DH73	IGKV1-12;IGKV1D-12
-0.953139	-0.519315	-0.578128	-0.209927	0.463702	1.79681	+	+	+				P01715	P01715	IGLV3-1
-0.748259	-1.1839	-0.285567	-0.143453	0.907865	1.45332	+	+					A0A075B7D0	A0A075B7D0	IGHV1OR15-1
-0.749449	-0.688842	-0.800666	-0.258688	0.987364	1.51028	+	+	+				A0A075B6K4	A0A075B6K4	IGLV3-10
-0.461787	-0.593491	-0.816745	-0.542765	0.679544	1.73524	+	+	+				A0A075B7D8	A0A075B7D8	IGHV3OR15-7
-0.748327	-0.890794	-0.780593	0.169524	0.636859	1.61333	+	+	+				A0A0C4DH38	A0A0C4DH38	IGHV5-51
-0.942629	-0.822065	-0.645696	-0.00947547	0.996891	1.42297	+	+	+			secreted	P01023	P01023	A2M
-0.158443	-0.666154	-0.805238	-0.472549	0.199896	1.90249	+	+	+	+		secreted	P23142	P23142	FBLN1
-0.695881	-0.628886	-0.658942	-0.261359	0.38173	1.86334	+	+	+	+		secreted	P51884	P51884	LUM
-0.0994338	-0.961268	-0.778206	0.0909059	-0.10693	1.85493	+	+	+				A0A075B6J9	A0A075B6J9	IGLV2-18
-0.296633	-1.09124	-0.829474	-0.0554986	0.66357	1.60928	+	+	+				A0A0C4DH24	A0A0C4DH24	IGKV6-21
-0.915998	-0.38092	-0.808939	-0.169883	0.528317	1.74742	+	+	+		Liver specific	secreted	I3L145;P04278	I3L145	SHBG
-0.724007	-0.661776	-0.737101	-0.272915	0.673429	1.72237	+	+	+				P0DOY2	P0DOY2	IGLC2
-0.812508	-0.723789	-0.547873	0.0413543	0.176559	1.86626	+	+	+				P01742	P01742	IGHV1-69
-0.620417	-0.801428	-0.677184	-0.268499	0.618285	1.74924	+	+	+				P06331	P06331	IGHV4-34
-1.03354	-0.925563	-0.50331	0.233514	0.73811	1.49079	+	+	+				A0A0C4DH33	A0A0C4DH33	IGHV1-24
-0.354076	-0.683315	-0.764841	-0.480166	0.438524	1.84387	+	+	+				A0A0B4J1V0	A0A0B4J1V0	IGHV3-15
-0.912278	-0.640671	-0.532888	0.139033	0.090519	1.85629	+	+	+				P23083	P23083	IGHV1-2
-0.992303	-0.3326	-0.851798	-0.201306	0.794562	1.58345	+	+	+				A0A075B6K5	A0A075B6K5	IGLV3-9
0.144449	-1.80675	0.0017425	0.302309	1.27114	0.0871105	+			+	Liver specific	secreted	O95497	O95497	VNN1
-0.589394	-0.730337	-0.708799	-0.359297	0.62961	1.75822	+	+	+				A0A0J9YY99	A0A0J9YY99
-0.579031	-0.672855	-0.73377	-0.459835	0.736994	1.7085	+	+	+				A0A0B4J1U3	A0A0B4J1U3	IGLV1-36
-0.458728	-0.646577	-0.920627	-0.514211	1.14089	1.39925	+	+	+				A0A286YES1;P01860	A0A286YES1	IGHG3
-1.12286	-0.460725	-0.75689	0.155214	0.571926	1.61333	+	+	+				P01743	P01743	IGHV1-46
-0.535836	-0.661258	-0.928661	-0.180945	0.553336	1.75336	+	+	+				H7BY35;Q92736;Q92736-2	H7BY35	RYR2
-0.694185	-0.430749	-0.854402	-0.187075	0.301896	1.86452	+	+	+				A0A075B7D4	A0A075B7D4	IGKV1OR2-108
-0.466476	-1.24766	-0.295586	-0.214151	0.555291	1.66858	+	+					P02786	P02786	TFRC
-0.245126	-0.337358	-0.920353	-0.516875	0.0954488	1.92426	+	+	+				A0A1B0GUU9;P01871;P01871-2	A0A1B0GUU9	IGHM
-0.649262	-0.94266	-0.745172	-0.00563745	0.729585	1.61315	+	+	+				Q6UX71	Q6UX71	PLXDC2
-0.681673	-0.713173	-0.753693	-0.202647	0.603951	1.74724	+	+	+				P01599	P01599	IGKV1-17
-0.324533	-0.828995	-0.679533	-0.309463	0.248247	1.89428	+	+					A0A075B6S5	A0A075B6S5	IGKV1-27
-0.697875	-0.756378	-0.809093	-0.0239185	0.564895	1.72237	+	+	+				A0A0J9YX35	A0A0J9YX35	IGHV3-64D
-0.553407	-0.697011	-0.84155	-0.335153	0.743496	1.68363	+	+	+				Q9Y5Y7	Q9Y5Y7	LYVE1
-0.865911	-0.905048	-0.823258	0.304439	1.00506	1.28472	+	+	+	+		secreted	Q15582	Q15582	TGFBI
-0.754355	-0.429592	-0.951472	-0.140812	0.533691	1.74254	+	+	+				P01597;P04432	P01597	IGKV1-39;IGKV1D-39
-0.534478	-0.0713639	-0.811541	-0.197682	-0.355942	1.97101	+	+					F8VZY9;P05783	F8VZY9	KRT18
-0.422016	-0.707771	-0.817573	-0.391534	0.551378	1.78752	+	+	+				P01834	P01834	IGKC
-0.452781	-0.835393	-0.869149	-0.221672	0.708485	1.67051	+	+	+				A0A0B4J2B5;S4R460	A0A0B4J2B5	IGHV3OR16-9
-0.488077	-0.722903	-0.774311	-0.339737	0.521679	1.80335	+	+	+			secreted	P33151	P33151	CDH5
-1.03374	-0.388262	-0.707456	-0.160967	0.583437	1.70699	+	+	+				A0A0C4DH31	A0A0C4DH31	IGHV1-18
-0.694919	-0.512427	-0.756428	-0.365751	0.51854	1.81098	+	+	+				A0A2Q2TTZ9	A0A2Q2TTZ9	IGKV1D-33
-1.15444	-0.264211	-0.175471	-0.4639	0.2436	1.81442	+	+				secreted	E7ES19;P35443	E7ES19	THBS4
-0.680181	-0.735497	-0.771351	-0.214773	0.715638	1.68616	+	+	+				A0A0C4DH67	A0A0C4DH67	IGKV1-8
-0.85104	-0.15548	-0.876027	-0.361139	0.475063	1.76862	+	+	+			secreted	Q9BWP8-10	Q9BWP8-10	COLEC11
-0.9393	-0.653289	-0.713416	0.108702	0.483802	1.7135	+	+	+				P01703	P01703	IGLV1-40
-0.320703	-0.68366	-0.924736	-0.143149	0.197368	1.87488	+	+	+				A0A0A0MRZ8;P04433	A0A0A0MRZ8	IGKV3D-11;IGKV3-11
-0.656342	-0.459498	-1.0392	0.235095	0.129382	1.79057	+	+	+				A0A0C4DH29	A0A0C4DH29	IGHV1-3
-0.509365	-0.562576	-0.95046	-0.349684	0.645206	1.72688	+	+	+				A0A075B6P5;P01615	A0A075B6P5	IGKV2-28;IGKV2D-28
-0.65357	-0.488842	-0.744975	-0.27435	0.254107	1.90763	+	+	+				P04430	P04430	IGKV1-16
-0.334547	-0.521297	-0.827791	-0.39464	0.140323	1.93795	+	+	+				A0A075B7B8	A0A075B7B8	IGHV3OR16-12
-0.861086	-0.803465	-0.683352	0.0407796	0.662169	1.64495	+	+	+			secreted	P55058	P55058	PLTP
-0.896773	-0.718809	-0.586753	-0.295163	0.994816	1.50268	+	+	+			secreted	P61769	P61769	B2M
-0.459319	-0.65907	-0.964063	-0.047053	0.304612	1.82489	+	+	+				A0A0B4J1X5	A0A0B4J1X5	IGHV3-74
-0.649199	-0.17753	-0.931378	-0.250699	0.110238	1.89857	+	+					A0A087WW87;A0A087X0Q4;P01614	A0A087WW87	IGKV2-40;IGKV2-40;IGKV2D-40
-0.431436	-0.367951	-0.8098	-0.53063	0.217935	1.92188	+	+	+				P01619	P01619	IGKV3-20
-0.242016	-0.637776	-0.936225	-0.532603	0.619118	1.7295	+	+	+	+			A0A0A0MS08;P01857	A0A0A0MS08	IGHG1
-0.452836	-0.49855	-0.86877	-0.498861	0.506117	1.8129	+	+	+	+			P06312	P06312	IGKV4-1
-1.11277	-0.381138	-0.861599	0.0639344	0.796217	1.49535	+	+	+			secreted	E7EX60;E9PEP6;O14786;O14786-2;O14786-3;Q5T7F0	E7EX60	NRP1
-1.37031	-0.981371	0.0443538	1.22671	0.725385	0.355228	+			+	Liver specific		A0A087WXX2;A0A3B3IS80;P05062	A0A087WXX2	ALDOB
-1.02653	-0.437228	-0.488031	-0.318857	0.488282	1.78236	+	+					A0A0B4J1V2	A0A0B4J1V2	IGHV2-26
-0.655173	-0.907307	-0.874369	0.0412393	0.961319	1.43429	+	+	+				A0A0A0MS15	A0A0A0MS15	IGHV3-49
-0.21916	-0.590573	-0.91838	-0.586626	0.550478	1.76426	+	+	+				A0A286YEY4;P01859	A0A286YEY4	IGHG2
-0.573582	-0.280648	-1.00824	-0.473588	0.609998	1.72606	+	+	+				P01624	P01624	IGKV3-15
-0.615814	-0.0318098	-0.769959	-0.634246	0.154234	1.8976	+	+					A0A075B6S2	A0A075B6S2	IGKV2D-29
-0.946773	0.162017	-1.03846	-0.0462452	0.144356	1.72511	+	+	+				A0A0B4J1Y8	A0A0B4J1Y8	IGLV9-49
-0.438972	-0.574637	-0.972753	-0.458146	0.814123	1.63038	+	+	+			secreted	A0A140T8Y3;A0A140T8Z8;A0A140T902;A0A140T9C0;A0A140TA33;A0A140TA41;A0A140TA52;A0A3B3ISX9;P22105;P22105-1;P22105-4	A0A140T8Y3	TNXB
-0.790527	-0.265221	-0.922051	-0.361728	0.628001	1.71152	+	+					A0A075B6R9;A0A0C4DH68	A0A075B6R9	IGKV2D-24;IGKV2-24
-0.889545	-0.0241127	-0.989219	-0.406059	0.707758	1.60118	+	+	+				P15814	P15814	IGLL1
-0.994815	-0.979816	-0.0894336	0.0688985	0.273976	1.72119	+	+	+		Liver specific	secreted	P02675	P02675	FGB
-1.10842	-0.89243	-0.633093	0.656613	0.681981	1.29535	+	+	+	+			P15144	P15144	ANPEP
-0.708784	-1.34154	-0.395677	0.338675	0.732531	1.37479	+	+	+	+			P13473;P13473-2;P13473-3	P13473	LAMP2
-0.885054	-1.00394	-8.75713e-05	-0.0041688	0.105022	1.78822	+	+			Liver specific	secreted	P02671	P02671	FGA
-0.477767	0.1016	-1.2623	0.202557	-0.305787	1.74169	+	+					A0A0A0MT36	A0A0A0MT36	IGKV6D-21
-0.391623	-0.997261	-0.859798	-0.134761	0.835148	1.54829	+	+	+				P01602	P01602	IGKV1-5
-0.214684	-0.918262	-0.876114	-0.464105	1.05022	1.42294	+	+				secreted	H0Y5E4;H0YCV9;H0YD13;H0YDW7;P16070;P16070-10;P16070-11;P16070-12;P16070-13;P16070-14;P16070-15;P16070-16;P16070-17;P16070-18;P16070-3;P16070-4;P16070-5;P16070-6;P16070-7;P16070-8;P16070-9	H0Y5E4	CD44
-0.0877268	-0.42408	-0.954268	-0.835476	0.623878	1.67767	+	+	+				Q6UXB8	Q6UXB8	PI16
-1.62001	-0.322095	-0.347494	0.300452	0.791558	1.19759	+	+					P62736;P63267	P62736	ACTA2;ACTG2
-1.11759	-0.546304	-0.510741	-0.282689	1.01352	1.4438	+	+				secreted	P61626	P61626	LYZ
0.152743	-0.698981	-0.879069	-0.741592	0.444056	1.72284	+	+	+				Q6EMK4	Q6EMK4	VASN
0.519467	-1.4316	-0.540049	-0.360232	0.35086	1.46156	+	+				secreted	D6R934;P02746	D6R934	C1QB
-0.99109	-0.43881	-0.46627	-0.491963	0.687035	1.7011	+	+				secreted	P01034	P01034	CST3
-0.344579	-0.135363	-1.35151	-0.485506	0.917143	1.39982	+	+					A0A0C4DH36	A0A0C4DH36	IGHV3-38
-1.27315	-0.575714	-0.408774	-0.011967	1.52522	0.744385	+	+		+		secreted	P08571	P08571	CD14
-1.07331	-1.00368	0.0925526	0.0509645	0.273814	1.65966	+	+			Liver specific	secreted	P02679;P02679-2	P02679	FGG
0.0160748	-1.01076	-0.891072	-0.0675393	0.179199	1.7741	+	+				secreted	P59665;P59666	P59665	DEFA1B;DEFA3
-0.863793	-0.474758	-0.69414	-0.522718	1.21313	1.34228	+	+				secreted	K7ERG9;P00746	K7ERG9	CFD
0.11385	-1.1015	-0.239784	-0.782635	0.268992	1.74108	+	+				secreted	Q16610	Q16610	ECM1
-1.33641	-0.445402	-0.467504	0.0100455	0.738966	1.5003	+	+	+		Liver specific	secreted	P01009	P01009	SERPINA1
0.865035	-1.79212	-0.0564741	-0.110005	0.0848418	1.00872	+	+		+	Liver specific	secreted	P02787	P02787	TF
0.288114	0.168975	-0.866318	-0.82403	-0.544931	1.77819	+	+					P14151;P14151-2	P14151	SELL
-0.582361	0.285693	-1.39275	-0.435622	0.752848	1.3722	+	+					Q9UNN8	Q9UNN8	PROCR
-0.738929	-0.38593	-0.249658	-0.364359	-0.270324	2.0092	+	+		+	Liver specific	secreted	P00450	P00450	CP
-1.45723	0.243814	-0.719893	-0.0205473	0.535583	1.41828	+	+	+		Liver specific	secreted	Q06033;Q06033-2	Q06033	ITIH3
0.843414	0.164814	0.0709391	-0.429941	-1.71401	1.06479	+	+		+		secreted	A0A087X1J7;P22352	A0A087X1J7	GPX3
-0.737664	-1.35865	-0.364927	0.401025	1.34132	0.718894	+			+		secreted	P36955	P36955	SERPINF1
-0.564992	-1.34384	-0.698236	1.02272	0.584435	0.999914	+			+			P12955	P12955	PEPD
-0.187485	0.130345	-1.4714	-0.637993	1.20344	0.96309	+	+					A0A0B4J1Y9	A0A0B4J1Y9	IGHV3-72
-0.378591	-1.54714	-0.0582893	1.36942	0.751963	-0.137358	+			+	Liver specific	secreted	P43652	P43652	AFM
0.927077	-1.34142	-1.13591	0.181796	0.886003	0.482459	+	+	+		Liver specific	secreted	P02765	P02765	AHSG
-0.69774	-0.159229	-0.533167	-1.07577	1.17852	1.28738	+			+			P35968;P35968-2;P35968-3	P35968	KDR
1.20064	-0.311798	0.146904	-1.08985	-1.03371	1.08781	+	+				secreted	P27918	P27918	CFP
-0.901854	-0.915329	-0.681588	0.667278	1.53293	0.298564	+	+		+			O75882;O75882-2;O75882-3	O75882	ATRN
-0.620021	-0.167434	-1.30172	0.566416	-0.0791048	1.60187	+		+		Liver specific	secreted	P05543	P05543	SERPINA7
0.0883154	0.915629	-0.119782	-1.32803	-0.845143	1.28901	+	+		+		secreted	P06727	P06727	APOA4
-0.491271	-1.18249	0.938313	0.793193	0.932666	-0.99041	+	+					Q06830	Q06830	PRDX1
-1.01425	-0.618769	-0.401201	0.46988	1.77793	-0.213587	+			+		secreted	P48740	P48740	MASP1
0.875926	-0.9687	0.433647	1.09636	-0.0585082	-1.37873	+			+		secreted	P43251;P43251-2;P43251-3;P43251-4	P43251	BTD
-0.832615	-0.1769	0.988091	1.12614	0.290473	-1.39519	+			+	Liver specific	secreted	P01042	P01042	KNG1
0.384741	0.100289	-1.5959	1.45976	0.0527739	-0.401665	+			+		secreted	P09172	P09172	DBH
-1.3231	-0.28917	0.213053	0.586066	1.51254	-0.699384	+			+	Liver specific	secreted	O00187	O00187	MASP2
0.704351	-0.568773	1.0954	0.783082	-0.595286	-1.41877	+	+	+	+	Liver specific	secreted	P04003	P04003	C4BPA
1.69854	-0.323698	0.366491	0.135037	-0.717678	-1.15869	+		+			secreted	E7EQB2;E7ER44;P02788	E7EQB2	LTF
-1.15897	-0.310463	0.433619	0.939876	1.16251	-1.06657	+			+	Liver specific	secreted	P02763	P02763	ORM1
0.146191	0.266611	-0.700536	-0.523136	1.78644	-0.975574	+	+	+	+	Liver specific	secreted	F5H8B0;P08709;P08709-2	F5H8B0	F7
0.317523	-0.141827	1.21242	0.682839	-0.403655	-1.6673	+	+	+		Liver specific	secreted	P07360	P07360	C8G
0.489201	0.9047	1.25984	-0.83453	-0.8661	-0.953114	+			+	Liver specific	secreted	Q9UGM5;Q9UGM5-2	Q9UGM5	FETUB
0.457553	0.0636033	1.39523	0.30463	-0.735879	-1.48513	+	+			Liver specific	secreted	P00747	P00747	PLG
0.383	1.33517	0.373365	-0.389812	-1.66675	-0.0349715	+			+	Liver specific	secreted	P02748	P02748	C9
-1.0386	1.52548	-0.219736	-0.207626	0.836574	-0.896092	+		+		Liver specific	secreted	P01011	P01011	SERPINA3
0.467441	0.845421	0.958432	0.160844	-1.50299	-0.929147	+	+	+	+	Liver specific	secreted	Q14520;Q14520-2	Q14520	HABP2
0.437221	0.129424	0.514219	0.585827	0.34893	-2.01562	+	+	+	+	Liver specific	secreted	A0A0S2Z4L3;A0A3B3ISJ1;P07225	A0A0S2Z4L3	PROS1
1.04267	0.24894	0.77401	0.298148	-0.752238	-1.61153	+	+			Liver specific	secreted	P07358	P07358	C8B
1.49095	0.767716	-0.000162342	-0.629459	-1.29649	-0.332549	+	+	+			secreted	E9PHK0;P05452	E9PHK0	CLEC3B
0.867964	-0.433252	0.866903	0.313807	0.16803	-1.78345	+	+	+	+	Liver specific	secreted	P20851;P20851-2	P20851	C4BPB
1.10479	0.577765	0.753291	-0.276102	-0.595245	-1.56449	+	+	+		Liver specific	secreted	D6RF35;P02774;P02774-3	D6RF35	GC
-0.296936	0.463021	0.608613	0.874267	0.225076	-1.87404	+	+	+		Liver specific	secreted	E7ETH0;G3XAM2;P05156	E7ETH0	CFI
1.44212	0.766278	0.206123	-0.3341	-0.953812	-1.12661	+	+	+		Liver specific	secreted	P02768	P02768	ALB
-0.138206	0.133485	0.969192	0.931257	-0.123359	-1.77237	+	+	+	+	Liver specific	secreted	P00740	P00740	F9
-0.00366344	0.993957	0.485728	0.740605	-0.487472	-1.72916	+	+	+		Liver specific	secreted	P02749	P02749	APOH
1.19878	0.163431	0.343616	0.488096	-0.475166	-1.71876	+	+			Liver specific	secreted	P22792	P22792	CPN2
-0.642175	0.686946	0.634743	0.769306	0.293295	-1.74212	+	+			Liver specific	secreted	P04004	P04004	VTN
0.905586	1.23832	0.439297	-0.480235	-1.12774	-0.975231	+	+	+	+	Liver specific	secreted	Q14624	Q14624	ITIH4
1.23215	0.519803	0.642993	-0.151459	-0.762145	-1.48134	+	+	+		Liver specific	secreted	P08697	P08697	SERPINF2
0.994531	0.733671	0.455711	-0.102808	-0.302687	-1.77842	+	+	+		Liver specific	secreted	P02790	P02790	HPX
1.38331	0.324438	0.623787	-0.294284	-0.554783	-1.48247	+	+	+		Liver specific	secreted	P19823	P19823	ITIH2
0.879655	1.33688	0.0711564	-0.0859555	-1.06428	-1.13745	+	+	+		Liver specific	secreted	P02647	P02647	APOA1
0.302034	1.04035	0.0689988	0.32657	0.180975	-1.91893	+	+	+	+	Liver specific	secreted	P02652;V9GYM3	P02652	APOA2
0.908805	1.18295	0.455564	-0.336615	-1.03376	-1.17694	+	+					Q7Z7M9	Q7Z7M9	GALNT5
0.999193	1.2886	0.0552187	-0.201413	-1.02457	-1.11703	+	+			Liver specific	secreted	P04114	P04114	APOB
0.585541	0.410941	0.044238	0.347648	0.609977	-1.99834	+	+		+	Liver specific	secreted	P01019	P01019	AGT
0.0838925	1.2626	0.619183	-0.198585	-0.0425051	-1.72458	+	+			Liver specific	secreted	A0A087WSY5;Q96IY4	A0A087WSY5	CPB2
0.623741	1.3708	0.0837347	-0.28868	-0.173634	-1.61597	+	+				secreted	F2Z2G4;F2Z2G5;Q8IUB2	F2Z2G4	WFDC3
1.10539	0.612192	-0.0277761	-0.30631	0.392615	-1.77611	+	+			Liver specific	secreted	P15169	P15169	CPN1
0.995287	0.800918	0.545956	0.128964	-1.23364	-1.23749	+	+	+		Liver specific	secreted	P13671	P13671	C6
0.946815	1.16325	0.339261	-0.279722	-0.765868	-1.40374	+	+	+		Liver specific	secreted	P25311	P25311	AZGP1
0.524691	1.06229	0.401262	0.224265	-0.421657	-1.79085	+	+	+			secreted	P10909-6	P10909-6	CLU
-0.14674	0.930004	0.712295	0.52447	-0.206625	-1.8134	+	+	+	+	Liver specific	secreted	G3V2W1;Q9UK55	G3V2W1	SERPINA10
-0.0150789	-0.386625	1.15062	0.643501	0.338896	-1.73131	+	+	+			secreted	P02775	P02775	PPBP
1.4311	0.841623	0.106587	-0.607841	-1.26896	-0.502511	+	+		+		secreted	A0A182DWH7;P49908	A0A182DWH7	SELENOP
0.277807	0.397206	0.988517	0.782045	-0.917932	-1.52764	+	+	+	+	Liver specific	secreted	A0A0U1RR20;Q92954;Q92954-2;Q92954-3;Q92954-4;Q92954-5;Q92954-6	A0A0U1RR20	PRG4
0.467362	0.817091	0.68549	0.591418	-1.19709	-1.36428	+	+	+		Liver specific	secreted	D6RAR4;Q04756	D6RAR4	HGFAC
0.8149	0.516976	0.922812	0.0959602	-0.703569	-1.64708	+	+	+		Liver specific	secreted	P22891;P22891-2	P22891	PROZ
0.258333	0.969673	0.519797	0.54598	-0.516813	-1.77697	+	+	+				P0C0L5	P0C0L5	C4B_2
0.598658	0.988273	0.401934	-0.212866	0.0817878	-1.85779	+	+	+			secreted	O95445	O95445	APOM
0.751046	0.90881	0.56805	0.205388	-0.839374	-1.59392	+	+	+				P00488	P00488	F13A1
0.431361	0.839266	0.579894	0.227823	-0.155538	-1.92281	+	+	+	+	Liver specific	secreted	P19652	P19652	ORM2
0.651604	1.10456	0.567183	-0.0171374	-0.720646	-1.58557	+	+	+			secreted	O95445-2;Q5SRP5	O95445-2	APOM
0.588065	0.969333	0.516321	0.154021	-0.427266	-1.80047	+	+	+	+	Liver specific	secreted	P29622	P29622	SERPINA4
1.10026	0.590138	0.60421	0.173545	-1.22693	-1.24122	+	+	+		Liver specific	secreted	P27169	P27169	PON1
0.88541	0.814654	0.718916	-0.0307366	-0.891838	-1.4964	+	+	+		Liver specific	secreted	P19827	P19827	ITIH1
0.341581	0.824095	0.844608	0.0863538	-0.246625	-1.85001	+	+	+		Liver specific	secreted	A0A0A0MRJ7;P12259	A0A0A0MRJ7	F5
0.301277	1.14527	0.482956	0.530763	-1.06255	-1.39772	+	+	+		Liver specific	secreted	P35542	P35542	SAA4
1.28621	0.984307	0.0666603	-0.609764	-0.359434	-1.36798	+	+	+		Liver specific	secreted	Q15166	Q15166	PON3
0.552273	0.706736	0.605768	0.566477	-0.690192	-1.74106	+	+	+		Liver specific	secreted	B0YIW2;P02656	B0YIW2	APOC3
0.999115	0.997672	0.326532	-0.139976	-0.593322	-1.59002	+	+	+		Liver specific	secreted	P01008	P01008	SERPINC1
-0.466097	1.44905	0.500428	-0.120535	0.181535	-1.54438	+	+				secreted	Q9UHG3	Q9UHG3	PCYOX1
-0.176261	0.226555	0.477296	0.821595	0.571325	-1.92051	+	+	+	+	Liver specific	secreted	O75636	O75636	FCN3
0.48171	0.710064	0.753297	0.565896	-0.921124	-1.58984	+	+	+				Q9UIQ6;Q9UIQ6-2;Q9UIQ6-3	Q9UIQ6	LNPEP
0.83741	0.988775	0.509767	-0.0504777	-0.669998	-1.61548	+	+	+		Liver specific	secreted	P00734	P00734	F2
0.439724	0.534171	0.885387	0.433291	-0.467424	-1.82515	+	+	+		Liver specific	secreted	P02743	P02743	APCS
0.685009	0.82296	0.730773	0.201877	-0.832749	-1.60787	+	+	+		Liver specific	secreted	P80108	P80108	GPLD1
-0.176756	-0.15721	1.08104	0.43787	0.607866	-1.79281	+	+	+			secreted	P07996	P07996	THBS1
0.348994	1.27311	0.372363	0.426246	-1.27003	-1.15068	+	+				secreted	J3KNB4;P49913	J3KNB4	CAMP
0.992745	0.566137	0.619971	0.0960989	-0.540547	-1.7344	+	+	+	+	Liver specific	secreted	H0YAC1;P03952	H0YAC1	KLKB1
0.928621	1.03422	0.612785	-0.303188	-1.03963	-1.2328	+	+	+		Liver specific	secreted	P02766	P02766	TTR
0.264741	0.49482	0.705545	0.873905	-0.582956	-1.75605	+	+	+	+	Liver specific	secreted	K7ER74	K7ER74	APOC4-APOC2
1.11439	1.0734	0.211689	-0.364883	-0.594121	-1.44048	+	+			Liver specific	secreted	P35858;P35858-2	P35858	IGFALS
0.907641	0.925738	0.644725	-0.0926134	-1.03516	-1.35033	+	+	+		Liver specific	secreted	P03951;P03951-2	P03951	F11
0.818406	0.874805	0.586537	0.0884253	-0.731891	-1.63628	+	+	+		Liver specific	secreted	E7END6;P04070;P04070-2	E7END6	PROC
0.668231	1.18567	0.327029	0.169503	-0.821855	-1.52857	+	+	+		Liver specific	secreted	K7ERI9;P02654	K7ERI9	APOC1
0.429308	0.613909	0.78653	0.330943	-0.250775	-1.90991	+	+	+	+		secreted	O14791;O14791-2	O14791	APOL1
-0.101823	1.00243	0.759877	0.621926	-0.685217	-1.5972	+	+			Liver specific	secreted	P0C0L4	P0C0L4	C4A
0.823185	0.718547	0.654761	0.230186	-0.777466	-1.64921	+	+	+		Liver specific	secreted	P06276	P06276	BCHE
0.776536	0.822816	0.681572	0.166859	-0.883477	-1.56431	+	+	+			secreted	P04180	P04180	LCAT
1.0134	1.12618	0.390857	-0.349875	-0.928822	-1.25174	+	+	+	+	Liver specific	secreted	Q13790	Q13790	APOF
0.276106	0.757361	0.841739	0.38185	-0.439802	-1.81725	+	+	+		Liver specific	secreted	P05546	P05546	SERPIND1
0.420461	0.858974	0.562563	0.46077	-0.478619	-1.82415	+	+	+	+	Liver specific	secreted	P00742	P00742	F10
0.681894	0.679825	0.815626	0.126447	-0.544486	-1.75931	+	+	+	+	Liver specific	secreted	P02753;Q5VY30	P02753	RBP4
0.859098	0.737059	0.575597	0.332503	-0.986444	-1.51781	+	+	+		Liver specific	secreted	P55056	P55056	APOC4
0.737749	0.966249	0.537162	0.126019	-0.727576	-1.6396	+	+	+		Liver specific	secreted	Q15485;Q15485-2	Q15485	FCN2
-0.117568	0.572358	0.86727	0.633337	-0.085084	-1.87031	+	+	+			secreted	O75460	O75460	ERN1
0.39329	0.94797	0.699209	0.20691	-0.45675	-1.79063	+	+	+		Liver specific	secreted	P00739;P00739-2	P00739	HPR
0.978129	0.83729	0.562754	0.0679763	-1.10251	-1.34364	+	+	+				A0A0A0MRE5;H0YBF7;Q9ULH1;Q9ULH1-2	A0A0A0MRE5	ASAP1
0.0090177	0.589619	0.790812	0.595611	-0.0700603	-1.915	+	+	+		Liver specific	secreted	P00738	P00738	HP
1.09839	0.667957	0.573213	0.100683	-1.09506	-1.34518	+	+	+		Liver specific	secreted	Q96KN2	Q96KN2	CNDP1
0.955609	0.853985	0.748111	-0.227767	-1.03914	-1.2908	+	+	+			secreted	A6XND0;A6XND1;B3KWK7;P17936;P17936-2	A6XND0	IGFBP3

## Sheet: FigED4_c
	Secreted	Liver specific
Down-regulated proteins	85	68
Up-regulated proteins	48	14

## Sheet: FigED4_d
panel	protein	Gene name	Nr. Observations	r	CI95%	p-val	-Log pvalue	qvalue	predicted to be secreted	Protein IDs
fibrosis	P10643	C7	348	0.732268	[0.68 0.78]	7.52066e-59	58.1237	2.33893e-56	secreted	P10643
fibrosis	O00391	QSOX1	348	0.59903	[0.53 0.66]	8.78267e-35	34.0564	1.36571e-32	secreted	O00391
fibrosis	Q08380	LGALS3BP	348	0.580741	[0.51 0.65]	2.55734e-32	31.5922	2.65111e-30	secreted	Q08380
fibrosis	A0A0U1RQV3	EFEMP1	348	0.538052	[0.46 0.61]	3.91782e-27	26.407	3.04611e-25	secreted	A0A0U1RQV3;Q12805;Q12805-2;Q12805-3;Q12805-4;Q12805-5
fibrosis	P08253	MMP2	348	0.511787	[0.43 0.59]	2.71485e-24	23.5663	1.0554e-22	secreted	P08253;P08253-2;P08253-3
fibrosis	P19320	VCAM1	348	0.506879	[0.42 0.58]	8.6627e-24	23.0623	2.6941e-22		P19320
fibrosis	P01023	A2M	348	0.504507	[0.42 0.58]	1.50796e-23	22.8216	4.26341e-22	secreted	P01023
fibrosis	P51884	LUM	348	0.49343	[0.41 0.57]	1.89546e-22	21.7223	4.9124e-21	secreted	P51884
fibrosis	Q15582	TGFBI	348	0.461943	[0.37 0.54]	1.55945e-19	18.807	2.69439e-18	secreted	Q15582
fibrosis	A0A0B4J231	IGLL5	348	0.452289	[0.36 0.53]	1.06679e-18	17.9719	1.65885e-17		A0A0B4J231;B9A064
fibrosis	P01700	IGLV1-47	348	0.440359	[0.35 0.52]	1.05711e-17	16.9759	1.41413e-16		P01700
fibrosis	P01780	IGHV3-7	348	0.440191	[0.35 0.52]	1.09129e-17	16.9621	1.41413e-16		P01780
fibrosis	Q9Y6R7	FCGBP	348	0.433913	[0.34 0.52]	3.5178e-17	16.4537	4.37615e-16	secreted	Q9Y6R7
fibrosis	P01591	JCHAIN	348	0.433433	[0.34 0.52]	3.84304e-17	16.4153	4.59687e-16	secreted	P01591
fibrosis	P01833	PIGR	348	0.426414	[0.34 0.51]	1.3797e-16	15.8602	1.4796e-15		P01833
fibrosis	P23142	FBLN1	348	0.423719	[0.33 0.51]	2.23644e-16	15.6504	2.31844e-15	secreted	P23142
fibrosis	P01834	IGKC	348	0.423463	[0.33 0.51]	2.34086e-16	15.6306	2.34842e-15		P01834
fibrosis	P0DOY2	IGLC2	348	0.413191	[0.32 0.5 ]	1.4162e-15	14.8489	1.2584e-14		P0DOY2
fibrosis	E9PEK4	CSF1R	348	0.412869	[0.32 0.5 ]	1.4969e-15	14.8248	1.29316e-14	secreted	E9PEK4;P07333
fibrosis	P55058	PLTP	348	0.411642	[0.32 0.5 ]	1.84781e-15	14.7333	1.55316e-14	secreted	P55058
inflammation	P10643	C7	348	0.524853	[0.44 0.6 ]	1.12575e-25	24.9486	3.50109e-23	secreted	P10643
inflammation	Q08380	LGALS3BP	348	0.518165	[0.44 0.59]	5.84092e-25	24.2335	9.08263e-23	secreted	Q08380
inflammation	O00391	QSOX1	348	0.458127	[0.37 0.54]	3.35956e-19	18.4737	2.61206e-17	secreted	O00391
inflammation	P01833	PIGR	348	0.389355	[0.3 0.48]	7.32348e-14	13.1353	2.07055e-12		P01833
inflammation	A0A0U1RQV3	EFEMP1	348	0.383069	[0.29 0.47]	1.96832e-13	12.7059	5.10123e-12	secreted	A0A0U1RQV3;Q12805;Q12805-2;Q12805-3;Q12805-4;Q12805-5
inflammation	Q15582	TGFBI	348	0.380426	[0.29 0.47]	2.96404e-13	12.5281	6.44742e-12	secreted	Q15582
inflammation	P01023	A2M	348	0.380115	[0.29 0.47]	3.10969e-13	12.5073	6.44742e-12	secreted	P01023
inflammation	P19320	VCAM1	348	0.377698	[0.28 0.46]	4.50598e-13	12.3462	8.75849e-12		P19320
inflammation	P01714	IGLV3-19	348	0.366458	[0.27 0.45]	2.42834e-12	11.6147	4.44243e-11		P01714
inflammation	P51884	LUM	348	0.36598	[0.27 0.45]	2.60491e-12	11.5842	4.50071e-11	secreted	P51884
inflammation	E7EX60	NRP1	348	0.36515	[0.27 0.45]	2.94151e-12	11.5314	4.81478e-11	secreted	E7EX60;E9PEP6;O14786;O14786-2;O14786-3;Q5T7F0
inflammation	Q9Y6R7	FCGBP	348	0.363913	[0.27 0.45]	3.5237e-12	11.453	5.47935e-11	secreted	Q9Y6R7
inflammation	P08253	MMP2	348	0.358974	[0.26 0.45]	7.191e-12	11.1432	9.92591e-11	secreted	P08253;P08253-2;P08253-3
inflammation	A0A286YEY1	IGHA1	348	0.358593	[0.26 0.45]	7.5937e-12	11.1195	9.92591e-11		A0A286YEY1;P01876
inflammation	A0A0G2JMB2	IGHA2	348	0.352166	[0.26 0.44]	1.88441e-11	10.7248	2.3442e-10		A0A0G2JMB2
inflammation	P01591	JCHAIN	348	0.351297	[0.25 0.44]	2.12732e-11	10.6722	2.54461e-10	secreted	P01591
inflammation	P55058	PLTP	348	0.350065	[0.25 0.44]	2.52486e-11	10.5978	2.87263e-10	secreted	P55058
inflammation	Q9Y5Y7	LYVE1	348	0.346229	[0.25 0.44]	4.28436e-11	10.3681	4.5946e-10		Q9Y5Y7
inflammation	P01700	IGLV1-47	348	0.341166	[0.24 0.43]	8.51552e-11	10.0698	8.27602e-10		P01700
inflammation	P01782	IGHV3-9;IGHV3-43D	348	0.334096	[0.24 0.42]	2.1771e-10	9.66212	1.88077e-09		P01782;P0DP04
steatosis	O75636	FCN3	348	0.444113	[0.35 0.53]	5.79801e-18	17.2367	1.80318e-15	secreted	O75636
steatosis	A0A087WXX2	ALDOB	348	0.409608	[0.32 0.49]	2.87111e-15	14.542	4.46457e-13		A0A087WXX2;A0A3B3IS80;P05062
steatosis	O00187	MASP2	348	0.395414	[0.3 0.48]	3.01736e-14	13.5204	3.128e-12	secreted	O00187
steatosis	P02652	APOA2	348	0.30685	[0.21 0.4 ]	6.86264e-09	8.16351	5.3357e-07	secreted	P02652;V9GYM3
steatosis	A0A0U1RR20	PRG4	348	0.303776	[0.2 0.4]	9.84998e-09	8.00656	6.12669e-07	secreted	A0A0U1RR20;Q92954;Q92954-2;Q92954-3;Q92954-4;Q92954-5;Q92954-6
steatosis	P01019	AGT	348	0.298684	[0.2 0.39]	1.77608e-08	7.75054	9.20599e-07	secreted	P01019
steatosis	A0A0S2Z4L3	PROS1	348	0.294787	[0.19 0.39]	2.76753e-08	7.55791	1.22957e-06	secreted	A0A0S2Z4L3;A0A3B3ISJ1;P07225
steatosis	P43251	BTD	348	0.291939	[0.19 0.39]	3.81092e-08	7.41897	1.4815e-06	secreted	P43251;P43251-2;P43251-3;P43251-4
steatosis	P00742	F10	348	0.256268	[0.15 0.35]	1.56846e-06	5.80453	5.4199e-05	secreted	P00742
steatosis	K7ER74	APOC4-APOC2	348	0.254503	[0.15 0.35]	1.85984e-06	5.73052	5.78411e-05		K7ER74
steatosis	P36955	SERPINF1	348	0.25155	[0.15 0.35]	2.46616e-06	5.60798	6.97251e-05	secreted	P36955
steatosis	P01042	KNG1	348	0.244126	[0.14 0.34]	4.93724e-06	5.30652	0.000118114	secreted	P01042
steatosis	P12955	PEPD	348	0.237784	[0.14 0.34]	8.78058e-06	5.05648	0.000195054		P12955
steatosis	P00740	F9	348	0.233566	[0.13 0.33]	1.27652e-05	4.89397	0.000264664	secreted	P00740
steatosis	P20851	C4BPB	348	0.232644	[0.13 0.33]	1.3841e-05	4.85883	0.000269034	secreted	P20851;P20851-2
steatosis	P02763	ORM1	348	0.228759	[0.13 0.33]	1.93908e-05	4.71241	0.000354737	secreted	P02763
steatosis	P48740	MASP1	348	0.223657	[0.12 0.32]	2.99305e-05	4.52389	0.000517133	secreted	P48740
steatosis	P02753	RBP4	348	0.214797	[0.11 0.31]	6.21232e-05	4.20675	0.000966016	secreted	P02753;Q5VY30
steatosis	P19652	ORM2	348	0.209418	[0.11 0.31]	9.54054e-05	4.02043	0.00141291	secreted	P19652
steatosis	G3V2W1	SERPINA10	348	0.207438	[0.1 0.31]	0.000111425	3.95302	0.00155481	secreted	G3V2W1;Q9UK55

## Sheet: FigED4_e
Protein ID	Log2 intensity	histology	score	Gene name
O00391	14.0872	kleiner	2	QSOX1
O00391	13.4428	kleiner	1	QSOX1
O00391	14.1491	kleiner	1	QSOX1
O00391	14.3074	kleiner	4	QSOX1
O00391	14.1232	kleiner	1	QSOX1
O00391	13.971	kleiner	2	QSOX1
O00391	15.5269	kleiner	4	QSOX1
O00391	15.1727	kleiner	2	QSOX1
O00391	14.6275	kleiner	4	QSOX1
O00391	14.5493	kleiner	2	QSOX1
O00391	14.6023	kleiner	2	QSOX1
O00391	13.5428	kleiner	2	QSOX1
O00391	14.2368	kleiner	1	QSOX1
O00391	15.2894	kleiner	4	QSOX1
O00391	14.466	kleiner	2	QSOX1
O00391	14.2548	kleiner	1	QSOX1
O00391	14.6158	kleiner	4	QSOX1
O00391	15.4571	kleiner	4	QSOX1
O00391	14.5292	kleiner	1	QSOX1
O00391	14.3813	kleiner	2	QSOX1
O00391	14.2694	kleiner	1	QSOX1
O00391	14.003	kleiner	1	QSOX1
O00391	15.0549	kleiner	2	QSOX1
O00391	13.7829	kleiner	1	QSOX1
O00391	14.2343	kleiner	1	QSOX1
O00391	14.7691	kleiner	2	QSOX1
O00391	14.6066	kleiner	1	QSOX1
O00391	15.033	kleiner	1	QSOX1
O00391	15.3146	kleiner	4	QSOX1
O00391	14.226	kleiner	1	QSOX1
O00391	14.7068	kleiner	1	QSOX1
O00391	14.4156	kleiner	1	QSOX1
O00391	14.1083	kleiner	2	QSOX1
O00391	14.3607	kleiner	4	QSOX1
O00391	15.2234	kleiner	4	QSOX1
O00391	14.0811	kleiner	1	QSOX1
O00391	15.3281	kleiner	4	QSOX1
O00391	14.1815	kleiner	1	QSOX1
O00391	14.5376	kleiner	2	QSOX1
O00391	14.2085	kleiner	1	QSOX1
O00391	15.1839	kleiner	4	QSOX1
O00391	14.8742	kleiner	0	QSOX1
O00391	14.6804	kleiner	1	QSOX1
O00391	15.0569	kleiner	4	QSOX1
O00391	14.6625	kleiner	2	QSOX1
O00391	14.2875	kleiner	2	QSOX1
O00391	14.4006	kleiner	2	QSOX1
O00391	13.9985	kleiner	0	QSOX1
O00391	13.4233	kleiner	1	QSOX1
O00391	14.8661	kleiner	4	QSOX1
O00391	14.3586	kleiner	1	QSOX1
O00391	14.1915	kleiner	0	QSOX1
O00391	14.5317	kleiner	1	QSOX1
O00391	14.939	kleiner	4	QSOX1
O00391	14.4681	kleiner	4	QSOX1
O00391	14.296	kleiner	1	QSOX1
O00391	15.685	kleiner	4	QSOX1
O00391	14.5137	kleiner	2	QSOX1
O00391	14.8121	kleiner	2	QSOX1
O00391	14.5896	kleiner	2	QSOX1
O00391	14.6883	kleiner	4	QSOX1
O00391	14.3306	kleiner	1	QSOX1
O00391	14.0887	kleiner	0	QSOX1
O00391	14.2839	kleiner	1	QSOX1
O00391	15.4005	kleiner	2	QSOX1
O00391	14.9889	kleiner	4	QSOX1
O00391	14.9875	kleiner	4	QSOX1
O00391	13.8125	kleiner	2	QSOX1
O00391	14.5763	kleiner	2	QSOX1
O00391	14.1029	kleiner	2	QSOX1
O00391	14.6119	kleiner	1	QSOX1
O00391	13.7182	kleiner	1	QSOX1
O00391	14.5789	kleiner	2	QSOX1
O00391	14.5122	kleiner	3	QSOX1
O00391	15.0935	kleiner	4	QSOX1
O00391	14.2856	kleiner	1	QSOX1
O00391	13.5836	kleiner	1	QSOX1
O00391	14.5165	kleiner	3	QSOX1
O00391	14.3833	kleiner	1	QSOX1
O00391	15.7846	kleiner	4	QSOX1
O00391	15.1624	kleiner	4	QSOX1
O00391	13.9166	kleiner	2	QSOX1
O00391	14.9242	kleiner	1	QSOX1
O00391	14.5055	kleiner	2	QSOX1
O00391	14.8534	kleiner	4	QSOX1
O00391	14.1912	kleiner	1	QSOX1
O00391	15.6523	kleiner	4	QSOX1
O00391	15.6856	kleiner	4	QSOX1
O00391	15.6417	kleiner	4	QSOX1
O00391	14.7509	kleiner	1	QSOX1
O00391	14.3043	kleiner	0	QSOX1
O00391	14.1033	kleiner	1	QSOX1
O00391	14.7867	kleiner	4	QSOX1
O00391	15.0967	kleiner	4	QSOX1
O00391	13.9884	kleiner	0	QSOX1
O00391	14.1679	kleiner	1	QSOX1
O00391	14.6404	kleiner	2	QSOX1
O00391	15.7834	kleiner	4	QSOX1
O00391	14.0178	kleiner	1	QSOX1
O00391	14.1731	kleiner	1	QSOX1
O00391	14.3458	kleiner	2	QSOX1
O00391	13.9144	kleiner	1	QSOX1
O00391	14.2981	kleiner	1	QSOX1
O00391	15.8204	kleiner	4	QSOX1
O00391	15.0951	kleiner	0	QSOX1
O00391	14.2247	kleiner	2	QSOX1
O00391	13.6726	kleiner	1	QSOX1
O00391	14.6722	kleiner	2	QSOX1
O00391	14.01	kleiner	2	QSOX1
O00391	14.1332	kleiner	2	QSOX1
O00391	16.0403	kleiner	2	QSOX1
O00391	14.7388	kleiner	2	QSOX1
O00391	14.3755	kleiner	2	QSOX1
O00391	13.6342	kleiner	1	QSOX1
O00391	14.9422	kleiner	4	QSOX1
O00391	13.5549	kleiner	1	QSOX1
O00391	15.2699	kleiner	4	QSOX1
O00391	15.148	kleiner	3	QSOX1
O00391	15.2145	kleiner	2	QSOX1
O00391	13.883	kleiner	1	QSOX1
O00391	14.852	kleiner	2	QSOX1
O00391	13.362	kleiner	2	QSOX1
O00391	14.0488	kleiner	1	QSOX1
O00391	15.7976	kleiner	3	QSOX1
O00391	14.3937	kleiner	3	QSOX1
O00391	15.4704	kleiner	3	QSOX1
O00391	15.0089	kleiner	2	QSOX1
O00391	14.3312	kleiner	1	QSOX1
O00391	14.2606	kleiner	0	QSOX1
O00391	13.5314	kleiner	1	QSOX1
O00391	15.0233	kleiner	3	QSOX1
O00391	14.087	kleiner	1	QSOX1
O00391	14.6342	kleiner	2	QSOX1
O00391	15.4377	kleiner	4	QSOX1
O00391	13.8676	kleiner	1	QSOX1
O00391	13.7734	kleiner	1	QSOX1
O00391	14.4053	kleiner	2	QSOX1
O00391	13.9338	kleiner	1	QSOX1
O00391	14.1125	kleiner	2	QSOX1
O00391	15.7455	kleiner	4	QSOX1
O00391	13.5439	kleiner	1	QSOX1
O00391	14.9337	kleiner	4	QSOX1
O00391	14.6713	kleiner	1	QSOX1
O00391	12.9968	kleiner	1	QSOX1
O00391	14.9539	kleiner	4	QSOX1
O00391	14.1633	kleiner	2	QSOX1
O00391	13.9145	kleiner	2	QSOX1
O00391	14.5754	kleiner	1	QSOX1
O00391	14.7765	kleiner	3	QSOX1
O00391	13.7845	kleiner	2	QSOX1
O00391	14.5594	kleiner	2	QSOX1
O00391	15.1715	kleiner	3	QSOX1
O00391	14.6165	kleiner	2	QSOX1
O00391	14.3565	kleiner	2	QSOX1
O00391	14.7317	kleiner	2	QSOX1
O00391	13.411	kleiner	1	QSOX1
O00391	13.4076	kleiner	1	QSOX1
O00391	14.8	kleiner	3	QSOX1
O00391	13.6949	kleiner	0	QSOX1
O00391	14.5308	kleiner	1	QSOX1
O00391	15.4772	kleiner	4	QSOX1
O00391	13.6549	kleiner	2	QSOX1
O00391	15.6869	kleiner	4	QSOX1
O00391	15.5005	kleiner	2	QSOX1
O00391	15.1409	kleiner	4	QSOX1
O00391	13.8902	kleiner	2	QSOX1
O00391	14.3929	kleiner	1	QSOX1
O00391	14.7697	kleiner	2	QSOX1
O00391	15.3935	kleiner	4	QSOX1
O00391	14.4526	kleiner	1	QSOX1
O00391	13.7278	kleiner	4	QSOX1
O00391	14.026	kleiner	1	QSOX1
O00391	14.701	kleiner	2	QSOX1
O00391	14.0379	kleiner	2	QSOX1
O00391	14.8015	kleiner	3	QSOX1
O00391	15.1771	kleiner	3	QSOX1
O00391	15.103	kleiner	3	QSOX1
O00391	14.4918	kleiner	2	QSOX1
O00391	14.9515	kleiner	2	QSOX1
O00391	14.713	kleiner	2	QSOX1
O00391	15.4734	kleiner	4	QSOX1
O00391	14.1535	kleiner	0	QSOX1
O00391	14.4584	kleiner	2	QSOX1
O00391	13.9224	kleiner	0	QSOX1
O00391	14.375	kleiner	1	QSOX1
O00391	13.7437	kleiner	0	QSOX1
O00391	15.1251	kleiner	2	QSOX1
O00391	14.6952	kleiner	1	QSOX1
O00391	14.3305	kleiner	0	QSOX1
O00391	15.4521	kleiner	4	QSOX1
O00391	13.2363	kleiner	2	QSOX1
O00391	15.1988	kleiner	4	QSOX1
O00391	14.9389	kleiner	2	QSOX1
O00391	13.9821	kleiner	1	QSOX1
O00391	14.2471	kleiner	3	QSOX1
O00391	13.2986	kleiner	1	QSOX1
O00391	14.39	kleiner	0	QSOX1
O00391	15.3976	kleiner	3	QSOX1
O00391	15.5509	kleiner	4	QSOX1
O00391	13.734	kleiner	2	QSOX1
O00391	15.8297	kleiner	4	QSOX1
O00391	14.5421	kleiner	1	QSOX1
O00391	15.3625	kleiner	4	QSOX1
O00391	14.1102	kleiner	2	QSOX1
O00391	14.8188	kleiner	3	QSOX1
O00391	13.9439	kleiner	0	QSOX1
O00391	14.6597	kleiner	1	QSOX1
O00391	13.758	kleiner	2	QSOX1
O00391	15.2987	kleiner	4	QSOX1
O00391	13.394	kleiner	1	QSOX1
O00391	15.6265	kleiner	4	QSOX1
O00391	13.5206	kleiner	1	QSOX1
O00391	14.3518	kleiner	1	QSOX1
O00391	14.5297	kleiner	4	QSOX1
O00391	13.7528	kleiner	1	QSOX1
O00391	13.7952	kleiner	1	QSOX1
O00391	13.9873	kleiner	1	QSOX1
O00391	15.2073	kleiner	4	QSOX1
O00391	14.4772	kleiner	2	QSOX1
O00391	14.178	kleiner	1	QSOX1
O00391	14.0647	kleiner	1	QSOX1
O00391	14.5223	kleiner	1	QSOX1
O00391	14.251	kleiner	1	QSOX1
O00391	15.2745	kleiner	4	QSOX1
O00391	15.0929	kleiner	1	QSOX1
O00391	13.5737	kleiner	1	QSOX1
O00391	13.772	kleiner	1	QSOX1
O00391	14.81	kleiner	2	QSOX1
O00391	15.1929	kleiner	3	QSOX1
O00391	14.9449	kleiner	2	QSOX1
O00391	15.5364	kleiner	4	QSOX1
O00391	14.6824	kleiner	2	QSOX1
O00391	14.9315	kleiner	1	QSOX1
O00391	14.3169	kleiner	1	QSOX1
O00391	14.2041	kleiner	0	QSOX1
O00391	14.497	kleiner	0	QSOX1
O00391	14.1063	kleiner	2	QSOX1
O00391	14.5828	kleiner	2	QSOX1
O00391	14.4464	kleiner	1	QSOX1
O00391	14.4862	kleiner	2	QSOX1
O00391	14.5752	kleiner	2	QSOX1
O00391	14.3823	kleiner	1	QSOX1
O00391	14.2232	kleiner	1	QSOX1
O00391	14.4524	kleiner	0	QSOX1
O00391	13.9947	kleiner	2	QSOX1
O00391	14.7196	kleiner	2	QSOX1
O00391	14.1394	kleiner	1	QSOX1
O00391	13.3411	kleiner	2	QSOX1
O00391	14.3742	kleiner	1	QSOX1
O00391	13.3792	kleiner	0	QSOX1
O00391	14.3856	kleiner	1	QSOX1
O00391	14.5903	kleiner	2	QSOX1
O00391	14.4621	kleiner		QSOX1
O00391	14.4788	kleiner	2	QSOX1
O00391	14.5402	kleiner	1	QSOX1
O00391	14.8604	kleiner	2	QSOX1
O00391	14.3606	kleiner	0	QSOX1
O00391	14.0947	kleiner	1	QSOX1
O00391	15.6081	kleiner	4	QSOX1
O00391	14.5241	kleiner	1	QSOX1
O00391	14.5985	kleiner	2	QSOX1
O00391	14.5429	kleiner	1	QSOX1
O00391	13.724	kleiner	1	QSOX1
O00391	13.965	kleiner	1	QSOX1
O00391	15.5371	kleiner	4	QSOX1
O00391	13.5624	kleiner	1	QSOX1
O00391	13.6922	kleiner	1	QSOX1
O00391	14.4868	kleiner	2	QSOX1
O00391	14.5024	kleiner	1	QSOX1
O00391	13.8385	kleiner	0	QSOX1
O00391	14.5109	kleiner	3	QSOX1
O00391	14.6606	kleiner	2	QSOX1
O00391	14.2473	kleiner	0	QSOX1
O00391	14.3621	kleiner	1	QSOX1
O00391	13.9247	kleiner	2	QSOX1
O00391	14.2601	kleiner	0	QSOX1
O00391	14.2829	kleiner	0	QSOX1
O00391	14.1705	kleiner	2	QSOX1
O00391	15.5948	kleiner	4	QSOX1
O00391	14.0352	kleiner	3	QSOX1
O00391	14.2397	kleiner	0	QSOX1
O00391	14.0357	kleiner	1	QSOX1
O00391	14.3655	kleiner	3	QSOX1
O00391	14.6891	kleiner	1	QSOX1
O00391	15.7846	kleiner	2	QSOX1
O00391	15.1658	kleiner	2	QSOX1
O00391	15.1847	kleiner	2	QSOX1
O00391	14.9005	kleiner	2	QSOX1
O00391	13.6536	kleiner	1	QSOX1
O00391	14.3177	kleiner	1	QSOX1
O00391	15.8789	kleiner	4	QSOX1
O00391	15.2963	kleiner	4	QSOX1
O00391	14.4284	kleiner	1	QSOX1
O00391	13.6051	kleiner	1	QSOX1
O00391	15.5743	kleiner	4	QSOX1
O00391	13.9753	kleiner	0	QSOX1
O00391	14.1224	kleiner	2	QSOX1
O00391	14.3625	kleiner	1	QSOX1
O00391	14.2686	kleiner	2	QSOX1
O00391	14.0348	kleiner	2	QSOX1
O00391	15.8026	kleiner	4	QSOX1
O00391	15.2206	kleiner	2	QSOX1
O00391	14.2458	kleiner	2	QSOX1
O00391	14.1704	kleiner	0	QSOX1
O00391	15.7857	kleiner	4	QSOX1
O00391	14.3392	kleiner	1	QSOX1
O00391	14.5745	kleiner	1	QSOX1
O00391	14.3445	kleiner	1	QSOX1
O00391	13.867	kleiner	1	QSOX1
O00391	13.8048	kleiner	1	QSOX1
O00391	13.9991	kleiner	1	QSOX1
O00391	13.9664	kleiner	2	QSOX1
O00391	14.506	kleiner	1	QSOX1
O00391	14.117	kleiner	2	QSOX1
O00391	14.3146	kleiner	1	QSOX1
O00391	14.2737	kleiner	0	QSOX1
O00391	13.7865	kleiner	1	QSOX1
O00391	13.9332	kleiner	1	QSOX1
O00391	14.0599	kleiner	2	QSOX1
O00391	14.887	kleiner	2	QSOX1
O00391	14.1098	kleiner	0	QSOX1
O00391	14.4611	kleiner	1	QSOX1
O00391	15.6214	kleiner	4	QSOX1
O00391	14.151	kleiner	2	QSOX1
O00391	13.9555	kleiner	1	QSOX1
O00391	15.0463	kleiner	3	QSOX1
O00391	14.2638	kleiner	3	QSOX1
O00391	13.7222	kleiner	0	QSOX1
O00391	14.0341	kleiner	1	QSOX1
O00391	14.0715	kleiner	2	QSOX1
O00391	14.2827	kleiner	1	QSOX1
O00391	14.4418	kleiner	2	QSOX1
O00391	14.1448	kleiner	4	QSOX1
O00391	15.2666	kleiner	3	QSOX1
O00391	15.0412	kleiner	3	QSOX1
O00391	14.7036	kleiner	2	QSOX1
O00391	15.4305	kleiner	3	QSOX1
O00391	14.2944	kleiner	1	QSOX1
O00391	15.1735	kleiner	2	QSOX1
O00391	15.4278	kleiner	2	QSOX1
O00391	15.4067	kleiner	3	QSOX1
O00391	13.9668	kleiner	0	QSOX1
O00391	14.7935	kleiner	4	QSOX1
O00391	15.1181	kleiner	2	QSOX1
O00391	13.9883	kleiner	1	QSOX1
O00391	14.0196	kleiner	0	QSOX1
O00391	14.4493	kleiner	2	QSOX1
O00391	14.9498	kleiner	2	QSOX1
O00391	14.638	kleiner	3	QSOX1
O00391	15.56	kleiner	4	QSOX1
O00391	14.7564	kleiner	0	QSOX1
O00391	14.2653	kleiner	1	QSOX1
O00391	13.7935	kleiner	0	QSOX1
O00391	14.1998	kleiner	1	QSOX1
O00391	14.5241	kleiner	0	QSOX1
O00391	14.1387	kleiner	1	QSOX1
O00391	14.6227	kleiner	4	QSOX1
O00391	13.6021	kleiner	1	QSOX1
O00391	13.7437	kleiner	2	QSOX1
O00187	15.48	kleiner	2	MASP2
O00187	15.342	kleiner	1	MASP2
O00187	15.3064	kleiner	1	MASP2
O00187	14.6928	kleiner	4	MASP2
O00187	15.8498	kleiner	1	MASP2
O00187	14.8655	kleiner	2	MASP2
O00187	15.8558	kleiner	4	MASP2
O00187	15.7696	kleiner	2	MASP2
O00187	14.5374	kleiner	4	MASP2
O00187	14.6871	kleiner	2	MASP2
O00187	14.9695	kleiner	2	MASP2
O00187	15.3272	kleiner	2	MASP2
O00187	15.4583	kleiner	1	MASP2
O00187	14.6056	kleiner	4	MASP2
O00187	14.9896	kleiner	2	MASP2
O00187	15.24	kleiner	1	MASP2
O00187	15.2229	kleiner	4	MASP2
O00187	14.325	kleiner	4	MASP2
O00187	14.8631	kleiner	1	MASP2
O00187	15.266	kleiner	2	MASP2
O00187	15.2596	kleiner	1	MASP2
O00187	13.1771	kleiner	1	MASP2
O00187	15.9731	kleiner	2	MASP2
O00187	14.8587	kleiner	1	MASP2
O00187	15.9595	kleiner	1	MASP2
O00187	15.4131	kleiner	2	MASP2
O00187	15.2833	kleiner	1	MASP2
O00187	15.62	kleiner	1	MASP2
O00187	15.057	kleiner	4	MASP2
O00187	15.2741	kleiner	1	MASP2
O00187	15.8516	kleiner	1	MASP2
O00187	14.6258	kleiner	1	MASP2
O00187	15.2257	kleiner	2	MASP2
O00187	15.1688	kleiner	4	MASP2
O00187	15.683	kleiner	4	MASP2
O00187	15.5573	kleiner	1	MASP2
O00187	15.1013	kleiner	4	MASP2
O00187	15.7652	kleiner	1	MASP2
O00187	15.1893	kleiner	2	MASP2
O00187	15.0762	kleiner	1	MASP2
O00187	14.5572	kleiner	4	MASP2
O00187	15.2402	kleiner	0	MASP2
O00187	15.5733	kleiner	1	MASP2
O00187	15.7562	kleiner	4	MASP2
O00187	15.4504	kleiner	2	MASP2
O00187	14.6142	kleiner	2	MASP2
O00187	15.277	kleiner	2	MASP2
O00187	14.972	kleiner	0	MASP2
O00187	15.3704	kleiner	1	MASP2
O00187	14.9555	kleiner	4	MASP2
O00187	15.8921	kleiner	1	MASP2
O00187	14.8216	kleiner	0	MASP2
O00187	15.4467	kleiner	1	MASP2
O00187	15.1093	kleiner	4	MASP2
O00187	14.6724	kleiner	4	MASP2
O00187	13.2402	kleiner	1	MASP2
O00187	14.7062	kleiner	4	MASP2
O00187	15.0646	kleiner	2	MASP2
O00187	15.467	kleiner	2	MASP2
O00187	15.6906	kleiner	2	MASP2
O00187	15.4428	kleiner	4	MASP2
O00187	15.153	kleiner	1	MASP2
O00187	15.5347	kleiner	0	MASP2
O00187	15.008	kleiner	1	MASP2
O00187	15.866	kleiner	2	MASP2
O00187	15.4923	kleiner	4	MASP2
O00187	15.3855	kleiner	4	MASP2
O00187	15.0346	kleiner	2	MASP2
O00187	15.8016	kleiner	2	MASP2
O00187	15.0912	kleiner	2	MASP2
O00187	15.0339	kleiner	1	MASP2
O00187	15.4233	kleiner	1	MASP2
O00187	15.9103	kleiner	2	MASP2
O00187	15.3891	kleiner	3	MASP2
O00187	15.0911	kleiner	4	MASP2
O00187	15.8965	kleiner	1	MASP2
O00187	15.3546	kleiner	1	MASP2
O00187	14.8203	kleiner	3	MASP2
O00187	15.7625	kleiner	1	MASP2
O00187	14.4896	kleiner	4	MASP2
O00187	14.9299	kleiner	4	MASP2
O00187	15.7022	kleiner	2	MASP2
O00187	16.0474	kleiner	1	MASP2
O00187	15.4307	kleiner	2	MASP2
O00187	14.0848	kleiner	4	MASP2
O00187	14.9486	kleiner	1	MASP2
O00187	15.3022	kleiner	4	MASP2
O00187	15.6851	kleiner	4	MASP2
O00187	15.6286	kleiner	4	MASP2
O00187	16.2861	kleiner	1	MASP2
O00187	15.6601	kleiner	0	MASP2
O00187	15.8549	kleiner	1	MASP2
O00187	15.378	kleiner	4	MASP2
O00187	15.4981	kleiner	4	MASP2
O00187	15.2244	kleiner	0	MASP2
O00187	15.4821	kleiner	1	MASP2
O00187	15.0732	kleiner	2	MASP2
O00187	15.4164	kleiner	4	MASP2
O00187	14.9902	kleiner	1	MASP2
O00187	16.0132	kleiner	1	MASP2
O00187	14.2569	kleiner	2	MASP2
O00187	15.1221	kleiner	1	MASP2
O00187	14.4575	kleiner	1	MASP2
O00187	15.1417	kleiner	4	MASP2
O00187	15.8589	kleiner	0	MASP2
O00187	15.8294	kleiner	2	MASP2
O00187	16.4843	kleiner	1	MASP2
O00187	15.9089	kleiner	2	MASP2
O00187	14.891	kleiner	2	MASP2
O00187	15.3733	kleiner	2	MASP2
O00187	16.29	kleiner	2	MASP2
O00187	14.1009	kleiner	2	MASP2
O00187	15.1651	kleiner	2	MASP2
O00187	14.6118	kleiner	1	MASP2
O00187	14.6649	kleiner	4	MASP2
O00187	14.9558	kleiner	1	MASP2
O00187	15.1661	kleiner	4	MASP2
O00187	15.0766	kleiner	3	MASP2
O00187	14.8404	kleiner	2	MASP2
O00187	15.8839	kleiner	1	MASP2
O00187	14.3554	kleiner	2	MASP2
O00187	15.6491	kleiner	2	MASP2
O00187	15.0265	kleiner	1	MASP2
O00187	15.6055	kleiner	3	MASP2
O00187	14.9806	kleiner	3	MASP2
O00187	16.2385	kleiner	3	MASP2
O00187	15.7345	kleiner	2	MASP2
O00187	14.9479	kleiner	1	MASP2
O00187	15.05	kleiner	0	MASP2
O00187	15.6452	kleiner	1	MASP2
O00187	16.1283	kleiner	3	MASP2
O00187	15.3328	kleiner	1	MASP2
O00187	16.0418	kleiner	2	MASP2
O00187	14.9381	kleiner	4	MASP2
O00187	15.1347	kleiner	1	MASP2
O00187	15.1963	kleiner	1	MASP2
O00187	15.4035	kleiner	2	MASP2
O00187	15.547	kleiner	1	MASP2
O00187	15.4186	kleiner	2	MASP2
O00187	15.2604	kleiner	4	MASP2
O00187	14.6338	kleiner	1	MASP2
O00187	15.7902	kleiner	4	MASP2
O00187	15.2695	kleiner	1	MASP2
O00187	15.2929	kleiner	1	MASP2
O00187	14.9527	kleiner	4	MASP2
O00187	15.2124	kleiner	2	MASP2
O00187	15.6484	kleiner	2	MASP2
O00187	15.5023	kleiner	1	MASP2
O00187	15.0189	kleiner	3	MASP2
O00187	15.0062	kleiner	2	MASP2
O00187	15.6027	kleiner	2	MASP2
O00187	15.8054	kleiner	3	MASP2
O00187	15.0018	kleiner	2	MASP2
O00187	14.2669	kleiner	2	MASP2
O00187	15.6561	kleiner	2	MASP2
O00187	15.5452	kleiner	1	MASP2
O00187	14.4466	kleiner	1	MASP2
O00187	15.5251	kleiner	3	MASP2
O00187	15.3071	kleiner	0	MASP2
O00187	15.0683	kleiner	1	MASP2
O00187	15.0419	kleiner	4	MASP2
O00187	15.5176	kleiner	2	MASP2
O00187	15.8997	kleiner	4	MASP2
O00187	15.7806	kleiner	2	MASP2
O00187	15.472	kleiner	4	MASP2
O00187	14.2211	kleiner	2	MASP2
O00187	15.4405	kleiner	1	MASP2
O00187	15.3946	kleiner	2	MASP2
O00187	14.7904	kleiner	4	MASP2
O00187	15.3459	kleiner	1	MASP2
O00187	15.2565	kleiner	4	MASP2
O00187	15.5865	kleiner	1	MASP2
O00187	15.8619	kleiner	2	MASP2
O00187	15.7012	kleiner	2	MASP2
O00187	15.7105	kleiner	3	MASP2
O00187	15.2929	kleiner	3	MASP2
O00187	15.3477	kleiner	3	MASP2
O00187	15.8519	kleiner	2	MASP2
O00187	14.775	kleiner	2	MASP2
O00187	15.1016	kleiner	2	MASP2
O00187	15.2916	kleiner	4	MASP2
O00187	14.9549	kleiner	0	MASP2
O00187	14.9293	kleiner	2	MASP2
O00187	14.3471	kleiner	0	MASP2
O00187	14.1731	kleiner	1	MASP2
O00187	14.1605	kleiner	0	MASP2
O00187	16.2256	kleiner	2	MASP2
O00187	15.3899	kleiner	1	MASP2
O00187	15.4718	kleiner	0	MASP2
O00187	16.014	kleiner	4	MASP2
O00187	15.5375	kleiner	2	MASP2
O00187	15.7175	kleiner	4	MASP2
O00187	15.896	kleiner	2	MASP2
O00187	15.4438	kleiner	1	MASP2
O00187	15.5574	kleiner	3	MASP2
O00187	14.1125	kleiner	1	MASP2
O00187	16.0264	kleiner	0	MASP2
O00187	15.3911	kleiner	3	MASP2
O00187	15.5063	kleiner	4	MASP2
O00187	15.4144	kleiner	2	MASP2
O00187	15.7388	kleiner	4	MASP2
O00187	15.7415	kleiner	1	MASP2
O00187	16.2879	kleiner	4	MASP2
O00187	15.9943	kleiner	2	MASP2
O00187	15.5254	kleiner	3	MASP2
O00187	15.7345	kleiner	0	MASP2
O00187	15.0373	kleiner	1	MASP2
O00187	15.3151	kleiner	2	MASP2
O00187	14.2782	kleiner	4	MASP2
O00187	15.4939	kleiner	1	MASP2
O00187	14.8675	kleiner	4	MASP2
O00187	16.0088	kleiner	1	MASP2
O00187	15.6632	kleiner	1	MASP2
O00187	14.8057	kleiner	4	MASP2
O00187	14.6951	kleiner	1	MASP2
O00187	15.1559	kleiner	1	MASP2
O00187	15.2077	kleiner	1	MASP2
O00187	15.1799	kleiner	4	MASP2
O00187	14.2636	kleiner	2	MASP2
O00187	15.0459	kleiner	1	MASP2
O00187	15.2925	kleiner	1	MASP2
O00187	16.0223	kleiner	1	MASP2
O00187	14.8104	kleiner	1	MASP2
O00187	14.9457	kleiner	4	MASP2
O00187	16.1137	kleiner	1	MASP2
O00187	15.1626	kleiner	1	MASP2
O00187	15.7818	kleiner	1	MASP2
O00187	15.727	kleiner	2	MASP2
O00187	15.3414	kleiner	3	MASP2
O00187	15.8263	kleiner	2	MASP2
O00187	14.8733	kleiner	4	MASP2
O00187	14.7728	kleiner	2	MASP2
O00187	15.8001	kleiner	1	MASP2
O00187	14.6049	kleiner	1	MASP2
O00187	13.6873	kleiner	0	MASP2
O00187	15.599	kleiner	0	MASP2
O00187	16.0748	kleiner	2	MASP2
O00187	15.8972	kleiner	2	MASP2
O00187	14.4322	kleiner	1	MASP2
O00187	15.8278	kleiner	2	MASP2
O00187	15.2826	kleiner	2	MASP2
O00187	15.7277	kleiner	1	MASP2
O00187	14.9255	kleiner	1	MASP2
O00187	15.5739	kleiner	0	MASP2
O00187	15.885	kleiner	2	MASP2
O00187	12.0245	kleiner	2	MASP2
O00187	15.8678	kleiner	1	MASP2
O00187	15.9332	kleiner	2	MASP2
O00187	15.8676	kleiner	1	MASP2
O00187	14.9728	kleiner	0	MASP2
O00187	15.2004	kleiner	1	MASP2
O00187	15.4082	kleiner	2	MASP2
O00187	15.586	kleiner		MASP2
O00187	14.875	kleiner	2	MASP2
O00187	15.2922	kleiner	1	MASP2
O00187	15.0643	kleiner	2	MASP2
O00187	15.1997	kleiner	0	MASP2
O00187	15.7312	kleiner	1	MASP2
O00187	15.5899	kleiner	4	MASP2
O00187	15.6467	kleiner	1	MASP2
O00187	15.8746	kleiner	2	MASP2
O00187	15.4579	kleiner	1	MASP2
O00187	15.4777	kleiner	1	MASP2
O00187	15.4767	kleiner	1	MASP2
O00187	15.8323	kleiner	4	MASP2
O00187	15.1113	kleiner	1	MASP2
O00187	15.4061	kleiner	1	MASP2
O00187	15.3371	kleiner	2	MASP2
O00187	15.1238	kleiner	1	MASP2
O00187	15.49	kleiner	0	MASP2
O00187	16.4824	kleiner	3	MASP2
O00187	15.8276	kleiner	2	MASP2
O00187	15.4203	kleiner	0	MASP2
O00187	15.1076	kleiner	1	MASP2
O00187	15.8452	kleiner	2	MASP2
O00187	15.5367	kleiner	0	MASP2
O00187	15.4419	kleiner	0	MASP2
O00187	13.186	kleiner	2	MASP2
O00187	15.6061	kleiner	4	MASP2
O00187	15.9552	kleiner	3	MASP2
O00187	15.8565	kleiner	0	MASP2
O00187	15.6074	kleiner	1	MASP2
O00187	15.3177	kleiner	3	MASP2
O00187	14.9621	kleiner	1	MASP2
O00187	16.2913	kleiner	2	MASP2
O00187	15.4539	kleiner	2	MASP2
O00187	15.0481	kleiner	2	MASP2
O00187	15.4034	kleiner	2	MASP2
O00187	15.2381	kleiner	1	MASP2
O00187	15.5413	kleiner	1	MASP2
O00187	10.1061	kleiner	4	MASP2
O00187	15.3836	kleiner	4	MASP2
O00187	15.2732	kleiner	1	MASP2
O00187	15.4829	kleiner	1	MASP2
O00187	15.3876	kleiner	4	MASP2
O00187	15.5422	kleiner	0	MASP2
O00187	15.3936	kleiner	2	MASP2
O00187	15.3169	kleiner	1	MASP2
O00187	15.5751	kleiner	2	MASP2
O00187	15.719	kleiner	2	MASP2
O00187	14.6843	kleiner	4	MASP2
O00187	15.9667	kleiner	2	MASP2
O00187	15.3855	kleiner	2	MASP2
O00187	15.4458	kleiner	0	MASP2
O00187	15.5106	kleiner	4	MASP2
O00187	15.5028	kleiner	1	MASP2
O00187	15.2557	kleiner	1	MASP2
O00187	15.354	kleiner	1	MASP2
O00187	15.5455	kleiner	1	MASP2
O00187	15.6497	kleiner	1	MASP2
O00187	16.3386	kleiner	1	MASP2
O00187	15.26	kleiner	2	MASP2
O00187	15.9705	kleiner	1	MASP2
O00187	15.5906	kleiner	2	MASP2
O00187	15.1915	kleiner	1	MASP2
O00187	15.4456	kleiner	0	MASP2
O00187	15.6092	kleiner	1	MASP2
O00187	15.4439	kleiner	1	MASP2
O00187	15.9607	kleiner	2	MASP2
O00187	14.8792	kleiner	2	MASP2
O00187	13.5219	kleiner	0	MASP2
O00187	15.9554	kleiner	1	MASP2
O00187	9.8314	kleiner	4	MASP2
O00187	15.081	kleiner	2	MASP2
O00187	15.8143	kleiner	1	MASP2
O00187	16.1323	kleiner	3	MASP2
O00187	14.6866	kleiner	3	MASP2
O00187	15.658	kleiner	0	MASP2
O00187	15.9232	kleiner	1	MASP2
O00187	15.3247	kleiner	2	MASP2
O00187	15.1484	kleiner	1	MASP2
O00187	15.9386	kleiner	2	MASP2
O00187	15.5929	kleiner	4	MASP2
O00187	16.2872	kleiner	3	MASP2
O00187	15.4071	kleiner	3	MASP2
O00187	15.7513	kleiner	2	MASP2
O00187	15.8414	kleiner	3	MASP2
O00187	15.7176	kleiner	1	MASP2
O00187	15.9095	kleiner	2	MASP2
O00187	15.9716	kleiner	2	MASP2
O00187	15.6159	kleiner	3	MASP2
O00187	15.6586	kleiner	0	MASP2
O00187	16.0996	kleiner	4	MASP2
O00187	16.3239	kleiner	2	MASP2
O00187	15.9825	kleiner	1	MASP2
O00187	15.5882	kleiner	0	MASP2
O00187	16.4032	kleiner	2	MASP2
O00187	15.8816	kleiner	2	MASP2
O00187	15.5705	kleiner	3	MASP2
O00187	15.5275	kleiner	4	MASP2
O00187	15.6306	kleiner	0	MASP2
O00187	15.3841	kleiner	1	MASP2
O00187	15.1876	kleiner	0	MASP2
O00187	15.5165	kleiner	1	MASP2
O00187	15.6637	kleiner	0	MASP2
O00187	15.2083	kleiner	1	MASP2
O00187	14.2431	kleiner	4	MASP2
O00187	15.3385	kleiner	1	MASP2
O00187	14.8439	kleiner	2	MASP2
A0A087WXX2	13.7203	kleiner	2	ALDOB
A0A087WXX2	12.6199	kleiner	1	ALDOB
A0A087WXX2	10.5957	kleiner	1	ALDOB
A0A087WXX2	13.0244	kleiner	4	ALDOB
A0A087WXX2	13.8754	kleiner	1	ALDOB
A0A087WXX2	12.5748	kleiner	2	ALDOB
A0A087WXX2	14.8699	kleiner	4	ALDOB
A0A087WXX2	13.1629	kleiner	2	ALDOB
A0A087WXX2	12.7656	kleiner	4	ALDOB
A0A087WXX2	11.7235	kleiner	2	ALDOB
A0A087WXX2	13.8375	kleiner	2	ALDOB
A0A087WXX2	12.9294	kleiner	2	ALDOB
A0A087WXX2	12.3946	kleiner	1	ALDOB
A0A087WXX2	13.914	kleiner	4	ALDOB
A0A087WXX2	10.8648	kleiner	2	ALDOB
A0A087WXX2	14.3221	kleiner	1	ALDOB
A0A087WXX2	12.9712	kleiner	4	ALDOB
A0A087WXX2	12.8615	kleiner	4	ALDOB
A0A087WXX2	11.928	kleiner	1	ALDOB
A0A087WXX2	12.4168	kleiner	2	ALDOB
A0A087WXX2	13.0286	kleiner	1	ALDOB
A0A087WXX2	13.2924	kleiner	1	ALDOB
A0A087WXX2	13.9325	kleiner	2	ALDOB
A0A087WXX2	12.3847	kleiner	1	ALDOB
A0A087WXX2	15.581	kleiner	1	ALDOB
A0A087WXX2	14.7059	kleiner	2	ALDOB
A0A087WXX2	14.0224	kleiner	1	ALDOB
A0A087WXX2	13.4107	kleiner	1	ALDOB
A0A087WXX2	12.4533	kleiner	4	ALDOB
A0A087WXX2	10.6917	kleiner	1	ALDOB
A0A087WXX2	14.7259	kleiner	1	ALDOB
A0A087WXX2	10.6353	kleiner	1	ALDOB
A0A087WXX2	13.4646	kleiner	2	ALDOB
A0A087WXX2	10.9628	kleiner	4	ALDOB
A0A087WXX2	13.938	kleiner	4	ALDOB
A0A087WXX2	12.0263	kleiner	1	ALDOB
A0A087WXX2	13.2533	kleiner	4	ALDOB
A0A087WXX2	13.4575	kleiner	1	ALDOB
A0A087WXX2	10.6866	kleiner	2	ALDOB
A0A087WXX2	10.9487	kleiner	1	ALDOB
A0A087WXX2	13.0398	kleiner	4	ALDOB
A0A087WXX2	12.7756	kleiner	0	ALDOB
A0A087WXX2	12.0192	kleiner	1	ALDOB
A0A087WXX2	13.3954	kleiner	4	ALDOB
A0A087WXX2	14.3551	kleiner	2	ALDOB
A0A087WXX2	12.9188	kleiner	2	ALDOB
A0A087WXX2	14.1907	kleiner	2	ALDOB
A0A087WXX2	11.5301	kleiner	0	ALDOB
A0A087WXX2	14.6803	kleiner	1	ALDOB
A0A087WXX2	12.8554	kleiner	4	ALDOB
A0A087WXX2	12.7692	kleiner	1	ALDOB
A0A087WXX2	10.7212	kleiner	0	ALDOB
A0A087WXX2	10.8153	kleiner	1	ALDOB
A0A087WXX2	13.9189	kleiner	4	ALDOB
A0A087WXX2	12.542	kleiner	4	ALDOB
A0A087WXX2	15.1823	kleiner	1	ALDOB
A0A087WXX2	12.8703	kleiner	4	ALDOB
A0A087WXX2	10.6829	kleiner	2	ALDOB
A0A087WXX2	10.7313	kleiner	2	ALDOB
A0A087WXX2	14.9562	kleiner	2	ALDOB
A0A087WXX2	10.7881	kleiner	4	ALDOB
A0A087WXX2	11.9226	kleiner	1	ALDOB
A0A087WXX2	10.5669	kleiner	0	ALDOB
A0A087WXX2	12.386	kleiner	1	ALDOB
A0A087WXX2	12.5733	kleiner	2	ALDOB
A0A087WXX2	13.1562	kleiner	4	ALDOB
A0A087WXX2	14.0008	kleiner	4	ALDOB
A0A087WXX2	12.5338	kleiner	2	ALDOB
A0A087WXX2	13.2297	kleiner	2	ALDOB
A0A087WXX2	12.4728	kleiner	2	ALDOB
A0A087WXX2	13.3186	kleiner	1	ALDOB
A0A087WXX2	12.8162	kleiner	1	ALDOB
A0A087WXX2	15.4271	kleiner	2	ALDOB
A0A087WXX2	11.9932	kleiner	3	ALDOB
A0A087WXX2	12.5921	kleiner	4	ALDOB
A0A087WXX2	12.6652	kleiner	1	ALDOB
A0A087WXX2	12.5225	kleiner	1	ALDOB
A0A087WXX2	12.7167	kleiner	3	ALDOB
A0A087WXX2	13.6289	kleiner	1	ALDOB
A0A087WXX2	12.2603	kleiner	4	ALDOB
A0A087WXX2	12.6101	kleiner	4	ALDOB
A0A087WXX2	14.0752	kleiner	2	ALDOB
A0A087WXX2	12.5365	kleiner	1	ALDOB
A0A087WXX2	13.3205	kleiner	2	ALDOB
A0A087WXX2	10.9182	kleiner	4	ALDOB
A0A087WXX2	10.8426	kleiner	1	ALDOB
A0A087WXX2	12.8111	kleiner	4	ALDOB
A0A087WXX2	13.6439	kleiner	4	ALDOB
A0A087WXX2	11.0867	kleiner	4	ALDOB
A0A087WXX2	12.3503	kleiner	1	ALDOB
A0A087WXX2	12.7309	kleiner	0	ALDOB
A0A087WXX2	12.8323	kleiner	1	ALDOB
A0A087WXX2	14.4953	kleiner	4	ALDOB
A0A087WXX2	14.227	kleiner	4	ALDOB
A0A087WXX2	11.9191	kleiner	0	ALDOB
A0A087WXX2	12.7307	kleiner	1	ALDOB
A0A087WXX2	12.5161	kleiner	2	ALDOB
A0A087WXX2	13.6111	kleiner	4	ALDOB
A0A087WXX2	12.7692	kleiner	1	ALDOB
A0A087WXX2	15.9808	kleiner	1	ALDOB
A0A087WXX2	12.5156	kleiner	2	ALDOB
A0A087WXX2	12.9791	kleiner	1	ALDOB
A0A087WXX2	10.7332	kleiner	1	ALDOB
A0A087WXX2	13.8687	kleiner	4	ALDOB
A0A087WXX2	11.0574	kleiner	0	ALDOB
A0A087WXX2	14.2912	kleiner	2	ALDOB
A0A087WXX2	12.6844	kleiner	1	ALDOB
A0A087WXX2	13.8747	kleiner	2	ALDOB
A0A087WXX2	12.4152	kleiner	2	ALDOB
A0A087WXX2	12.6319	kleiner	2	ALDOB
A0A087WXX2	15.0976	kleiner	2	ALDOB
A0A087WXX2	12.6626	kleiner	2	ALDOB
A0A087WXX2	12.1699	kleiner	2	ALDOB
A0A087WXX2	10.6026	kleiner	1	ALDOB
A0A087WXX2	12.2557	kleiner	4	ALDOB
A0A087WXX2	10.572	kleiner	1	ALDOB
A0A087WXX2	14.0903	kleiner	4	ALDOB
A0A087WXX2	10.8509	kleiner	3	ALDOB
A0A087WXX2	14.5226	kleiner	2	ALDOB
A0A087WXX2	13.8061	kleiner	1	ALDOB
A0A087WXX2	13.5961	kleiner	2	ALDOB
A0A087WXX2	14.1027	kleiner	2	ALDOB
A0A087WXX2	12.303	kleiner	1	ALDOB
A0A087WXX2	15.559	kleiner	3	ALDOB
A0A087WXX2	12.2897	kleiner	3	ALDOB
A0A087WXX2	15.933	kleiner	3	ALDOB
A0A087WXX2	15.2608	kleiner	2	ALDOB
A0A087WXX2	12.8441	kleiner	1	ALDOB
A0A087WXX2	10.7514	kleiner	0	ALDOB
A0A087WXX2	11.9448	kleiner	1	ALDOB
A0A087WXX2	13.5633	kleiner	3	ALDOB
A0A087WXX2	13.4039	kleiner	1	ALDOB
A0A087WXX2	15.2752	kleiner	2	ALDOB
A0A087WXX2	12.8609	kleiner	4	ALDOB
A0A087WXX2	12.9612	kleiner	1	ALDOB
A0A087WXX2	12.6559	kleiner	1	ALDOB
A0A087WXX2	14.3416	kleiner	2	ALDOB
A0A087WXX2	10.6198	kleiner	1	ALDOB
A0A087WXX2	12.7493	kleiner	2	ALDOB
A0A087WXX2	12.9791	kleiner	4	ALDOB
A0A087WXX2	12.5969	kleiner	1	ALDOB
A0A087WXX2	13.4825	kleiner	4	ALDOB
A0A087WXX2	10.539	kleiner	1	ALDOB
A0A087WXX2	12.2913	kleiner	1	ALDOB
A0A087WXX2	12.4249	kleiner	4	ALDOB
A0A087WXX2	12.9853	kleiner	2	ALDOB
A0A087WXX2	13.5073	kleiner	2	ALDOB
A0A087WXX2	12.2349	kleiner	1	ALDOB
A0A087WXX2	14.3824	kleiner	3	ALDOB
A0A087WXX2	13.5385	kleiner	2	ALDOB
A0A087WXX2	12.6994	kleiner	2	ALDOB
A0A087WXX2	15.2805	kleiner	3	ALDOB
A0A087WXX2	12.3278	kleiner	2	ALDOB
A0A087WXX2	15.0552	kleiner	2	ALDOB
A0A087WXX2	14.4881	kleiner	2	ALDOB
A0A087WXX2	12.2746	kleiner	1	ALDOB
A0A087WXX2	12.6281	kleiner	1	ALDOB
A0A087WXX2	13.602	kleiner	3	ALDOB
A0A087WXX2	11.9686	kleiner	0	ALDOB
A0A087WXX2	13.0836	kleiner	1	ALDOB
A0A087WXX2	13.529	kleiner	4	ALDOB
A0A087WXX2	13.5881	kleiner	2	ALDOB
A0A087WXX2	12.9336	kleiner	4	ALDOB
A0A087WXX2	13.625	kleiner	2	ALDOB
A0A087WXX2	13.067	kleiner	4	ALDOB
A0A087WXX2	12.2762	kleiner	2	ALDOB
A0A087WXX2	14.0925	kleiner	1	ALDOB
A0A087WXX2	13.7912	kleiner	2	ALDOB
A0A087WXX2	10.712	kleiner	4	ALDOB
A0A087WXX2	12.0209	kleiner	1	ALDOB
A0A087WXX2	11.016	kleiner	4	ALDOB
A0A087WXX2	12.2345	kleiner	1	ALDOB
A0A087WXX2	14.8484	kleiner	2	ALDOB
A0A087WXX2	15.1215	kleiner	2	ALDOB
A0A087WXX2	13.1832	kleiner	3	ALDOB
A0A087WXX2	13.6166	kleiner	3	ALDOB
A0A087WXX2	12.9009	kleiner	3	ALDOB
A0A087WXX2	16.335	kleiner	2	ALDOB
A0A087WXX2	13.0807	kleiner	2	ALDOB
A0A087WXX2	13.2691	kleiner	2	ALDOB
A0A087WXX2	13.652	kleiner	4	ALDOB
A0A087WXX2	10.5277	kleiner	0	ALDOB
A0A087WXX2	12.8057	kleiner	2	ALDOB
A0A087WXX2	12.5098	kleiner	0	ALDOB
A0A087WXX2	14.5455	kleiner	1	ALDOB
A0A087WXX2	12.1408	kleiner	0	ALDOB
A0A087WXX2	15.4089	kleiner	2	ALDOB
A0A087WXX2	13.7915	kleiner	1	ALDOB
A0A087WXX2	12.9777	kleiner	0	ALDOB
A0A087WXX2	13.3357	kleiner	4	ALDOB
A0A087WXX2	13.3939	kleiner	2	ALDOB
A0A087WXX2	14.5636	kleiner	4	ALDOB
A0A087WXX2	14.5706	kleiner	2	ALDOB
A0A087WXX2	12.5848	kleiner	1	ALDOB
A0A087WXX2	10.8808	kleiner	3	ALDOB
A0A087WXX2	10.6813	kleiner	1	ALDOB
A0A087WXX2	13.8888	kleiner	0	ALDOB
A0A087WXX2	13.6661	kleiner	3	ALDOB
A0A087WXX2	13.2592	kleiner	4	ALDOB
A0A087WXX2	13.0317	kleiner	2	ALDOB
A0A087WXX2	14.2075	kleiner	4	ALDOB
A0A087WXX2	15.2057	kleiner	1	ALDOB
A0A087WXX2	14.1565	kleiner	4	ALDOB
A0A087WXX2	13.7865	kleiner	2	ALDOB
A0A087WXX2	11.9107	kleiner	3	ALDOB
A0A087WXX2	12.8544	kleiner	0	ALDOB
A0A087WXX2	12.3627	kleiner	1	ALDOB
A0A087WXX2	11.633	kleiner	2	ALDOB
A0A087WXX2	12.1808	kleiner	4	ALDOB
A0A087WXX2	13.0141	kleiner	1	ALDOB
A0A087WXX2	13.5955	kleiner	4	ALDOB
A0A087WXX2	13.3087	kleiner	1	ALDOB
A0A087WXX2	13.3748	kleiner	1	ALDOB
A0A087WXX2	10.6154	kleiner	4	ALDOB
A0A087WXX2	10.5354	kleiner	1	ALDOB
A0A087WXX2	10.5481	kleiner	1	ALDOB
A0A087WXX2	14.9804	kleiner	1	ALDOB
A0A087WXX2	12.7965	kleiner	4	ALDOB
A0A087WXX2	12.9707	kleiner	2	ALDOB
A0A087WXX2	10.6072	kleiner	1	ALDOB
A0A087WXX2	12.2877	kleiner	1	ALDOB
A0A087WXX2	15.0248	kleiner	1	ALDOB
A0A087WXX2	10.47	kleiner	1	ALDOB
A0A087WXX2	14.2987	kleiner	4	ALDOB
A0A087WXX2	13.0915	kleiner	1	ALDOB
A0A087WXX2	12.5029	kleiner	1	ALDOB
A0A087WXX2	13.6292	kleiner	1	ALDOB
A0A087WXX2	15.7271	kleiner	2	ALDOB
A0A087WXX2	13.4765	kleiner	3	ALDOB
A0A087WXX2	14.6665	kleiner	2	ALDOB
A0A087WXX2	13.4711	kleiner	4	ALDOB
A0A087WXX2	12.1526	kleiner	2	ALDOB
A0A087WXX2	15.4623	kleiner	1	ALDOB
A0A087WXX2	10.9709	kleiner	1	ALDOB
A0A087WXX2	12.3581	kleiner	0	ALDOB
A0A087WXX2	13.579	kleiner	0	ALDOB
A0A087WXX2	13.2075	kleiner	2	ALDOB
A0A087WXX2	15.34	kleiner	2	ALDOB
A0A087WXX2	13.5382	kleiner	1	ALDOB
A0A087WXX2	13.9343	kleiner	2	ALDOB
A0A087WXX2	15.371	kleiner	2	ALDOB
A0A087WXX2	14.4157	kleiner	1	ALDOB
A0A087WXX2	11.0275	kleiner	1	ALDOB
A0A087WXX2	14.1689	kleiner	0	ALDOB
A0A087WXX2	14.451	kleiner	2	ALDOB
A0A087WXX2	11.1302	kleiner	2	ALDOB
A0A087WXX2	14.3742	kleiner	1	ALDOB
A0A087WXX2	12.3023	kleiner	2	ALDOB
A0A087WXX2	13.545	kleiner	1	ALDOB
A0A087WXX2	13.0987	kleiner	0	ALDOB
A0A087WXX2	13.1345	kleiner	1	ALDOB
A0A087WXX2	12.7615	kleiner	2	ALDOB
A0A087WXX2	13.5725	kleiner		ALDOB
A0A087WXX2	14.5577	kleiner	2	ALDOB
A0A087WXX2	10.8374	kleiner	1	ALDOB
A0A087WXX2	13.945	kleiner	2	ALDOB
A0A087WXX2	13.1339	kleiner	0	ALDOB
A0A087WXX2	16.7303	kleiner	1	ALDOB
A0A087WXX2	13.9585	kleiner	4	ALDOB
A0A087WXX2	13.8107	kleiner	1	ALDOB
A0A087WXX2	13.9825	kleiner	2	ALDOB
A0A087WXX2	15.8612	kleiner	1	ALDOB
A0A087WXX2	10.9628	kleiner	1	ALDOB
A0A087WXX2	13.2354	kleiner	1	ALDOB
A0A087WXX2	13.8392	kleiner	4	ALDOB
A0A087WXX2	13.1426	kleiner	1	ALDOB
A0A087WXX2	13.5027	kleiner	1	ALDOB
A0A087WXX2	13.1641	kleiner	2	ALDOB
A0A087WXX2	13.8013	kleiner	1	ALDOB
A0A087WXX2	13.5839	kleiner	0	ALDOB
A0A087WXX2	14.73	kleiner	3	ALDOB
A0A087WXX2	13.5498	kleiner	2	ALDOB
A0A087WXX2	12.9342	kleiner	0	ALDOB
A0A087WXX2	13.7094	kleiner	1	ALDOB
A0A087WXX2	13.829	kleiner	2	ALDOB
A0A087WXX2	12.8031	kleiner	0	ALDOB
A0A087WXX2	13.5804	kleiner	0	ALDOB
A0A087WXX2	13.9334	kleiner	2	ALDOB
A0A087WXX2	13.9787	kleiner	4	ALDOB
A0A087WXX2	13.8006	kleiner	3	ALDOB
A0A087WXX2	10.9114	kleiner	0	ALDOB
A0A087WXX2	10.84	kleiner	1	ALDOB
A0A087WXX2	12.6877	kleiner	3	ALDOB
A0A087WXX2	13.2232	kleiner	1	ALDOB
A0A087WXX2	14.4642	kleiner	2	ALDOB
A0A087WXX2	13.2059	kleiner	2	ALDOB
A0A087WXX2	14.0816	kleiner	2	ALDOB
A0A087WXX2	13.5577	kleiner	2	ALDOB
A0A087WXX2	12.1725	kleiner	1	ALDOB
A0A087WXX2	14.1432	kleiner	1	ALDOB
A0A087WXX2	15.0264	kleiner	4	ALDOB
A0A087WXX2	13.7303	kleiner	4	ALDOB
A0A087WXX2	11.9604	kleiner	1	ALDOB
A0A087WXX2	13.4265	kleiner	1	ALDOB
A0A087WXX2	11.1631	kleiner	4	ALDOB
A0A087WXX2	12.0953	kleiner	0	ALDOB
A0A087WXX2	10.8192	kleiner	2	ALDOB
A0A087WXX2	15.0126	kleiner	1	ALDOB
A0A087WXX2	14.3602	kleiner	2	ALDOB
A0A087WXX2	13.7247	kleiner	2	ALDOB
A0A087WXX2	13.7146	kleiner	4	ALDOB
A0A087WXX2	15.7321	kleiner	2	ALDOB
A0A087WXX2	14.2544	kleiner	2	ALDOB
A0A087WXX2	13.1591	kleiner	0	ALDOB
A0A087WXX2	11.4215	kleiner	4	ALDOB
A0A087WXX2	12.8406	kleiner	1	ALDOB
A0A087WXX2	10.7052	kleiner	1	ALDOB
A0A087WXX2	12.9257	kleiner	1	ALDOB
A0A087WXX2	13.1259	kleiner	1	ALDOB
A0A087WXX2	13.2796	kleiner	1	ALDOB
A0A087WXX2	12.6618	kleiner	1	ALDOB
A0A087WXX2	13.6862	kleiner	2	ALDOB
A0A087WXX2	15.0082	kleiner	1	ALDOB
A0A087WXX2	15.7093	kleiner	2	ALDOB
A0A087WXX2	13.824	kleiner	1	ALDOB
A0A087WXX2	13.4064	kleiner	0	ALDOB
A0A087WXX2	13.6861	kleiner	1	ALDOB
A0A087WXX2	13.975	kleiner	1	ALDOB
A0A087WXX2	13.8025	kleiner	2	ALDOB
A0A087WXX2	13.204	kleiner	2	ALDOB
A0A087WXX2	12.6933	kleiner	0	ALDOB
A0A087WXX2	14.1817	kleiner	1	ALDOB
A0A087WXX2	13.4135	kleiner	4	ALDOB
A0A087WXX2	12.8857	kleiner	2	ALDOB
A0A087WXX2	12.8804	kleiner	1	ALDOB
A0A087WXX2	14.8045	kleiner	3	ALDOB
A0A087WXX2	12.2364	kleiner	3	ALDOB
A0A087WXX2	12.6935	kleiner	0	ALDOB
A0A087WXX2	13.5062	kleiner	1	ALDOB
A0A087WXX2	14.096	kleiner	2	ALDOB
A0A087WXX2	13.5077	kleiner	1	ALDOB
A0A087WXX2	10.8669	kleiner	2	ALDOB
A0A087WXX2	13.5155	kleiner	4	ALDOB
A0A087WXX2	14.1962	kleiner	3	ALDOB
A0A087WXX2	12.6318	kleiner	3	ALDOB
A0A087WXX2	11.0009	kleiner	2	ALDOB
A0A087WXX2	14.6866	kleiner	3	ALDOB
A0A087WXX2	12.5707	kleiner	1	ALDOB
A0A087WXX2	15.5953	kleiner	2	ALDOB
A0A087WXX2	14.9155	kleiner	2	ALDOB
A0A087WXX2	11.1659	kleiner	3	ALDOB
A0A087WXX2	12.6555	kleiner	0	ALDOB
A0A087WXX2	14.2066	kleiner	4	ALDOB
A0A087WXX2	14.0664	kleiner	2	ALDOB
A0A087WXX2	13.8795	kleiner	1	ALDOB
A0A087WXX2	10.7822	kleiner	0	ALDOB
A0A087WXX2	14.327	kleiner	2	ALDOB
A0A087WXX2	14.4708	kleiner	2	ALDOB
A0A087WXX2	12.4551	kleiner	3	ALDOB
A0A087WXX2	14.1068	kleiner	4	ALDOB
A0A087WXX2	10.985	kleiner	0	ALDOB
A0A087WXX2	13.3393	kleiner	1	ALDOB
A0A087WXX2	13.8206	kleiner	0	ALDOB
A0A087WXX2	10.8948	kleiner	1	ALDOB
A0A087WXX2	13.6125	kleiner	0	ALDOB
A0A087WXX2	10.7726	kleiner	1	ALDOB
A0A087WXX2	13.0314	kleiner	4	ALDOB
A0A087WXX2	13.6645	kleiner	1	ALDOB
A0A087WXX2	13.6942	kleiner	2	ALDOB
O75636	16.6487	kleiner	2	FCN3
O75636	17.0963	kleiner	1	FCN3
O75636	16.5121	kleiner	1	FCN3
O75636	16.3795	kleiner	4	FCN3
O75636	17.1193	kleiner	1	FCN3
O75636	16.3241	kleiner	2	FCN3
O75636	16.0815	kleiner	4	FCN3
O75636	16.4418	kleiner	2	FCN3
O75636	16.2945	kleiner	4	FCN3
O75636	15.4856	kleiner	2	FCN3
O75636	16.3078	kleiner	2	FCN3
O75636	16.2376	kleiner	2	FCN3
O75636	16.8249	kleiner	1	FCN3
O75636	15.7285	kleiner	4	FCN3
O75636	16.3883	kleiner	2	FCN3
O75636	16.9715	kleiner	1	FCN3
O75636	16.3433	kleiner	4	FCN3
O75636	13.9858	kleiner	4	FCN3
O75636	16.7067	kleiner	1	FCN3
O75636	16.588	kleiner	2	FCN3
O75636	16.9137	kleiner	1	FCN3
O75636	16.9167	kleiner	1	FCN3
O75636	17.4065	kleiner	2	FCN3
O75636	16.2934	kleiner	1	FCN3
O75636	17.0009	kleiner	1	FCN3
O75636	17.0604	kleiner	2	FCN3
O75636	16.8374	kleiner	1	FCN3
O75636	16.9375	kleiner	1	FCN3
O75636	16.2734	kleiner	4	FCN3
O75636	16.3805	kleiner	1	FCN3
O75636	16.6787	kleiner	1	FCN3
O75636	16.528	kleiner	1	FCN3
O75636	15.9689	kleiner	2	FCN3
O75636	16.2796	kleiner	4	FCN3
O75636	17.349	kleiner	4	FCN3
O75636	16.8069	kleiner	1	FCN3
O75636	14.8655	kleiner	4	FCN3
O75636	17.0584	kleiner	1	FCN3
O75636	16.2907	kleiner	2	FCN3
O75636	16.4548	kleiner	1	FCN3
O75636	15.4275	kleiner	4	FCN3
O75636	16.5553	kleiner	0	FCN3
O75636	16.7733	kleiner	1	FCN3
O75636	16.7636	kleiner	4	FCN3
O75636	16.4229	kleiner	2	FCN3
O75636	16.6857	kleiner	2	FCN3
O75636	16.972	kleiner	2	FCN3
O75636	16.6439	kleiner	0	FCN3
O75636	16.9194	kleiner	1	FCN3
O75636	16.5135	kleiner	4	FCN3
O75636	16.9577	kleiner	1	FCN3
O75636	15.9347	kleiner	0	FCN3
O75636	16.1246	kleiner	1	FCN3
O75636	16.6007	kleiner	4	FCN3
O75636	15.2456	kleiner	4	FCN3
O75636	16.0288	kleiner	1	FCN3
O75636	15.7841	kleiner	4	FCN3
O75636	16.4275	kleiner	2	FCN3
O75636	16.6244	kleiner	2	FCN3
O75636	16.867	kleiner	2	FCN3
O75636	16.3463	kleiner	4	FCN3
O75636	16.4245	kleiner	1	FCN3
O75636	16.6978	kleiner	0	FCN3
O75636	16.8011	kleiner	1	FCN3
O75636	17.4059	kleiner	2	FCN3
O75636	15.1733	kleiner	4	FCN3
O75636	15.5698	kleiner	4	FCN3
O75636	16.5496	kleiner	2	FCN3
O75636	17.2099	kleiner	2	FCN3
O75636	16.6633	kleiner	2	FCN3
O75636	16.5315	kleiner	1	FCN3
O75636	17.1117	kleiner	1	FCN3
O75636	17.2418	kleiner	2	FCN3
O75636	16.5955	kleiner	3	FCN3
O75636	16.2283	kleiner	4	FCN3
O75636	16.5247	kleiner	1	FCN3
O75636	17.1469	kleiner	1	FCN3
O75636	16.5633	kleiner	3	FCN3
O75636	16.733	kleiner	1	FCN3
O75636	16.1857	kleiner	4	FCN3
O75636	16.8163	kleiner	4	FCN3
O75636	16.8758	kleiner	2	FCN3
O75636	17.0638	kleiner	1	FCN3
O75636	17.1033	kleiner	2	FCN3
O75636	16.3743	kleiner	4	FCN3
O75636	16.4439	kleiner	1	FCN3
O75636	16.191	kleiner	4	FCN3
O75636	16.8235	kleiner	4	FCN3
O75636	16.9775	kleiner	4	FCN3
O75636	17.5087	kleiner	1	FCN3
O75636	16.6454	kleiner	0	FCN3
O75636	16.7597	kleiner	1	FCN3
O75636	16.4607	kleiner	4	FCN3
O75636	16.7865	kleiner	4	FCN3
O75636	16.5932	kleiner	0	FCN3
O75636	16.9694	kleiner	1	FCN3
O75636	16.7615	kleiner	2	FCN3
O75636	15.5342	kleiner	4	FCN3
O75636	16.4196	kleiner	1	FCN3
O75636	16.9408	kleiner	1	FCN3
O75636	16.6617	kleiner	2	FCN3
O75636	16.9437	kleiner	1	FCN3
O75636	16.5802	kleiner	1	FCN3
O75636	16.3096	kleiner	4	FCN3
O75636	17.4873	kleiner	0	FCN3
O75636	17.2886	kleiner	2	FCN3
O75636	16.9356	kleiner	1	FCN3
O75636	17.1263	kleiner	2	FCN3
O75636	15.8138	kleiner	2	FCN3
O75636	17.1996	kleiner	2	FCN3
O75636	17.5913	kleiner	2	FCN3
O75636	16.2293	kleiner	2	FCN3
O75636	16.9627	kleiner	2	FCN3
O75636	17.0373	kleiner	1	FCN3
O75636	15.8872	kleiner	4	FCN3
O75636	16.8007	kleiner	1	FCN3
O75636	16.6471	kleiner	4	FCN3
O75636	17.2418	kleiner	3	FCN3
O75636	15.7211	kleiner	2	FCN3
O75636	17.2547	kleiner	1	FCN3
O75636	16.7976	kleiner	2	FCN3
O75636	17.152	kleiner	2	FCN3
O75636	16.9669	kleiner	1	FCN3
O75636	17.3396	kleiner	3	FCN3
O75636	16.2697	kleiner	3	FCN3
O75636	17.7293	kleiner	3	FCN3
O75636	17.0524	kleiner	2	FCN3
O75636	17.1027	kleiner	1	FCN3
O75636	16.676	kleiner	0	FCN3
O75636	17.0856	kleiner	1	FCN3
O75636	17.0398	kleiner	3	FCN3
O75636	16.9735	kleiner	1	FCN3
O75636	17.6033	kleiner	2	FCN3
O75636	15.8009	kleiner	4	FCN3
O75636	16.4548	kleiner	1	FCN3
O75636	16.2916	kleiner	1	FCN3
O75636	16.4709	kleiner	2	FCN3
O75636	16.608	kleiner	1	FCN3
O75636	17.2242	kleiner	2	FCN3
O75636	16.4855	kleiner	4	FCN3
O75636	16.7861	kleiner	1	FCN3
O75636	17.1364	kleiner	4	FCN3
O75636	16.9964	kleiner	1	FCN3
O75636	16.9526	kleiner	1	FCN3
O75636	16.4419	kleiner	4	FCN3
O75636	16.8112	kleiner	2	FCN3
O75636	17.1408	kleiner	2	FCN3
O75636	16.3728	kleiner	1	FCN3
O75636	17.5232	kleiner	3	FCN3
O75636	15.4803	kleiner	2	FCN3
O75636	16.8553	kleiner	2	FCN3
O75636	17.2072	kleiner	3	FCN3
O75636	16.8617	kleiner	2	FCN3
O75636	16.9449	kleiner	2	FCN3
O75636	16.8325	kleiner	2	FCN3
O75636	16.8081	kleiner	1	FCN3
O75636	16.0737	kleiner	1	FCN3
O75636	17.0206	kleiner	3	FCN3
O75636	16.858	kleiner	0	FCN3
O75636	16.8497	kleiner	1	FCN3
O75636	16.0418	kleiner	4	FCN3
O75636	17.0067	kleiner	2	FCN3
O75636	17.1419	kleiner	4	FCN3
O75636	16.2645	kleiner	2	FCN3
O75636	16.6836	kleiner	4	FCN3
O75636	16.3489	kleiner	2	FCN3
O75636	16.8933	kleiner	1	FCN3
O75636	17.0581	kleiner	2	FCN3
O75636	16.2604	kleiner	4	FCN3
O75636	16.8342	kleiner	1	FCN3
O75636	15.3806	kleiner	4	FCN3
O75636	16.7992	kleiner	1	FCN3
O75636	17.0052	kleiner	2	FCN3
O75636	17.1832	kleiner	2	FCN3
O75636	16.0808	kleiner	3	FCN3
O75636	16.4962	kleiner	3	FCN3
O75636	16.9561	kleiner	3	FCN3
O75636	17.2885	kleiner	2	FCN3
O75636	16.2081	kleiner	2	FCN3
O75636	16.911	kleiner	2	FCN3
O75636	15.5994	kleiner	4	FCN3
O75636	15.5525	kleiner	0	FCN3
O75636	16.77	kleiner	2	FCN3
O75636	15.6929	kleiner	0	FCN3
O75636	16.4299	kleiner	1	FCN3
O75636	15.8755	kleiner	0	FCN3
O75636	17.6715	kleiner	2	FCN3
O75636	16.9035	kleiner	1	FCN3
O75636	16.8524	kleiner	0	FCN3
O75636	17.4617	kleiner	4	FCN3
O75636	16.9986	kleiner	2	FCN3
O75636	17.1808	kleiner	4	FCN3
O75636	17.4714	kleiner	2	FCN3
O75636	16.4562	kleiner	1	FCN3
O75636	17.0074	kleiner	3	FCN3
O75636	16.6987	kleiner	1	FCN3
O75636	16.9588	kleiner	0	FCN3
O75636	16.6561	kleiner	3	FCN3
O75636	16.7316	kleiner	4	FCN3
O75636	16.9435	kleiner	2	FCN3
O75636	16.5892	kleiner	4	FCN3
O75636	16.754	kleiner	1	FCN3
O75636	17.2361	kleiner	4	FCN3
O75636	17.6192	kleiner	2	FCN3
O75636	16.3972	kleiner	3	FCN3
O75636	16.288	kleiner	0	FCN3
O75636	16.5528	kleiner	1	FCN3
O75636	17.0179	kleiner	2	FCN3
O75636	15.4939	kleiner	4	FCN3
O75636	16.8515	kleiner	1	FCN3
O75636	15.4577	kleiner	4	FCN3
O75636	17.2227	kleiner	1	FCN3
O75636	17.1836	kleiner	1	FCN3
O75636	15.7351	kleiner	4	FCN3
O75636	15.7436	kleiner	1	FCN3
O75636	16.4521	kleiner	1	FCN3
O75636	16.641	kleiner	1	FCN3
O75636	15.398	kleiner	4	FCN3
O75636	16.7108	kleiner	2	FCN3
O75636	16.2704	kleiner	1	FCN3
O75636	16.8778	kleiner	1	FCN3
O75636	17.2059	kleiner	1	FCN3
O75636	16.4556	kleiner	1	FCN3
O75636	15.244	kleiner	4	FCN3
O75636	17.4586	kleiner	1	FCN3
O75636	16.8035	kleiner	1	FCN3
O75636	17.0617	kleiner	1	FCN3
O75636	16.9438	kleiner	2	FCN3
O75636	15.8306	kleiner	3	FCN3
O75636	17.1633	kleiner	2	FCN3
O75636	16.0755	kleiner	4	FCN3
O75636	16.5516	kleiner	2	FCN3
O75636	17.0466	kleiner	1	FCN3
O75636	16.5391	kleiner	1	FCN3
O75636	16.7672	kleiner	0	FCN3
O75636	17.1026	kleiner	0	FCN3
O75636	17.3567	kleiner	2	FCN3
O75636	17.2759	kleiner	2	FCN3
O75636	16.8444	kleiner	1	FCN3
O75636	17.3082	kleiner	2	FCN3
O75636	16.2605	kleiner	2	FCN3
O75636	17.4598	kleiner	1	FCN3
O75636	16.6939	kleiner	1	FCN3
O75636	16.8113	kleiner	0	FCN3
O75636	17.4465	kleiner	2	FCN3
O75636	16.1542	kleiner	2	FCN3
O75636	16.9707	kleiner	1	FCN3
O75636	17.7528	kleiner	2	FCN3
O75636	17.3395	kleiner	1	FCN3
O75636	16.7631	kleiner	0	FCN3
O75636	16.6654	kleiner	1	FCN3
O75636	16.5929	kleiner	2	FCN3
O75636	16.4722	kleiner		FCN3
O75636	16.634	kleiner	2	FCN3
O75636	16.8676	kleiner	1	FCN3
O75636	16.1313	kleiner	2	FCN3
O75636	16.8032	kleiner	0	FCN3
O75636	16.6607	kleiner	1	FCN3
O75636	16.2626	kleiner	4	FCN3
O75636	17.3806	kleiner	1	FCN3
O75636	16.7377	kleiner	2	FCN3
O75636	17.2696	kleiner	1	FCN3
O75636	17.0818	kleiner	1	FCN3
O75636	17.0374	kleiner	1	FCN3
O75636	16.4063	kleiner	4	FCN3
O75636	16.1503	kleiner	1	FCN3
O75636	16.6505	kleiner	1	FCN3
O75636	16.1264	kleiner	2	FCN3
O75636	16.622	kleiner	1	FCN3
O75636	17.0199	kleiner	0	FCN3
O75636	17.5526	kleiner	3	FCN3
O75636	16.9931	kleiner	2	FCN3
O75636	16.0731	kleiner	0	FCN3
O75636	16.7245	kleiner	1	FCN3
O75636	17.2112	kleiner	2	FCN3
O75636	17.1769	kleiner	0	FCN3
O75636	17.1688	kleiner	0	FCN3
O75636	17.0114	kleiner	2	FCN3
O75636	15.822	kleiner	4	FCN3
O75636	16.8333	kleiner	3	FCN3
O75636	16.9878	kleiner	0	FCN3
O75636	16.7953	kleiner	1	FCN3
O75636	16.5614	kleiner	3	FCN3
O75636	16.7799	kleiner	1	FCN3
O75636	17.5315	kleiner	2	FCN3
O75636	17.1084	kleiner	2	FCN3
O75636	16.6535	kleiner	2	FCN3
O75636	17.0303	kleiner	2	FCN3
O75636	16.2254	kleiner	1	FCN3
O75636	16.9644	kleiner	1	FCN3
O75636	15.899	kleiner	4	FCN3
O75636	15.8074	kleiner	4	FCN3
O75636	16.8294	kleiner	1	FCN3
O75636	16.9312	kleiner	1	FCN3
O75636	15.9763	kleiner	4	FCN3
O75636	16.9521	kleiner	0	FCN3
O75636	16.3751	kleiner	2	FCN3
O75636	16.3179	kleiner	1	FCN3
O75636	17.3512	kleiner	2	FCN3
O75636	17.061	kleiner	2	FCN3
O75636	15.8987	kleiner	4	FCN3
O75636	17.5891	kleiner	2	FCN3
O75636	16.537	kleiner	2	FCN3
O75636	16.9503	kleiner	0	FCN3
O75636	16.3394	kleiner	4	FCN3
O75636	17.0406	kleiner	1	FCN3
O75636	16.1187	kleiner	1	FCN3
O75636	16.8079	kleiner	1	FCN3
O75636	16.1825	kleiner	1	FCN3
O75636	16.8392	kleiner	1	FCN3
O75636	16.7398	kleiner	1	FCN3
O75636	17.024	kleiner	2	FCN3
O75636	17.4554	kleiner	1	FCN3
O75636	17.6513	kleiner	2	FCN3
O75636	16.4456	kleiner	1	FCN3
O75636	16.6655	kleiner	0	FCN3
O75636	16.7243	kleiner	1	FCN3
O75636	17.0903	kleiner	1	FCN3
O75636	17.3466	kleiner	2	FCN3
O75636	16.8271	kleiner	2	FCN3
O75636	16.4143	kleiner	0	FCN3
O75636	17.1902	kleiner	1	FCN3
O75636	15.9843	kleiner	4	FCN3
O75636	17.318	kleiner	2	FCN3
O75636	16.4875	kleiner	1	FCN3
O75636	16.7592	kleiner	3	FCN3
O75636	16.3937	kleiner	3	FCN3
O75636	16.6937	kleiner	0	FCN3
O75636	16.7852	kleiner	1	FCN3
O75636	16.4036	kleiner	2	FCN3
O75636	15.9832	kleiner	1	FCN3
O75636	17.0142	kleiner	2	FCN3
O75636	16.4843	kleiner	4	FCN3
O75636	17.1019	kleiner	3	FCN3
O75636	16.5053	kleiner	3	FCN3
O75636	17.1811	kleiner	2	FCN3
O75636	16.0442	kleiner	3	FCN3
O75636	16.4423	kleiner	1	FCN3
O75636	15.9361	kleiner	2	FCN3
O75636	17.5803	kleiner	2	FCN3
O75636	16.9152	kleiner	3	FCN3
O75636	17.148	kleiner	0	FCN3
O75636	16.9945	kleiner	4	FCN3
O75636	17.6874	kleiner	2	FCN3
O75636	17.2489	kleiner	1	FCN3
O75636	16.9376	kleiner	0	FCN3
O75636	17.5021	kleiner	2	FCN3
O75636	17.2635	kleiner	2	FCN3
O75636	16.8836	kleiner	3	FCN3
O75636	15.909	kleiner	4	FCN3
O75636	16.9462	kleiner	0	FCN3
O75636	17.0476	kleiner	1	FCN3
O75636	16.9909	kleiner	0	FCN3
O75636	16.3156	kleiner	1	FCN3
O75636	17.0647	kleiner	0	FCN3
O75636	16.7935	kleiner	1	FCN3
O75636	14.3585	kleiner	4	FCN3
O75636	16.5082	kleiner	1	FCN3
O75636	16.4183	kleiner	2	FCN3
P02652	21.5957	kleiner	2	APOA2
P02652	21.96	kleiner	1	APOA2
P02652	21.3563	kleiner	1	APOA2
P02652	21.8426	kleiner	4	APOA2
P02652	22.456	kleiner	1	APOA2
P02652	21.5623	kleiner	2	APOA2
P02652	21.9945	kleiner	4	APOA2
P02652	22.2472	kleiner	2	APOA2
P02652	21.1329	kleiner	4	APOA2
P02652	21.5007	kleiner	2	APOA2
P02652	21.8319	kleiner	2	APOA2
P02652	22.1226	kleiner	2	APOA2
P02652	21.5888	kleiner	1	APOA2
P02652	21.4323	kleiner	4	APOA2
P02652	21.5389	kleiner	2	APOA2
P02652	22.1513	kleiner	1	APOA2
P02652	21.7688	kleiner	4	APOA2
P02652	21.3329	kleiner	4	APOA2
P02652	21.7564	kleiner	1	APOA2
P02652	21.1222	kleiner	2	APOA2
P02652	21.8364	kleiner	1	APOA2
P02652	22.1665	kleiner	1	APOA2
P02652	22.1557	kleiner	2	APOA2
P02652	22.1351	kleiner	1	APOA2
P02652	22.7036	kleiner	1	APOA2
P02652	21.9851	kleiner	2	APOA2
P02652	21.9609	kleiner	1	APOA2
P02652	22.1539	kleiner	1	APOA2
P02652	21.4818	kleiner	4	APOA2
P02652	21.5601	kleiner	1	APOA2
P02652	22.4713	kleiner	1	APOA2
P02652	21.3138	kleiner	1	APOA2
P02652	21.9934	kleiner	2	APOA2
P02652	22.1139	kleiner	4	APOA2
P02652	22.409	kleiner	4	APOA2
P02652	21.7272	kleiner	1	APOA2
P02652	20.9057	kleiner	4	APOA2
P02652	21.9121	kleiner	1	APOA2
P02652	21.278	kleiner	2	APOA2
P02652	21.375	kleiner	1	APOA2
P02652	21.663	kleiner	4	APOA2
P02652	21.5483	kleiner	0	APOA2
P02652	22.1237	kleiner	1	APOA2
P02652	22.1345	kleiner	4	APOA2
P02652	21.8063	kleiner	2	APOA2
P02652	21.9288	kleiner	2	APOA2
P02652	21.8736	kleiner	2	APOA2
P02652	21.8284	kleiner	0	APOA2
P02652	22.4722	kleiner	1	APOA2
P02652	21.0527	kleiner	4	APOA2
P02652	22.1558	kleiner	1	APOA2
P02652	21.629	kleiner	0	APOA2
P02652	21.0917	kleiner	1	APOA2
P02652	21.8163	kleiner	4	APOA2
P02652	21.4465	kleiner	4	APOA2
P02652	22.0211	kleiner	1	APOA2
P02652	21.5805	kleiner	4	APOA2
P02652	21.2112	kleiner	2	APOA2
P02652	22.0009	kleiner	2	APOA2
P02652	21.9912	kleiner	2	APOA2
P02652	21.7464	kleiner	4	APOA2
P02652	21.5672	kleiner	1	APOA2
P02652	21.661	kleiner	0	APOA2
P02652	21.318	kleiner	1	APOA2
P02652	21.354	kleiner	2	APOA2
P02652	21.8954	kleiner	4	APOA2
P02652	21.5928	kleiner	4	APOA2
P02652	21.2511	kleiner	2	APOA2
P02652	21.6526	kleiner	2	APOA2
P02652	21.7584	kleiner	2	APOA2
P02652	21.9516	kleiner	1	APOA2
P02652	21.6501	kleiner	1	APOA2
P02652	22.0161	kleiner	2	APOA2
P02652	21.3504	kleiner	3	APOA2
P02652	21.9888	kleiner	4	APOA2
P02652	21.8031	kleiner	1	APOA2
P02652	21.0889	kleiner	1	APOA2
P02652	21.5602	kleiner	3	APOA2
P02652	22.223	kleiner	1	APOA2
P02652	21.4431	kleiner	4	APOA2
P02652	22.3425	kleiner	4	APOA2
P02652	21.661	kleiner	2	APOA2
P02652	21.9251	kleiner	1	APOA2
P02652	21.2975	kleiner	2	APOA2
P02652	21.3372	kleiner	4	APOA2
P02652	20.8612	kleiner	1	APOA2
P02652	21.4285	kleiner	4	APOA2
P02652	22.0415	kleiner	4	APOA2
P02652	21.4212	kleiner	4	APOA2
P02652	22.2094	kleiner	1	APOA2
P02652	21.9331	kleiner	0	APOA2
P02652	21.5634	kleiner	1	APOA2
P02652	21.7003	kleiner	4	APOA2
P02652	21.273	kleiner	4	APOA2
P02652	21.8968	kleiner	0	APOA2
P02652	21.8981	kleiner	1	APOA2
P02652	21.3214	kleiner	2	APOA2
P02652	21.2698	kleiner	4	APOA2
P02652	21.4224	kleiner	1	APOA2
P02652	22.8506	kleiner	1	APOA2
P02652	20.9174	kleiner	2	APOA2
P02652	20.9825	kleiner	1	APOA2
P02652	21.2612	kleiner	1	APOA2
P02652	20.3975	kleiner	4	APOA2
P02652	22.5288	kleiner	0	APOA2
P02652	21.9417	kleiner	2	APOA2
P02652	21.6118	kleiner	1	APOA2
P02652	22.1622	kleiner	2	APOA2
P02652	21.4416	kleiner	2	APOA2
P02652	21.1305	kleiner	2	APOA2
P02652	21.9548	kleiner	2	APOA2
P02652	20.7052	kleiner	2	APOA2
P02652	20.9521	kleiner	2	APOA2
P02652	21.202	kleiner	1	APOA2
P02652	20.8625	kleiner	4	APOA2
P02652	21.0957	kleiner	1	APOA2
P02652	21.2242	kleiner	4	APOA2
P02652	21.1807	kleiner	3	APOA2
P02652	21.5255	kleiner	2	APOA2
P02652	21.7912	kleiner	1	APOA2
P02652	21.7825	kleiner	2	APOA2
P02652	21.8612	kleiner	2	APOA2
P02652	21.1169	kleiner	1	APOA2
P02652	21.1302	kleiner	3	APOA2
P02652	21.5987	kleiner	3	APOA2
P02652	21.9307	kleiner	3	APOA2
P02652	21.8379	kleiner	2	APOA2
P02652	21.6421	kleiner	1	APOA2
P02652	21.5672	kleiner	0	APOA2
P02652	20.8102	kleiner	1	APOA2
P02652	22.4032	kleiner	3	APOA2
P02652	21.5597	kleiner	1	APOA2
P02652	22.2932	kleiner	2	APOA2
P02652	21.6788	kleiner	4	APOA2
P02652	21.4914	kleiner	1	APOA2
P02652	21.0671	kleiner	1	APOA2
P02652	21.6954	kleiner	2	APOA2
P02652	21.243	kleiner	1	APOA2
P02652	21.6163	kleiner	2	APOA2
P02652	21.3267	kleiner	4	APOA2
P02652	21.5536	kleiner	1	APOA2
P02652	21.7983	kleiner	4	APOA2
P02652	22.0043	kleiner	1	APOA2
P02652	21.5845	kleiner	1	APOA2
P02652	20.9872	kleiner	4	APOA2
P02652	21.0182	kleiner	2	APOA2
P02652	21.9526	kleiner	2	APOA2
P02652	20.7239	kleiner	1	APOA2
P02652	21.7527	kleiner	3	APOA2
P02652	21.6198	kleiner	2	APOA2
P02652	21.7397	kleiner	2	APOA2
P02652	21.8024	kleiner	3	APOA2
P02652	21.9033	kleiner	2	APOA2
P02652	21.0493	kleiner	2	APOA2
P02652	21.3831	kleiner	2	APOA2
P02652	21.3114	kleiner	1	APOA2
P02652	21.913	kleiner	1	APOA2
P02652	21.7242	kleiner	3	APOA2
P02652	20.4845	kleiner	0	APOA2
P02652	21.1119	kleiner	1	APOA2
P02652	21.6346	kleiner	4	APOA2
P02652	20.9783	kleiner	2	APOA2
P02652	21.4287	kleiner	4	APOA2
P02652	21.6604	kleiner	2	APOA2
P02652	21.4621	kleiner	4	APOA2
P02652	21.2262	kleiner	2	APOA2
P02652	21.7757	kleiner	1	APOA2
P02652	21.2166	kleiner	2	APOA2
P02652	21.5532	kleiner	4	APOA2
P02652	21.3993	kleiner	1	APOA2
P02652	21.2405	kleiner	4	APOA2
P02652	21.257	kleiner	1	APOA2
P02652	21.9311	kleiner	2	APOA2
P02652	21.7724	kleiner	2	APOA2
P02652	20.6276	kleiner	3	APOA2
P02652	20.9582	kleiner	3	APOA2
P02652	21.8692	kleiner	3	APOA2
P02652	22.2713	kleiner	2	APOA2
P02652	21.6329	kleiner	2	APOA2
P02652	21.8872	kleiner	2	APOA2
P02652	21.2229	kleiner	4	APOA2
P02652	21.5736	kleiner	0	APOA2
P02652	21.1747	kleiner	2	APOA2
P02652	21.7523	kleiner	0	APOA2
P02652	21.1105	kleiner	1	APOA2
P02652	21.3731	kleiner	0	APOA2
P02652	22.381	kleiner	2	APOA2
P02652	22.0674	kleiner	1	APOA2
P02652	21.7721	kleiner	0	APOA2
P02652	21.6532	kleiner	4	APOA2
P02652	22.0019	kleiner	2	APOA2
P02652	22.1576	kleiner	4	APOA2
P02652	22.3022	kleiner	2	APOA2
P02652	21.6386	kleiner	1	APOA2
P02652	21.6392	kleiner	3	APOA2
P02652	21.2862	kleiner	1	APOA2
P02652	22.0348	kleiner	0	APOA2
P02652	21.5348	kleiner	3	APOA2
P02652	21.7892	kleiner	4	APOA2
P02652	22.5082	kleiner	2	APOA2
P02652	21.4673	kleiner	4	APOA2
P02652	22.6616	kleiner	1	APOA2
P02652	22.6979	kleiner	4	APOA2
P02652	22.6738	kleiner	2	APOA2
P02652	21.7711	kleiner	3	APOA2
P02652	22.7399	kleiner	0	APOA2
P02652	21.4351	kleiner	1	APOA2
P02652	21.0787	kleiner	2	APOA2
P02652	21.3395	kleiner	4	APOA2
P02652	21.2982	kleiner	1	APOA2
P02652	20.7543	kleiner	4	APOA2
P02652	21.7391	kleiner	1	APOA2
P02652	22.0556	kleiner	1	APOA2
P02652	21.2512	kleiner	4	APOA2
P02652	21.7661	kleiner	1	APOA2
P02652	21.3654	kleiner	1	APOA2
P02652	21.4678	kleiner	1	APOA2
P02652	20.8034	kleiner	4	APOA2
P02652	21.4411	kleiner	2	APOA2
P02652	21.755	kleiner	1	APOA2
P02652	21.544	kleiner	1	APOA2
P02652	21.9274	kleiner	1	APOA2
P02652	21.4918	kleiner	1	APOA2
P02652	20.5636	kleiner	4	APOA2
P02652	21.6554	kleiner	1	APOA2
P02652	21.2291	kleiner	1	APOA2
P02652	21.6545	kleiner	1	APOA2
P02652	21.1805	kleiner	2	APOA2
P02652	21.4864	kleiner	3	APOA2
P02652	21.8949	kleiner	2	APOA2
P02652	21.5623	kleiner	4	APOA2
P02652	21.1766	kleiner	2	APOA2
P02652	21.84	kleiner	1	APOA2
P02652	21.4512	kleiner	1	APOA2
P02652	21.6617	kleiner	0	APOA2
P02652	21.1512	kleiner	0	APOA2
P02652	22.5003	kleiner	2	APOA2
P02652	20.9304	kleiner	2	APOA2
P02652	21.6171	kleiner	1	APOA2
P02652	21.4081	kleiner	2	APOA2
P02652	22.3147	kleiner	2	APOA2
P02652	21.3474	kleiner	1	APOA2
P02652	21.3936	kleiner	1	APOA2
P02652	21.9407	kleiner	0	APOA2
P02652	21.8547	kleiner	2	APOA2
P02652	20.9469	kleiner	2	APOA2
P02652	21.7936	kleiner	1	APOA2
P02652	20.8072	kleiner	2	APOA2
P02652	21.8554	kleiner	1	APOA2
P02652	21.5591	kleiner	0	APOA2
P02652	21.6698	kleiner	1	APOA2
P02652	21.2336	kleiner	2	APOA2
P02652	21.5457	kleiner		APOA2
P02652	22.2976	kleiner	2	APOA2
P02652	21.403	kleiner	1	APOA2
P02652	20.9283	kleiner	2	APOA2
P02652	21.5612	kleiner	0	APOA2
P02652	21.7156	kleiner	1	APOA2
P02652	21.412	kleiner	4	APOA2
P02652	21.8338	kleiner	1	APOA2
P02652	20.944	kleiner	2	APOA2
P02652	21.562	kleiner	1	APOA2
P02652	21.173	kleiner	1	APOA2
P02652	21.7571	kleiner	1	APOA2
P02652	21.5608	kleiner	4	APOA2
P02652	21.9381	kleiner	1	APOA2
P02652	21.7406	kleiner	1	APOA2
P02652	21.3132	kleiner	2	APOA2
P02652	21.2468	kleiner	1	APOA2
P02652	21.7515	kleiner	0	APOA2
P02652	22.4034	kleiner	3	APOA2
P02652	21.7029	kleiner	2	APOA2
P02652	21.742	kleiner	0	APOA2
P02652	21.3084	kleiner	1	APOA2
P02652	21.5496	kleiner	2	APOA2
P02652	21.8699	kleiner	0	APOA2
P02652	21.9433	kleiner	0	APOA2
P02652	20.9738	kleiner	2	APOA2
P02652	21.501	kleiner	4	APOA2
P02652	21.8744	kleiner	3	APOA2
P02652	21.7491	kleiner	0	APOA2
P02652	21.0957	kleiner	1	APOA2
P02652	20.9662	kleiner	3	APOA2
P02652	21.604	kleiner	1	APOA2
P02652	22.1341	kleiner	2	APOA2
P02652	22.2164	kleiner	2	APOA2
P02652	21.5402	kleiner	2	APOA2
P02652	22.1545	kleiner	2	APOA2
P02652	21.3414	kleiner	1	APOA2
P02652	21.3886	kleiner	1	APOA2
P02652	20.7521	kleiner	4	APOA2
P02652	21.4513	kleiner	4	APOA2
P02652	21.9959	kleiner	1	APOA2
P02652	22.435	kleiner	1	APOA2
P02652	20.9616	kleiner	4	APOA2
P02652	21.6344	kleiner	0	APOA2
P02652	21.8592	kleiner	2	APOA2
P02652	22.2346	kleiner	1	APOA2
P02652	22.0404	kleiner	2	APOA2
P02652	21.818	kleiner	2	APOA2
P02652	20.1631	kleiner	4	APOA2
P02652	22.7119	kleiner	2	APOA2
P02652	22.0129	kleiner	2	APOA2
P02652	21.3558	kleiner	0	APOA2
P02652	21.4629	kleiner	4	APOA2
P02652	21.14	kleiner	1	APOA2
P02652	21.6912	kleiner	1	APOA2
P02652	21.0317	kleiner	1	APOA2
P02652	21.6779	kleiner	1	APOA2
P02652	21.5091	kleiner	1	APOA2
P02652	22.2707	kleiner	1	APOA2
P02652	22.013	kleiner	2	APOA2
P02652	22.1599	kleiner	1	APOA2
P02652	21.5734	kleiner	2	APOA2
P02652	21.7696	kleiner	1	APOA2
P02652	21.6523	kleiner	0	APOA2
P02652	21.5004	kleiner	1	APOA2
P02652	22.2383	kleiner	1	APOA2
P02652	21.8943	kleiner	2	APOA2
P02652	21.8157	kleiner	2	APOA2
P02652	21.7567	kleiner	0	APOA2
P02652	21.6048	kleiner	1	APOA2
P02652	21.2701	kleiner	4	APOA2
P02652	21.7547	kleiner	2	APOA2
P02652	21.4769	kleiner	1	APOA2
P02652	22.1679	kleiner	3	APOA2
P02652	21.7549	kleiner	3	APOA2
P02652	21.7041	kleiner	0	APOA2
P02652	21.579	kleiner	1	APOA2
P02652	21.8202	kleiner	2	APOA2
P02652	21.1105	kleiner	1	APOA2
P02652	21.4499	kleiner	2	APOA2
P02652	21.9161	kleiner	4	APOA2
P02652	22.4219	kleiner	3	APOA2
P02652	21.3359	kleiner	3	APOA2
P02652	21.3906	kleiner	2	APOA2
P02652	22.2104	kleiner	3	APOA2
P02652	21.4387	kleiner	1	APOA2
P02652	21.6068	kleiner	2	APOA2
P02652	22.2381	kleiner	2	APOA2
P02652	21.7535	kleiner	3	APOA2
P02652	21.7691	kleiner	0	APOA2
P02652	21.7218	kleiner	4	APOA2
P02652	20.8033	kleiner	2	APOA2
P02652	21.7325	kleiner	1	APOA2
P02652	21.8645	kleiner	0	APOA2
P02652	22.4113	kleiner	2	APOA2
P02652	21.7814	kleiner	2	APOA2
P02652	21.5872	kleiner	3	APOA2
P02652	21.4306	kleiner	4	APOA2
P02652	21.6564	kleiner	0	APOA2
P02652	21.4989	kleiner	1	APOA2
P02652	21.8919	kleiner	0	APOA2
P02652	20.7644	kleiner	1	APOA2
P02652	22.2596	kleiner	0	APOA2
P02652	21.6379	kleiner	1	APOA2
P02652	20.879	kleiner	4	APOA2
P02652	22.4562	kleiner	1	APOA2
P02652	21.5891	kleiner	2	APOA2
A0A0U1RQV3	15.2313	kleiner	2	EFEMP1
A0A0U1RQV3	13.9211	kleiner	1	EFEMP1
A0A0U1RQV3	14.6677	kleiner	1	EFEMP1
A0A0U1RQV3	15.374	kleiner	4	EFEMP1
A0A0U1RQV3	14.5826	kleiner	1	EFEMP1
A0A0U1RQV3	14.8497	kleiner	2	EFEMP1
A0A0U1RQV3	15.6169	kleiner	4	EFEMP1
A0A0U1RQV3	15.0597	kleiner	2	EFEMP1
A0A0U1RQV3	14.8381	kleiner	4	EFEMP1
A0A0U1RQV3	14.4127	kleiner	2	EFEMP1
A0A0U1RQV3	14.5649	kleiner	2	EFEMP1
A0A0U1RQV3	14.7626	kleiner	2	EFEMP1
A0A0U1RQV3	14.3096	kleiner	1	EFEMP1
A0A0U1RQV3	15.9277	kleiner	4	EFEMP1
A0A0U1RQV3	14.7927	kleiner	2	EFEMP1
A0A0U1RQV3	14.2845	kleiner	1	EFEMP1
A0A0U1RQV3	15.4737	kleiner	4	EFEMP1
A0A0U1RQV3	16.0872	kleiner	4	EFEMP1
A0A0U1RQV3	14.5586	kleiner	1	EFEMP1
A0A0U1RQV3	14.4076	kleiner	2	EFEMP1
A0A0U1RQV3	14.7399	kleiner	1	EFEMP1
A0A0U1RQV3	15.1755	kleiner	1	EFEMP1
A0A0U1RQV3	14.6215	kleiner	2	EFEMP1
A0A0U1RQV3	15.0451	kleiner	1	EFEMP1
A0A0U1RQV3	14.8214	kleiner	1	EFEMP1
A0A0U1RQV3	15.1676	kleiner	2	EFEMP1
A0A0U1RQV3	14.4968	kleiner	1	EFEMP1
A0A0U1RQV3	15.3392	kleiner	1	EFEMP1
A0A0U1RQV3	15.6654	kleiner	4	EFEMP1
A0A0U1RQV3	14.9966	kleiner	1	EFEMP1
A0A0U1RQV3	15.0676	kleiner	1	EFEMP1
A0A0U1RQV3	15.0559	kleiner	1	EFEMP1
A0A0U1RQV3	15.9879	kleiner	2	EFEMP1
A0A0U1RQV3	15.541	kleiner	4	EFEMP1
A0A0U1RQV3	15.7521	kleiner	4	EFEMP1
A0A0U1RQV3	13.9507	kleiner	1	EFEMP1
A0A0U1RQV3	15.4715	kleiner	4	EFEMP1
A0A0U1RQV3	14.7274	kleiner	1	EFEMP1
A0A0U1RQV3	14.6888	kleiner	2	EFEMP1
A0A0U1RQV3	14.5566	kleiner	1	EFEMP1
A0A0U1RQV3	15.0129	kleiner	4	EFEMP1
A0A0U1RQV3	14.6165	kleiner	0	EFEMP1
A0A0U1RQV3	14.6806	kleiner	1	EFEMP1
A0A0U1RQV3	15.1765	kleiner	4	EFEMP1
A0A0U1RQV3	14.5134	kleiner	2	EFEMP1
A0A0U1RQV3	14.8189	kleiner	2	EFEMP1
A0A0U1RQV3	14.8288	kleiner	2	EFEMP1
A0A0U1RQV3	14.1398	kleiner	0	EFEMP1
A0A0U1RQV3	14.5738	kleiner	1	EFEMP1
A0A0U1RQV3	15.3688	kleiner	4	EFEMP1
A0A0U1RQV3	14.7992	kleiner	1	EFEMP1
A0A0U1RQV3	13.8748	kleiner	0	EFEMP1
A0A0U1RQV3	14.4614	kleiner	1	EFEMP1
A0A0U1RQV3	15.2509	kleiner	4	EFEMP1
A0A0U1RQV3	16.2503	kleiner	4	EFEMP1
A0A0U1RQV3	14.1456	kleiner	1	EFEMP1
A0A0U1RQV3	15.4891	kleiner	4	EFEMP1
A0A0U1RQV3	15.0495	kleiner	2	EFEMP1
A0A0U1RQV3	15.5188	kleiner	2	EFEMP1
A0A0U1RQV3	15.0514	kleiner	2	EFEMP1
A0A0U1RQV3	14.669	kleiner	4	EFEMP1
A0A0U1RQV3	14.8068	kleiner	1	EFEMP1
A0A0U1RQV3	14.7767	kleiner	0	EFEMP1
A0A0U1RQV3	14.8042	kleiner	1	EFEMP1
A0A0U1RQV3	14.9975	kleiner	2	EFEMP1
A0A0U1RQV3	15.442	kleiner	4	EFEMP1
A0A0U1RQV3	15.0574	kleiner	4	EFEMP1
A0A0U1RQV3	14.7614	kleiner	2	EFEMP1
A0A0U1RQV3	15.0612	kleiner	2	EFEMP1
A0A0U1RQV3	14.6807	kleiner	2	EFEMP1
A0A0U1RQV3	14.5933	kleiner	1	EFEMP1
A0A0U1RQV3	14.6862	kleiner	1	EFEMP1
A0A0U1RQV3	14.8721	kleiner	2	EFEMP1
A0A0U1RQV3	14.766	kleiner	3	EFEMP1
A0A0U1RQV3	15.1126	kleiner	4	EFEMP1
A0A0U1RQV3	14.827	kleiner	1	EFEMP1
A0A0U1RQV3	14.5802	kleiner	1	EFEMP1
A0A0U1RQV3	14.838	kleiner	3	EFEMP1
A0A0U1RQV3	14.8823	kleiner	1	EFEMP1
A0A0U1RQV3	14.7127	kleiner	4	EFEMP1
A0A0U1RQV3	14.2684	kleiner	4	EFEMP1
A0A0U1RQV3	15.7598	kleiner	2	EFEMP1
A0A0U1RQV3	15.2637	kleiner	1	EFEMP1
A0A0U1RQV3	15.4711	kleiner	2	EFEMP1
A0A0U1RQV3	15.0264	kleiner	4	EFEMP1
A0A0U1RQV3	15.0096	kleiner	1	EFEMP1
A0A0U1RQV3	16.5359	kleiner	4	EFEMP1
A0A0U1RQV3	15.6458	kleiner	4	EFEMP1
A0A0U1RQV3	15.9243	kleiner	4	EFEMP1
A0A0U1RQV3	14.518	kleiner	1	EFEMP1
A0A0U1RQV3	15.2912	kleiner	0	EFEMP1
A0A0U1RQV3	13.7231	kleiner	1	EFEMP1
A0A0U1RQV3	14.9604	kleiner	4	EFEMP1
A0A0U1RQV3	15.6938	kleiner	4	EFEMP1
A0A0U1RQV3	14.2936	kleiner	0	EFEMP1
A0A0U1RQV3	14.459	kleiner	1	EFEMP1
A0A0U1RQV3	15.0103	kleiner	2	EFEMP1
A0A0U1RQV3	15.8505	kleiner	4	EFEMP1
A0A0U1RQV3	15.6307	kleiner	1	EFEMP1
A0A0U1RQV3	14.8169	kleiner	1	EFEMP1
A0A0U1RQV3	14.7034	kleiner	2	EFEMP1
A0A0U1RQV3	14.0976	kleiner	1	EFEMP1
A0A0U1RQV3	14.8935	kleiner	1	EFEMP1
A0A0U1RQV3	16.3907	kleiner	4	EFEMP1
A0A0U1RQV3	14.0469	kleiner	0	EFEMP1
A0A0U1RQV3	14.8596	kleiner	2	EFEMP1
A0A0U1RQV3	15.2523	kleiner	1	EFEMP1
A0A0U1RQV3	15.297	kleiner	2	EFEMP1
A0A0U1RQV3	14.9895	kleiner	2	EFEMP1
A0A0U1RQV3	14.9975	kleiner	2	EFEMP1
A0A0U1RQV3	16.196	kleiner	2	EFEMP1
A0A0U1RQV3	15.245	kleiner	2	EFEMP1
A0A0U1RQV3	14.5192	kleiner	2	EFEMP1
A0A0U1RQV3	14.6408	kleiner	1	EFEMP1
A0A0U1RQV3	15.7081	kleiner	4	EFEMP1
A0A0U1RQV3	14.3878	kleiner	1	EFEMP1
A0A0U1RQV3	15.2703	kleiner	4	EFEMP1
A0A0U1RQV3	15.1784	kleiner	3	EFEMP1
A0A0U1RQV3	15.8115	kleiner	2	EFEMP1
A0A0U1RQV3	15.2664	kleiner	1	EFEMP1
A0A0U1RQV3	14.6472	kleiner	2	EFEMP1
A0A0U1RQV3	14.6762	kleiner	2	EFEMP1
A0A0U1RQV3	14.5082	kleiner	1	EFEMP1
A0A0U1RQV3	16.1192	kleiner	3	EFEMP1
A0A0U1RQV3	14.6355	kleiner	3	EFEMP1
A0A0U1RQV3	15.592	kleiner	3	EFEMP1
A0A0U1RQV3	15.041	kleiner	2	EFEMP1
A0A0U1RQV3	13.7424	kleiner	1	EFEMP1
A0A0U1RQV3	14.7486	kleiner	0	EFEMP1
A0A0U1RQV3	14.2801	kleiner	1	EFEMP1
A0A0U1RQV3	15.2101	kleiner	3	EFEMP1
A0A0U1RQV3	15.1888	kleiner	1	EFEMP1
A0A0U1RQV3	14.3435	kleiner	2	EFEMP1
A0A0U1RQV3	15.8002	kleiner	4	EFEMP1
A0A0U1RQV3	14.9564	kleiner	1	EFEMP1
A0A0U1RQV3	14.9065	kleiner	1	EFEMP1
A0A0U1RQV3	14.5715	kleiner	2	EFEMP1
A0A0U1RQV3	15.0012	kleiner	1	EFEMP1
A0A0U1RQV3	14.3025	kleiner	2	EFEMP1
A0A0U1RQV3	15.4424	kleiner	4	EFEMP1
A0A0U1RQV3	14.3575	kleiner	1	EFEMP1
A0A0U1RQV3	14.946	kleiner	4	EFEMP1
A0A0U1RQV3	14.5467	kleiner	1	EFEMP1
A0A0U1RQV3	14.6295	kleiner	1	EFEMP1
A0A0U1RQV3	14.512	kleiner	4	EFEMP1
A0A0U1RQV3	13.867	kleiner	2	EFEMP1
A0A0U1RQV3	14.3982	kleiner	2	EFEMP1
A0A0U1RQV3	14.7915	kleiner	1	EFEMP1
A0A0U1RQV3	15.6508	kleiner	3	EFEMP1
A0A0U1RQV3	14.6785	kleiner	2	EFEMP1
A0A0U1RQV3	14.0325	kleiner	2	EFEMP1
A0A0U1RQV3	14.7744	kleiner	3	EFEMP1
A0A0U1RQV3	14.224	kleiner	2	EFEMP1
A0A0U1RQV3	14.3149	kleiner	2	EFEMP1
A0A0U1RQV3	15.1092	kleiner	2	EFEMP1
A0A0U1RQV3	14.206	kleiner	1	EFEMP1
A0A0U1RQV3	14.0021	kleiner	1	EFEMP1
A0A0U1RQV3	14.8868	kleiner	3	EFEMP1
A0A0U1RQV3	14.1807	kleiner	0	EFEMP1
A0A0U1RQV3	15.7283	kleiner	1	EFEMP1
A0A0U1RQV3	16.0743	kleiner	4	EFEMP1
A0A0U1RQV3	14.3127	kleiner	2	EFEMP1
A0A0U1RQV3	15.7571	kleiner	4	EFEMP1
A0A0U1RQV3	16.0902	kleiner	2	EFEMP1
A0A0U1RQV3	15.6954	kleiner	4	EFEMP1
A0A0U1RQV3	14.2589	kleiner	2	EFEMP1
A0A0U1RQV3	14.079	kleiner	1	EFEMP1
A0A0U1RQV3	15.1604	kleiner	2	EFEMP1
A0A0U1RQV3	15.7781	kleiner	4	EFEMP1
A0A0U1RQV3	14.5046	kleiner	1	EFEMP1
A0A0U1RQV3	15.4251	kleiner	4	EFEMP1
A0A0U1RQV3	14.6785	kleiner	1	EFEMP1
A0A0U1RQV3	15.2077	kleiner	2	EFEMP1
A0A0U1RQV3	14.5257	kleiner	2	EFEMP1
A0A0U1RQV3	16.7162	kleiner	3	EFEMP1
A0A0U1RQV3	14.9934	kleiner	3	EFEMP1
A0A0U1RQV3	15.3159	kleiner	3	EFEMP1
A0A0U1RQV3	14.775	kleiner	2	EFEMP1
A0A0U1RQV3	15.6648	kleiner	2	EFEMP1
A0A0U1RQV3	15.2825	kleiner	2	EFEMP1
A0A0U1RQV3	16.3054	kleiner	4	EFEMP1
A0A0U1RQV3	14.9878	kleiner	0	EFEMP1
A0A0U1RQV3	15.1141	kleiner	2	EFEMP1
A0A0U1RQV3	14.5424	kleiner	0	EFEMP1
A0A0U1RQV3	15.6338	kleiner	1	EFEMP1
A0A0U1RQV3	14.8271	kleiner	0	EFEMP1
A0A0U1RQV3	14.6196	kleiner	2	EFEMP1
A0A0U1RQV3	14.2151	kleiner	1	EFEMP1
A0A0U1RQV3	14.6453	kleiner	0	EFEMP1
A0A0U1RQV3	15.992	kleiner	4	EFEMP1
A0A0U1RQV3	14.9677	kleiner	2	EFEMP1
A0A0U1RQV3	15.3049	kleiner	4	EFEMP1
A0A0U1RQV3	14.8311	kleiner	2	EFEMP1
A0A0U1RQV3	14.7733	kleiner	1	EFEMP1
A0A0U1RQV3	14.8716	kleiner	3	EFEMP1
A0A0U1RQV3	14.1665	kleiner	1	EFEMP1
A0A0U1RQV3	14.6376	kleiner	0	EFEMP1
A0A0U1RQV3	16.3944	kleiner	3	EFEMP1
A0A0U1RQV3	15.2366	kleiner	4	EFEMP1
A0A0U1RQV3	15.0767	kleiner	2	EFEMP1
A0A0U1RQV3	15.893	kleiner	4	EFEMP1
A0A0U1RQV3	14.6512	kleiner	1	EFEMP1
A0A0U1RQV3	16.247	kleiner	4	EFEMP1
A0A0U1RQV3	15.5742	kleiner	2	EFEMP1
[truncated: 7,694 more rows]

## Sheet: FigED4_f
Protein ID	F4/F0	F4/F0 subset
P10643	3.78172	3.3843
Q08380	3.55913	2.72688
P04275	3.43959	1.39673
P19320	3.07819	3.81684
P01833	3.02296
A0A0U1RQV3	2.63506	3.05679
P01591	2.63179
P02741	2.57603
E9PEK4	2.42273
A0A286YEY1	2.37397	1.8084
A0A0G2JMB2	2.22071	2.11292
P08253	2.21681	3.09227
P01721	2.15563
O00391	2.07988	1.75935
Q9Y6R7	2.07572
H0Y6I0	2.06569
O43866	2.05819
P01782	2.05458	1.60436
P01700	2.02075	1.59552
G3XAP6	1.9789
P01714	1.94621
P01701	1.92506
P01601	1.89203
A0A075B6R2	1.88997
P80748	1.88217
P01717	1.87995
A0A0C4DH35	1.84545
P01780	1.83402	1.73052
A0A0B4J231	1.83393	1.50121
A0A0C4DH73	1.82047
P01715	1.79737
A0A075B7D0	1.79377
A0A075B6K4	1.78753
A0A075B7D8	1.78657
A0A0C4DH38	1.77858
P01023	1.77668	1.79536
P23142	1.77264	1.60064
P51884	1.76255
A0A075B6J9	1.75553
A0A0C4DH24	1.75316
I3L145	1.74993	1.52865
P0DOY2	1.73997	1.54233
P01742	1.73969
P06331	1.73895
A0A0C4DH33	1.73507
A0A0B4J1V0	1.7238
P23083	1.71521
A0A075B6K5	1.70307
O95497	1.69829
A0A0J9YY99	1.69724
A0A0B4J1U3	1.68272
A0A286YES1	1.68268
P01743	1.67497
H7BY35	1.67071
A0A075B7D4	1.64769
P02786	1.64343
A0A1B0GUU9	1.6336
Q6UX71	1.63247
P01599	1.63232
A0A075B6S5	1.63077
A0A0J9YX35	1.62926
Q9Y5Y7	1.62402
Q15582	1.61906	1.42504
P01597	1.61576
F8VZY9	1.61152
P01834	1.60802
A0A0B4J2B5	1.60584
P33151	1.60277	1.68807
A0A0C4DH31	1.59446
A0A2Q2TTZ9	1.59151
E7ES19	1.5856
A0A0C4DH67	1.58274
Q9BWP8-10	1.58223
P01703	1.57936
A0A0A0MRZ8	1.56868
A0A0C4DH29	1.53456
A0A075B6P5	1.53209
P04430	1.52794
A0A075B7B8	1.5205
P55058	1.51759	1.72499
P61769	1.51676
A0A0B4J1X5	1.51316
A0A087WW87	1.50429
P01619	1.50373
A0A0A0MS08	1.49792
P06312	1.49536
E7EX60	1.49352
A0A087WXX2	1.49188	0.669154
A0A0B4J1V2	1.48967
A0A0A0MS15	1.4889
A0A286YEY4	1.44645
P01624	1.43868
A0A075B6S2	1.43179
A0A0B4J1Y8	1.42018
A0A140T8Y3	1.41519	1.9811
A0A075B6R9	1.41034
P15814	1.40772
P02675	1.39257
P15144	1.38434
P13473	1.37781
P02671	1.3527
A0A0A0MT36	1.33255
P01602	1.31332
H0Y5E4	1.28499
Q6UXB8	1.27532
P62736	1.27317
P61626	1.26421
Q6EMK4	1.25366
D6R934	1.23895
P01034	1.23753
A0A0C4DH36	1.23142
P08571	1.22986
P02679	1.22927
P59665	1.20566
K7ERG9	1.1835
Q16610	1.17406
P01009	1.17136
P02787	1.16881
P14151	1.16198
Q9UNN8	1.1589
P00450	1.15421
Q06033	1.14883
A0A087X1J7	1.14317
P36955	1.14277
P12955	1.12786	1.24174
A0A0B4J1Y9	1.11081
P43652	1.09596
P02765	1.09128
P35968	1.08833
P27918	1.07944
O75882	1.06757
P05543	1.06727
P06727	1.03755
Q06830	1.02093
P48740	1.02006
P43251	0.980131	1.06057
P01042	0.963252
P09172	0.961837
O00187	0.955798
P04003	0.943146
E7EQB2	0.934003
P02763	0.931704
F5H8B0	0.926933
P07360	0.919383
Q9UGM5	0.918728
P00747	0.915901
P02748	0.913713
P01011	0.902751
Q14520	0.89754
A0A0S2Z4L3	0.890231
P07358	0.887571
E9PHK0	0.886728
P20851	0.884467
D6RF35	0.87924
E7ETH0	0.871443
P02768	0.871107
P00740	0.861272
P02749	0.857727
P22792	0.857309
P04004	0.856552
Q14624	0.844575
P08697	0.834954
P02790	0.834092
P19823	0.833446
P02647	0.832442
P02652	0.8302
Q7Z7M9	0.828627
P04114	0.814149
P01019	0.812497
A0A087WSY5	0.801132
F2Z2G4	0.797622
P15169	0.792303
P13671	0.788668
P25311	0.773712
P10909-6	0.773026
G3V2W1	0.767527
P02775	0.760583
A0A182DWH7	0.750794
A0A0U1RR20	0.744669
D6RAR4	0.737414
P22891	0.734946
P0C0L5	0.724578
O95445	0.715608
P00488	0.704128
P19652	0.702636
O95445-2	0.701987
P29622	0.701146	0.605737
P27169	0.700117
P19827	0.6996	0.771091
A0A0A0MRJ7	0.693637	0.729483
P35542	0.691966
Q15166	0.689551
B0YIW2	0.686495
P01008	0.681025	0.704975
Q9UHG3	0.680293
O75636	0.679984	0.586275
Q9UIQ6	0.673386
P00734	0.668784	0.731296
P02743	0.668325	0.765952
P80108	0.660649
P07996	0.65591	0.648529
J3KNB4	0.640188
H0YAC1	0.638598	0.662896
P02766	0.626867	0.599905
K7ER74	0.615636
P35858	0.603596
P03951	0.6019	0.785905
E7END6	0.593836	0.566311
K7ERI9	0.572123
O14791	0.571146	0.58852
P0C0L4	0.567823
P06276	0.565778	0.488556
P04180	0.563032	0.62908
Q13790	0.558159
P05546	0.552155	0.613659
P00742	0.547752
P02753	0.537686
P55056	0.524588	0.459773
Q15485	0.523883	0.272975
O75460	0.463025	0.445116
P00739	0.460433	0.475063
A0A0A0MRE5	0.421984
P00738	0.411902
Q96KN2	0.410246	0.505218
A6XND0	0.372933
