# Supplementary material for: Noninvasive proteomic biomarkers for alcohol-related liver disease
Source: Nat Med. 2022 Jun 2;28(6):1277–87. doi: 10.1038/s41591-022-01850-y (PMC9205783; doi:10.1038/s41591-022-01850-y)
Supplement: Source Data Extended Data Fig. 6 — Statistical source data. [file 41591_2022_1850_MOESM10_ESM.xlsx]

## Sheet: FigED6_a
kleiner	Protein ID	Log2 intensity	Gene name
2	P10643	16.5663	C7
1	P10643	16.7455	C7
1	P10643	16.7956	C7
4	P10643	18.3647	C7
1	P10643	16.7153	C7
2	P10643	16.7322	C7
4	P10643	18.9681	C7
2	P10643	17.7055	C7
4	P10643	17.7685	C7
2	P10643	16.7999	C7
2	P10643	17.7519	C7
2	P10643	17.438	C7
1	P10643	16.4028	C7
4	P10643	19.1775	C7
2	P10643	17.6081	C7
1	P10643	16.6836	C7
4	P10643	17.7101	C7
4	P10643	18.7326	C7
1	P10643	16.3999	C7
2	P10643	16.4648	C7
1	P10643	16.2748	C7
1	P10643	16.8708	C7
2	P10643	17.1597	C7
1	P10643	16.1878	C7
1	P10643	17.219	C7
2	P10643	18.2666	C7
1	P10643	17.0759	C7
1	P10643	16.1686	C7
4	P10643	18.6677	C7
1	P10643	16.6877	C7
1	P10643	17.3437	C7
1	P10643	16.3653	C7
2	P10643	18.0894	C7
4	P10643	17.8484	C7
4	P10643	17.8399	C7
1	P10643	16.3984	C7
4	P10643	18.4833	C7
1	P10643	17.0768	C7
2	P10643	17.4263	C7
1	P10643	16.45	C7
4	P10643	17.7572	C7
0	P10643	16.3103	C7
1	P10643	16.6496	C7
4	P10643	18.3509	C7
2	P10643	17.3614	C7
2	P10643	16.7315	C7
2	P10643	16.9827	C7
0	P10643	16.9282	C7
1	P10643	16.3211	C7
4	P10643	18.1176	C7
1	P10643	15.7981	C7
0	P10643	16.5013	C7
1	P10643	16.831	C7
4	P10643	17.9938	C7
4	P10643	17.2891	C7
1	P10643	17.1878	C7
4	P10643	18.7318	C7
2	P10643	17.2861	C7
2	P10643	17.5494	C7
2	P10643	17.0792	C7
4	P10643	17.9103	C7
1	P10643	16.1631	C7
0	P10643	16.2566	C7
1	P10643	16.7346	C7
2	P10643	17.2307	C7
4	P10643	18.2757	C7
4	P10643	18.6823	C7
2	P10643	16.856	C7
2	P10643	16.8615	C7
2	P10643	16.3475	C7
1	P10643	17.0347	C7
1	P10643	16.6619	C7
2	P10643	16.8703	C7
3	P10643	17.4626	C7
4	P10643	18.7098	C7
1	P10643	16.8636	C7
1	P10643	16.0197	C7
3	P10643	16.8731	C7
1	P10643	17.1617	C7
4	P10643	17.1513	C7
4	P10643	17.8377	C7
2	P10643	17.2099	C7
1	P10643	17.2105	C7
2	P10643	15.6629	C7
4	P10643	17.9755	C7
1	P10643	16.0555	C7
4	P10643	18.8819	C7
4	P10643	19.024	C7
4	P10643	18.3664	C7
1	P10643	16.9256	C7
0	P10643	17.25	C7
1	P10643	15.9868	C7
4	P10643	18.726	C7
4	P10643	18.8344	C7
0	P10643	16.1011	C7
1	P10643	16.6476	C7
2	P10643	16.7344	C7
4	P10643	19.0947	C7
1	P10643	16.9795	C7
1	P10643	17.4645	C7
2	P10643	16.7477	C7
1	P10643	15.7841	C7
1	P10643	16.9035	C7
4	P10643	19.482	C7
0	P10643	16.8144	C7
2	P10643	17.1017	C7
1	P10643	16.7684	C7
2	P10643	16.9943	C7
2	P10643	16.1628	C7
2	P10643	16.7607	C7
2	P10643	18.1966	C7
2	P10643	17.7665	C7
2	P10643	16.7582	C7
1	P10643	16.7454	C7
4	P10643	18.4728	C7
1	P10643	16.4112	C7
4	P10643	18.2663	C7
3	P10643	17.7735	C7
2	P10643	18.3693	C7
1	P10643	17.148	C7
2	P10643	17.5263	C7
2	P10643	17.1961	C7
1	P10643	16.3112	C7
3	P10643	19.278	C7
3	P10643	17.0505	C7
3	P10643	17.4588	C7
2	P10643	17.4466	C7
1	P10643	16.484	C7
0	P10643	16.6137	C7
1	P10643	16.6095	C7
3	P10643	18.3951	C7
1	P10643	16.5132	C7
2	P10643	17.6145	C7
4	P10643	18.8792	C7
1	P10643	16.5698	C7
1	P10643	16.5628	C7
2	P10643	17.3926	C7
1	P10643	16.5919	C7
2	P10643	16.8845	C7
4	P10643	18.1793	C7
1	P10643	16.2603	C7
4	P10643	17.2075	C7
1	P10643	16.9246	C7
1	P10643	16.4786	C7
4	P10643	17.8664	C7
2	P10643	16.7262	C7
2	P10643	16.8512	C7
1	P10643	18.1069	C7
3	P10643	18.3255	C7
2	P10643	16.6757	C7
2	P10643	16.7559	C7
3	P10643	18.4498	C7
2	P10643	16.6036	C7
2	P10643	17.0013	C7
2	P10643	17.283	C7
1	P10643	16.2548	C7
1	P10643	16.974	C7
3	P10643	17.947	C7
0	P10643	16.4493	C7
1	P10643	16.7969	C7
4	P10643	19.0658	C7
2	P10643	16.8557	C7
4	P10643	17.9265	C7
2	P10643	18.1043	C7
4	P10643	17.9272	C7
2	P10643	16.5461	C7
1	P10643	17.163	C7
2	P10643	17.6628	C7
4	P10643	18.3998	C7
1	P10643	16.9308	C7
4	P10643	17.7141	C7
1	P10643	16.586	C7
2	P10643	17.9589	C7
2	P10643	16.9311	C7
3	P10643	17.982	C7
3	P10643	18.1317	C7
3	P10643	18.2532	C7
2	P10643	17.66	C7
2	P10643	17.4371	C7
2	P10643	17.0304	C7
4	P10643	18.5009	C7
0	P10643	16.6177	C7
2	P10643	17.3528	C7
0	P10643	16.3683	C7
1	P10643	16.9943	C7
0	P10643	16.5185	C7
2	P10643	18.4049	C7
1	P10643	16.8941	C7
0	P10643	16.3793	C7
4	P10643	18.4671	C7
2	P10643	17.3777	C7
4	P10643	18.5245	C7
2	P10643	18.3474	C7
1	P10643	17.0531	C7
3	P10643	17.7592	C7
1	P10643	16.2526	C7
0	P10643	17.0077	C7
3	P10643	18.5849	C7
4	P10643	17.3922	C7
2	P10643	17.0702	C7
4	P10643	18.2694	C7
1	P10643	17.1999	C7
4	P10643	18.9206	C7
2	P10643	17.4417	C7
3	P10643	17.8365	C7
0	P10643	16.5759	C7
1	P10643	17.037	C7
2	P10643	16.6147	C7
4	P10643	18.6336	C7
1	P10643	16.3626	C7
4	P10643	19.2953	C7
1	P10643	16.8295	C7
1	P10643	16.4665	C7
4	P10643	18.4302	C7
1	P10643	16.637	C7
1	P10643	15.8146	C7
1	P10643	15.2405	C7
4	P10643	18.3151	C7
2	P10643	16.7787	C7
1	P10643	16.457	C7
1	P10643	16.5888	C7
1	P10643	17.3742	C7
1	P10643	16.413	C7
4	P10643	19.1134	C7
1	P10643	17.6194	C7
1	P10643	15.8427	C7
1	P10643	16.6302	C7
2	P10643	16.6968	C7
3	P10643	18.3717	C7
2	P10643	17.4098	C7
4	P10643	19.2947	C7
2	P10643	17.4392	C7
1	P10643	17.235	C7
1	P10643	16.5993	C7
0	P10643	16.3228	C7
0	P10643	16.1388	C7
2	P10643	16.7183	C7
2	P10643	16.8041	C7
1	P10643	16.6255	C7
2	P10643	17.4303	C7
2	P10643	17.3564	C7
1	P10643	16.5862	C7
1	P10643	16.4976	C7
0	P10643	16.483	C7
2	P10643	16.7021	C7
2	P10643	16.7167	C7
1	P10643	16.3624	C7
2	P10643	16.3544	C7
1	P10643	16.8015	C7
0	P10643	14.1152	C7
1	P10643	17.0099	C7
2	P10643	16.7614	C7
2	P10643	17.9914	C7
1	P10643	16.4176	C7
2	P10643	17.4691	C7
0	P10643	16.3288	C7
1	P10643	16.8422	C7
4	P10643	18.352	C7
1	P10643	16.9243	C7
2	P10643	17.4873	C7
1	P10643	16.0463	C7
1	P10643	16.6245	C7
1	P10643	16.4704	C7
4	P10643	18.7047	C7
1	P10643	16.3825	C7
1	P10643	16.9877	C7
2	P10643	16.7554	C7
1	P10643	16.866	C7
0	P10643	16.5874	C7
3	P10643	18.4269	C7
2	P10643	16.0532	C7
0	P10643	16.464	C7
1	P10643	16.613	C7
2	P10643	17.315	C7
0	P10643	16.4643	C7
0	P10643	16.6154	C7
2	P10643	16.2401	C7
4	P10643	18.4217	C7
3	P10643	17.2709	C7
0	P10643	16.985	C7
1	P10643	16.1595	C7
3	P10643	17.2436	C7
1	P10643	16.879	C7
2	P10643	19.0357	C7
2	P10643	17.8322	C7
2	P10643	18.5905	C7
2	P10643	17.8176	C7
1	P10643	16.5707	C7
1	P10643	14.9183	C7
4	P10643	19.7234	C7
4	P10643	18.7413	C7
1	P10643	16.5194	C7
1	P10643	16.9015	C7
4	P10643	18.7131	C7
0	P10643	16.8901	C7
2	P10643	16.6935	C7
1	P10643	15.9089	C7
2	P10643	17.018	C7
2	P10643	17.5282	C7
4	P10643	19.6923	C7
2	P10643	18.4084	C7
2	P10643	16.7022	C7
0	P10643	16.8281	C7
4	P10643	18.7203	C7
1	P10643	16.0026	C7
1	P10643	17.025	C7
1	P10643	16.0187	C7
1	P10643	16.5883	C7
1	P10643	16.3458	C7
1	P10643	16.198	C7
2	P10643	16.4971	C7
1	P10643	16.9963	C7
2	P10643	17.063	C7
1	P10643	16.936	C7
0	P10643	16.3531	C7
1	P10643	16.6799	C7
1	P10643	15.7138	C7
2	P10643	16.5218	C7
2	P10643	17.1122	C7
0	P10643	16.6559	C7
1	P10643	16.1365	C7
4	P10643	19.1047	C7
2	P10643	16.381	C7
1	P10643	17.2986	C7
3	P10643	18.5512	C7
3	P10643	17.1949	C7
0	P10643	16.2742	C7
1	P10643	16.7475	C7
2	P10643	17.2181	C7
1	P10643	16.467	C7
2	P10643	17.1172	C7
4	P10643	17.9725	C7
3	P10643	18.1637	C7
3	P10643	17.9426	C7
2	P10643	17.0713	C7
3	P10643	18.0872	C7
1	P10643	16.4628	C7
2	P10643	18.2667	C7
2	P10643	18.5301	C7
3	P10643	18.0299	C7
0	P10643	16.7692	C7
4	P10643	18.0022	C7
2	P10643	17.4983	C7
1	P10643	16.5611	C7
0	P10643	16.6198	C7
2	P10643	17.3686	C7
2	P10643	17.0453	C7
3	P10643	17.4996	C7
4	P10643	18.5241	C7
0	P10643	17.098	C7
1	P10643	16.7046	C7
0	P10643	16.9661	C7
1	P10643	16.7895	C7
0	P10643	16.5185	C7
1	P10643	17.4121	C7
4	P10643	18.4327	C7
1	P10643	16.5939	C7
2	P10643	16.4599	C7
2	P08603	21.1179	CFH
1	P08603	20.6589	CFH
1	P08603	21.1193	CFH
4	P08603	20.8802	CFH
1	P08603	21.0115	CFH
2	P08603	21.5011	CFH
4	P08603	20.9153	CFH
2	P08603	20.8607	CFH
4	P08603	21.1852	CFH
2	P08603	21.0631	CFH
2	P08603	21.0386	CFH
2	P08603	20.891	CFH
1	P08603	20.7687	CFH
4	P08603	21.0667	CFH
2	P08603	21.1914	CFH
1	P08603	21.2983	CFH
4	P08603	20.8672	CFH
4	P08603	21.1094	CFH
1	P08603	20.9987	CFH
2	P08603	20.9417	CFH
1	P08603	21.2029	CFH
1	P08603	20.6814	CFH
2	P08603	20.7824	CFH
1	P08603	20.8851	CFH
1	P08603	20.7134	CFH
2	P08603	21.0964	CFH
1	P08603	21.1291	CFH
1	P08603	20.9074	CFH
4	P08603	20.9555	CFH
1	P08603	21.122	CFH
1	P08603	20.9136	CFH
1	P08603	21.0242	CFH
2	P08603	20.8168	CFH
4	P08603	21.1595	CFH
4	P08603	20.7433	CFH
1	P08603	21.1006	CFH
4	P08603	21.0553	CFH
1	P08603	21.3437	CFH
2	P08603	21.1263	CFH
1	P08603	21.0269	CFH
4	P08603	21.2397	CFH
0	P08603	21.0325	CFH
1	P08603	21.1403	CFH
4	P08603	20.8906	CFH
2	P08603	21.0234	CFH
2	P08603	20.9288	CFH
2	P08603	21.1806	CFH
0	P08603	20.9082	CFH
1	P08603	21.0974	CFH
4	P08603	21.2823	CFH
1	P08603	21.0762	CFH
0	P08603	20.9107	CFH
1	P08603	21.0141	CFH
4	P08603	20.8721	CFH
4	P08603	21.0093	CFH
1	P08603	21.102	CFH
4	P08603	21.0735	CFH
2	P08603	20.9954	CFH
2	P08603	21.1561	CFH
2	P08603	20.8496	CFH
4	P08603	20.8839	CFH
1	P08603	21.0418	CFH
0	P08603	20.9966	CFH
1	P08603	20.9664	CFH
2	P08603	21.0321	CFH
4	P08603	21.3893	CFH
4	P08603	21.178	CFH
2	P08603	21.2747	CFH
2	P08603	20.6344	CFH
2	P08603	21.1795	CFH
1	P08603	21.0067	CFH
1	P08603	21.0806	CFH
2	P08603	21.1644	CFH
3	P08603	21.2194	CFH
4	P08603	21.0104	CFH
1	P08603	21.2943	CFH
1	P08603	21.0689	CFH
3	P08603	21.136	CFH
1	P08603	21.1678	CFH
4	P08603	21.028	CFH
4	P08603	20.9799	CFH
2	P08603	21.2	CFH
1	P08603	21.2094	CFH
2	P08603	21.1185	CFH
4	P08603	21.233	CFH
1	P08603	21.5871	CFH
4	P08603	21.0442	CFH
4	P08603	20.993	CFH
4	P08603	21.1533	CFH
1	P08603	21.2265	CFH
0	P08603	20.7748	CFH
1	P08603	21.0637	CFH
4	P08603	20.9859	CFH
4	P08603	20.8582	CFH
0	P08603	21.0355	CFH
1	P08603	21.1222	CFH
2	P08603	21.1918	CFH
4	P08603	21.1909	CFH
1	P08603	20.9953	CFH
1	P08603	20.7867	CFH
2	P08603	21.3117	CFH
1	P08603	21.0326	CFH
1	P08603	21.0805	CFH
4	P08603	20.8541	CFH
0	P08603	21.3188	CFH
2	P08603	21.1601	CFH
1	P08603	21.2288	CFH
2	P08603	20.5297	CFH
2	P08603	20.862	CFH
2	P08603	21.0715	CFH
2	P08603	20.9874	CFH
2	P08603	21.0492	CFH
2	P08603	21.1224	CFH
1	P08603	20.9747	CFH
4	P08603	21.1308	CFH
1	P08603	21.2085	CFH
4	P08603	20.917	CFH
3	P08603	21.2976	CFH
2	P08603	21.0262	CFH
1	P08603	21.0454	CFH
2	P08603	21.175	CFH
2	P08603	21.0865	CFH
1	P08603	21.3132	CFH
3	P08603	20.9462	CFH
3	P08603	21.312	CFH
3	P08603	21.1161	CFH
2	P08603	21.05	CFH
1	P08603	21.1695	CFH
0	P08603	21.1115	CFH
1	P08603	21.2027	CFH
3	P08603	21.1059	CFH
1	P08603	21.3443	CFH
2	P08603	20.9807	CFH
4	P08603	21.0314	CFH
1	P08603	20.7162	CFH
1	P08603	20.9982	CFH
2	P08603	21.1891	CFH
1	P08603	20.9871	CFH
2	P08603	20.4976	CFH
4	P08603	21.1889	CFH
1	P08603	21.0818	CFH
4	P08603	21.4667	CFH
1	P08603	21.1306	CFH
1	P08603	21.0352	CFH
4	P08603	20.702	CFH
2	P08603	20.7564	CFH
2	P08603	21.3348	CFH
1	P08603	21.1585	CFH
3	P08603	20.933	CFH
2	P08603	20.9131	CFH
2	P08603	21.0373	CFH
3	P08603	21.0618	CFH
2	P08603	20.953	CFH
2	P08603	21.092	CFH
2	P08603	21.1474	CFH
1	P08603	21.0235	CFH
1	P08603	21.0115	CFH
3	P08603	21.0224	CFH
0	P08603	20.9429	CFH
1	P08603	20.8003	CFH
4	P08603	21.0246	CFH
2	P08603	21.2343	CFH
4	P08603	21.036	CFH
2	P08603	20.8769	CFH
4	P08603	21.0311	CFH
2	P08603	20.996	CFH
1	P08603	20.9398	CFH
2	P08603	21.0577	CFH
4	P08603	21.0822	CFH
1	P08603	20.9752	CFH
4	P08603	20.9979	CFH
1	P08603	20.9681	CFH
2	P08603	20.8629	CFH
2	P08603	21.2188	CFH
3	P08603	21.0989	CFH
3	P08603	20.9128	CFH
3	P08603	21.217	CFH
2	P08603	20.8414	CFH
2	P08603	21.0478	CFH
2	P08603	21.0545	CFH
4	P08603	20.9398	CFH
0	P08603	20.9823	CFH
2	P08603	21.1261	CFH
0	P08603	21.1462	CFH
1	P08603	20.9833	CFH
0	P08603	20.9542	CFH
2	P08603	20.9432	CFH
1	P08603	21.0438	CFH
0	P08603	21.1766	CFH
4	P08603	21.1314	CFH
2	P08603	21.1486	CFH
4	P08603	21.231	CFH
2	P08603	21.0017	CFH
1	P08603	20.7958	CFH
3	P08603	21.2068	CFH
1	P08603	21.2407	CFH
0	P08603	20.8162	CFH
3	P08603	20.8549	CFH
4	P08603	21.0999	CFH
2	P08603	21.084	CFH
4	P08603	21.0482	CFH
1	P08603	20.8591	CFH
4	P08603	21.0421	CFH
2	P08603	20.9082	CFH
3	P08603	21.0519	CFH
0	P08603	20.9633	CFH
1	P08603	21.3775	CFH
2	P08603	21.2814	CFH
4	P08603	21.0517	CFH
1	P08603	21.1836	CFH
4	P08603	20.9462	CFH
1	P08603	21.1277	CFH
1	P08603	21.2146	CFH
4	P08603	21.0768	CFH
1	P08603	20.9258	CFH
1	P08603	21.1841	CFH
1	P08603	21.0549	CFH
4	P08603	21.4278	CFH
2	P08603	21.036	CFH
1	P08603	20.9451	CFH
1	P08603	20.5841	CFH
1	P08603	20.776	CFH
1	P08603	21.241	CFH
4	P08603	21.0201	CFH
1	P08603	21.1718	CFH
1	P08603	21.0899	CFH
1	P08603	20.8799	CFH
2	P08603	20.8908	CFH
3	P08603	21.064	CFH
2	P08603	20.8237	CFH
4	P08603	20.8777	CFH
2	P08603	20.9233	CFH
1	P08603	20.6557	CFH
1	P08603	20.7851	CFH
0	P08603	20.6342	CFH
0	P08603	20.8245	CFH
2	P08603	20.9028	CFH
2	P08603	20.9347	CFH
1	P08603	21.0437	CFH
2	P08603	20.9265	CFH
2	P08603	20.8248	CFH
1	P08603	20.7071	CFH
1	P08603	20.7793	CFH
0	P08603	21.0348	CFH
2	P08603	20.9673	CFH
2	P08603	21.0511	CFH
1	P08603	20.9391	CFH
2	P08603	20.9921	CFH
1	P08603	20.4465	CFH
0	P08603	20.9131	CFH
1	P08603	20.9243	CFH
2	P08603	20.9293	CFH
2	P08603	20.7833	CFH
1	P08603	20.8769	CFH
2	P08603	20.9287	CFH
0	P08603	20.6328	CFH
1	P08603	20.4622	CFH
4	P08603	20.6076	CFH
1	P08603	20.9663	CFH
2	P08603	20.7597	CFH
1	P08603	20.9076	CFH
1	P08603	20.7665	CFH
1	P08603	20.9168	CFH
4	P08603	20.9686	CFH
1	P08603	20.8843	CFH
1	P08603	20.7725	CFH
2	P08603	21.1249	CFH
1	P08603	20.8868	CFH
0	P08603	20.7327	CFH
3	P08603	20.6884	CFH
2	P08603	21.1258	CFH
0	P08603	20.8482	CFH
1	P08603	20.7945	CFH
2	P08603	21.0451	CFH
0	P08603	20.9293	CFH
0	P08603	20.7602	CFH
2	P08603	20.9529	CFH
4	P08603	20.7656	CFH
3	P08603	20.9673	CFH
0	P08603	20.7504	CFH
1	P08603	20.869	CFH
3	P08603	21.1781	CFH
1	P08603	21.0527	CFH
2	P08603	20.8159	CFH
2	P08603	20.9919	CFH
2	P08603	20.667	CFH
2	P08603	20.5192	CFH
1	P08603	20.7661	CFH
1	P08603	20.7285	CFH
4	P08603	21.0279	CFH
4	P08603	20.9554	CFH
1	P08603	20.5896	CFH
1	P08603	21.0171	CFH
4	P08603	21.0091	CFH
0	P08603	20.9792	CFH
2	P08603	20.7678	CFH
1	P08603	21.079	CFH
2	P08603	20.7403	CFH
2	P08603	20.5792	CFH
4	P08603	21.0175	CFH
2	P08603	20.3625	CFH
2	P08603	20.5638	CFH
0	P08603	20.6872	CFH
4	P08603	20.9489	CFH
1	P08603	20.8255	CFH
1	P08603	20.9631	CFH
1	P08603	20.9608	CFH
1	P08603	20.6771	CFH
1	P08603	20.6465	CFH
1	P08603	20.8101	CFH
2	P08603	20.8186	CFH
1	P08603	20.7085	CFH
2	P08603	20.8501	CFH
1	P08603	20.5822	CFH
0	P08603	20.4771	CFH
1	P08603	20.9128	CFH
1	P08603	20.6569	CFH
2	P08603	20.9517	CFH
2	P08603	20.8816	CFH
0	P08603	20.3882	CFH
1	P08603	21.0588	CFH
4	P08603	21.0574	CFH
2	P08603	20.7095	CFH
1	P08603	20.9041	CFH
3	P08603	20.5211	CFH
3	P08603	20.7867	CFH
0	P08603	20.6024	CFH
1	P08603	20.7979	CFH
2	P08603	20.5985	CFH
1	P08603	20.658	CFH
2	P08603	21.1857	CFH
4	P08603	20.7509	CFH
3	P08603	19.4361	CFH
3	P08603	20.8552	CFH
2	P08603	20.4149	CFH
3	P08603	20.7716	CFH
1	P08603	20.5129	CFH
2	P08603	20.4054	CFH
2	P08603	20.585	CFH
3	P08603	20.6579	CFH
0	P08603	20.4669	CFH
4	P08603	20.624	CFH
2	P08603	20.7985	CFH
1	P08603	20.7331	CFH
0	P08603	20.5935	CFH
2	P08603	20.4045	CFH
2	P08603	20.388	CFH
3	P08603	20.646	CFH
4	P08603	20.6897	CFH
0	P08603	20.5937	CFH
1	P08603	20.5823	CFH
0	P08603	20.4725	CFH
1	P08603	20.5695	CFH
0	P08603	20.6527	CFH
1	P08603	20.509	CFH
4	P08603	20.7198	CFH
1	P08603	20.7889	CFH
2	P08603	20.7013	CFH
2	O00391	14.0872	QSOX1
1	O00391	13.4428	QSOX1
1	O00391	14.1491	QSOX1
4	O00391	14.3074	QSOX1
1	O00391	14.1232	QSOX1
2	O00391	13.971	QSOX1
4	O00391	15.5269	QSOX1
2	O00391	15.1727	QSOX1
4	O00391	14.6275	QSOX1
2	O00391	14.5493	QSOX1
2	O00391	14.6023	QSOX1
2	O00391	13.5428	QSOX1
1	O00391	14.2368	QSOX1
4	O00391	15.2894	QSOX1
2	O00391	14.466	QSOX1
1	O00391	14.2548	QSOX1
4	O00391	14.6158	QSOX1
4	O00391	15.4571	QSOX1
1	O00391	14.5292	QSOX1
2	O00391	14.3813	QSOX1
1	O00391	14.2694	QSOX1
1	O00391	14.003	QSOX1
2	O00391	15.0549	QSOX1
1	O00391	13.7829	QSOX1
1	O00391	14.2343	QSOX1
2	O00391	14.7691	QSOX1
1	O00391	14.6066	QSOX1
1	O00391	15.033	QSOX1
4	O00391	15.3146	QSOX1
1	O00391	14.226	QSOX1
1	O00391	14.7068	QSOX1
1	O00391	14.4156	QSOX1
2	O00391	14.1083	QSOX1
4	O00391	14.3607	QSOX1
4	O00391	15.2234	QSOX1
1	O00391	14.0811	QSOX1
4	O00391	15.3281	QSOX1
1	O00391	14.1815	QSOX1
2	O00391	14.5376	QSOX1
1	O00391	14.2085	QSOX1
4	O00391	15.1839	QSOX1
0	O00391	14.8742	QSOX1
1	O00391	14.6804	QSOX1
4	O00391	15.0569	QSOX1
2	O00391	14.6625	QSOX1
2	O00391	14.2875	QSOX1
2	O00391	14.4006	QSOX1
0	O00391	13.9985	QSOX1
1	O00391	13.4233	QSOX1
4	O00391	14.8661	QSOX1
1	O00391	14.3586	QSOX1
0	O00391	14.1915	QSOX1
1	O00391	14.5317	QSOX1
4	O00391	14.939	QSOX1
4	O00391	14.4681	QSOX1
1	O00391	14.296	QSOX1
4	O00391	15.685	QSOX1
2	O00391	14.5137	QSOX1
2	O00391	14.8121	QSOX1
2	O00391	14.5896	QSOX1
4	O00391	14.6883	QSOX1
1	O00391	14.3306	QSOX1
0	O00391	14.0887	QSOX1
1	O00391	14.2839	QSOX1
2	O00391	15.4005	QSOX1
4	O00391	14.9889	QSOX1
4	O00391	14.9875	QSOX1
2	O00391	13.8125	QSOX1
2	O00391	14.5763	QSOX1
2	O00391	14.1029	QSOX1
1	O00391	14.6119	QSOX1
1	O00391	13.7182	QSOX1
2	O00391	14.5789	QSOX1
3	O00391	14.5122	QSOX1
4	O00391	15.0935	QSOX1
1	O00391	14.2856	QSOX1
1	O00391	13.5836	QSOX1
3	O00391	14.5165	QSOX1
1	O00391	14.3833	QSOX1
4	O00391	15.7846	QSOX1
4	O00391	15.1624	QSOX1
2	O00391	13.9166	QSOX1
1	O00391	14.9242	QSOX1
2	O00391	14.5055	QSOX1
4	O00391	14.8534	QSOX1
1	O00391	14.1912	QSOX1
4	O00391	15.6523	QSOX1
4	O00391	15.6856	QSOX1
4	O00391	15.6417	QSOX1
1	O00391	14.7509	QSOX1
0	O00391	14.3043	QSOX1
1	O00391	14.1033	QSOX1
4	O00391	14.7867	QSOX1
4	O00391	15.0967	QSOX1
0	O00391	13.9884	QSOX1
1	O00391	14.1679	QSOX1
2	O00391	14.6404	QSOX1
4	O00391	15.7834	QSOX1
1	O00391	14.0178	QSOX1
1	O00391	14.1731	QSOX1
2	O00391	14.3458	QSOX1
1	O00391	13.9144	QSOX1
1	O00391	14.2981	QSOX1
4	O00391	15.8204	QSOX1
0	O00391	15.0951	QSOX1
2	O00391	14.2247	QSOX1
1	O00391	13.6726	QSOX1
2	O00391	14.6722	QSOX1
2	O00391	14.01	QSOX1
2	O00391	14.1332	QSOX1
2	O00391	16.0403	QSOX1
2	O00391	14.7388	QSOX1
2	O00391	14.3755	QSOX1
1	O00391	13.6342	QSOX1
4	O00391	14.9422	QSOX1
1	O00391	13.5549	QSOX1
4	O00391	15.2699	QSOX1
3	O00391	15.148	QSOX1
2	O00391	15.2145	QSOX1
1	O00391	13.883	QSOX1
2	O00391	14.852	QSOX1
2	O00391	13.362	QSOX1
1	O00391	14.0488	QSOX1
3	O00391	15.7976	QSOX1
3	O00391	14.3937	QSOX1
3	O00391	15.4704	QSOX1
2	O00391	15.0089	QSOX1
1	O00391	14.3312	QSOX1
0	O00391	14.2606	QSOX1
1	O00391	13.5314	QSOX1
3	O00391	15.0233	QSOX1
1	O00391	14.087	QSOX1
2	O00391	14.6342	QSOX1
4	O00391	15.4377	QSOX1
1	O00391	13.8676	QSOX1
1	O00391	13.7734	QSOX1
2	O00391	14.4053	QSOX1
1	O00391	13.9338	QSOX1
2	O00391	14.1125	QSOX1
4	O00391	15.7455	QSOX1
1	O00391	13.5439	QSOX1
4	O00391	14.9337	QSOX1
1	O00391	14.6713	QSOX1
1	O00391	12.9968	QSOX1
4	O00391	14.9539	QSOX1
2	O00391	14.1633	QSOX1
2	O00391	13.9145	QSOX1
1	O00391	14.5754	QSOX1
3	O00391	14.7765	QSOX1
2	O00391	13.7845	QSOX1
2	O00391	14.5594	QSOX1
3	O00391	15.1715	QSOX1
2	O00391	14.6165	QSOX1
2	O00391	14.3565	QSOX1
2	O00391	14.7317	QSOX1
1	O00391	13.411	QSOX1
1	O00391	13.4076	QSOX1
3	O00391	14.8	QSOX1
0	O00391	13.6949	QSOX1
1	O00391	14.5308	QSOX1
4	O00391	15.4772	QSOX1
2	O00391	13.6549	QSOX1
4	O00391	15.6869	QSOX1
2	O00391	15.5005	QSOX1
4	O00391	15.1409	QSOX1
2	O00391	13.8902	QSOX1
1	O00391	14.3929	QSOX1
2	O00391	14.7697	QSOX1
4	O00391	15.3935	QSOX1
1	O00391	14.4526	QSOX1
4	O00391	13.7278	QSOX1
1	O00391	14.026	QSOX1
2	O00391	14.701	QSOX1
2	O00391	14.0379	QSOX1
3	O00391	14.8015	QSOX1
3	O00391	15.1771	QSOX1
3	O00391	15.103	QSOX1
2	O00391	14.4918	QSOX1
2	O00391	14.9515	QSOX1
2	O00391	14.713	QSOX1
4	O00391	15.4734	QSOX1
0	O00391	14.1535	QSOX1
2	O00391	14.4584	QSOX1
0	O00391	13.9224	QSOX1
1	O00391	14.375	QSOX1
0	O00391	13.7437	QSOX1
2	O00391	15.1251	QSOX1
1	O00391	14.6952	QSOX1
0	O00391	14.3305	QSOX1
4	O00391	15.4521	QSOX1
2	O00391	13.2363	QSOX1
4	O00391	15.1988	QSOX1
2	O00391	14.9389	QSOX1
1	O00391	13.9821	QSOX1
3	O00391	14.2471	QSOX1
1	O00391	13.2986	QSOX1
0	O00391	14.39	QSOX1
3	O00391	15.3976	QSOX1
4	O00391	15.5509	QSOX1
2	O00391	13.734	QSOX1
4	O00391	15.8297	QSOX1
1	O00391	14.5421	QSOX1
4	O00391	15.3625	QSOX1
2	O00391	14.1102	QSOX1
3	O00391	14.8188	QSOX1
0	O00391	13.9439	QSOX1
1	O00391	14.6597	QSOX1
2	O00391	13.758	QSOX1
4	O00391	15.2987	QSOX1
1	O00391	13.394	QSOX1
4	O00391	15.6265	QSOX1
1	O00391	13.5206	QSOX1
1	O00391	14.3518	QSOX1
4	O00391	14.5297	QSOX1
1	O00391	13.7528	QSOX1
1	O00391	13.7952	QSOX1
1	O00391	13.9873	QSOX1
4	O00391	15.2073	QSOX1
2	O00391	14.4772	QSOX1
1	O00391	14.178	QSOX1
1	O00391	14.0647	QSOX1
1	O00391	14.5223	QSOX1
1	O00391	14.251	QSOX1
4	O00391	15.2745	QSOX1
1	O00391	15.0929	QSOX1
1	O00391	13.5737	QSOX1
1	O00391	13.772	QSOX1
2	O00391	14.81	QSOX1
3	O00391	15.1929	QSOX1
2	O00391	14.9449	QSOX1
4	O00391	15.5364	QSOX1
2	O00391	14.6824	QSOX1
1	O00391	14.9315	QSOX1
1	O00391	14.3169	QSOX1
0	O00391	14.2041	QSOX1
0	O00391	14.497	QSOX1
2	O00391	14.1063	QSOX1
2	O00391	14.5828	QSOX1
1	O00391	14.4464	QSOX1
2	O00391	14.4862	QSOX1
2	O00391	14.5752	QSOX1
1	O00391	14.3823	QSOX1
1	O00391	14.2232	QSOX1
0	O00391	14.4524	QSOX1
2	O00391	13.9947	QSOX1
2	O00391	14.7196	QSOX1
1	O00391	14.1394	QSOX1
2	O00391	13.3411	QSOX1
1	O00391	14.3742	QSOX1
0	O00391	13.3792	QSOX1
1	O00391	14.3856	QSOX1
2	O00391	14.5903	QSOX1
2	O00391	14.4788	QSOX1
1	O00391	14.5402	QSOX1
2	O00391	14.8604	QSOX1
0	O00391	14.3606	QSOX1
1	O00391	14.0947	QSOX1
4	O00391	15.6081	QSOX1
1	O00391	14.5241	QSOX1
2	O00391	14.5985	QSOX1
1	O00391	14.5429	QSOX1
1	O00391	13.724	QSOX1
1	O00391	13.965	QSOX1
4	O00391	15.5371	QSOX1
1	O00391	13.5624	QSOX1
1	O00391	13.6922	QSOX1
2	O00391	14.4868	QSOX1
1	O00391	14.5024	QSOX1
0	O00391	13.8385	QSOX1
3	O00391	14.5109	QSOX1
2	O00391	14.6606	QSOX1
0	O00391	14.2473	QSOX1
1	O00391	14.3621	QSOX1
2	O00391	13.9247	QSOX1
0	O00391	14.2601	QSOX1
0	O00391	14.2829	QSOX1
2	O00391	14.1705	QSOX1
4	O00391	15.5948	QSOX1
3	O00391	14.0352	QSOX1
0	O00391	14.2397	QSOX1
1	O00391	14.0357	QSOX1
3	O00391	14.3655	QSOX1
1	O00391	14.6891	QSOX1
2	O00391	15.7846	QSOX1
2	O00391	15.1658	QSOX1
2	O00391	15.1847	QSOX1
2	O00391	14.9005	QSOX1
1	O00391	13.6536	QSOX1
1	O00391	14.3177	QSOX1
4	O00391	15.8789	QSOX1
4	O00391	15.2963	QSOX1
1	O00391	14.4284	QSOX1
1	O00391	13.6051	QSOX1
4	O00391	15.5743	QSOX1
0	O00391	13.9753	QSOX1
2	O00391	14.1224	QSOX1
1	O00391	14.3625	QSOX1
2	O00391	14.2686	QSOX1
2	O00391	14.0348	QSOX1
4	O00391	15.8026	QSOX1
2	O00391	15.2206	QSOX1
2	O00391	14.2458	QSOX1
0	O00391	14.1704	QSOX1
4	O00391	15.7857	QSOX1
1	O00391	14.3392	QSOX1
1	O00391	14.5745	QSOX1
1	O00391	14.3445	QSOX1
1	O00391	13.867	QSOX1
1	O00391	13.8048	QSOX1
1	O00391	13.9991	QSOX1
2	O00391	13.9664	QSOX1
1	O00391	14.506	QSOX1
2	O00391	14.117	QSOX1
1	O00391	14.3146	QSOX1
0	O00391	14.2737	QSOX1
1	O00391	13.7865	QSOX1
1	O00391	13.9332	QSOX1
2	O00391	14.0599	QSOX1
2	O00391	14.887	QSOX1
0	O00391	14.1098	QSOX1
1	O00391	14.4611	QSOX1
4	O00391	15.6214	QSOX1
2	O00391	14.151	QSOX1
1	O00391	13.9555	QSOX1
3	O00391	15.0463	QSOX1
3	O00391	14.2638	QSOX1
0	O00391	13.7222	QSOX1
1	O00391	14.0341	QSOX1
2	O00391	14.0715	QSOX1
1	O00391	14.2827	QSOX1
2	O00391	14.4418	QSOX1
4	O00391	14.1448	QSOX1
3	O00391	15.2666	QSOX1
3	O00391	15.0412	QSOX1
2	O00391	14.7036	QSOX1
3	O00391	15.4305	QSOX1
1	O00391	14.2944	QSOX1
2	O00391	15.1735	QSOX1
2	O00391	15.4278	QSOX1
3	O00391	15.4067	QSOX1
0	O00391	13.9668	QSOX1
4	O00391	14.7935	QSOX1
2	O00391	15.1181	QSOX1
1	O00391	13.9883	QSOX1
0	O00391	14.0196	QSOX1
2	O00391	14.4493	QSOX1
2	O00391	14.9498	QSOX1
3	O00391	14.638	QSOX1
4	O00391	15.56	QSOX1
0	O00391	14.7564	QSOX1
1	O00391	14.2653	QSOX1
0	O00391	13.7935	QSOX1
1	O00391	14.1998	QSOX1
0	O00391	14.5241	QSOX1
1	O00391	14.1387	QSOX1
4	O00391	14.6227	QSOX1
1	O00391	13.6021	QSOX1
2	O00391	13.7437	QSOX1
2	Q08380	17.6966	LGALS3BP
1	Q08380	14.755	LGALS3BP
1	Q08380	15.3737	LGALS3BP
4	Q08380	16.7125	LGALS3BP
1	Q08380	15.4746	LGALS3BP
2	Q08380	18.3479	LGALS3BP
4	Q08380	18.1171	LGALS3BP
2	Q08380	15.722	LGALS3BP
4	Q08380	15.1553	LGALS3BP
2	Q08380	15.2968	LGALS3BP
2	Q08380	15.8861	LGALS3BP
2	Q08380	16.7358	LGALS3BP
1	Q08380	15.1999	LGALS3BP
4	Q08380	17.9694	LGALS3BP
2	Q08380	16.3549	LGALS3BP
1	Q08380	16.1417	LGALS3BP
4	Q08380	16.6285	LGALS3BP
4	Q08380	17.0596	LGALS3BP
1	Q08380	15.4383	LGALS3BP
2	Q08380	16.2049	LGALS3BP
1	Q08380	16.4735	LGALS3BP
1	Q08380	15.3811	LGALS3BP
2	Q08380	16.2703	LGALS3BP
1	Q08380	15.8125	LGALS3BP
1	Q08380	17.229	LGALS3BP
2	Q08380	16.1265	LGALS3BP
1	Q08380	16.5472	LGALS3BP
1	Q08380	15.7066	LGALS3BP
4	Q08380	16.672	LGALS3BP
1	Q08380	16.0195	LGALS3BP
1	Q08380	16.9788	LGALS3BP
1	Q08380	15.9271	LGALS3BP
2	Q08380	17.422	LGALS3BP
4	Q08380	17.4918	LGALS3BP
4	Q08380	16.4832	LGALS3BP
1	Q08380	15.7155	LGALS3BP
4	Q08380	17.3365	LGALS3BP
1	Q08380	15.6887	LGALS3BP
2	Q08380	17.102	LGALS3BP
1	Q08380	14.7053	LGALS3BP
4	Q08380	17.4088	LGALS3BP
0	Q08380	14.7187	LGALS3BP
1	Q08380	15.3266	LGALS3BP
4	Q08380	16.9052	LGALS3BP
2	Q08380	16.1773	LGALS3BP
2	Q08380	16.7294	LGALS3BP
2	Q08380	15.9532	LGALS3BP
0	Q08380	15.3047	LGALS3BP
1	Q08380	15.646	LGALS3BP
4	Q08380	17.0655	LGALS3BP
1	Q08380	15.4619	LGALS3BP
0	Q08380	14.9208	LGALS3BP
1	Q08380	16.0045	LGALS3BP
4	Q08380	16.5695	LGALS3BP
4	Q08380	17.8584	LGALS3BP
1	Q08380	17.5239	LGALS3BP
4	Q08380	16.7791	LGALS3BP
2	Q08380	15.83	LGALS3BP
2	Q08380	16.6855	LGALS3BP
2	Q08380	16.7821	LGALS3BP
4	Q08380	16.136	LGALS3BP
1	Q08380	14.8797	LGALS3BP
0	Q08380	14.4865	LGALS3BP
1	Q08380	16.2538	LGALS3BP
2	Q08380	15.8211	LGALS3BP
4	Q08380	17.145	LGALS3BP
4	Q08380	17.2279	LGALS3BP
2	Q08380	15.8201	LGALS3BP
2	Q08380	15.2698	LGALS3BP
2	Q08380	14.7387	LGALS3BP
1	Q08380	14.926	LGALS3BP
1	Q08380	15.194	LGALS3BP
2	Q08380	16.5137	LGALS3BP
3	Q08380	16.2059	LGALS3BP
4	Q08380	17.2206	LGALS3BP
1	Q08380	17.408	LGALS3BP
1	Q08380	15.2469	LGALS3BP
3	Q08380	16.2173	LGALS3BP
1	Q08380	15.9444	LGALS3BP
4	Q08380	16.3008	LGALS3BP
4	Q08380	15.8958	LGALS3BP
2	Q08380	17.3389	LGALS3BP
1	Q08380	17.3617	LGALS3BP
2	Q08380	16.3085	LGALS3BP
4	Q08380	15.8012	LGALS3BP
1	Q08380	15.7119	LGALS3BP
4	Q08380	16.9346	LGALS3BP
4	Q08380	17.8464	LGALS3BP
4	Q08380	17.8314	LGALS3BP
1	Q08380	15.5572	LGALS3BP
0	Q08380	15.3313	LGALS3BP
1	Q08380	15.7562	LGALS3BP
4	Q08380	16.758	LGALS3BP
4	Q08380	16.9198	LGALS3BP
0	Q08380	14.1755	LGALS3BP
1	Q08380	15.3726	LGALS3BP
2	Q08380	16.7316	LGALS3BP
4	Q08380	18.2396	LGALS3BP
1	Q08380	16.2184	LGALS3BP
1	Q08380	16.5515	LGALS3BP
2	Q08380	15.1874	LGALS3BP
1	Q08380	15.6111	LGALS3BP
1	Q08380	16.8178	LGALS3BP
4	Q08380	18.3294	LGALS3BP
0	Q08380	15.7222	LGALS3BP
2	Q08380	15.8722	LGALS3BP
1	Q08380	16.4313	LGALS3BP
2	Q08380	15.1778	LGALS3BP
2	Q08380	15.9758	LGALS3BP
2	Q08380	16.4404	LGALS3BP
2	Q08380	17.5612	LGALS3BP
2	Q08380	16.0053	LGALS3BP
2	Q08380	15.7892	LGALS3BP
1	Q08380	16.0555	LGALS3BP
4	Q08380	15.7006	LGALS3BP
1	Q08380	15.942	LGALS3BP
4	Q08380	16.8916	LGALS3BP
3	Q08380	17.1516	LGALS3BP
2	Q08380	17.7648	LGALS3BP
1	Q08380	17.2024	LGALS3BP
2	Q08380	15.8349	LGALS3BP
2	Q08380	16.8146	LGALS3BP
1	Q08380	15.5103	LGALS3BP
3	Q08380	16.2138	LGALS3BP
3	Q08380	16.1072	LGALS3BP
3	Q08380	16.2273	LGALS3BP
2	Q08380	16.1553	LGALS3BP
1	Q08380	15.9334	LGALS3BP
0	Q08380	15.0869	LGALS3BP
1	Q08380	15.0693	LGALS3BP
3	Q08380	16.1375	LGALS3BP
1	Q08380	15.5556	LGALS3BP
2	Q08380	16.2761	LGALS3BP
4	Q08380	17.901	LGALS3BP
1	Q08380	14.9537	LGALS3BP
1	Q08380	15.6697	LGALS3BP
2	Q08380	16.3237	LGALS3BP
1	Q08380	16.3208	LGALS3BP
2	Q08380	15.7576	LGALS3BP
4	Q08380	15.7197	LGALS3BP
1	Q08380	15.3274	LGALS3BP
4	Q08380	16.7636	LGALS3BP
1	Q08380	15.0897	LGALS3BP
1	Q08380	14.7022	LGALS3BP
4	Q08380	16.8368	LGALS3BP
2	Q08380	15.3501	LGALS3BP
2	Q08380	16.0078	LGALS3BP
1	Q08380	16.5666	LGALS3BP
3	Q08380	17.366	LGALS3BP
2	Q08380	16.3379	LGALS3BP
2	Q08380	15.207	LGALS3BP
3	Q08380	16.2641	LGALS3BP
2	Q08380	15.5195	LGALS3BP
2	Q08380	15.6856	LGALS3BP
2	Q08380	15.5762	LGALS3BP
1	Q08380	15.1391	LGALS3BP
1	Q08380	14.1264	LGALS3BP
3	Q08380	16.0236	LGALS3BP
0	Q08380	15.497	LGALS3BP
1	Q08380	16.0271	LGALS3BP
4	Q08380	17.7207	LGALS3BP
2	Q08380	17.2837	LGALS3BP
4	Q08380	16.315	LGALS3BP
2	Q08380	16.2253	LGALS3BP
4	Q08380	17.368	LGALS3BP
2	Q08380	14.328	LGALS3BP
1	Q08380	18.0248	LGALS3BP
2	Q08380	16.9065	LGALS3BP
4	Q08380	17.317	LGALS3BP
1	Q08380	16.6736	LGALS3BP
4	Q08380	17.3019	LGALS3BP
1	Q08380	14.3048	LGALS3BP
2	Q08380	16.7929	LGALS3BP
2	Q08380	16.9911	LGALS3BP
3	Q08380	18.2923	LGALS3BP
3	Q08380	17.2034	LGALS3BP
3	Q08380	16.6416	LGALS3BP
2	Q08380	15.0344	LGALS3BP
2	Q08380	17.0019	LGALS3BP
2	Q08380	16.1128	LGALS3BP
4	Q08380	17.6293	LGALS3BP
0	Q08380	15.7086	LGALS3BP
2	Q08380	15.9462	LGALS3BP
0	Q08380	15.8256	LGALS3BP
1	Q08380	15.1315	LGALS3BP
0	Q08380	15.1443	LGALS3BP
2	Q08380	17.797	LGALS3BP
1	Q08380	16.7267	LGALS3BP
0	Q08380	14.6515	LGALS3BP
4	Q08380	18.4384	LGALS3BP
2	Q08380	16.2922	LGALS3BP
4	Q08380	17.0015	LGALS3BP
2	Q08380	17.4749	LGALS3BP
1	Q08380	15.5812	LGALS3BP
3	Q08380	16.7858	LGALS3BP
1	Q08380	14.9548	LGALS3BP
0	Q08380	14.8567	LGALS3BP
3	Q08380	16.54	LGALS3BP
4	Q08380	17.2186	LGALS3BP
2	Q08380	16.7408	LGALS3BP
4	Q08380	17.9174	LGALS3BP
1	Q08380	15.2516	LGALS3BP
4	Q08380	18.1108	LGALS3BP
2	Q08380	17.1685	LGALS3BP
3	Q08380	16.7856	LGALS3BP
0	Q08380	15.9674	LGALS3BP
1	Q08380	15.8823	LGALS3BP
2	Q08380	15.791	LGALS3BP
4	Q08380	16.9102	LGALS3BP
1	Q08380	16.0633	LGALS3BP
4	Q08380	17.0455	LGALS3BP
1	Q08380	15.5673	LGALS3BP
1	Q08380	16.1316	LGALS3BP
4	Q08380	17.0285	LGALS3BP
1	Q08380	15.3385	LGALS3BP
1	Q08380	15.7684	LGALS3BP
1	Q08380	14.637	LGALS3BP
4	Q08380	17.1619	LGALS3BP
2	Q08380	16.2335	LGALS3BP
1	Q08380	16.7253	LGALS3BP
1	Q08380	16.6303	LGALS3BP
1	Q08380	16.9889	LGALS3BP
1	Q08380	15.292	LGALS3BP
4	Q08380	17.6993	LGALS3BP
1	Q08380	17.2693	LGALS3BP
1	Q08380	15.5828	LGALS3BP
1	Q08380	15.7162	LGALS3BP
2	Q08380	16.2871	LGALS3BP
3	Q08380	16.204	LGALS3BP
2	Q08380	15.2837	LGALS3BP
4	Q08380	17.5244	LGALS3BP
2	Q08380	15.6397	LGALS3BP
1	Q08380	15.5462	LGALS3BP
1	Q08380	16.0159	LGALS3BP
0	Q08380	15.3302	LGALS3BP
0	Q08380	14.8197	LGALS3BP
2	Q08380	15.6228	LGALS3BP
2	Q08380	16.1429	LGALS3BP
1	Q08380	15.7543	LGALS3BP
2	Q08380	16.9665	LGALS3BP
2	Q08380	17.1453	LGALS3BP
1	Q08380	15.744	LGALS3BP
1	Q08380	15.1031	LGALS3BP
0	Q08380	15.435	LGALS3BP
2	Q08380	16.8457	LGALS3BP
2	Q08380	16.8089	LGALS3BP
1	Q08380	16.3501	LGALS3BP
2	Q08380	15.9851	LGALS3BP
1	Q08380	13.9346	LGALS3BP
0	Q08380	14.9287	LGALS3BP
1	Q08380	15.8887	LGALS3BP
2	Q08380	16.1805	LGALS3BP
2	Q08380	16.0028	LGALS3BP
1	Q08380	15.1728	LGALS3BP
2	Q08380	16.0865	LGALS3BP
0	Q08380	15.292	LGALS3BP
1	Q08380	15.4073	LGALS3BP
4	Q08380	17.3822	LGALS3BP
1	Q08380	15.6822	LGALS3BP
2	Q08380	15.8865	LGALS3BP
1	Q08380	16.7222	LGALS3BP
1	Q08380	15.1751	LGALS3BP
1	Q08380	15.0992	LGALS3BP
4	Q08380	17.0567	LGALS3BP
1	Q08380	15.2783	LGALS3BP
1	Q08380	14.9359	LGALS3BP
2	Q08380	16.8145	LGALS3BP
1	Q08380	15.5922	LGALS3BP
0	Q08380	14.9226	LGALS3BP
3	Q08380	18.2802	LGALS3BP
2	Q08380	15.4946	LGALS3BP
0	Q08380	15.9079	LGALS3BP
1	Q08380	14.2568	LGALS3BP
2	Q08380	16.5504	LGALS3BP
0	Q08380	16.4178	LGALS3BP
0	Q08380	15.4672	LGALS3BP
2	Q08380	15.1195	LGALS3BP
4	Q08380	17.5621	LGALS3BP
3	Q08380	17.4348	LGALS3BP
0	Q08380	15.0615	LGALS3BP
1	Q08380	14.7227	LGALS3BP
3	Q08380	16.6801	LGALS3BP
1	Q08380	16.1432	LGALS3BP
2	Q08380	17.5938	LGALS3BP
2	Q08380	17.3675	LGALS3BP
2	Q08380	16.032	LGALS3BP
2	Q08380	15.6539	LGALS3BP
1	Q08380	15.3619	LGALS3BP
1	Q08380	15.978	LGALS3BP
4	Q08380	17.6862	LGALS3BP
4	Q08380	17.1598	LGALS3BP
1	Q08380	14.5492	LGALS3BP
1	Q08380	16.3012	LGALS3BP
4	Q08380	17.4024	LGALS3BP
0	Q08380	16.1029	LGALS3BP
2	Q08380	16.1241	LGALS3BP
1	Q08380	15.2469	LGALS3BP
2	Q08380	16.5914	LGALS3BP
2	Q08380	16.2543	LGALS3BP
4	Q08380	17.6612	LGALS3BP
2	Q08380	17.2081	LGALS3BP
2	Q08380	16.104	LGALS3BP
0	Q08380	15.3768	LGALS3BP
4	Q08380	18.2201	LGALS3BP
1	Q08380	15.628	LGALS3BP
1	Q08380	16.6653	LGALS3BP
1	Q08380	15.6424	LGALS3BP
1	Q08380	14.8252	LGALS3BP
1	Q08380	15.116	LGALS3BP
1	Q08380	16.8895	LGALS3BP
2	Q08380	15.5828	LGALS3BP
1	Q08380	16.8657	LGALS3BP
2	Q08380	16.7334	LGALS3BP
1	Q08380	16.9979	LGALS3BP
0	Q08380	15.423	LGALS3BP
1	Q08380	16.0804	LGALS3BP
1	Q08380	15.0723	LGALS3BP
2	Q08380	16.1163	LGALS3BP
2	Q08380	16.3748	LGALS3BP
0	Q08380	15.533	LGALS3BP
1	Q08380	15.7904	LGALS3BP
4	Q08380	17.7417	LGALS3BP
2	Q08380	16.1043	LGALS3BP
1	Q08380	15.7822	LGALS3BP
3	Q08380	17.3881	LGALS3BP
3	Q08380	15.0391	LGALS3BP
0	Q08380	15.4591	LGALS3BP
1	Q08380	15.2694	LGALS3BP
2	Q08380	15.5345	LGALS3BP
1	Q08380	16.0431	LGALS3BP
2	Q08380	16.2289	LGALS3BP
4	Q08380	17.2093	LGALS3BP
3	Q08380	16.8046	LGALS3BP
3	Q08380	15.1858	LGALS3BP
2	Q08380	15.7684	LGALS3BP
3	Q08380	17.4	LGALS3BP
1	Q08380	15.1904	LGALS3BP
2	Q08380	16.6648	LGALS3BP
2	Q08380	16.7403	LGALS3BP
3	Q08380	16.7794	LGALS3BP
0	Q08380	15.0803	LGALS3BP
4	Q08380	16.9671	LGALS3BP
2	Q08380	16.2264	LGALS3BP
1	Q08380	15.7302	LGALS3BP
0	Q08380	15.543	LGALS3BP
2	Q08380	15.7755	LGALS3BP
2	Q08380	16.8268	LGALS3BP
3	Q08380	15.343	LGALS3BP
4	Q08380	17.3892	LGALS3BP
0	Q08380	15.6745	LGALS3BP
1	Q08380	15.382	LGALS3BP
0	Q08380	15.0374	LGALS3BP
1	Q08380	15.0112	LGALS3BP
0	Q08380	15.9109	LGALS3BP
1	Q08380	16.1875	LGALS3BP
4	Q08380	16.0935	LGALS3BP
1	Q08380	15.3231	LGALS3BP
2	Q08380	15.7579	LGALS3BP
2	Q15582	14.1387	TGFBI
1	Q15582	14.0783	TGFBI
1	Q15582	14.0127	TGFBI
4	Q15582	14.5996	TGFBI
1	Q15582	14.0048	TGFBI
2	Q15582	13.743	TGFBI
4	Q15582	14.7883	TGFBI
2	Q15582	14.3532	TGFBI
4	Q15582	14.201	TGFBI
2	Q15582	14.0646	TGFBI
2	Q15582	14.0263	TGFBI
2	Q15582	14.5949	TGFBI
1	Q15582	14.0122	TGFBI
4	Q15582	15.3055	TGFBI
2	Q15582	13.839	TGFBI
1	Q15582	14.6872	TGFBI
4	Q15582	14.4291	TGFBI
4	Q15582	15.3989	TGFBI
1	Q15582	13.5693	TGFBI
2	Q15582	13.9432	TGFBI
1	Q15582	14.1547	TGFBI
1	Q15582	14.3749	TGFBI
2	Q15582	14.3744	TGFBI
1	Q15582	14.5592	TGFBI
1	Q15582	14.9101	TGFBI
2	Q15582	14.7842	TGFBI
1	Q15582	14.1705	TGFBI
1	Q15582	14.2832	TGFBI
4	Q15582	14.3907	TGFBI
1	Q15582	14.1497	TGFBI
1	Q15582	14.8784	TGFBI
1	Q15582	13.3662	TGFBI
2	Q15582	15.1012	TGFBI
4	Q15582	14.8669	TGFBI
4	Q15582	14.8043	TGFBI
1	Q15582	14.1599	TGFBI
4	Q15582	14.7906	TGFBI
1	Q15582	13.9151	TGFBI
2	Q15582	14.7079	TGFBI
1	Q15582	13.9895	TGFBI
4	Q15582	15.1768	TGFBI
0	Q15582	14.0777	TGFBI
1	Q15582	14.0313	TGFBI
4	Q15582	14.4102	TGFBI
2	Q15582	14.8036	TGFBI
2	Q15582	14.3211	TGFBI
2	Q15582	14.7214	TGFBI
0	Q15582	13.5654	TGFBI
1	Q15582	14.259	TGFBI
4	Q15582	14.162	TGFBI
1	Q15582	14.4274	TGFBI
0	Q15582	13.6264	TGFBI
1	Q15582	13.7416	TGFBI
4	Q15582	14.5806	TGFBI
4	Q15582	14.3581	TGFBI
1	Q15582	14.4111	TGFBI
4	Q15582	14.7521	TGFBI
2	Q15582	14.1148	TGFBI
2	Q15582	14.3449	TGFBI
2	Q15582	14.4671	TGFBI
4	Q15582	14.2558	TGFBI
1	Q15582	13.9882	TGFBI
0	Q15582	13.9136	TGFBI
1	Q15582	14.2447	TGFBI
2	Q15582	15.0273	TGFBI
4	Q15582	15.1224	TGFBI
4	Q15582	14.9372	TGFBI
2	Q15582	14.821	TGFBI
2	Q15582	14.3536	TGFBI
2	Q15582	13.4777	TGFBI
1	Q15582	13.8722	TGFBI
1	Q15582	13.8889	TGFBI
2	Q15582	14.8944	TGFBI
3	Q15582	14.7633	TGFBI
4	Q15582	14.8926	TGFBI
1	Q15582	15.1575	TGFBI
1	Q15582	13.9373	TGFBI
3	Q15582	14.0843	TGFBI
1	Q15582	13.8353	TGFBI
4	Q15582	14.4058	TGFBI
4	Q15582	14.1968	TGFBI
2	Q15582	14.048	TGFBI
1	Q15582	15.2972	TGFBI
2	Q15582	14.2524	TGFBI
4	Q15582	14.4477	TGFBI
1	Q15582	13.9998	TGFBI
4	Q15582	14.837	TGFBI
4	Q15582	16.2182	TGFBI
4	Q15582	15.0626	TGFBI
1	Q15582	14.7362	TGFBI
0	Q15582	14.4141	TGFBI
1	Q15582	13.3928	TGFBI
4	Q15582	14.5681	TGFBI
4	Q15582	14.7207	TGFBI
0	Q15582	13.8835	TGFBI
1	Q15582	14.1068	TGFBI
2	Q15582	13.7743	TGFBI
4	Q15582	15.5224	TGFBI
1	Q15582	14.354	TGFBI
1	Q15582	15.163	TGFBI
2	Q15582	14.0444	TGFBI
1	Q15582	14.659	TGFBI
1	Q15582	13.7432	TGFBI
4	Q15582	15.342	TGFBI
0	Q15582	14.4852	TGFBI
2	Q15582	14.3127	TGFBI
1	Q15582	14.6839	TGFBI
2	Q15582	14.4592	TGFBI
2	Q15582	14.0862	TGFBI
2	Q15582	14.1614	TGFBI
2	Q15582	15.3643	TGFBI
2	Q15582	13.9184	TGFBI
2	Q15582	13.8497	TGFBI
1	Q15582	13.9128	TGFBI
4	Q15582	13.9613	TGFBI
1	Q15582	13.747	TGFBI
4	Q15582	14.6787	TGFBI
3	Q15582	14.097	TGFBI
2	Q15582	15.0248	TGFBI
1	Q15582	13.7238	TGFBI
2	Q15582	15.02	TGFBI
2	Q15582	14.5019	TGFBI
1	Q15582	14.3715	TGFBI
3	Q15582	15.1875	TGFBI
3	Q15582	14.1524	TGFBI
3	Q15582	14.9612	TGFBI
2	Q15582	14.6623	TGFBI
1	Q15582	13.4385	TGFBI
0	Q15582	13.9739	TGFBI
1	Q15582	13.7306	TGFBI
3	Q15582	14.7983	TGFBI
1	Q15582	14.0103	TGFBI
2	Q15582	15.0317	TGFBI
4	Q15582	14.8932	TGFBI
1	Q15582	14.0493	TGFBI
1	Q15582	13.9609	TGFBI
2	Q15582	14.9646	TGFBI
1	Q15582	13.9916	TGFBI
2	Q15582	14.1494	TGFBI
4	Q15582	14.6887	TGFBI
1	Q15582	14.3452	TGFBI
4	Q15582	15.1581	TGFBI
1	Q15582	13.8756	TGFBI
1	Q15582	14.0742	TGFBI
4	Q15582	14.5755	TGFBI
2	Q15582	14.1427	TGFBI
2	Q15582	13.9264	TGFBI
1	Q15582	13.8395	TGFBI
3	Q15582	15.7759	TGFBI
2	Q15582	13.9187	TGFBI
2	Q15582	14.2035	TGFBI
3	Q15582	15.1123	TGFBI
2	Q15582	13.9392	TGFBI
2	Q15582	14.1469	TGFBI
2	Q15582	14.2407	TGFBI
1	Q15582	14.3041	TGFBI
1	Q15582	14.3316	TGFBI
3	Q15582	14.2067	TGFBI
0	Q15582	14.2476	TGFBI
1	Q15582	14.5521	TGFBI
4	Q15582	14.8696	TGFBI
2	Q15582	13.6993	TGFBI
4	Q15582	15.1785	TGFBI
2	Q15582	14.703	TGFBI
4	Q15582	14.2892	TGFBI
2	Q15582	13.8502	TGFBI
1	Q15582	14.4247	TGFBI
2	Q15582	14.6307	TGFBI
4	Q15582	14.7997	TGFBI
1	Q15582	14.1805	TGFBI
4	Q15582	14.4995	TGFBI
1	Q15582	13.6007	TGFBI
2	Q15582	15.0179	TGFBI
2	Q15582	14.7619	TGFBI
3	Q15582	16.4262	TGFBI
3	Q15582	15.1	TGFBI
3	Q15582	14.9768	TGFBI
2	Q15582	15.2085	TGFBI
2	Q15582	15.0699	TGFBI
2	Q15582	14.6893	TGFBI
4	Q15582	14.7773	TGFBI
0	Q15582	14.2763	TGFBI
2	Q15582	14.1842	TGFBI
0	Q15582	13.8453	TGFBI
1	Q15582	14.2277	TGFBI
0	Q15582	13.8922	TGFBI
2	Q15582	15.3859	TGFBI
1	Q15582	14.5991	TGFBI
0	Q15582	13.915	TGFBI
4	Q15582	15.6483	TGFBI
2	Q15582	14.1518	TGFBI
4	Q15582	15.9253	TGFBI
2	Q15582	15.7955	TGFBI
1	Q15582	13.5906	TGFBI
3	Q15582	14.0874	TGFBI
1	Q15582	13.7538	TGFBI
0	Q15582	14.358	TGFBI
3	Q15582	14.8362	TGFBI
4	Q15582	15.5316	TGFBI
2	Q15582	14.9128	TGFBI
4	Q15582	15.0593	TGFBI
1	Q15582	14.1269	TGFBI
4	Q15582	15.947	TGFBI
2	Q15582	14.3467	TGFBI
3	Q15582	14.3262	TGFBI
0	Q15582	14.2098	TGFBI
1	Q15582	14.3822	TGFBI
2	Q15582	13.8421	TGFBI
4	Q15582	14.6878	TGFBI
1	Q15582	13.7748	TGFBI
4	Q15582	15.2423	TGFBI
1	Q15582	14.6755	TGFBI
1	Q15582	14.6186	TGFBI
4	Q15582	14.3792	TGFBI
1	Q15582	14.1992	TGFBI
1	Q15582	14.4811	TGFBI
1	Q15582	14.3538	TGFBI
4	Q15582	14.814	TGFBI
2	Q15582	14.0847	TGFBI
1	Q15582	14.0091	TGFBI
1	Q15582	14.4434	TGFBI
1	Q15582	14.3585	TGFBI
1	Q15582	13.4398	TGFBI
4	Q15582	15.6825	TGFBI
1	Q15582	14.3435	TGFBI
1	Q15582	13.9857	TGFBI
1	Q15582	14.319	TGFBI
2	Q15582	15.6985	TGFBI
3	Q15582	14.2431	TGFBI
2	Q15582	15.1657	TGFBI
4	Q15582	14.5692	TGFBI
2	Q15582	14.6918	TGFBI
1	Q15582	15.0209	TGFBI
1	Q15582	14.4213	TGFBI
0	Q15582	14.2415	TGFBI
0	Q15582	14.4515	TGFBI
2	Q15582	14.7174	TGFBI
2	Q15582	14.7974	TGFBI
1	Q15582	14.5906	TGFBI
2	Q15582	14.9187	TGFBI
2	Q15582	14.455	TGFBI
1	Q15582	14.2184	TGFBI
1	Q15582	13.6805	TGFBI
0	Q15582	14.4084	TGFBI
2	Q15582	15.1891	TGFBI
2	Q15582	14.3343	TGFBI
1	Q15582	14.3073	TGFBI
2	Q15582	14.1467	TGFBI
1	Q15582	14.4629	TGFBI
0	Q15582	14.5403	TGFBI
1	Q15582	13.7544	TGFBI
2	Q15582	13.4861	TGFBI
2	Q15582	14.5535	TGFBI
1	Q15582	14.3327	TGFBI
2	Q15582	14.4179	TGFBI
0	Q15582	14.4046	TGFBI
1	Q15582	14.487	TGFBI
4	Q15582	15.2627	TGFBI
1	Q15582	14.0206	TGFBI
2	Q15582	14.2941	TGFBI
1	Q15582	14.2293	TGFBI
1	Q15582	14.3535	TGFBI
1	Q15582	13.6407	TGFBI
4	Q15582	14.6634	TGFBI
1	Q15582	14.278	TGFBI
1	Q15582	14.4876	TGFBI
2	Q15582	14.6137	TGFBI
1	Q15582	14.0043	TGFBI
0	Q15582	14.0096	TGFBI
3	Q15582	15.1447	TGFBI
2	Q15582	14.3511	TGFBI
0	Q15582	14.1241	TGFBI
1	Q15582	14.2701	TGFBI
2	Q15582	14.7956	TGFBI
0	Q15582	13.7639	TGFBI
0	Q15582	14.0834	TGFBI
2	Q15582	14.0124	TGFBI
4	Q15582	15.2635	TGFBI
3	Q15582	14.163	TGFBI
0	Q15582	14.3793	TGFBI
1	Q15582	14.2862	TGFBI
3	Q15582	14.4382	TGFBI
1	Q15582	14.5267	TGFBI
2	Q15582	15.3523	TGFBI
2	Q15582	15.9744	TGFBI
2	Q15582	14.7472	TGFBI
2	Q15582	15.0359	TGFBI
1	Q15582	14.0588	TGFBI
1	Q15582	14.2723	TGFBI
4	Q15582	15.5589	TGFBI
4	Q15582	15.0101	TGFBI
1	Q15582	13.8053	TGFBI
1	Q15582	14.2012	TGFBI
4	Q15582	15.096	TGFBI
0	Q15582	14.7692	TGFBI
2	Q15582	14.5629	TGFBI
1	Q15582	14.2242	TGFBI
2	Q15582	14.995	TGFBI
2	Q15582	15.1516	TGFBI
4	Q15582	15.0444	TGFBI
2	Q15582	16.0873	TGFBI
2	Q15582	15.0278	TGFBI
0	Q15582	14.3062	TGFBI
4	Q15582	15.503	TGFBI
1	Q15582	14.1376	TGFBI
1	Q15582	14.2951	TGFBI
1	Q15582	14.6903	TGFBI
1	Q15582	14.3841	TGFBI
1	Q15582	13.9657	TGFBI
1	Q15582	14.6079	TGFBI
2	Q15582	14.7263	TGFBI
1	Q15582	14.7187	TGFBI
2	Q15582	15.227	TGFBI
1	Q15582	14.0313	TGFBI
0	Q15582	13.9632	TGFBI
1	Q15582	14.4679	TGFBI
1	Q15582	14.8154	TGFBI
2	Q15582	14.2241	TGFBI
2	Q15582	14.262	TGFBI
0	Q15582	14.0407	TGFBI
1	Q15582	14.2398	TGFBI
4	Q15582	15.4244	TGFBI
2	Q15582	14.3664	TGFBI
1	Q15582	14.3234	TGFBI
3	Q15582	15.5895	TGFBI
3	Q15582	14.5821	TGFBI
0	Q15582	14.1659	TGFBI
1	Q15582	14.0831	TGFBI
2	Q15582	14.5881	TGFBI
1	Q15582	14.4182	TGFBI
2	Q15582	15.3075	TGFBI
4	Q15582	15.0005	TGFBI
3	Q15582	15.0662	TGFBI
3	Q15582	14.6701	TGFBI
2	Q15582	14.5662	TGFBI
3	Q15582	15.2893	TGFBI
1	Q15582	14.2936	TGFBI
2	Q15582	15.1337	TGFBI
2	Q15582	15.5228	TGFBI
3	Q15582	14.9396	TGFBI
0	Q15582	14.2115	TGFBI
4	Q15582	14.5561	TGFBI
2	Q15582	14.9436	TGFBI
1	Q15582	14.3552	TGFBI
0	Q15582	14.2077	TGFBI
2	Q15582	14.5983	TGFBI
2	Q15582	15.735	TGFBI
3	Q15582	14.4168	TGFBI
4	Q15582	15.0141	TGFBI
0	Q15582	14.2158	TGFBI
1	Q15582	14.086	TGFBI
0	Q15582	14.9829	TGFBI
1	Q15582	14.1206	TGFBI
0	Q15582	14.6086	TGFBI
1	Q15582	14.5439	TGFBI
4	Q15582	13.4578	TGFBI
1	Q15582	14.6025	TGFBI
2	Q15582	14.3041	TGFBI
1	A0A0A0MRE5	15.3521	ASAP1
1	A0A0A0MRE5	14.6003	ASAP1
4	A0A0A0MRE5	14.1729	ASAP1
1	A0A0A0MRE5	15.3912	ASAP1
2	A0A0A0MRE5	13.8579	ASAP1
4	A0A0A0MRE5	14.7631	ASAP1
2	A0A0A0MRE5	15.0149	ASAP1
2	A0A0A0MRE5	14.6985	ASAP1
1	A0A0A0MRE5	15.3262	ASAP1
4	A0A0A0MRE5	13.2643	ASAP1
2	A0A0A0MRE5	15.0413	ASAP1
1	A0A0A0MRE5	15.0772	ASAP1
1	A0A0A0MRE5	14.8487	ASAP1
2	A0A0A0MRE5	14.6809	ASAP1
1	A0A0A0MRE5	15.4259	ASAP1
1	A0A0A0MRE5	15.0813	ASAP1
1	A0A0A0MRE5	15.0857	ASAP1
1	A0A0A0MRE5	14.7712	ASAP1
1	A0A0A0MRE5	14.817	ASAP1
4	A0A0A0MRE5	14.3725	ASAP1
1	A0A0A0MRE5	14.608	ASAP1
4	A0A0A0MRE5	13.6803	ASAP1
1	A0A0A0MRE5	15.4087	ASAP1
1	A0A0A0MRE5	15.2023	ASAP1
0	A0A0A0MRE5	14.9581	ASAP1
1	A0A0A0MRE5	15.6184	ASAP1
2	A0A0A0MRE5	14.564	ASAP1
2	A0A0A0MRE5	13.1234	ASAP1
0	A0A0A0MRE5	14.3006	ASAP1
1	A0A0A0MRE5	15.4935	ASAP1
1	A0A0A0MRE5	15.2004	ASAP1
0	A0A0A0MRE5	15.4468	ASAP1
4	A0A0A0MRE5	12.6559	ASAP1
1	A0A0A0MRE5	14.2276	ASAP1
4	A0A0A0MRE5	12.6886	ASAP1
2	A0A0A0MRE5	14.8138	ASAP1
0	A0A0A0MRE5	15.1468	ASAP1
1	A0A0A0MRE5	14.4992	ASAP1
2	A0A0A0MRE5	15.2288	ASAP1
2	A0A0A0MRE5	14.0379	ASAP1
2	A0A0A0MRE5	14.3667	ASAP1
2	A0A0A0MRE5	15.0041	ASAP1
1	A0A0A0MRE5	15.2559	ASAP1
2	A0A0A0MRE5	14.1503	ASAP1
1	A0A0A0MRE5	15.1504	ASAP1
3	A0A0A0MRE5	13.0757	ASAP1
1	A0A0A0MRE5	14.4162	ASAP1
4	A0A0A0MRE5	14.7792	ASAP1
4	A0A0A0MRE5	15.1944	ASAP1
2	A0A0A0MRE5	13.3895	ASAP1
1	A0A0A0MRE5	15.3608	ASAP1
4	A0A0A0MRE5	14.113	ASAP1
4	A0A0A0MRE5	13.5909	ASAP1
0	A0A0A0MRE5	14.2873	ASAP1
4	A0A0A0MRE5	11.6169	ASAP1
1	A0A0A0MRE5	15.7339	ASAP1
1	A0A0A0MRE5	14.406	ASAP1
2	A0A0A0MRE5	14.8729	ASAP1
1	A0A0A0MRE5	15.2019	ASAP1
0	A0A0A0MRE5	14.1765	ASAP1
2	A0A0A0MRE5	13.9179	ASAP1
1	A0A0A0MRE5	14.8573	ASAP1
2	A0A0A0MRE5	14.8129	ASAP1
2	A0A0A0MRE5	14.7399	ASAP1
2	A0A0A0MRE5	14.8792	ASAP1
2	A0A0A0MRE5	14.861	ASAP1
1	A0A0A0MRE5	15.3076	ASAP1
1	A0A0A0MRE5	15.0692	ASAP1
4	A0A0A0MRE5	13.9452	ASAP1
1	A0A0A0MRE5	12.1656	ASAP1
1	A0A0A0MRE5	14.7691	ASAP1
3	A0A0A0MRE5	14.9597	ASAP1
3	A0A0A0MRE5	14.3687	ASAP1
2	A0A0A0MRE5	14.7232	ASAP1
0	A0A0A0MRE5	15.1386	ASAP1
1	A0A0A0MRE5	14.9446	ASAP1
3	A0A0A0MRE5	15.2194	ASAP1
1	A0A0A0MRE5	14.6039	ASAP1
2	A0A0A0MRE5	15.536	ASAP1
4	A0A0A0MRE5	12.8472	ASAP1
1	A0A0A0MRE5	15.4012	ASAP1
2	A0A0A0MRE5	14.755	ASAP1
1	A0A0A0MRE5	15.0265	ASAP1
4	A0A0A0MRE5	14.6716	ASAP1
1	A0A0A0MRE5	15.0552	ASAP1
4	A0A0A0MRE5	15.4713	ASAP1
1	A0A0A0MRE5	14.923	ASAP1
2	A0A0A0MRE5	15.34	ASAP1
2	A0A0A0MRE5	14.8068	ASAP1
1	A0A0A0MRE5	14.554	ASAP1
3	A0A0A0MRE5	13.9497	ASAP1
2	A0A0A0MRE5	15.0699	ASAP1
3	A0A0A0MRE5	13.9583	ASAP1
2	A0A0A0MRE5	14.9579	ASAP1
2	A0A0A0MRE5	14.7473	ASAP1
1	A0A0A0MRE5	15.1642	ASAP1
0	A0A0A0MRE5	15.3808	ASAP1
1	A0A0A0MRE5	14.3428	ASAP1
2	A0A0A0MRE5	15.1645	ASAP1
1	A0A0A0MRE5	14.3651	ASAP1
2	A0A0A0MRE5	13.9341	ASAP1
2	A0A0A0MRE5	13.9524	ASAP1
3	A0A0A0MRE5	13.0839	ASAP1
3	A0A0A0MRE5	12.9904	ASAP1
2	A0A0A0MRE5	15.3789	ASAP1
0	A0A0A0MRE5	14.7882	ASAP1
0	A0A0A0MRE5	14.6649	ASAP1
1	A0A0A0MRE5	14.9505	ASAP1
0	A0A0A0MRE5	15.3855	ASAP1
2	A0A0A0MRE5	12.7997	ASAP1
1	A0A0A0MRE5	14.9263	ASAP1
0	A0A0A0MRE5	15.1259	ASAP1
4	A0A0A0MRE5	13.7413	ASAP1
2	A0A0A0MRE5	14.519	ASAP1
4	A0A0A0MRE5	14.445	ASAP1
2	A0A0A0MRE5	14.1995	ASAP1
3	A0A0A0MRE5	14.5842	ASAP1
0	A0A0A0MRE5	14.6432	ASAP1
2	A0A0A0MRE5	14.4971	ASAP1
1	A0A0A0MRE5	14.2756	ASAP1
2	A0A0A0MRE5	14.007	ASAP1
0	A0A0A0MRE5	15.4441	ASAP1
1	A0A0A0MRE5	14.6115	ASAP1
2	A0A0A0MRE5	15.2105	ASAP1
1	A0A0A0MRE5	15.6022	ASAP1
1	A0A0A0MRE5	15.1189	ASAP1
1	A0A0A0MRE5	15.3706	ASAP1
1	A0A0A0MRE5	15.1037	ASAP1
1	A0A0A0MRE5	15.2348	ASAP1
1	A0A0A0MRE5	15.1323	ASAP1
1	A0A0A0MRE5	14.9714	ASAP1
1	A0A0A0MRE5	14.2579	ASAP1
1	A0A0A0MRE5	14.1786	ASAP1
1	A0A0A0MRE5	13.6118	ASAP1
4	A0A0A0MRE5	13.9295	ASAP1
1	A0A0A0MRE5	15.0486	ASAP1
1	A0A0A0MRE5	15.6756	ASAP1
2	A0A0A0MRE5	15.0734	ASAP1
2	A0A0A0MRE5	14.6546	ASAP1
1	A0A0A0MRE5	14.6051	ASAP1
1	A0A0A0MRE5	15.0379	ASAP1
0	A0A0A0MRE5	15.411	ASAP1
0	A0A0A0MRE5	15.1388	ASAP1
2	A0A0A0MRE5	15.002	ASAP1
2	A0A0A0MRE5	15.205	ASAP1
1	A0A0A0MRE5	14.1313	ASAP1
2	A0A0A0MRE5	14.6612	ASAP1
2	A0A0A0MRE5	13.8815	ASAP1
1	A0A0A0MRE5	15.5154	ASAP1
1	A0A0A0MRE5	14.8563	ASAP1
2	A0A0A0MRE5	14.6932	ASAP1
1	A0A0A0MRE5	15.1315	ASAP1
1	A0A0A0MRE5	15.2068	ASAP1
1	A0A0A0MRE5	14.9046	ASAP1
2	A0A0A0MRE5	15.128	ASAP1
2	A0A0A0MRE5	14.3999	ASAP1
1	A0A0A0MRE5	15.1289	ASAP1
0	A0A0A0MRE5	15.2877	ASAP1
4	A0A0A0MRE5	13.024	ASAP1
1	A0A0A0MRE5	14.9412	ASAP1
1	A0A0A0MRE5	15.0183	ASAP1
1	A0A0A0MRE5	15.1636	ASAP1
1	A0A0A0MRE5	15.2841	ASAP1
1	A0A0A0MRE5	15.3496	ASAP1
0	A0A0A0MRE5	15.1907	ASAP1
0	A0A0A0MRE5	15.1575	ASAP1
1	A0A0A0MRE5	14.963	ASAP1
0	A0A0A0MRE5	15.3114	ASAP1
0	A0A0A0MRE5	15.0315	ASAP1
0	A0A0A0MRE5	15.5369	ASAP1
1	A0A0A0MRE5	15.2443	ASAP1
3	A0A0A0MRE5	13.6497	ASAP1
2	A0A0A0MRE5	14.8867	ASAP1
2	A0A0A0MRE5	15.134	ASAP1
2	A0A0A0MRE5	14.4925	ASAP1
1	A0A0A0MRE5	15.5072	ASAP1
4	A0A0A0MRE5	13.8199	ASAP1
1	A0A0A0MRE5	14.8117	ASAP1
1	A0A0A0MRE5	15.4624	ASAP1
4	A0A0A0MRE5	14.2944	ASAP1
2	A0A0A0MRE5	14.7643	ASAP1
1	A0A0A0MRE5	14.9331	ASAP1
2	A0A0A0MRE5	14.8717	ASAP1
2	A0A0A0MRE5	14.7174	ASAP1
2	A0A0A0MRE5	15.3625	ASAP1
0	A0A0A0MRE5	14.7682	ASAP1
1	A0A0A0MRE5	14.72	ASAP1
1	A0A0A0MRE5	15.102	ASAP1
1	A0A0A0MRE5	14.9486	ASAP1
1	A0A0A0MRE5	14.7841	ASAP1
1	A0A0A0MRE5	15.9958	ASAP1
2	A0A0A0MRE5	15.1272	ASAP1
1	A0A0A0MRE5	15.3021	ASAP1
2	A0A0A0MRE5	14.9846	ASAP1
1	A0A0A0MRE5	14.7045	ASAP1
0	A0A0A0MRE5	15.7985	ASAP1
1	A0A0A0MRE5	14.8274	ASAP1
1	A0A0A0MRE5	15.3249	ASAP1
2	A0A0A0MRE5	14.9065	ASAP1
2	A0A0A0MRE5	15.2732	ASAP1
0	A0A0A0MRE5	14.9402	ASAP1
1	A0A0A0MRE5	15.4526	ASAP1
4	A0A0A0MRE5	14.2835	ASAP1
0	A0A0A0MRE5	15.1419	ASAP1
2	A0A0A0MRE5	14.5425	ASAP1
1	A0A0A0MRE5	15.1512	ASAP1
3	A0A0A0MRE5	13.6507	ASAP1
1	A0A0A0MRE5	15.1932	ASAP1
2	A0A0A0MRE5	14.7918	ASAP1
[truncated: 1,088 more rows]

## Sheet: FigED6_b
nas_inflam	Protein ID	Log2 intensity	Gene name
2	Q08380	17.6966	LGALS3BP
0	Q08380	14.755	LGALS3BP
0	Q08380	15.3737	LGALS3BP
2	Q08380	16.7125	LGALS3BP
2	Q08380	15.4746	LGALS3BP
2	Q08380	18.3479	LGALS3BP
4	Q08380	18.1171	LGALS3BP
1	Q08380	15.722	LGALS3BP
3	Q08380	15.1553	LGALS3BP
2	Q08380	15.2968	LGALS3BP
3	Q08380	15.8861	LGALS3BP
4	Q08380	16.7358	LGALS3BP
0	Q08380	15.1999	LGALS3BP
5	Q08380	17.9694	LGALS3BP
2	Q08380	16.3549	LGALS3BP
1	Q08380	16.1417	LGALS3BP
2	Q08380	16.6285	LGALS3BP
4	Q08380	17.0596	LGALS3BP
2	Q08380	15.4383	LGALS3BP
4	Q08380	16.2049	LGALS3BP
1	Q08380	16.4735	LGALS3BP
1	Q08380	15.3811	LGALS3BP
2	Q08380	16.2703	LGALS3BP
2	Q08380	15.8125	LGALS3BP
2	Q08380	17.229	LGALS3BP
5	Q08380	16.1265	LGALS3BP
1	Q08380	16.5472	LGALS3BP
2	Q08380	15.7066	LGALS3BP
2	Q08380	16.672	LGALS3BP
0	Q08380	16.0195	LGALS3BP
5	Q08380	16.9788	LGALS3BP
1	Q08380	15.9271	LGALS3BP
2	Q08380	17.422	LGALS3BP
3	Q08380	16.4832	LGALS3BP
3	Q08380	15.7155	LGALS3BP
3	Q08380	17.3365	LGALS3BP
2	Q08380	15.6887	LGALS3BP
3	Q08380	17.102	LGALS3BP
0	Q08380	14.7053	LGALS3BP
3	Q08380	17.4088	LGALS3BP
0	Q08380	14.7187	LGALS3BP
1	Q08380	15.3266	LGALS3BP
5	Q08380	16.9052	LGALS3BP
3	Q08380	16.1773	LGALS3BP
1	Q08380	16.7294	LGALS3BP
2	Q08380	15.9532	LGALS3BP
0	Q08380	15.3047	LGALS3BP
0	Q08380	15.646	LGALS3BP
1	Q08380	17.0655	LGALS3BP
0	Q08380	15.4619	LGALS3BP
0	Q08380	14.9208	LGALS3BP
1	Q08380	16.0045	LGALS3BP
2	Q08380	17.8584	LGALS3BP
1	Q08380	17.5239	LGALS3BP
4	Q08380	16.7791	LGALS3BP
1	Q08380	15.83	LGALS3BP
2	Q08380	16.6855	LGALS3BP
1	Q08380	16.7821	LGALS3BP
1	Q08380	16.136	LGALS3BP
0	Q08380	14.8797	LGALS3BP
1	Q08380	14.4865	LGALS3BP
1	Q08380	16.2538	LGALS3BP
3	Q08380	15.8211	LGALS3BP
5	Q08380	17.145	LGALS3BP
3	Q08380	17.2279	LGALS3BP
1	Q08380	15.8201	LGALS3BP
1	Q08380	15.2698	LGALS3BP
0	Q08380	14.7387	LGALS3BP
0	Q08380	14.926	LGALS3BP
0	Q08380	15.194	LGALS3BP
2	Q08380	16.5137	LGALS3BP
2	Q08380	16.2059	LGALS3BP
5	Q08380	17.2206	LGALS3BP
2	Q08380	17.408	LGALS3BP
0	Q08380	15.2469	LGALS3BP
2	Q08380	16.2173	LGALS3BP
3	Q08380	15.9444	LGALS3BP
3	Q08380	16.3008	LGALS3BP
1	Q08380	15.8958	LGALS3BP
2	Q08380	17.3389	LGALS3BP
2	Q08380	17.3617	LGALS3BP
3	Q08380	16.3085	LGALS3BP
2	Q08380	15.8012	LGALS3BP
1	Q08380	15.7119	LGALS3BP
4	Q08380	17.8464	LGALS3BP
1	Q08380	17.8314	LGALS3BP
1	Q08380	15.5572	LGALS3BP
0	Q08380	15.3313	LGALS3BP
1	Q08380	15.7562	LGALS3BP
3	Q08380	16.758	LGALS3BP
3	Q08380	16.9198	LGALS3BP
0	Q08380	14.1755	LGALS3BP
2	Q08380	15.3726	LGALS3BP
1	Q08380	16.7316	LGALS3BP
4	Q08380	18.2396	LGALS3BP
0	Q08380	16.2184	LGALS3BP
1	Q08380	16.5515	LGALS3BP
0	Q08380	15.1874	LGALS3BP
2	Q08380	15.6111	LGALS3BP
2	Q08380	16.8178	LGALS3BP
4	Q08380	18.3294	LGALS3BP
0	Q08380	15.7222	LGALS3BP
3	Q08380	15.8722	LGALS3BP
1	Q08380	16.4313	LGALS3BP
1	Q08380	15.1778	LGALS3BP
2	Q08380	15.9758	LGALS3BP
3	Q08380	16.4404	LGALS3BP
3	Q08380	17.5612	LGALS3BP
2	Q08380	16.0053	LGALS3BP
1	Q08380	15.7892	LGALS3BP
0	Q08380	16.0555	LGALS3BP
1	Q08380	15.7006	LGALS3BP
0	Q08380	15.942	LGALS3BP
4	Q08380	16.8916	LGALS3BP
0	Q08380	17.1516	LGALS3BP
3	Q08380	17.7648	LGALS3BP
1	Q08380	17.2024	LGALS3BP
2	Q08380	15.8349	LGALS3BP
2	Q08380	16.8146	LGALS3BP
1	Q08380	15.5103	LGALS3BP
4	Q08380	16.2138	LGALS3BP
1	Q08380	16.1072	LGALS3BP
1	Q08380	16.2273	LGALS3BP
5	Q08380	16.1553	LGALS3BP
0	Q08380	15.9334	LGALS3BP
0	Q08380	15.0869	LGALS3BP
0	Q08380	15.0693	LGALS3BP
3	Q08380	16.1375	LGALS3BP
1	Q08380	15.5556	LGALS3BP
1	Q08380	16.2761	LGALS3BP
2	Q08380	17.901	LGALS3BP
1	Q08380	14.9537	LGALS3BP
2	Q08380	15.6697	LGALS3BP
4	Q08380	16.3237	LGALS3BP
3	Q08380	16.3208	LGALS3BP
0	Q08380	15.7576	LGALS3BP
2	Q08380	15.7197	LGALS3BP
0	Q08380	15.3274	LGALS3BP
3	Q08380	16.7636	LGALS3BP
0	Q08380	15.0897	LGALS3BP
0	Q08380	14.7022	LGALS3BP
3	Q08380	16.8368	LGALS3BP
0	Q08380	15.3501	LGALS3BP
2	Q08380	16.0078	LGALS3BP
2	Q08380	16.5666	LGALS3BP
3	Q08380	17.366	LGALS3BP
3	Q08380	16.3379	LGALS3BP
1	Q08380	15.207	LGALS3BP
4	Q08380	16.2641	LGALS3BP
1	Q08380	15.5195	LGALS3BP
1	Q08380	15.6856	LGALS3BP
4	Q08380	15.5762	LGALS3BP
0	Q08380	15.1391	LGALS3BP
1	Q08380	14.1264	LGALS3BP
5	Q08380	16.0236	LGALS3BP
0	Q08380	15.497	LGALS3BP
2	Q08380	16.0271	LGALS3BP
3	Q08380	17.2837	LGALS3BP
1	Q08380	16.315	LGALS3BP
3	Q08380	16.2253	LGALS3BP
3	Q08380	17.368	LGALS3BP
0	Q08380	14.328	LGALS3BP
4	Q08380	18.0248	LGALS3BP
3	Q08380	16.9065	LGALS3BP
2	Q08380	17.317	LGALS3BP
0	Q08380	16.6736	LGALS3BP
2	Q08380	17.3019	LGALS3BP
0	Q08380	14.3048	LGALS3BP
4	Q08380	16.7929	LGALS3BP
2	Q08380	16.9911	LGALS3BP
5	Q08380	18.2923	LGALS3BP
4	Q08380	17.2034	LGALS3BP
1	Q08380	16.6416	LGALS3BP
2	Q08380	15.0344	LGALS3BP
4	Q08380	17.0019	LGALS3BP
3	Q08380	16.1128	LGALS3BP
2	Q08380	17.6293	LGALS3BP
2	Q08380	15.7086	LGALS3BP
3	Q08380	15.9462	LGALS3BP
1	Q08380	15.8256	LGALS3BP
3	Q08380	15.1315	LGALS3BP
0	Q08380	15.1443	LGALS3BP
5	Q08380	17.797	LGALS3BP
0	Q08380	16.7267	LGALS3BP
0	Q08380	14.6515	LGALS3BP
2	Q08380	18.4384	LGALS3BP
2	Q08380	16.2922	LGALS3BP
4	Q08380	17.4749	LGALS3BP
2	Q08380	15.5812	LGALS3BP
2	Q08380	16.7858	LGALS3BP
0	Q08380	14.9548	LGALS3BP
1	Q08380	14.8567	LGALS3BP
4	Q08380	16.54	LGALS3BP
5	Q08380	17.2186	LGALS3BP
1	Q08380	16.7408	LGALS3BP
3	Q08380	17.9174	LGALS3BP
1	Q08380	15.2516	LGALS3BP
4	Q08380	17.1685	LGALS3BP
2	Q08380	16.7856	LGALS3BP
3	Q08380	15.9674	LGALS3BP
1	Q08380	15.8823	LGALS3BP
1	Q08380	15.791	LGALS3BP
2	Q08380	16.9102	LGALS3BP
1	Q08380	16.0633	LGALS3BP
0	Q08380	15.5673	LGALS3BP
1	Q08380	16.1316	LGALS3BP
4	Q08380	17.0285	LGALS3BP
1	Q08380	15.3385	LGALS3BP
1	Q08380	15.7684	LGALS3BP
0	Q08380	14.637	LGALS3BP
5	Q08380	17.1619	LGALS3BP
2	Q08380	16.2335	LGALS3BP
0	Q08380	16.7253	LGALS3BP
1	Q08380	16.6303	LGALS3BP
2	Q08380	16.9889	LGALS3BP
1	Q08380	15.292	LGALS3BP
5	Q08380	17.6993	LGALS3BP
1	Q08380	17.2693	LGALS3BP
1	Q08380	15.5828	LGALS3BP
1	Q08380	15.7162	LGALS3BP
4	Q08380	16.2871	LGALS3BP
4	Q08380	16.204	LGALS3BP
2	Q08380	15.2837	LGALS3BP
3	Q08380	17.5244	LGALS3BP
3	Q08380	15.6397	LGALS3BP
1	Q08380	15.5462	LGALS3BP
2	Q08380	16.0159	LGALS3BP
0	Q08380	15.3302	LGALS3BP
0	Q08380	14.8197	LGALS3BP
1	Q08380	15.6228	LGALS3BP
5	Q08380	16.1429	LGALS3BP
1	Q08380	15.7543	LGALS3BP
4	Q08380	16.9665	LGALS3BP
2	Q08380	17.1453	LGALS3BP
1	Q08380	15.744	LGALS3BP
1	Q08380	15.1031	LGALS3BP
2	Q08380	15.435	LGALS3BP
1	Q08380	16.8457	LGALS3BP
2	Q08380	16.8089	LGALS3BP
1	Q08380	16.3501	LGALS3BP
0	Q08380	15.9851	LGALS3BP
1	Q08380	13.9346	LGALS3BP
0	Q08380	14.9287	LGALS3BP
2	Q08380	15.8887	LGALS3BP
0	Q08380	16.1805	LGALS3BP
4	Q08380	16.0028	LGALS3BP
0	Q08380	15.1728	LGALS3BP
2	Q08380	16.0865	LGALS3BP
0	Q08380	15.292	LGALS3BP
1	Q08380	15.4073	LGALS3BP
3	Q08380	17.3822	LGALS3BP
1	Q08380	15.6822	LGALS3BP
2	Q08380	15.8865	LGALS3BP
3	Q08380	16.7222	LGALS3BP
0	Q08380	15.1751	LGALS3BP
2	Q08380	15.0992	LGALS3BP
3	Q08380	17.0567	LGALS3BP
0	Q08380	15.2783	LGALS3BP
0	Q08380	14.9359	LGALS3BP
3	Q08380	16.8145	LGALS3BP
0	Q08380	15.5922	LGALS3BP
0	Q08380	14.9226	LGALS3BP
2	Q08380	18.2802	LGALS3BP
3	Q08380	15.4946	LGALS3BP
0	Q08380	15.9079	LGALS3BP
3	Q08380	14.2568	LGALS3BP
5	Q08380	16.5504	LGALS3BP
1	Q08380	16.4178	LGALS3BP
0	Q08380	15.4672	LGALS3BP
3	Q08380	15.1195	LGALS3BP
4	Q08380	17.5621	LGALS3BP
3	Q08380	17.4348	LGALS3BP
0	Q08380	15.0615	LGALS3BP
1	Q08380	14.7227	LGALS3BP
2	Q08380	16.6801	LGALS3BP
3	Q08380	16.1432	LGALS3BP
2	Q08380	17.5938	LGALS3BP
2	Q08380	17.3675	LGALS3BP
5	Q08380	16.032	LGALS3BP
1	Q08380	15.6539	LGALS3BP
0	Q08380	15.3619	LGALS3BP
1	Q08380	15.978	LGALS3BP
5	Q08380	17.6862	LGALS3BP
0	Q08380	14.5492	LGALS3BP
2	Q08380	16.3012	LGALS3BP
5	Q08380	17.4024	LGALS3BP
1	Q08380	16.1029	LGALS3BP
0	Q08380	16.1241	LGALS3BP
1	Q08380	15.2469	LGALS3BP
4	Q08380	16.5914	LGALS3BP
4	Q08380	16.2543	LGALS3BP
5	Q08380	17.6612	LGALS3BP
3	Q08380	17.2081	LGALS3BP
3	Q08380	16.104	LGALS3BP
2	Q08380	15.3768	LGALS3BP
3	Q08380	18.2201	LGALS3BP
0	Q08380	15.628	LGALS3BP
2	Q08380	16.6653	LGALS3BP
1	Q08380	15.6424	LGALS3BP
0	Q08380	14.8252	LGALS3BP
1	Q08380	15.116	LGALS3BP
0	Q08380	16.8895	LGALS3BP
2	Q08380	15.5828	LGALS3BP
1	Q08380	16.8657	LGALS3BP
5	Q08380	16.7334	LGALS3BP
1	Q08380	16.9979	LGALS3BP
1	Q08380	15.423	LGALS3BP
2	Q08380	16.0804	LGALS3BP
0	Q08380	15.0723	LGALS3BP
2	Q08380	16.1163	LGALS3BP
3	Q08380	16.3748	LGALS3BP
0	Q08380	15.533	LGALS3BP
2	Q08380	15.7904	LGALS3BP
3	Q08380	17.7417	LGALS3BP
2	Q08380	16.1043	LGALS3BP
2	Q08380	15.7822	LGALS3BP
4	Q08380	17.3881	LGALS3BP
0	Q08380	15.0391	LGALS3BP
0	Q08380	15.4591	LGALS3BP
1	Q08380	15.2694	LGALS3BP
2	Q08380	15.5345	LGALS3BP
2	Q08380	16.0431	LGALS3BP
2	Q08380	16.2289	LGALS3BP
5	Q08380	17.2093	LGALS3BP
1	Q08380	16.8046	LGALS3BP
1	Q08380	15.1858	LGALS3BP
1	Q08380	15.7684	LGALS3BP
2	Q08380	17.4	LGALS3BP
0	Q08380	15.1904	LGALS3BP
2	Q08380	16.6648	LGALS3BP
4	Q08380	16.7403	LGALS3BP
1	Q08380	16.7794	LGALS3BP
1	Q08380	15.0803	LGALS3BP
2	Q08380	16.9671	LGALS3BP
5	Q08380	16.2264	LGALS3BP
2	Q08380	15.7302	LGALS3BP
0	Q08380	15.543	LGALS3BP
1	Q08380	15.7755	LGALS3BP
2	Q08380	16.8268	LGALS3BP
1	Q08380	15.343	LGALS3BP
3	Q08380	17.3892	LGALS3BP
1	Q08380	15.6745	LGALS3BP
1	Q08380	15.382	LGALS3BP
1	Q08380	15.0374	LGALS3BP
0	Q08380	15.0112	LGALS3BP
1	Q08380	15.9109	LGALS3BP
0	Q08380	16.1875	LGALS3BP
3	Q08380	16.0935	LGALS3BP
3	Q08380	15.3231	LGALS3BP
5	Q08380	15.7579	LGALS3BP
2	P02763	22.4269	ORM1
0	P02763	22.5981	ORM1
0	P02763	22.1603	ORM1
2	P02763	22.8988	ORM1
2	P02763	22.514	ORM1
2	P02763	21.8201	ORM1
4	P02763	22.0144	ORM1
1	P02763	22.5163	ORM1
3	P02763	22.3827	ORM1
2	P02763	22.8205	ORM1
3	P02763	22.1613	ORM1
4	P02763	22.1405	ORM1
0	P02763	22.5019	ORM1
5	P02763	21.8741	ORM1
2	P02763	22.7123	ORM1
1	P02763	22.3914	ORM1
2	P02763	22.1471	ORM1
4	P02763	21.9771	ORM1
2	P02763	21.9244	ORM1
4	P02763	22.3192	ORM1
1	P02763	21.8426	ORM1
1	P02763	22.8531	ORM1
2	P02763	22.2114	ORM1
2	P02763	21.8928	ORM1
2	P02763	23.5557	ORM1
5	P02763	22.8848	ORM1
1	P02763	22.4072	ORM1
2	P02763	21.5769	ORM1
2	P02763	22.0323	ORM1
0	P02763	22.5713	ORM1
5	P02763	22.1853	ORM1
1	P02763	22.1495	ORM1
2	P02763	21.9208	ORM1
3	P02763	22.342	ORM1
3	P02763	22.5325	ORM1
3	P02763	21.0549	ORM1
2	P02763	22.2159	ORM1
3	P02763	22.1339	ORM1
0	P02763	22.4693	ORM1
3	P02763	21.009	ORM1
0	P02763	22.3083	ORM1
1	P02763	21.8655	ORM1
5	P02763	22.1351	ORM1
3	P02763	21.8706	ORM1
1	P02763	22.5343	ORM1
2	P02763	22.4035	ORM1
0	P02763	23.1662	ORM1
0	P02763	22.4162	ORM1
1	P02763	22.4169	ORM1
0	P02763	22.3184	ORM1
0	P02763	22.3839	ORM1
1	P02763	22.3103	ORM1
2	P02763	22.4642	ORM1
1	P02763	21.4977	ORM1
4	P02763	21.135	ORM1
1	P02763	22.2978	ORM1
2	P02763	21.8742	ORM1
1	P02763	22.6073	ORM1
1	P02763	22.6508	ORM1
0	P02763	22.8222	ORM1
1	P02763	22.1901	ORM1
1	P02763	21.9588	ORM1
3	P02763	23.381	ORM1
5	P02763	22.5837	ORM1
3	P02763	21.7738	ORM1
1	P02763	22.0687	ORM1
1	P02763	22.7573	ORM1
0	P02763	22.294	ORM1
0	P02763	22.0855	ORM1
0	P02763	22.6074	ORM1
2	P02763	22.0543	ORM1
2	P02763	21.9216	ORM1
5	P02763	22.4634	ORM1
2	P02763	21.8526	ORM1
0	P02763	22.44	ORM1
2	P02763	22.0007	ORM1
3	P02763	22.7918	ORM1
3	P02763	22.3366	ORM1
1	P02763	22.1158	ORM1
2	P02763	22.5051	ORM1
2	P02763	23.0511	ORM1
3	P02763	22.4794	ORM1
2	P02763	21.5654	ORM1
1	P02763	23.0355	ORM1
4	P02763	23.9173	ORM1
1	P02763	21.6842	ORM1
1	P02763	23.1774	ORM1
0	P02763	23.0769	ORM1
1	P02763	22.5572	ORM1
3	P02763	21.3921	ORM1
3	P02763	22.399	ORM1
0	P02763	22.6604	ORM1
2	P02763	22.2825	ORM1
1	P02763	22.2341	ORM1
4	P02763	21.0765	ORM1
0	P02763	22.0735	ORM1
1	P02763	23.3611	ORM1
0	P02763	22.7334	ORM1
2	P02763	23.0048	ORM1
2	P02763	22.4128	ORM1
4	P02763	22.294	ORM1
0	P02763	23.2692	ORM1
3	P02763	22.3854	ORM1
1	P02763	22.3141	ORM1
1	P02763	21.8661	ORM1
2	P02763	22.564	ORM1
3	P02763	23.0413	ORM1
3	P02763	23.4717	ORM1
2	P02763	22.5278	ORM1
1	P02763	21.9366	ORM1
0	P02763	22.0055	ORM1
1	P02763	22.1823	ORM1
0	P02763	22.9966	ORM1
4	P02763	21.779	ORM1
0	P02763	23.6549	ORM1
3	P02763	23.1814	ORM1
1	P02763	22.6084	ORM1
2	P02763	21.8337	ORM1
2	P02763	22.2822	ORM1
1	P02763	22.5317	ORM1
4	P02763	23.7412	ORM1
1	P02763	22.336	ORM1
1	P02763	24.1056	ORM1
5	P02763	21.987	ORM1
0	P02763	22.0185	ORM1
0	P02763	22.5752	ORM1
0	P02763	22.554	ORM1
3	P02763	22.9862	ORM1
1	P02763	22.3808	ORM1
1	P02763	23.3647	ORM1
2	P02763	21.3649	ORM1
1	P02763	22.0766	ORM1
2	P02763	22.3218	ORM1
4	P02763	22.4538	ORM1
3	P02763	21.79	ORM1
0	P02763	21.8258	ORM1
2	P02763	22.0743	ORM1
0	P02763	22.6506	ORM1
3	P02763	23.0595	ORM1
0	P02763	22.5509	ORM1
0	P02763	22.5243	ORM1
3	P02763	21.588	ORM1
0	P02763	21.8938	ORM1
2	P02763	22.4975	ORM1
2	P02763	21.9582	ORM1
3	P02763	23.9259	ORM1
3	P02763	22.4275	ORM1
1	P02763	22.0291	ORM1
4	P02763	21.382	ORM1
1	P02763	22.3113	ORM1
1	P02763	22.7503	ORM1
4	P02763	22.251	ORM1
0	P02763	22.5692	ORM1
1	P02763	22.472	ORM1
5	P02763	21.7966	ORM1
0	P02763	22.6289	ORM1
2	P02763	22.1418	ORM1
3	P02763	21.7986	ORM1
1	P02763	21.8918	ORM1
3	P02763	22.7813	ORM1
3	P02763	22.5202	ORM1
0	P02763	22.3534	ORM1
4	P02763	22.107	ORM1
3	P02763	21.8178	ORM1
2	P02763	21.7616	ORM1
0	P02763	21.9487	ORM1
2	P02763	22.7869	ORM1
0	P02763	22.5259	ORM1
4	P02763	22.575	ORM1
2	P02763	21.8566	ORM1
5	P02763	23.095	ORM1
4	P02763	21.3946	ORM1
1	P02763	22.3962	ORM1
2	P02763	23.8709	ORM1
4	P02763	22.4626	ORM1
3	P02763	23.7283	ORM1
2	P02763	22.038	ORM1
2	P02763	22.1155	ORM1
3	P02763	22.3481	ORM1
1	P02763	22.6195	ORM1
3	P02763	22.0368	ORM1
0	P02763	22.7827	ORM1
5	P02763	23.3804	ORM1
0	P02763	22.7139	ORM1
0	P02763	21.9129	ORM1
2	P02763	23.9708	ORM1
2	P02763	22.433	ORM1
4	P02763	23.054	ORM1
2	P02763	22.2414	ORM1
2	P02763	21.6287	ORM1
0	P02763	22.372	ORM1
1	P02763	22.5531	ORM1
4	P02763	22.5878	ORM1
5	P02763	21.2122	ORM1
1	P02763	22.2141	ORM1
3	P02763	22.0251	ORM1
1	P02763	22.6495	ORM1
4	P02763	23.358	ORM1
2	P02763	22.3607	ORM1
3	P02763	22.7113	ORM1
1	P02763	22.571	ORM1
1	P02763	22.479	ORM1
2	P02763	21.6656	ORM1
1	P02763	21.942	ORM1
0	P02763	22.0876	ORM1
1	P02763	21.9132	ORM1
4	P02763	22.3339	ORM1
1	P02763	21.7325	ORM1
1	P02763	22.8425	ORM1
0	P02763	22.3847	ORM1
5	P02763	22.0253	ORM1
2	P02763	22.1639	ORM1
0	P02763	22.5947	ORM1
1	P02763	22.513	ORM1
2	P02763	22.4581	ORM1
1	P02763	22.3334	ORM1
5	P02763	21.6263	ORM1
1	P02763	22.69	ORM1
1	P02763	22.497	ORM1
1	P02763	22.4026	ORM1
4	P02763	21.7772	ORM1
4	P02763	21.2039	ORM1
2	P02763	20.8873	ORM1
3	P02763	21.0085	ORM1
3	P02763	21.9585	ORM1
1	P02763	22.3368	ORM1
2	P02763	22.1277	ORM1
0	P02763	22.1087	ORM1
0	P02763	21.3149	ORM1
1	P02763	22.3446	ORM1
5	P02763	21.4229	ORM1
1	P02763	21.2472	ORM1
4	P02763	22.1725	ORM1
2	P02763	21.3716	ORM1
1	P02763	21.2803	ORM1
1	P02763	21.689	ORM1
2	P02763	22.1986	ORM1
1	P02763	21.9614	ORM1
2	P02763	21.0942	ORM1
1	P02763	21.3544	ORM1
0	P02763	22.6206	ORM1
1	P02763	21.6785	ORM1
0	P02763	22.1227	ORM1
2	P02763	21.9541	ORM1
0	P02763	22.4434	ORM1
4	P02763	21.9432	ORM1
0	P02763	21.8907	ORM1
2	P02763	21.8906	ORM1
0	P02763	20.4526	ORM1
1	P02763	22.4179	ORM1
3	P02763	21.1983	ORM1
1	P02763	21.0051	ORM1
2	P02763	21.1841	ORM1
3	P02763	21.4607	ORM1
0	P02763	21.9001	ORM1
2	P02763	21.7416	ORM1
3	P02763	21.0507	ORM1
0	P02763	21.6049	ORM1
0	P02763	21.9164	ORM1
3	P02763	21.7307	ORM1
0	P02763	22.0615	ORM1
0	P02763	21.5698	ORM1
2	P02763	22.9228	ORM1
3	P02763	21.5901	ORM1
0	P02763	21.7675	ORM1
3	P02763	21.9779	ORM1
5	P02763	20.9836	ORM1
1	P02763	21.5188	ORM1
0	P02763	21.3855	ORM1
3	P02763	21.3986	ORM1
4	P02763	21.1263	ORM1
3	P02763	22.0408	ORM1
0	P02763	22.2541	ORM1
1	P02763	21.7827	ORM1
2	P02763	21.2501	ORM1
3	P02763	22.3266	ORM1
2	P02763	22.4394	ORM1
2	P02763	23.6511	ORM1
5	P02763	22.1774	ORM1
1	P02763	22.2189	ORM1
0	P02763	21.7997	ORM1
1	P02763	21.4891	ORM1
5	P02763	21.3818	ORM1
0	P02763	21.5252	ORM1
2	P02763	21.2449	ORM1
5	P02763	21.3802	ORM1
1	P02763	22.5233	ORM1
0	P02763	21.6901	ORM1
1	P02763	21.9736	ORM1
4	P02763	22.2744	ORM1
4	P02763	21.3108	ORM1
5	P02763	22.1314	ORM1
3	P02763	22.4886	ORM1
3	P02763	21.3581	ORM1
2	P02763	21.1664	ORM1
3	P02763	20.4221	ORM1
0	P02763	21.481	ORM1
2	P02763	21.3067	ORM1
1	P02763	21.488	ORM1
0	P02763	21.6493	ORM1
1	P02763	22.0392	ORM1
0	P02763	21.124	ORM1
2	P02763	22.2237	ORM1
1	P02763	21.689	ORM1
5	P02763	21.3271	ORM1
1	P02763	21.1541	ORM1
1	P02763	21.3709	ORM1
2	P02763	21.1504	ORM1
0	P02763	21.9848	ORM1
2	P02763	21.9156	ORM1
3	P02763	21.3298	ORM1
0	P02763	22.3415	ORM1
2	P02763	22.1257	ORM1
3	P02763	21.0891	ORM1
2	P02763	21.4086	ORM1
2	P02763	21.4119	ORM1
4	P02763	22.3123	ORM1
0	P02763	21.2737	ORM1
0	P02763	21.1453	ORM1
1	P02763	21.7393	ORM1
2	P02763	21.4977	ORM1
2	P02763	21.51	ORM1
2	P02763	21.0548	ORM1
5	P02763	21.9734	ORM1
1	P02763	22.9394	ORM1
1	P02763	21.7176	ORM1
1	P02763	21.2486	ORM1
2	P02763	21.2671	ORM1
0	P02763	21.9453	ORM1
2	P02763	20.9072	ORM1
4	P02763	22.3774	ORM1
1	P02763	21.0413	ORM1
1	P02763	21.795	ORM1
2	P02763	20.2241	ORM1
5	P02763	21.899	ORM1
2	P02763	21.4445	ORM1
0	P02763	21.5721	ORM1
1	P02763	22.9348	ORM1
2	P02763	22.0758	ORM1
1	P02763	20.9545	ORM1
3	P02763	21.4485	ORM1
1	P02763	20.9112	ORM1
1	P02763	21.5579	ORM1
1	P02763	20.8784	ORM1
0	P02763	21.4786	ORM1
1	P02763	21.7755	ORM1
0	P02763	21.6597	ORM1
3	P02763	20.343	ORM1
3	P02763	22.4331	ORM1
5	P02763	20.998	ORM1
2	P10643	16.5663	C7
0	P10643	16.7455	C7
0	P10643	16.7956	C7
2	P10643	18.3647	C7
2	P10643	16.7153	C7
2	P10643	16.7322	C7
4	P10643	18.9681	C7
1	P10643	17.7055	C7
3	P10643	17.7685	C7
2	P10643	16.7999	C7
3	P10643	17.7519	C7
4	P10643	17.438	C7
0	P10643	16.4028	C7
5	P10643	19.1775	C7
2	P10643	17.6081	C7
1	P10643	16.6836	C7
2	P10643	17.7101	C7
4	P10643	18.7326	C7
2	P10643	16.3999	C7
4	P10643	16.4648	C7
1	P10643	16.2748	C7
1	P10643	16.8708	C7
2	P10643	17.1597	C7
2	P10643	16.1878	C7
2	P10643	17.219	C7
5	P10643	18.2666	C7
1	P10643	17.0759	C7
2	P10643	16.1686	C7
2	P10643	18.6677	C7
0	P10643	16.6877	C7
5	P10643	17.3437	C7
1	P10643	16.3653	C7
2	P10643	18.0894	C7
3	P10643	17.8399	C7
3	P10643	16.3984	C7
3	P10643	18.4833	C7
2	P10643	17.0768	C7
3	P10643	17.4263	C7
0	P10643	16.45	C7
3	P10643	17.7572	C7
0	P10643	16.3103	C7
1	P10643	16.6496	C7
5	P10643	18.3509	C7
3	P10643	17.3614	C7
1	P10643	16.7315	C7
2	P10643	16.9827	C7
0	P10643	16.9282	C7
0	P10643	16.3211	C7
1	P10643	18.1176	C7
0	P10643	15.7981	C7
0	P10643	16.5013	C7
1	P10643	16.831	C7
2	P10643	17.2891	C7
1	P10643	17.1878	C7
4	P10643	18.7318	C7
1	P10643	17.2861	C7
2	P10643	17.5494	C7
1	P10643	17.0792	C7
1	P10643	17.9103	C7
0	P10643	16.1631	C7
1	P10643	16.2566	C7
1	P10643	16.7346	C7
3	P10643	17.2307	C7
5	P10643	18.2757	C7
3	P10643	18.6823	C7
1	P10643	16.856	C7
1	P10643	16.8615	C7
0	P10643	16.3475	C7
0	P10643	17.0347	C7
0	P10643	16.6619	C7
2	P10643	16.8703	C7
2	P10643	17.4626	C7
5	P10643	18.7098	C7
2	P10643	16.8636	C7
0	P10643	16.0197	C7
2	P10643	16.8731	C7
3	P10643	17.1617	C7
3	P10643	17.1513	C7
1	P10643	17.8377	C7
2	P10643	17.2099	C7
2	P10643	17.2105	C7
3	P10643	15.6629	C7
2	P10643	17.9755	C7
1	P10643	16.0555	C7
4	P10643	19.024	C7
1	P10643	18.3664	C7
1	P10643	16.9256	C7
0	P10643	17.25	C7
1	P10643	15.9868	C7
3	P10643	18.726	C7
3	P10643	18.8344	C7
0	P10643	16.1011	C7
2	P10643	16.6476	C7
1	P10643	16.7344	C7
4	P10643	19.0947	C7
0	P10643	16.9795	C7
1	P10643	17.4645	C7
0	P10643	16.7477	C7
2	P10643	15.7841	C7
2	P10643	16.9035	C7
4	P10643	19.482	C7
0	P10643	16.8144	C7
3	P10643	17.1017	C7
1	P10643	16.7684	C7
1	P10643	16.9943	C7
2	P10643	16.1628	C7
3	P10643	16.7607	C7
3	P10643	18.1966	C7
2	P10643	17.7665	C7
1	P10643	16.7582	C7
0	P10643	16.7454	C7
1	P10643	18.4728	C7
0	P10643	16.4112	C7
4	P10643	18.2663	C7
0	P10643	17.7735	C7
3	P10643	18.3693	C7
1	P10643	17.148	C7
2	P10643	17.5263	C7
2	P10643	17.1961	C7
1	P10643	16.3112	C7
4	P10643	19.278	C7
1	P10643	17.0505	C7
1	P10643	17.4588	C7
5	P10643	17.4466	C7
0	P10643	16.484	C7
0	P10643	16.6137	C7
0	P10643	16.6095	C7
3	P10643	18.3951	C7
1	P10643	16.5132	C7
1	P10643	17.6145	C7
2	P10643	18.8792	C7
1	P10643	16.5698	C7
2	P10643	16.5628	C7
4	P10643	17.3926	C7
3	P10643	16.5919	C7
0	P10643	16.8845	C7
2	P10643	18.1793	C7
0	P10643	16.2603	C7
3	P10643	17.2075	C7
0	P10643	16.9246	C7
0	P10643	16.4786	C7
3	P10643	17.8664	C7
0	P10643	16.7262	C7
2	P10643	16.8512	C7
2	P10643	18.1069	C7
3	P10643	18.3255	C7
3	P10643	16.6757	C7
1	P10643	16.7559	C7
4	P10643	18.4498	C7
1	P10643	16.6036	C7
1	P10643	17.0013	C7
4	P10643	17.283	C7
0	P10643	16.2548	C7
1	P10643	16.974	C7
5	P10643	17.947	C7
0	P10643	16.4493	C7
2	P10643	16.7969	C7
3	P10643	16.8557	C7
1	P10643	17.9265	C7
3	P10643	18.1043	C7
3	P10643	17.9272	C7
0	P10643	16.5461	C7
4	P10643	17.163	C7
3	P10643	17.6628	C7
2	P10643	18.3998	C7
0	P10643	16.9308	C7
2	P10643	17.7141	C7
0	P10643	16.586	C7
4	P10643	17.9589	C7
2	P10643	16.9311	C7
5	P10643	17.982	C7
4	P10643	18.1317	C7
1	P10643	18.2532	C7
2	P10643	17.66	C7
4	P10643	17.4371	C7
3	P10643	17.0304	C7
2	P10643	18.5009	C7
2	P10643	16.6177	C7
3	P10643	17.3528	C7
1	P10643	16.3683	C7
3	P10643	16.9943	C7
0	P10643	16.5185	C7
5	P10643	18.4049	C7
0	P10643	16.8941	C7
0	P10643	16.3793	C7
2	P10643	18.4671	C7
2	P10643	17.3777	C7
4	P10643	18.3474	C7
2	P10643	17.0531	C7
2	P10643	17.7592	C7
0	P10643	16.2526	C7
1	P10643	17.0077	C7
4	P10643	18.5849	C7
5	P10643	17.3922	C7
1	P10643	17.0702	C7
3	P10643	18.2694	C7
1	P10643	17.1999	C7
4	P10643	17.4417	C7
2	P10643	17.8365	C7
3	P10643	16.5759	C7
1	P10643	17.037	C7
1	P10643	16.6147	C7
2	P10643	18.6336	C7
1	P10643	16.3626	C7
0	P10643	16.8295	C7
1	P10643	16.4665	C7
4	P10643	18.4302	C7
1	P10643	16.637	C7
1	P10643	15.8146	C7
0	P10643	15.2405	C7
5	P10643	18.3151	C7
2	P10643	16.7787	C7
0	P10643	16.457	C7
1	P10643	16.5888	C7
2	P10643	17.3742	C7
1	P10643	16.413	C7
5	P10643	19.1134	C7
1	P10643	17.6194	C7
1	P10643	15.8427	C7
1	P10643	16.6302	C7
4	P10643	16.6968	C7
4	P10643	18.3717	C7
2	P10643	17.4098	C7
3	P10643	19.2947	C7
3	P10643	17.4392	C7
1	P10643	17.235	C7
2	P10643	16.5993	C7
0	P10643	16.3228	C7
0	P10643	16.1388	C7
1	P10643	16.7183	C7
5	P10643	16.8041	C7
1	P10643	16.6255	C7
4	P10643	17.4303	C7
2	P10643	17.3564	C7
1	P10643	16.5862	C7
1	P10643	16.4976	C7
2	P10643	16.483	C7
1	P10643	16.7021	C7
2	P10643	16.7167	C7
1	P10643	16.3624	C7
0	P10643	16.3544	C7
1	P10643	16.8015	C7
0	P10643	14.1152	C7
2	P10643	17.0099	C7
0	P10643	16.7614	C7
4	P10643	17.9914	C7
0	P10643	16.4176	C7
2	P10643	17.4691	C7
0	P10643	16.3288	C7
1	P10643	16.8422	C7
3	P10643	18.352	C7
1	P10643	16.9243	C7
2	P10643	17.4873	C7
3	P10643	16.0463	C7
0	P10643	16.6245	C7
2	P10643	16.4704	C7
3	P10643	18.7047	C7
0	P10643	16.3825	C7
0	P10643	16.9877	C7
3	P10643	16.7554	C7
0	P10643	16.866	C7
0	P10643	16.5874	C7
2	P10643	18.4269	C7
3	P10643	16.0532	C7
0	P10643	16.464	C7
3	P10643	16.613	C7
5	P10643	17.315	C7
1	P10643	16.4643	C7
0	P10643	16.6154	C7
3	P10643	16.2401	C7
4	P10643	18.4217	C7
3	P10643	17.2709	C7
0	P10643	16.985	C7
1	P10643	16.1595	C7
2	P10643	17.2436	C7
3	P10643	16.879	C7
2	P10643	19.0357	C7
2	P10643	17.8322	C7
5	P10643	18.5905	C7
1	P10643	17.8176	C7
0	P10643	16.5707	C7
1	P10643	14.9183	C7
5	P10643	19.7234	C7
0	P10643	16.5194	C7
2	P10643	16.9015	C7
5	P10643	18.7131	C7
1	P10643	16.8901	C7
0	P10643	16.6935	C7
1	P10643	15.9089	C7
4	P10643	17.018	C7
4	P10643	17.5282	C7
5	P10643	19.6923	C7
3	P10643	18.4084	C7
3	P10643	16.7022	C7
2	P10643	16.8281	C7
3	P10643	18.7203	C7
0	P10643	16.0026	C7
2	P10643	17.025	C7
1	P10643	16.0187	C7
0	P10643	16.5883	C7
1	P10643	16.3458	C7
0	P10643	16.198	C7
2	P10643	16.4971	C7
1	P10643	16.9963	C7
5	P10643	17.063	C7
1	P10643	16.936	C7
1	P10643	16.3531	C7
2	P10643	16.6799	C7
0	P10643	15.7138	C7
2	P10643	16.5218	C7
3	P10643	17.1122	C7
0	P10643	16.6559	C7
2	P10643	16.1365	C7
3	P10643	19.1047	C7
2	P10643	16.381	C7
2	P10643	17.2986	C7
4	P10643	18.5512	C7
0	P10643	17.1949	C7
0	P10643	16.2742	C7
1	P10643	16.7475	C7
2	P10643	17.2181	C7
2	P10643	16.467	C7
2	P10643	17.1172	C7
5	P10643	17.9725	C7
1	P10643	18.1637	C7
1	P10643	17.9426	C7
1	P10643	17.0713	C7
2	P10643	18.0872	C7
0	P10643	16.4628	C7
2	P10643	18.2667	C7
4	P10643	18.5301	C7
1	P10643	18.0299	C7
1	P10643	16.7692	C7
2	P10643	18.0022	C7
5	P10643	17.4983	C7
2	P10643	16.5611	C7
0	P10643	16.6198	C7
1	P10643	17.3686	C7
2	P10643	17.0453	C7
1	P10643	17.4996	C7
3	P10643	18.5241	C7
1	P10643	17.098	C7
1	P10643	16.7046	C7
1	P10643	16.9661	C7
0	P10643	16.7895	C7
1	P10643	16.5185	C7
0	P10643	17.4121	C7
3	P10643	18.4327	C7
3	P10643	16.5939	C7
5	P10643	16.4599	C7
2	A0A087WXX2	13.7203	ALDOB
0	A0A087WXX2	12.6199	ALDOB
2	A0A087WXX2	13.0244	ALDOB
2	A0A087WXX2	13.8754	ALDOB
2	A0A087WXX2	12.5748	ALDOB
4	A0A087WXX2	14.8699	ALDOB
1	A0A087WXX2	13.1629	ALDOB
3	A0A087WXX2	12.7656	ALDOB
2	A0A087WXX2	11.7235	ALDOB
3	A0A087WXX2	13.8375	ALDOB
4	A0A087WXX2	12.9294	ALDOB
0	A0A087WXX2	12.3946	ALDOB
5	A0A087WXX2	13.914	ALDOB
1	A0A087WXX2	14.3221	ALDOB
2	A0A087WXX2	12.9712	ALDOB
4	A0A087WXX2	12.8615	ALDOB
2	A0A087WXX2	11.928	ALDOB
4	A0A087WXX2	12.4168	ALDOB
1	A0A087WXX2	13.0286	ALDOB
1	A0A087WXX2	13.2924	ALDOB
2	A0A087WXX2	13.9325	ALDOB
2	A0A087WXX2	12.3847	ALDOB
2	A0A087WXX2	15.581	ALDOB
5	A0A087WXX2	14.7059	ALDOB
1	A0A087WXX2	14.0224	ALDOB
2	A0A087WXX2	13.4107	ALDOB
5	A0A087WXX2	14.7259	ALDOB
2	A0A087WXX2	13.4646	ALDOB
3	A0A087WXX2	13.938	ALDOB
3	A0A087WXX2	12.0263	ALDOB
3	A0A087WXX2	13.2533	ALDOB
2	A0A087WXX2	13.4575	ALDOB
3	A0A087WXX2	13.0398	ALDOB
0	A0A087WXX2	12.7756	ALDOB
1	A0A087WXX2	12.0192	ALDOB
5	A0A087WXX2	13.3954	ALDOB
3	A0A087WXX2	14.3551	ALDOB
1	A0A087WXX2	12.9188	ALDOB
2	A0A087WXX2	14.1907	ALDOB
0	A0A087WXX2	11.5301	ALDOB
0	A0A087WXX2	14.6803	ALDOB
1	A0A087WXX2	12.8554	ALDOB
0	A0A087WXX2	12.7692	ALDOB
1	A0A087WXX2	10.8153	ALDOB
1	A0A087WXX2	15.1823	ALDOB
4	A0A087WXX2	12.8703	ALDOB
1	A0A087WXX2	14.9562	ALDOB
0	A0A087WXX2	11.9226	ALDOB
1	A0A087WXX2	12.386	ALDOB
3	A0A087WXX2	12.5733	ALDOB
5	A0A087WXX2	13.1562	ALDOB
3	A0A087WXX2	14.0008	ALDOB
1	A0A087WXX2	12.5338	ALDOB
1	A0A087WXX2	13.2297	ALDOB
0	A0A087WXX2	13.3186	ALDOB
0	A0A087WXX2	12.8162	ALDOB
2	A0A087WXX2	15.4271	ALDOB
2	A0A087WXX2	11.9932	ALDOB
5	A0A087WXX2	12.5921	ALDOB
2	A0A087WXX2	12.6652	ALDOB
0	A0A087WXX2	12.5225	ALDOB
2	A0A087WXX2	12.7167	ALDOB
3	A0A087WXX2	13.6289	ALDOB
3	A0A087WXX2	12.2603	ALDOB
1	A0A087WXX2	12.6101	ALDOB
2	A0A087WXX2	14.0752	ALDOB
2	A0A087WXX2	12.5365	ALDOB
3	A0A087WXX2	13.3205	ALDOB
4	A0A087WXX2	13.6439	ALDOB
1	A0A087WXX2	12.3503	ALDOB
0	A0A087WXX2	12.7309	ALDOB
1	A0A087WXX2	12.8323	ALDOB
3	A0A087WXX2	14.4953	ALDOB
3	A0A087WXX2	14.227	ALDOB
2	A0A087WXX2	12.7307	ALDOB
4	A0A087WXX2	13.6111	ALDOB
0	A0A087WXX2	12.7692	ALDOB
1	A0A087WXX2	15.9808	ALDOB
0	A0A087WXX2	12.5156	ALDOB
2	A0A087WXX2	12.9791	ALDOB
4	A0A087WXX2	13.8687	ALDOB
0	A0A087WXX2	11.0574	ALDOB
3	A0A087WXX2	14.2912	ALDOB
1	A0A087WXX2	12.6844	ALDOB
1	A0A087WXX2	13.8747	ALDOB
2	A0A087WXX2	12.4152	ALDOB
3	A0A087WXX2	12.6319	ALDOB
3	A0A087WXX2	15.0976	ALDOB
1	A0A087WXX2	12.1699	ALDOB
1	A0A087WXX2	12.2557	ALDOB
4	A0A087WXX2	14.0903	ALDOB
3	A0A087WXX2	14.5226	ALDOB
1	A0A087WXX2	13.8061	ALDOB
2	A0A087WXX2	13.5961	ALDOB
2	A0A087WXX2	14.1027	ALDOB
1	A0A087WXX2	12.303	ALDOB
4	A0A087WXX2	15.559	ALDOB
1	A0A087WXX2	12.2897	ALDOB
1	A0A087WXX2	15.933	ALDOB
5	A0A087WXX2	15.2608	ALDOB
0	A0A087WXX2	12.8441	ALDOB
0	A0A087WXX2	11.9448	ALDOB
3	A0A087WXX2	13.5633	ALDOB
1	A0A087WXX2	13.4039	ALDOB
1	A0A087WXX2	15.2752	ALDOB
2	A0A087WXX2	12.8609	ALDOB
1	A0A087WXX2	12.9612	ALDOB
2	A0A087WXX2	12.6559	ALDOB
4	A0A087WXX2	14.3416	ALDOB
0	A0A087WXX2	12.7493	ALDOB
2	A0A087WXX2	12.9791	ALDOB
0	A0A087WXX2	12.5969	ALDOB
3	A0A087WXX2	13.4825	ALDOB
0	A0A087WXX2	12.2913	ALDOB
3	A0A087WXX2	12.4249	ALDOB
0	A0A087WXX2	12.9853	ALDOB
2	A0A087WXX2	13.5073	ALDOB
2	A0A087WXX2	12.2349	ALDOB
3	A0A087WXX2	14.3824	ALDOB
3	A0A087WXX2	13.5385	ALDOB
1	A0A087WXX2	12.6994	ALDOB
4	A0A087WXX2	15.2805	ALDOB
1	A0A087WXX2	12.3278	ALDOB
1	A0A087WXX2	15.0552	ALDOB
4	A0A087WXX2	14.4881	ALDOB
0	A0A087WXX2	12.2746	ALDOB
1	A0A087WXX2	12.6281	ALDOB
5	A0A087WXX2	13.602	ALDOB
0	A0A087WXX2	11.9686	ALDOB
2	A0A087WXX2	13.0836	ALDOB
3	A0A087WXX2	13.5881	ALDOB
3	A0A087WXX2	13.625	ALDOB
3	A0A087WXX2	13.067	ALDOB
0	A0A087WXX2	12.2762	ALDOB
4	A0A087WXX2	14.0925	ALDOB
3	A0A087WXX2	13.7912	ALDOB
0	A0A087WXX2	12.0209	ALDOB
0	A0A087WXX2	12.2345	ALDOB
4	A0A087WXX2	14.8484	ALDOB
2	A0A087WXX2	15.1215	ALDOB
5	A0A087WXX2	13.1832	ALDOB
4	A0A087WXX2	13.6166	ALDOB
1	A0A087WXX2	12.9009	ALDOB
2	A0A087WXX2	16.335	ALDOB
4	A0A087WXX2	13.0807	ALDOB
3	A0A087WXX2	13.2691	ALDOB
2	A0A087WXX2	13.652	ALDOB
3	A0A087WXX2	12.8057	ALDOB
1	A0A087WXX2	12.5098	ALDOB
3	A0A087WXX2	14.5455	ALDOB
0	A0A087WXX2	12.1408	ALDOB
5	A0A087WXX2	15.4089	ALDOB
0	A0A087WXX2	13.7915	ALDOB
0	A0A087WXX2	12.9777	ALDOB
2	A0A087WXX2	13.3357	ALDOB
2	A0A087WXX2	13.3939	ALDOB
4	A0A087WXX2	14.5706	ALDOB
2	A0A087WXX2	12.5848	ALDOB
1	A0A087WXX2	13.8888	ALDOB
4	A0A087WXX2	13.6661	ALDOB
5	A0A087WXX2	13.2592	ALDOB
1	A0A087WXX2	13.0317	ALDOB
3	A0A087WXX2	14.2075	ALDOB
1	A0A087WXX2	15.2057	ALDOB
4	A0A087WXX2	13.7865	ALDOB
2	A0A087WXX2	11.9107	ALDOB
3	A0A087WXX2	12.8544	ALDOB
1	A0A087WXX2	12.3627	ALDOB
2	A0A087WXX2	12.1808	ALDOB
1	A0A087WXX2	13.0141	ALDOB
0	A0A087WXX2	13.3087	ALDOB
1	A0A087WXX2	13.3748	ALDOB
0	A0A087WXX2	14.9804	ALDOB
5	A0A087WXX2	12.7965	ALDOB
1	A0A087WXX2	12.2877	ALDOB
2	A0A087WXX2	15.0248	ALDOB
5	A0A087WXX2	14.2987	ALDOB
1	A0A087WXX2	13.0915	ALDOB
1	A0A087WXX2	12.5029	ALDOB
1	A0A087WXX2	13.6292	ALDOB
4	A0A087WXX2	15.7271	ALDOB
4	A0A087WXX2	13.4765	ALDOB
2	A0A087WXX2	14.6665	ALDOB
3	A0A087WXX2	13.4711	ALDOB
3	A0A087WXX2	12.1526	ALDOB
1	A0A087WXX2	15.4623	ALDOB
0	A0A087WXX2	12.3581	ALDOB
0	A0A087WXX2	13.579	ALDOB
1	A0A087WXX2	13.2075	ALDOB
5	A0A087WXX2	15.34	ALDOB
1	A0A087WXX2	13.5382	ALDOB
4	A0A087WXX2	13.9343	ALDOB
2	A0A087WXX2	15.371	ALDOB
1	A0A087WXX2	14.4157	ALDOB
2	A0A087WXX2	14.1689	ALDOB
1	A0A087WXX2	14.451	ALDOB
1	A0A087WXX2	14.3742	ALDOB
0	A0A087WXX2	12.3023	ALDOB
1	A0A087WXX2	13.545	ALDOB
0	A0A087WXX2	13.0987	ALDOB
2	A0A087WXX2	13.1345	ALDOB
4	A0A087WXX2	14.5577	ALDOB
2	A0A087WXX2	13.945	ALDOB
0	A0A087WXX2	13.1339	ALDOB
1	A0A087WXX2	16.7303	ALDOB
3	A0A087WXX2	13.9585	ALDOB
1	A0A087WXX2	13.8107	ALDOB
2	A0A087WXX2	13.9825	ALDOB
3	A0A087WXX2	15.8612	ALDOB
2	A0A087WXX2	13.2354	ALDOB
3	A0A087WXX2	13.8392	ALDOB
0	A0A087WXX2	13.1426	ALDOB
0	A0A087WXX2	13.5027	ALDOB
3	A0A087WXX2	13.1641	ALDOB
0	A0A087WXX2	13.8013	ALDOB
0	A0A087WXX2	13.5839	ALDOB
2	A0A087WXX2	14.73	ALDOB
3	A0A087WXX2	13.5498	ALDOB
0	A0A087WXX2	12.9342	ALDOB
3	A0A087WXX2	13.7094	ALDOB
5	A0A087WXX2	13.829	ALDOB
1	A0A087WXX2	12.8031	ALDOB
0	A0A087WXX2	13.5804	ALDOB
3	A0A087WXX2	13.9334	ALDOB
4	A0A087WXX2	13.9787	ALDOB
3	A0A087WXX2	13.8006	ALDOB
3	A0A087WXX2	13.2232	ALDOB
2	A0A087WXX2	14.4642	ALDOB
2	A0A087WXX2	13.2059	ALDOB
5	A0A087WXX2	14.0816	ALDOB
1	A0A087WXX2	13.5577	ALDOB
0	A0A087WXX2	12.1725	ALDOB
1	A0A087WXX2	14.1432	ALDOB
5	A0A087WXX2	15.0264	ALDOB
0	A0A087WXX2	11.9604	ALDOB
2	A0A087WXX2	13.4265	ALDOB
1	A0A087WXX2	12.0953	ALDOB
1	A0A087WXX2	15.0126	ALDOB
4	A0A087WXX2	14.3602	ALDOB
4	A0A087WXX2	13.7247	ALDOB
5	A0A087WXX2	13.7146	ALDOB
3	A0A087WXX2	15.7321	ALDOB
3	A0A087WXX2	14.2544	ALDOB
2	A0A087WXX2	13.1591	ALDOB
0	A0A087WXX2	12.8406	ALDOB
1	A0A087WXX2	12.9257	ALDOB
0	A0A087WXX2	13.1259	ALDOB
1	A0A087WXX2	13.2796	ALDOB
2	A0A087WXX2	13.6862	ALDOB
1	A0A087WXX2	15.0082	ALDOB
5	A0A087WXX2	15.7093	ALDOB
1	A0A087WXX2	13.824	ALDOB
1	A0A087WXX2	13.4064	ALDOB
2	A0A087WXX2	13.6861	ALDOB
0	A0A087WXX2	13.975	ALDOB
2	A0A087WXX2	13.8025	ALDOB
3	A0A087WXX2	13.204	ALDOB
2	A0A087WXX2	14.1817	ALDOB
3	A0A087WXX2	13.4135	ALDOB
2	A0A087WXX2	12.8857	ALDOB
2	A0A087WXX2	12.8804	ALDOB
4	A0A087WXX2	14.8045	ALDOB
0	A0A087WXX2	12.2364	ALDOB
0	A0A087WXX2	12.6935	ALDOB
1	A0A087WXX2	13.5062	ALDOB
2	A0A087WXX2	14.096	ALDOB
2	A0A087WXX2	13.5077	ALDOB
5	A0A087WXX2	13.5155	ALDOB
1	A0A087WXX2	14.1962	ALDOB
1	A0A087WXX2	12.6318	ALDOB
2	A0A087WXX2	14.6866	ALDOB
0	A0A087WXX2	12.5707	ALDOB
2	A0A087WXX2	15.5953	ALDOB
4	A0A087WXX2	14.9155	ALDOB
2	A0A087WXX2	14.2066	ALDOB
5	A0A087WXX2	14.0664	ALDOB
2	A0A087WXX2	13.8795	ALDOB
1	A0A087WXX2	14.327	ALDOB
2	A0A087WXX2	14.4708	ALDOB
1	A0A087WXX2	12.4551	ALDOB
3	A0A087WXX2	14.1068	ALDOB
1	A0A087WXX2	13.3393	ALDOB
1	A0A087WXX2	13.8206	ALDOB
1	A0A087WXX2	13.6125	ALDOB
3	A0A087WXX2	13.0314	ALDOB
3	A0A087WXX2	13.6645	ALDOB
5	A0A087WXX2	13.6942	ALDOB
2	P01008	19.8592	SERPINC1
0	P01008	20.0268	SERPINC1
0	P01008	19.8705	SERPINC1
2	P01008	19.8342	SERPINC1
2	P01008	20.0431	SERPINC1
2	P01008	19.6532	SERPINC1
4	P01008	19.4014	SERPINC1
1	P01008	19.7717	SERPINC1
3	P01008	19.9488	SERPINC1
2	P01008	20.1589	SERPINC1
3	P01008	19.7538	SERPINC1
4	P01008	19.7928	SERPINC1
0	P01008	20.1229	SERPINC1
5	P01008	19.329	SERPINC1
2	P01008	19.6806	SERPINC1
1	P01008	20.0329	SERPINC1
2	P01008	19.9756	SERPINC1
4	P01008	19.4286	SERPINC1
2	P01008	20.0149	SERPINC1
4	P01008	20.0368	SERPINC1
1	P01008	19.695	SERPINC1
1	P01008	19.865	SERPINC1
2	P01008	19.7465	SERPINC1
2	P01008	19.9288	SERPINC1
2	P01008	19.8377	SERPINC1
5	P01008	19.72	SERPINC1
1	P01008	19.7394	SERPINC1
2	P01008	20.0542	SERPINC1
2	P01008	19.9943	SERPINC1
0	P01008	20.1171	SERPINC1
5	P01008	20.0148	SERPINC1
1	P01008	19.963	SERPINC1
2	P01008	19.3178	SERPINC1
3	P01008	19.6616	SERPINC1
3	P01008	20.0125	SERPINC1
3	P01008	19.5883	SERPINC1
2	P01008	20.0406	SERPINC1
3	P01008	19.8208	SERPINC1
0	P01008	20.0486	SERPINC1
3	P01008	19.2409	SERPINC1
0	P01008	20.1145	SERPINC1
1	P01008	20.0948	SERPINC1
5	P01008	20.3062	SERPINC1
3	P01008	19.7705	SERPINC1
1	P01008	20.2023	SERPINC1
2	P01008	19.7688	SERPINC1
0	P01008	19.5987	SERPINC1
0	P01008	19.9445	SERPINC1
1	P01008	19.6325	SERPINC1
0	P01008	20.2493	SERPINC1
0	P01008	20.1701	SERPINC1
1	P01008	19.3955	SERPINC1
2	P01008	19.3293	SERPINC1
1	P01008	20.0063	SERPINC1
4	P01008	19.454	SERPINC1
1	P01008	19.9952	SERPINC1
2	P01008	19.8418	SERPINC1
1	P01008	19.6958	SERPINC1
1	P01008	19.7094	SERPINC1
0	P01008	19.88	SERPINC1
1	P01008	19.9849	SERPINC1
1	P01008	19.9296	SERPINC1
3	P01008	20.3979	SERPINC1
5	P01008	19.5579	SERPINC1
3	P01008	19.3425	SERPINC1
1	P01008	20.1669	SERPINC1
1	P01008	19.9563	SERPINC1
0	P01008	20.1538	SERPINC1
0	P01008	20.4102	SERPINC1
0	P01008	19.6754	SERPINC1
2	P01008	19.8456	SERPINC1
2	P01008	19.9248	SERPINC1
5	P01008	19.7162	SERPINC1
2	P01008	20.0469	SERPINC1
0	P01008	20.0278	SERPINC1
2	P01008	19.937	SERPINC1
3	P01008	19.9586	SERPINC1
3	P01008	19.739	SERPINC1
1	P01008	19.6322	SERPINC1
2	P01008	19.7653	SERPINC1
2	P01008	19.8413	SERPINC1
3	P01008	19.6425	SERPINC1
2	P01008	19.8043	SERPINC1
1	P01008	19.6443	SERPINC1
4	P01008	19.6119	SERPINC1
1	P01008	19.777	SERPINC1
1	P01008	20.0768	SERPINC1
0	P01008	19.5512	SERPINC1
1	P01008	19.802	SERPINC1
3	P01008	19.4992	SERPINC1
3	P01008	19.1591	SERPINC1
0	P01008	20.1151	SERPINC1
2	P01008	20.0326	SERPINC1
1	P01008	19.8636	SERPINC1
4	P01008	19.1016	SERPINC1
0	P01008	19.9096	SERPINC1
1	P01008	19.9795	SERPINC1
0	P01008	19.9986	SERPINC1
2	P01008	19.9914	SERPINC1
2	P01008	20.1179	SERPINC1
4	P01008	19.2677	SERPINC1
0	P01008	20.0763	SERPINC1
3	P01008	19.9292	SERPINC1
1	P01008	19.616	SERPINC1
1	P01008	19.7225	SERPINC1
2	P01008	20.0219	SERPINC1
3	P01008	19.5522	SERPINC1
3	P01008	19.969	SERPINC1
2	P01008	19.792	SERPINC1
1	P01008	20.007	SERPINC1
0	P01008	20.4738	SERPINC1
1	P01008	19.964	SERPINC1
0	P01008	20.0114	SERPINC1
4	P01008	19.8903	SERPINC1
0	P01008	19.7167	SERPINC1
3	P01008	19.5988	SERPINC1
1	P01008	19.957	SERPINC1
2	P01008	19.6384	SERPINC1
2	P01008	19.627	SERPINC1
1	P01008	20.1911	SERPINC1
4	P01008	19.7733	SERPINC1
1	P01008	19.8312	SERPINC1
1	P01008	19.4129	SERPINC1
5	P01008	20.1306	SERPINC1
0	P01008	20.0206	SERPINC1
0	P01008	20.2739	SERPINC1
0	P01008	20.157	SERPINC1
3	P01008	20.3018	SERPINC1
1	P01008	19.52	SERPINC1
1	P01008	19.5433	SERPINC1
2	P01008	19.5211	SERPINC1
1	P01008	20.1305	SERPINC1
2	P01008	19.8002	SERPINC1
4	P01008	19.8434	SERPINC1
3	P01008	19.6912	SERPINC1
0	P01008	20.4267	SERPINC1
2	P01008	20.0639	SERPINC1
0	P01008	20.0767	SERPINC1
3	P01008	19.7192	SERPINC1
0	P01008	20.4618	SERPINC1
0	P01008	20.3117	SERPINC1
3	P01008	19.7433	SERPINC1
0	P01008	20.5256	SERPINC1
2	P01008	19.8201	SERPINC1
2	P01008	19.834	SERPINC1
3	P01008	19.6736	SERPINC1
3	P01008	19.8354	SERPINC1
1	P01008	20.0919	SERPINC1
4	P01008	19.6537	SERPINC1
1	P01008	19.9455	SERPINC1
1	P01008	20.2726	SERPINC1
4	P01008	19.7176	SERPINC1
0	P01008	20.0135	SERPINC1
1	P01008	20.0692	SERPINC1
5	P01008	19.7476	SERPINC1
0	P01008	20.233	SERPINC1
2	P01008	19.8964	SERPINC1
3	P01008	19.9742	SERPINC1
1	P01008	20.3244	SERPINC1
3	P01008	19.6882	SERPINC1
3	P01008	19.2518	SERPINC1
0	P01008	20.1815	SERPINC1
4	P01008	19.6669	SERPINC1
3	P01008	19.3636	SERPINC1
2	P01008	19.6394	SERPINC1
0	P01008	19.9919	SERPINC1
2	P01008	19.1688	SERPINC1
0	P01008	20.2718	SERPINC1
4	P01008	19.783	SERPINC1
2	P01008	19.8339	SERPINC1
5	P01008	19.261	SERPINC1
4	P01008	19.5222	SERPINC1
1	P01008	19.5162	SERPINC1
2	P01008	19.6615	SERPINC1
4	P01008	19.4976	SERPINC1
3	P01008	19.7461	SERPINC1
2	P01008	19.6837	SERPINC1
2	P01008	20.0051	SERPINC1
3	P01008	19.6199	SERPINC1
1	P01008	20.0292	SERPINC1
3	P01008	19.9565	SERPINC1
0	P01008	20.3132	SERPINC1
5	P01008	20.0132	SERPINC1
0	P01008	19.8012	SERPINC1
0	P01008	20.0446	SERPINC1
2	P01008	20.0371	SERPINC1
2	P01008	19.8786	SERPINC1
4	P01008	19.9849	SERPINC1
2	P01008	20.2582	SERPINC1
2	P01008	19.8343	SERPINC1
0	P01008	20.0028	SERPINC1
1	P01008	19.9069	SERPINC1
4	P01008	19.5823	SERPINC1
5	P01008	19.4278	SERPINC1
1	P01008	19.7608	SERPINC1
3	P01008	19.4823	SERPINC1
1	P01008	20.5354	SERPINC1
4	P01008	19.972	SERPINC1
2	P01008	19.8886	SERPINC1
3	P01008	20.0773	SERPINC1
1	P01008	19.724	SERPINC1
1	P01008	20.0696	SERPINC1
2	P01008	19.6775	SERPINC1
1	P01008	19.8956	SERPINC1
0	P01008	20.0227	SERPINC1
1	P01008	20.0872	SERPINC1
4	P01008	19.7133	SERPINC1
1	P01008	20.1637	SERPINC1
1	P01008	19.9976	SERPINC1
0	P01008	20.2906	SERPINC1
5	P01008	19.51	SERPINC1
2	P01008	19.9031	SERPINC1
0	P01008	19.887	SERPINC1
1	P01008	19.659	SERPINC1
2	P01008	19.9443	SERPINC1
1	P01008	20.1895	SERPINC1
5	P01008	19.1004	SERPINC1
1	P01008	19.6278	SERPINC1
1	P01008	19.7828	SERPINC1
1	P01008	19.692	SERPINC1
4	P01008	19.7603	SERPINC1
4	P01008	19.5371	SERPINC1
2	P01008	19.8819	SERPINC1
3	P01008	19.6579	SERPINC1
3	P01008	19.9636	SERPINC1
1	P01008	19.8846	SERPINC1
2	P01008	20.2818	SERPINC1
0	P01008	20.4444	SERPINC1
0	P01008	20.5619	SERPINC1
1	P01008	20.1676	SERPINC1
5	P01008	19.9158	SERPINC1
1	P01008	19.8072	SERPINC1
4	P01008	19.9606	SERPINC1
2	P01008	19.8305	SERPINC1
1	P01008	20.1477	SERPINC1
1	P01008	20.1417	SERPINC1
2	P01008	20.0275	SERPINC1
1	P01008	19.9838	SERPINC1
2	P01008	19.7006	SERPINC1
1	P01008	19.7963	SERPINC1
0	P01008	20.1629	SERPINC1
1	P01008	20.566	SERPINC1
0	P01008	20.0912	SERPINC1
2	P01008	19.7111	SERPINC1
0	P01008	20.0972	SERPINC1
4	P01008	20.0216	SERPINC1
0	P01008	20.0234	SERPINC1
2	P01008	19.8355	SERPINC1
0	P01008	20.3212	SERPINC1
1	P01008	19.3899	SERPINC1
3	P01008	19.6919	SERPINC1
1	P01008	20.0897	SERPINC1
2	P01008	19.8249	SERPINC1
3	P01008	19.9064	SERPINC1
0	P01008	20.3978	SERPINC1
2	P01008	20.0906	SERPINC1
3	P01008	19.6307	SERPINC1
0	P01008	20.0574	SERPINC1
0	P01008	20.5053	SERPINC1
3	P01008	20.2957	SERPINC1
0	P01008	20.1142	SERPINC1
0	P01008	20.2333	SERPINC1
2	P01008	19.6686	SERPINC1
3	P01008	19.9583	SERPINC1
0	P01008	20.1955	SERPINC1
3	P01008	20.3155	SERPINC1
5	P01008	19.8048	SERPINC1
1	P01008	20.2162	SERPINC1
0	P01008	20.2459	SERPINC1
3	P01008	19.9517	SERPINC1
4	P01008	19.7017	SERPINC1
3	P01008	19.9175	SERPINC1
0	P01008	20.2504	SERPINC1
1	P01008	20.2678	SERPINC1
2	P01008	19.8716	SERPINC1
3	P01008	19.8586	SERPINC1
2	P01008	20.2126	SERPINC1
2	P01008	20.1824	SERPINC1
5	P01008	19.761	SERPINC1
1	P01008	20.1154	SERPINC1
0	P01008	20.0497	SERPINC1
1	P01008	20.1451	SERPINC1
5	P01008	19.3061	SERPINC1
0	P01008	20.2558	SERPINC1
2	P01008	19.9625	SERPINC1
5	P01008	19.5632	SERPINC1
1	P01008	19.9121	SERPINC1
0	P01008	20.0357	SERPINC1
1	P01008	20.4519	SERPINC1
4	P01008	20.0637	SERPINC1
4	P01008	19.8711	SERPINC1
5	P01008	19.4248	SERPINC1
3	P01008	19.9818	SERPINC1
3	P01008	19.983	SERPINC1
2	P01008	20.3735	SERPINC1
3	P01008	19.7113	SERPINC1
0	P01008	20.0322	SERPINC1
2	P01008	19.8392	SERPINC1
1	P01008	20.2763	SERPINC1
0	P01008	20.2542	SERPINC1
1	P01008	20.2554	SERPINC1
0	P01008	20.1176	SERPINC1
2	P01008	20.5659	SERPINC1
1	P01008	20.0178	SERPINC1
5	P01008	19.6951	SERPINC1
1	P01008	19.9282	SERPINC1
1	P01008	20.4375	SERPINC1
2	P01008	20.1551	SERPINC1
0	P01008	20.356	SERPINC1
2	P01008	19.9871	SERPINC1
3	P01008	20.1886	SERPINC1
0	P01008	20.2403	SERPINC1
2	P01008	20.1405	SERPINC1
3	P01008	19.9747	SERPINC1
2	P01008	20.2268	SERPINC1
2	P01008	20.1545	SERPINC1
4	P01008	20.1802	SERPINC1
0	P01008	20.2585	SERPINC1
0	P01008	20.238	SERPINC1
1	P01008	19.9625	SERPINC1
2	P01008	20.2274	SERPINC1
2	P01008	20.3477	SERPINC1
2	P01008	19.8344	SERPINC1
5	P01008	19.821	SERPINC1
1	P01008	19.8858	SERPINC1
1	P01008	20.0852	SERPINC1
1	P01008	20.3634	SERPINC1
2	P01008	19.7159	SERPINC1
0	P01008	20.423	SERPINC1
2	P01008	19.7337	SERPINC1
4	P01008	20.3061	SERPINC1
1	P01008	20.0202	SERPINC1
1	P01008	20.3183	SERPINC1
2	P01008	20.3629	SERPINC1
5	P01008	19.8476	SERPINC1
2	P01008	19.842	SERPINC1
0	P01008	20.5385	SERPINC1
1	P01008	20.6945	SERPINC1
2	P01008	20.0142	SERPINC1
1	P01008	20.4512	SERPINC1
3	P01008	19.8312	SERPINC1
1	P01008	20.2225	SERPINC1
1	P01008	20.3822	SERPINC1
1	P01008	20.1894	SERPINC1
0	P01008	20.2911	SERPINC1
1	P01008	20.1122	SERPINC1
0	P01008	20.207	SERPINC1
3	P01008	18.3862	SERPINC1
3	P01008	18.9191	SERPINC1
5	P01008	18.9975	SERPINC1
2	E9PHK0	16.2381	CLEC3B
0	E9PHK0	15.8348	CLEC3B
0	E9PHK0	15.9569	CLEC3B
2	E9PHK0	16.0676	CLEC3B
2	E9PHK0	16.0804	CLEC3B
2	E9PHK0	15.9228	CLEC3B
4	E9PHK0	16.1775	CLEC3B
1	E9PHK0	15.9623	CLEC3B
3	E9PHK0	15.9261	CLEC3B
2	E9PHK0	16.0101	CLEC3B
3	E9PHK0	15.6361	CLEC3B
4	E9PHK0	16.0019	CLEC3B
0	E9PHK0	16.3235	CLEC3B
5	E9PHK0	16.0055	CLEC3B
2	E9PHK0	15.8783	CLEC3B
1	E9PHK0	16.0482	CLEC3B
2	E9PHK0	16.137	CLEC3B
4	E9PHK0	15.7116	CLEC3B
2	E9PHK0	16.2443	CLEC3B
4	E9PHK0	16.3898	CLEC3B
1	E9PHK0	16.2222	CLEC3B
1	E9PHK0	16.6276	CLEC3B
2	E9PHK0	16.3414	CLEC3B
2	E9PHK0	16.4287	CLEC3B
2	E9PHK0	15.9685	CLEC3B
5	E9PHK0	15.9671	CLEC3B
1	E9PHK0	16.0672	CLEC3B
2	E9PHK0	16.7132	CLEC3B
2	E9PHK0	16.2649	CLEC3B
0	E9PHK0	16.3741	CLEC3B
5	E9PHK0	16.226	CLEC3B
1	E9PHK0	15.8735	CLEC3B
2	E9PHK0	16.2001	CLEC3B
3	E9PHK0	16.4608	CLEC3B
3	E9PHK0	15.6855	CLEC3B
3	E9PHK0	16.556	CLEC3B
2	E9PHK0	15.7544	CLEC3B
3	E9PHK0	15.7891	CLEC3B
0	E9PHK0	16.1528	CLEC3B
3	E9PHK0	16.3232	CLEC3B
0	E9PHK0	16.2966	CLEC3B
1	E9PHK0	16.4739	CLEC3B
5	E9PHK0	15.908	CLEC3B
3	E9PHK0	15.8655	CLEC3B
1	E9PHK0	16.191	CLEC3B
2	E9PHK0	15.9712	CLEC3B
0	E9PHK0	15.6151	CLEC3B
0	E9PHK0	16.2551	CLEC3B
1	E9PHK0	16.0845	CLEC3B
0	E9PHK0	16.1896	CLEC3B
0	E9PHK0	16.586	CLEC3B
1	E9PHK0	16.0227	CLEC3B
2	E9PHK0	16.1094	CLEC3B
1	E9PHK0	16.3652	CLEC3B
4	E9PHK0	16.6635	CLEC3B
1	E9PHK0	15.7809	CLEC3B
2	E9PHK0	16.1311	CLEC3B
1	E9PHK0	15.8995	CLEC3B
1	E9PHK0	15.9582	CLEC3B
0	E9PHK0	16.1745	CLEC3B
1	E9PHK0	16.0495	CLEC3B
1	E9PHK0	16.2498	CLEC3B
3	E9PHK0	16.0838	CLEC3B
5	E9PHK0	15.6406	CLEC3B
3	E9PHK0	15.6819	CLEC3B
1	E9PHK0	15.7566	CLEC3B
1	E9PHK0	16.0822	CLEC3B
0	E9PHK0	15.8531	CLEC3B
0	E9PHK0	16.2547	CLEC3B
0	E9PHK0	16.063	CLEC3B
2	E9PHK0	15.934	CLEC3B
2	E9PHK0	16.0209	CLEC3B
5	E9PHK0	15.2744	CLEC3B
2	E9PHK0	15.7587	CLEC3B
0	E9PHK0	16.5165	CLEC3B
2	E9PHK0	15.755	CLEC3B
3	E9PHK0	15.9177	CLEC3B
3	E9PHK0	16.2325	CLEC3B
1	E9PHK0	16.0833	CLEC3B
2	E9PHK0	16.2958	CLEC3B
2	E9PHK0	15.8951	CLEC3B
3	E9PHK0	15.7632	CLEC3B
2	E9PHK0	16.3799	CLEC3B
1	E9PHK0	15.7653	CLEC3B
4	E9PHK0	15.3035	CLEC3B
1	E9PHK0	16.6633	CLEC3B
1	E9PHK0	16.4212	CLEC3B
0	E9PHK0	16.0914	CLEC3B
1	E9PHK0	16.0907	CLEC3B
3	E9PHK0	16.2495	CLEC3B
3	E9PHK0	15.808	CLEC3B
0	E9PHK0	16.4267	CLEC3B
2	E9PHK0	16.0311	CLEC3B
1	E9PHK0	16.3023	CLEC3B
4	E9PHK0	16.1098	CLEC3B
0	E9PHK0	16.2298	CLEC3B
1	E9PHK0	15.7688	CLEC3B
0	E9PHK0	15.8026	CLEC3B
2	E9PHK0	15.9933	CLEC3B
2	E9PHK0	16.0404	CLEC3B
4	E9PHK0	16.7004	CLEC3B
0	E9PHK0	16.3607	CLEC3B
3	E9PHK0	16.0302	CLEC3B
1	E9PHK0	16.0958	CLEC3B
1	E9PHK0	16.4348	CLEC3B
2	E9PHK0	15.9548	CLEC3B
3	E9PHK0	15.6566	CLEC3B
3	E9PHK0	16.8457	CLEC3B
2	E9PHK0	16.1345	CLEC3B
1	E9PHK0	16.2197	CLEC3B
0	E9PHK0	16.4964	CLEC3B
1	E9PHK0	16.004	CLEC3B
0	E9PHK0	15.9021	CLEC3B
4	E9PHK0	16.1235	CLEC3B
0	E9PHK0	15.7683	CLEC3B
3	E9PHK0	15.7313	CLEC3B
1	E9PHK0	15.9028	CLEC3B
2	E9PHK0	16.2277	CLEC3B
2	E9PHK0	15.7988	CLEC3B
1	E9PHK0	16.3186	CLEC3B
4	E9PHK0	15.8357	CLEC3B
1	E9PHK0	16.5197	CLEC3B
1	E9PHK0	16.1434	CLEC3B
5	E9PHK0	16.1699	CLEC3B
0	E9PHK0	16.2716	CLEC3B
0	E9PHK0	16.8524	CLEC3B
0	E9PHK0	16.4402	CLEC3B
3	E9PHK0	16.1986	CLEC3B
1	E9PHK0	16.1682	CLEC3B
1	E9PHK0	16.2072	CLEC3B
2	E9PHK0	16.6868	CLEC3B
1	E9PHK0	16.6012	CLEC3B
2	E9PHK0	16.1287	CLEC3B
4	E9PHK0	16.2003	CLEC3B
3	E9PHK0	15.9563	CLEC3B
0	E9PHK0	16.4233	CLEC3B
2	E9PHK0	15.8065	CLEC3B
0	E9PHK0	16.2401	CLEC3B
3	E9PHK0	16.2178	CLEC3B
0	E9PHK0	16.6561	CLEC3B
0	E9PHK0	16.5275	CLEC3B
3	E9PHK0	16.2758	CLEC3B
0	E9PHK0	16.3289	CLEC3B
2	E9PHK0	16.0949	CLEC3B
2	E9PHK0	15.546	CLEC3B
3	E9PHK0	15.9052	CLEC3B
3	E9PHK0	16.0755	CLEC3B
1	E9PHK0	16.3366	CLEC3B
4	E9PHK0	16.2632	CLEC3B
1	E9PHK0	16.1077	CLEC3B
1	E9PHK0	16.4896	CLEC3B
4	E9PHK0	15.4302	CLEC3B
0	E9PHK0	16.1484	CLEC3B
1	E9PHK0	16.0602	CLEC3B
5	E9PHK0	16.2327	CLEC3B
0	E9PHK0	16.6488	CLEC3B
2	E9PHK0	16.3754	CLEC3B
3	E9PHK0	16.0626	CLEC3B
1	E9PHK0	16.5144	CLEC3B
3	E9PHK0	16.4817	CLEC3B
3	E9PHK0	16.3163	CLEC3B
0	E9PHK0	16.183	CLEC3B
4	E9PHK0	15.4284	CLEC3B
3	E9PHK0	16.1119	CLEC3B
2	E9PHK0	15.9739	CLEC3B
0	E9PHK0	16.2385	CLEC3B
2	E9PHK0	14.9639	CLEC3B
0	E9PHK0	16.1399	CLEC3B
4	E9PHK0	15.4787	CLEC3B
2	E9PHK0	16.2845	CLEC3B
5	E9PHK0	15.876	CLEC3B
4	E9PHK0	16.0907	CLEC3B
1	E9PHK0	16.2071	CLEC3B
2	E9PHK0	16.4508	CLEC3B
4	E9PHK0	15.6264	CLEC3B
3	E9PHK0	16.3904	CLEC3B
2	E9PHK0	16.3265	CLEC3B
2	E9PHK0	16.3477	CLEC3B
3	E9PHK0	15.8947	CLEC3B
1	E9PHK0	16.118	CLEC3B
3	E9PHK0	16.7828	CLEC3B
0	E9PHK0	16.4706	CLEC3B
5	E9PHK0	15.8982	CLEC3B
0	E9PHK0	16.2606	CLEC3B
0	E9PHK0	16.3796	CLEC3B
2	E9PHK0	15.5855	CLEC3B
2	E9PHK0	15.9434	CLEC3B
4	E9PHK0	16.2043	CLEC3B
2	E9PHK0	15.8726	CLEC3B
2	E9PHK0	16.0424	CLEC3B
0	E9PHK0	16.3034	CLEC3B
1	E9PHK0	16.2871	CLEC3B
4	E9PHK0	16.0868	CLEC3B
5	E9PHK0	16.5409	CLEC3B
1	E9PHK0	16.1225	CLEC3B
3	E9PHK0	15.9745	CLEC3B
1	E9PHK0	16.3642	CLEC3B
4	E9PHK0	16.2203	CLEC3B
2	E9PHK0	15.633	CLEC3B
3	E9PHK0	16.2681	CLEC3B
1	E9PHK0	16.2834	CLEC3B
1	E9PHK0	16.1973	CLEC3B
2	E9PHK0	16.3809	CLEC3B
1	E9PHK0	16.072	CLEC3B
0	E9PHK0	15.8354	CLEC3B
1	E9PHK0	16.4925	CLEC3B
4	E9PHK0	15.6024	CLEC3B
1	E9PHK0	16.4479	CLEC3B
1	E9PHK0	16.2342	CLEC3B
0	E9PHK0	16.1094	CLEC3B
5	E9PHK0	16.3084	CLEC3B
2	E9PHK0	16.5663	CLEC3B
0	E9PHK0	16.3735	CLEC3B
1	E9PHK0	16.063	CLEC3B
2	E9PHK0	16.1556	CLEC3B
1	E9PHK0	15.8639	CLEC3B
5	E9PHK0	15.2321	CLEC3B
1	E9PHK0	15.5478	CLEC3B
1	E9PHK0	16.3407	CLEC3B
1	E9PHK0	16.5486	CLEC3B
4	E9PHK0	15.5597	CLEC3B
4	E9PHK0	15.4446	CLEC3B
2	E9PHK0	15.9786	CLEC3B
3	E9PHK0	16.1795	CLEC3B
3	E9PHK0	15.8842	CLEC3B
1	E9PHK0	16.2504	CLEC3B
2	E9PHK0	15.7689	CLEC3B
0	E9PHK0	16.2277	CLEC3B
0	E9PHK0	16.3375	CLEC3B
1	E9PHK0	16.3007	CLEC3B
5	E9PHK0	15.7563	CLEC3B
1	E9PHK0	15.988	CLEC3B
4	E9PHK0	15.8591	CLEC3B
2	E9PHK0	15.9893	CLEC3B
1	E9PHK0	16.4013	CLEC3B
1	E9PHK0	15.7848	CLEC3B
2	E9PHK0	15.9607	CLEC3B
1	E9PHK0	15.948	CLEC3B
2	E9PHK0	16.0402	CLEC3B
1	E9PHK0	16.25	CLEC3B
0	E9PHK0	16.3067	CLEC3B
1	E9PHK0	16.3616	CLEC3B
0	E9PHK0	16.169	CLEC3B
2	E9PHK0	15.8582	CLEC3B
0	E9PHK0	16.1376	CLEC3B
4	E9PHK0	15.8403	CLEC3B
0	E9PHK0	16.2288	CLEC3B
2	E9PHK0	16.4146	CLEC3B
0	E9PHK0	16.5875	CLEC3B
1	E9PHK0	16.5925	CLEC3B
3	E9PHK0	16.6826	CLEC3B
1	E9PHK0	16.4216	CLEC3B
2	E9PHK0	15.3401	CLEC3B
3	E9PHK0	15.9017	CLEC3B
0	E9PHK0	16.2045	CLEC3B
2	E9PHK0	15.7838	CLEC3B
3	E9PHK0	16.2259	CLEC3B
0	E9PHK0	15.7867	CLEC3B
0	E9PHK0	15.9259	CLEC3B
3	E9PHK0	15.5746	CLEC3B
0	E9PHK0	16.1101	CLEC3B
0	E9PHK0	16.1022	CLEC3B
2	E9PHK0	15.8525	CLEC3B
3	E9PHK0	15.9503	CLEC3B
0	E9PHK0	16.3103	CLEC3B
3	E9PHK0	16.1742	CLEC3B
5	E9PHK0	15.8285	CLEC3B
1	E9PHK0	16.2863	CLEC3B
0	E9PHK0	16.0473	CLEC3B
3	E9PHK0	15.7583	CLEC3B
4	E9PHK0	15.987	CLEC3B
3	E9PHK0	15.2744	CLEC3B
0	E9PHK0	16.1281	CLEC3B
1	E9PHK0	16.1675	CLEC3B
2	E9PHK0	15.4	CLEC3B
3	E9PHK0	15.3753	CLEC3B
2	E9PHK0	16.4886	CLEC3B
2	E9PHK0	15.7652	CLEC3B
5	E9PHK0	15.3648	CLEC3B
1	E9PHK0	16.0024	CLEC3B
0	E9PHK0	16.0387	CLEC3B
1	E9PHK0	15.6971	CLEC3B
5	E9PHK0	15.827	CLEC3B
0	E9PHK0	16.1254	CLEC3B
2	E9PHK0	15.776	CLEC3B
5	E9PHK0	15.7441	CLEC3B
1	E9PHK0	15.7315	CLEC3B
0	E9PHK0	15.2218	CLEC3B
1	E9PHK0	16.1571	CLEC3B
4	E9PHK0	15.9365	CLEC3B
4	E9PHK0	15.7653	CLEC3B
5	E9PHK0	15.9874	CLEC3B
3	E9PHK0	16.3505	CLEC3B
3	E9PHK0	15.9951	CLEC3B
2	E9PHK0	16.5649	CLEC3B
3	E9PHK0	16.4996	CLEC3B
0	E9PHK0	16.2605	CLEC3B
2	E9PHK0	15.8776	CLEC3B
1	E9PHK0	16.0792	CLEC3B
0	E9PHK0	16.08	CLEC3B
1	E9PHK0	15.8239	CLEC3B
0	E9PHK0	15.9032	CLEC3B
2	E9PHK0	16.1933	CLEC3B
1	E9PHK0	15.868	CLEC3B
5	E9PHK0	16.0804	CLEC3B
1	E9PHK0	15.8054	CLEC3B
1	E9PHK0	16.0579	CLEC3B
2	E9PHK0	15.8776	CLEC3B
0	E9PHK0	15.9108	CLEC3B
2	E9PHK0	15.9511	CLEC3B
3	E9PHK0	15.6008	CLEC3B
0	E9PHK0	15.8661	CLEC3B
[truncated: 38 more rows]

## Sheet: FigED6_c
nas_steatosis_ordinal	Protein ID	Log2 intensity	Gene name
2	A0A087WXX2	13.7203	ALDOB
0	A0A087WXX2	12.6199	ALDOB
1	A0A087WXX2	13.0244	ALDOB
2	A0A087WXX2	13.8754	ALDOB
1	A0A087WXX2	12.5748	ALDOB
2	A0A087WXX2	14.8699	ALDOB
0	A0A087WXX2	13.1629	ALDOB
0	A0A087WXX2	12.7656	ALDOB
1	A0A087WXX2	11.7235	ALDOB
2	A0A087WXX2	13.8375	ALDOB
2	A0A087WXX2	12.9294	ALDOB
0	A0A087WXX2	12.3946	ALDOB
2	A0A087WXX2	13.914	ALDOB
3	A0A087WXX2	14.3221	ALDOB
1	A0A087WXX2	12.9712	ALDOB
1	A0A087WXX2	12.8615	ALDOB
0	A0A087WXX2	11.928	ALDOB
1	A0A087WXX2	12.4168	ALDOB
1	A0A087WXX2	13.0286	ALDOB
2	A0A087WXX2	13.2924	ALDOB
2	A0A087WXX2	13.9325	ALDOB
1	A0A087WXX2	12.3847	ALDOB
3	A0A087WXX2	15.581	ALDOB
3	A0A087WXX2	14.7059	ALDOB
3	A0A087WXX2	14.0224	ALDOB
2	A0A087WXX2	13.4107	ALDOB
3	A0A087WXX2	14.7259	ALDOB
1	A0A087WXX2	13.4646	ALDOB
3	A0A087WXX2	13.938	ALDOB
1	A0A087WXX2	12.0263	ALDOB
0	A0A087WXX2	13.2533	ALDOB
2	A0A087WXX2	13.4575	ALDOB
2	A0A087WXX2	13.0398	ALDOB
0	A0A087WXX2	12.7756	ALDOB
0	A0A087WXX2	12.0192	ALDOB
0	A0A087WXX2	13.3954	ALDOB
2	A0A087WXX2	14.3551	ALDOB
0	A0A087WXX2	12.9188	ALDOB
3	A0A087WXX2	14.1907	ALDOB
0	A0A087WXX2	11.5301	ALDOB
0	A0A087WXX2	14.6803	ALDOB
0	A0A087WXX2	12.8554	ALDOB
0	A0A087WXX2	12.7692	ALDOB
2	A0A087WXX2	10.8153	ALDOB
0	A0A087WXX2	15.1823	ALDOB
0	A0A087WXX2	12.8703	ALDOB
2	A0A087WXX2	14.9562	ALDOB
0	A0A087WXX2	11.9226	ALDOB
1	A0A087WXX2	12.386	ALDOB
2	A0A087WXX2	12.5733	ALDOB
2	A0A087WXX2	13.1562	ALDOB
1	A0A087WXX2	14.0008	ALDOB
0	A0A087WXX2	12.5338	ALDOB
1	A0A087WXX2	13.2297	ALDOB
0	A0A087WXX2	13.3186	ALDOB
0	A0A087WXX2	12.8162	ALDOB
3	A0A087WXX2	15.4271	ALDOB
1	A0A087WXX2	11.9932	ALDOB
1	A0A087WXX2	12.5921	ALDOB
3	A0A087WXX2	12.6652	ALDOB
0	A0A087WXX2	12.5225	ALDOB
1	A0A087WXX2	12.7167	ALDOB
2	A0A087WXX2	13.6289	ALDOB
0	A0A087WXX2	12.2603	ALDOB
2	A0A087WXX2	12.6101	ALDOB
2	A0A087WXX2	14.0752	ALDOB
3	A0A087WXX2	12.5365	ALDOB
1	A0A087WXX2	13.3205	ALDOB
2	A0A087WXX2	13.6439	ALDOB
1	A0A087WXX2	12.3503	ALDOB
0	A0A087WXX2	12.7309	ALDOB
1	A0A087WXX2	12.8323	ALDOB
2	A0A087WXX2	14.4953	ALDOB
1	A0A087WXX2	14.227	ALDOB
1	A0A087WXX2	12.7307	ALDOB
0	A0A087WXX2	13.6111	ALDOB
0	A0A087WXX2	12.7692	ALDOB
3	A0A087WXX2	15.9808	ALDOB
0	A0A087WXX2	12.5156	ALDOB
2	A0A087WXX2	12.9791	ALDOB
0	A0A087WXX2	13.8687	ALDOB
0	A0A087WXX2	11.0574	ALDOB
1	A0A087WXX2	14.2912	ALDOB
3	A0A087WXX2	12.6844	ALDOB
1	A0A087WXX2	13.8747	ALDOB
0	A0A087WXX2	12.4152	ALDOB
1	A0A087WXX2	12.6319	ALDOB
3	A0A087WXX2	15.0976	ALDOB
1	A0A087WXX2	12.1699	ALDOB
0	A0A087WXX2	12.2557	ALDOB
1	A0A087WXX2	14.0903	ALDOB
3	A0A087WXX2	14.5226	ALDOB
2	A0A087WXX2	13.8061	ALDOB
1	A0A087WXX2	13.5961	ALDOB
2	A0A087WXX2	14.1027	ALDOB
0	A0A087WXX2	12.303	ALDOB
3	A0A087WXX2	15.559	ALDOB
1	A0A087WXX2	12.2897	ALDOB
3	A0A087WXX2	15.933	ALDOB
2	A0A087WXX2	15.2608	ALDOB
1	A0A087WXX2	12.8441	ALDOB
0	A0A087WXX2	11.9448	ALDOB
2	A0A087WXX2	13.5633	ALDOB
1	A0A087WXX2	13.4039	ALDOB
3	A0A087WXX2	15.2752	ALDOB
0	A0A087WXX2	12.8609	ALDOB
0	A0A087WXX2	12.9612	ALDOB
0	A0A087WXX2	12.6559	ALDOB
2	A0A087WXX2	14.3416	ALDOB
0	A0A087WXX2	12.7493	ALDOB
1	A0A087WXX2	12.9791	ALDOB
0	A0A087WXX2	12.5969	ALDOB
3	A0A087WXX2	13.4825	ALDOB
0	A0A087WXX2	12.2913	ALDOB
1	A0A087WXX2	12.4249	ALDOB
0	A0A087WXX2	12.9853	ALDOB
2	A0A087WXX2	13.5073	ALDOB
0	A0A087WXX2	12.2349	ALDOB
3	A0A087WXX2	14.3824	ALDOB
2	A0A087WXX2	13.5385	ALDOB
0	A0A087WXX2	12.6994	ALDOB
3	A0A087WXX2	15.2805	ALDOB
2	A0A087WXX2	12.3278	ALDOB
0	A0A087WXX2	15.0552	ALDOB
2	A0A087WXX2	14.4881	ALDOB
0	A0A087WXX2	12.2746	ALDOB
1	A0A087WXX2	12.6281	ALDOB
2	A0A087WXX2	13.602	ALDOB
0	A0A087WXX2	11.9686	ALDOB
1	A0A087WXX2	13.0836	ALDOB
1	A0A087WXX2	13.5881	ALDOB
1	A0A087WXX2	13.625	ALDOB
3	A0A087WXX2	13.067	ALDOB
0	A0A087WXX2	12.2762	ALDOB
2	A0A087WXX2	14.0925	ALDOB
3	A0A087WXX2	13.7912	ALDOB
0	A0A087WXX2	12.0209	ALDOB
0	A0A087WXX2	12.2345	ALDOB
3	A0A087WXX2	14.8484	ALDOB
2	A0A087WXX2	15.1215	ALDOB
3	A0A087WXX2	13.1832	ALDOB
2	A0A087WXX2	13.6166	ALDOB
1	A0A087WXX2	12.9009	ALDOB
2	A0A087WXX2	16.335	ALDOB
0	A0A087WXX2	13.0807	ALDOB
2	A0A087WXX2	13.2691	ALDOB
0	A0A087WXX2	13.652	ALDOB
1	A0A087WXX2	12.8057	ALDOB
0	A0A087WXX2	12.5098	ALDOB
0	A0A087WXX2	14.5455	ALDOB
0	A0A087WXX2	12.1408	ALDOB
3	A0A087WXX2	15.4089	ALDOB
1	A0A087WXX2	13.7915	ALDOB
0	A0A087WXX2	12.9777	ALDOB
1	A0A087WXX2	13.3357	ALDOB
2	A0A087WXX2	13.3939	ALDOB
2	A0A087WXX2	14.5706	ALDOB
0	A0A087WXX2	12.5848	ALDOB
1	A0A087WXX2	13.8888	ALDOB
2	A0A087WXX2	13.6661	ALDOB
1	A0A087WXX2	13.2592	ALDOB
1	A0A087WXX2	13.0317	ALDOB
1	A0A087WXX2	14.2075	ALDOB
1	A0A087WXX2	15.2057	ALDOB
3	A0A087WXX2	13.7865	ALDOB
1	A0A087WXX2	11.9107	ALDOB
0	A0A087WXX2	12.8544	ALDOB
1	A0A087WXX2	12.3627	ALDOB
0	A0A087WXX2	12.1808	ALDOB
0	A0A087WXX2	13.0141	ALDOB
1	A0A087WXX2	13.3087	ALDOB
1	A0A087WXX2	13.3748	ALDOB
0	A0A087WXX2	14.9804	ALDOB
0	A0A087WXX2	12.7965	ALDOB
2	A0A087WXX2	12.2877	ALDOB
2	A0A087WXX2	15.0248	ALDOB
1	A0A087WXX2	14.2987	ALDOB
2	A0A087WXX2	13.0915	ALDOB
1	A0A087WXX2	12.5029	ALDOB
3	A0A087WXX2	13.6292	ALDOB
3	A0A087WXX2	15.7271	ALDOB
1	A0A087WXX2	13.4765	ALDOB
3	A0A087WXX2	14.6665	ALDOB
0	A0A087WXX2	13.4711	ALDOB
1	A0A087WXX2	12.1526	ALDOB
2	A0A087WXX2	15.4623	ALDOB
0	A0A087WXX2	12.3581	ALDOB
0	A0A087WXX2	13.579	ALDOB
1	A0A087WXX2	13.2075	ALDOB
3	A0A087WXX2	15.34	ALDOB
1	A0A087WXX2	13.5382	ALDOB
2	A0A087WXX2	13.9343	ALDOB
3	A0A087WXX2	15.371	ALDOB
2	A0A087WXX2	14.4157	ALDOB
2	A0A087WXX2	14.1689	ALDOB
3	A0A087WXX2	14.451	ALDOB
3	A0A087WXX2	14.3742	ALDOB
1	A0A087WXX2	12.3023	ALDOB
0	A0A087WXX2	13.545	ALDOB
0	A0A087WXX2	13.0987	ALDOB
0	A0A087WXX2	13.1345	ALDOB
1	A0A087WXX2	14.5577	ALDOB
0	A0A087WXX2	13.945	ALDOB
0	A0A087WXX2	13.1339	ALDOB
2	A0A087WXX2	16.7303	ALDOB
2	A0A087WXX2	13.9585	ALDOB
3	A0A087WXX2	13.8107	ALDOB
0	A0A087WXX2	13.9825	ALDOB
1	A0A087WXX2	15.8612	ALDOB
2	A0A087WXX2	13.2354	ALDOB
1	A0A087WXX2	13.8392	ALDOB
0	A0A087WXX2	13.1426	ALDOB
0	A0A087WXX2	13.5027	ALDOB
0	A0A087WXX2	13.1641	ALDOB
0	A0A087WXX2	13.8013	ALDOB
0	A0A087WXX2	13.5839	ALDOB
2	A0A087WXX2	14.73	ALDOB
3	A0A087WXX2	13.5498	ALDOB
0	A0A087WXX2	12.9342	ALDOB
2	A0A087WXX2	13.7094	ALDOB
2	A0A087WXX2	13.829	ALDOB
0	A0A087WXX2	12.8031	ALDOB
0	A0A087WXX2	13.5804	ALDOB
1	A0A087WXX2	13.9334	ALDOB
0	A0A087WXX2	13.9787	ALDOB
1	A0A087WXX2	13.8006	ALDOB
1	A0A087WXX2	13.2232	ALDOB
2	A0A087WXX2	14.4642	ALDOB
1	A0A087WXX2	13.2059	ALDOB
2	A0A087WXX2	14.0816	ALDOB
1	A0A087WXX2	13.5577	ALDOB
0	A0A087WXX2	12.1725	ALDOB
0	A0A087WXX2	14.1432	ALDOB
1	A0A087WXX2	15.0264	ALDOB
0	A0A087WXX2	11.9604	ALDOB
2	A0A087WXX2	13.4265	ALDOB
1	A0A087WXX2	12.0953	ALDOB
2	A0A087WXX2	15.0126	ALDOB
2	A0A087WXX2	14.3602	ALDOB
1	A0A087WXX2	13.7247	ALDOB
1	A0A087WXX2	13.7146	ALDOB
2	A0A087WXX2	15.7321	ALDOB
2	A0A087WXX2	14.2544	ALDOB
0	A0A087WXX2	13.1591	ALDOB
0	A0A087WXX2	12.8406	ALDOB
1	A0A087WXX2	12.9257	ALDOB
0	A0A087WXX2	13.1259	ALDOB
0	A0A087WXX2	13.2796	ALDOB
1	A0A087WXX2	13.6862	ALDOB
1	A0A087WXX2	15.0082	ALDOB
3	A0A087WXX2	15.7093	ALDOB
2	A0A087WXX2	13.824	ALDOB
0	A0A087WXX2	13.4064	ALDOB
1	A0A087WXX2	13.6861	ALDOB
0	A0A087WXX2	13.975	ALDOB
2	A0A087WXX2	13.8025	ALDOB
0	A0A087WXX2	13.204	ALDOB
2	A0A087WXX2	14.1817	ALDOB
0	A0A087WXX2	13.4135	ALDOB
1	A0A087WXX2	12.8857	ALDOB
2	A0A087WXX2	12.8804	ALDOB
2	A0A087WXX2	14.8045	ALDOB
0	A0A087WXX2	12.2364	ALDOB
0	A0A087WXX2	12.6935	ALDOB
2	A0A087WXX2	13.5062	ALDOB
0	A0A087WXX2	14.096	ALDOB
0	A0A087WXX2	13.5077	ALDOB
1	A0A087WXX2	13.5155	ALDOB
2	A0A087WXX2	14.1962	ALDOB
0	A0A087WXX2	12.6318	ALDOB
2	A0A087WXX2	14.6866	ALDOB
0	A0A087WXX2	12.5707	ALDOB
1	A0A087WXX2	15.5953	ALDOB
2	A0A087WXX2	14.9155	ALDOB
1	A0A087WXX2	14.2066	ALDOB
1	A0A087WXX2	14.0664	ALDOB
3	A0A087WXX2	13.8795	ALDOB
3	A0A087WXX2	14.327	ALDOB
2	A0A087WXX2	14.4708	ALDOB
1	A0A087WXX2	12.4551	ALDOB
0	A0A087WXX2	14.1068	ALDOB
0	A0A087WXX2	13.3393	ALDOB
1	A0A087WXX2	13.8206	ALDOB
1	A0A087WXX2	13.6125	ALDOB
0	A0A087WXX2	13.0314	ALDOB
2	A0A087WXX2	13.6645	ALDOB
3	A0A087WXX2	13.6942	ALDOB
2	P23142	15.6179	FBLN1
0	P23142	14.9073	FBLN1
0	P23142	15.916	FBLN1
1	P23142	16.3131	FBLN1
2	P23142	15.2646	FBLN1
1	P23142	15.8922	FBLN1
2	P23142	16.6661	FBLN1
0	P23142	16.0447	FBLN1
0	P23142	15.3547	FBLN1
1	P23142	15.6663	FBLN1
2	P23142	15.4929	FBLN1
2	P23142	16.607	FBLN1
0	P23142	15.1465	FBLN1
2	P23142	17.047	FBLN1
0	P23142	16.2386	FBLN1
3	P23142	15.202	FBLN1
1	P23142	16.0543	FBLN1
1	P23142	16.2848	FBLN1
0	P23142	15.6567	FBLN1
1	P23142	15.7826	FBLN1
1	P23142	15.5514	FBLN1
2	P23142	15.628	FBLN1
2	P23142	15.8542	FBLN1
1	P23142	16.04	FBLN1
3	P23142	15.1389	FBLN1
3	P23142	15.6887	FBLN1
3	P23142	15.6083	FBLN1
2	P23142	16.0412	FBLN1
0	P23142	16.507	FBLN1
0	P23142	15.823	FBLN1
3	P23142	15.6785	FBLN1
0	P23142	15.8901	FBLN1
1	P23142	16.7472	FBLN1
3	P23142	16.0812	FBLN1
1	P23142	15.2956	FBLN1
0	P23142	17.5565	FBLN1
2	P23142	15.6937	FBLN1
0	P23142	16.2854	FBLN1
0	P23142	15.8731	FBLN1
2	P23142	16.7598	FBLN1
0	P23142	15.8035	FBLN1
0	P23142	15.9716	FBLN1
0	P23142	15.8008	FBLN1
2	P23142	15.5685	FBLN1
0	P23142	16.0082	FBLN1
3	P23142	15.9099	FBLN1
0	P23142	15.2505	FBLN1
0	P23142	15.483	FBLN1
0	P23142	16.7963	FBLN1
0	P23142	15.7613	FBLN1
0	P23142	15.9649	FBLN1
2	P23142	15.7687	FBLN1
1	P23142	16.6826	FBLN1
0	P23142	15.924	FBLN1
0	P23142	17.5514	FBLN1
0	P23142	15.8041	FBLN1
0	P23142	15.9663	FBLN1
2	P23142	15.9747	FBLN1
0	P23142	16.3012	FBLN1
0	P23142	15.6033	FBLN1
0	P23142	15.6491	FBLN1
1	P23142	16.1449	FBLN1
2	P23142	16.5203	FBLN1
2	P23142	16.5606	FBLN1
1	P23142	16.844	FBLN1
0	P23142	16.0916	FBLN1
1	P23142	15.6584	FBLN1
0	P23142	15.7965	FBLN1
0	P23142	15.7733	FBLN1
0	P23142	15.8872	FBLN1
3	P23142	15.739	FBLN1
1	P23142	16.3253	FBLN1
1	P23142	16.0363	FBLN1
3	P23142	15.9099	FBLN1
0	P23142	15.4095	FBLN1
1	P23142	15.3338	FBLN1
2	P23142	15.8791	FBLN1
0	P23142	15.9669	FBLN1
2	P23142	16.0199	FBLN1
2	P23142	16.271	FBLN1
3	P23142	16.0738	FBLN1
1	P23142	15.8771	FBLN1
0	P23142	16.6093	FBLN1
2	P23142	16.1327	FBLN1
2	P23142	15.5402	FBLN1
0	P23142	17.2071	FBLN1
1	P23142	15.6559	FBLN1
0	P23142	16.187	FBLN1
1	P23142	15.8551	FBLN1
2	P23142	16.6392	FBLN1
1	P23142	16.1544	FBLN1
0	P23142	15.8255	FBLN1
1	P23142	15.2348	FBLN1
0	P23142	15.9131	FBLN1
0	P23142	17.173	FBLN1
0	P23142	16.4379	FBLN1
3	P23142	15.2443	FBLN1
0	P23142	15.2729	FBLN1
2	P23142	15.2318	FBLN1
0	P23142	16.4216	FBLN1
0	P23142	17.7174	FBLN1
0	P23142	15.9704	FBLN1
1	P23142	15.6559	FBLN1
3	P23142	16.0703	FBLN1
1	P23142	16.0011	FBLN1
0	P23142	16.0496	FBLN1
1	P23142	15.1464	FBLN1
3	P23142	16.1727	FBLN1
0	P23142	15.9135	FBLN1
1	P23142	16.8082	FBLN1
0	P23142	15.8602	FBLN1
0	P23142	16.0928	FBLN1
0	P23142	15.4653	FBLN1
1	P23142	16.6153	FBLN1
0	P23142	16.1939	FBLN1
3	P23142	16.1079	FBLN1
2	P23142	15.6068	FBLN1
1	P23142	16.0524	FBLN1
2	P23142	15.9112	FBLN1
0	P23142	16.0891	FBLN1
3	P23142	15.7923	FBLN1
1	P23142	15.9989	FBLN1
3	P23142	15.839	FBLN1
2	P23142	15.5181	FBLN1
1	P23142	15.9478	FBLN1
0	P23142	15.7478	FBLN1
0	P23142	15.7358	FBLN1
2	P23142	15.2896	FBLN1
1	P23142	16.0998	FBLN1
3	P23142	15.8877	FBLN1
0	P23142	17.0707	FBLN1
0	P23142	15.8134	FBLN1
0	P23142	16.2112	FBLN1
2	P23142	15.8138	FBLN1
0	P23142	15.6713	FBLN1
0	P23142	15.5426	FBLN1
1	P23142	16.7001	FBLN1
0	P23142	15.494	FBLN1
3	P23142	15.7621	FBLN1
0	P23142	15.9083	FBLN1
0	P23142	15.4769	FBLN1
1	P23142	16.4934	FBLN1
0	P23142	15.9944	FBLN1
2	P23142	15.5164	FBLN1
0	P23142	15.6616	FBLN1
3	P23142	16.6516	FBLN1
2	P23142	16.1807	FBLN1
0	P23142	16.3222	FBLN1
3	P23142	16.237	FBLN1
2	P23142	15.2618	FBLN1
0	P23142	15.5818	FBLN1
2	P23142	15.5777	FBLN1
0	P23142	15.501	FBLN1
1	P23142	15.5196	FBLN1
2	P23142	15.8855	FBLN1
0	P23142	15.6889	FBLN1
1	P23142	16.1016	FBLN1
1	P23142	15.8388	FBLN1
0	P23142	16.2062	FBLN1
1	P23142	16.4105	FBLN1
3	P23142	16.8377	FBLN1
0	P23142	15.8395	FBLN1
2	P23142	15.5652	FBLN1
3	P23142	16.138	FBLN1
0	P23142	16.542	FBLN1
0	P23142	15.7993	FBLN1
0	P23142	16.7547	FBLN1
0	P23142	15.7565	FBLN1
3	P23142	15.5844	FBLN1
2	P23142	15.8735	FBLN1
3	P23142	16.5249	FBLN1
2	P23142	16.1286	FBLN1
1	P23142	16.3184	FBLN1
2	P23142	16.2628	FBLN1
0	P23142	16.9164	FBLN1
2	P23142	16.0265	FBLN1
0	P23142	16.8555	FBLN1
0	P23142	15.7919	FBLN1
1	P23142	16.0521	FBLN1
0	P23142	15.7076	FBLN1
0	P23142	16.8053	FBLN1
0	P23142	16.401	FBLN1
3	P23142	16.0707	FBLN1
1	P23142	16.611	FBLN1
0	P23142	15.8401	FBLN1
1	P23142	16.8478	FBLN1
2	P23142	15.2623	FBLN1
2	P23142	15.5463	FBLN1
0	P23142	16.1658	FBLN1
1	P23142	16.188	FBLN1
0	P23142	15.8991	FBLN1
1	P23142	15.7673	FBLN1
2	P23142	16.3084	FBLN1
1	P23142	16.9685	FBLN1
1	P23142	15.8818	FBLN1
1	P23142	16.5491	FBLN1
1	P23142	16.2389	FBLN1
3	P23142	15.4884	FBLN1
1	P23142	15.7002	FBLN1
0	P23142	15.3232	FBLN1
1	P23142	16.6664	FBLN1
0	P23142	15.7485	FBLN1
0	P23142	17.068	FBLN1
0	P23142	15.6678	FBLN1
1	P23142	16.0605	FBLN1
1	P23142	15.5585	FBLN1
0	P23142	16.0245	FBLN1
0	P23142	16.0857	FBLN1
0	P23142	15.6079	FBLN1
0	P23142	15.6778	FBLN1
0	P23142	17.0107	FBLN1
0	P23142	16.6944	FBLN1
0	P23142	16.0375	FBLN1
2	P23142	16.1455	FBLN1
2	P23142	16.0668	FBLN1
0	P23142	15.6487	FBLN1
1	P23142	16.7059	FBLN1
2	P23142	15.4556	FBLN1
1	P23142	16.0878	FBLN1
3	P23142	15.6799	FBLN1
3	P23142	16.1366	FBLN1
1	P23142	16.4973	FBLN1
3	P23142	16.1984	FBLN1
0	P23142	17.083	FBLN1
1	P23142	15.8933	FBLN1
2	P23142	16.4147	FBLN1
0	P23142	16.4196	FBLN1
0	P23142	15.6119	FBLN1
0	P23142	15.8856	FBLN1
1	P23142	15.7355	FBLN1
3	P23142	15.9877	FBLN1
1	P23142	16.216	FBLN1
2	P23142	15.6016	FBLN1
3	P23142	15.88	FBLN1
2	P23142	16.2149	FBLN1
0	P23142	16.1954	FBLN1
2	P23142	16.2287	FBLN1
3	P23142	15.7464	FBLN1
0	P23142	16.3455	FBLN1
3	P23142	15.8547	FBLN1
1	P23142	16.027	FBLN1
0	P23142	15.8946	FBLN1
0	P23142	16.3227	FBLN1
0	P23142	16.1556	FBLN1
0	P23142	15.8814	FBLN1
1	P23142	16.2625	FBLN1
0	P23142	16.1829	FBLN1
0	P23142	16.202	FBLN1
0	P23142	15.9961	FBLN1
2	P23142	16.5875	FBLN1
2	P23142	17.3892	FBLN1
3	P23142	16.3009	FBLN1
0	P23142	16.1917	FBLN1
1	P23142	15.7305	FBLN1
0	P23142	15.8328	FBLN1
2	P23142	14.9997	FBLN1
1	P23142	17.0129	FBLN1
0	P23142	15.8104	FBLN1
0	P23142	16.083	FBLN1
0	P23142	15.7772	FBLN1
0	P23142	16.2685	FBLN1
0	P23142	16.1457	FBLN1
2	P23142	16.2817	FBLN1
3	P23142	15.9877	FBLN1
0	P23142	15.8662	FBLN1
2	P23142	16.0918	FBLN1
2	P23142	16.3471	FBLN1
0	P23142	15.685	FBLN1
0	P23142	15.6153	FBLN1
1	P23142	16.0971	FBLN1
0	P23142	16.7964	FBLN1
1	P23142	15.7045	FBLN1
0	P23142	15.6644	FBLN1
0	P23142	15.9664	FBLN1
0	P23142	15.782	FBLN1
1	P23142	15.6577	FBLN1
2	P23142	16.155	FBLN1
1	P23142	16.0528	FBLN1
2	P23142	15.7707	FBLN1
1	P23142	16.0835	FBLN1
0	P23142	15.8082	FBLN1
0	P23142	15.9815	FBLN1
1	P23142	18.2384	FBLN1
0	P23142	16.0865	FBLN1
2	P23142	15.4818	FBLN1
0	P23142	17.7152	FBLN1
1	P23142	16.3835	FBLN1
0	P23142	16.2505	FBLN1
2	P23142	15.0095	FBLN1
2	P23142	15.8395	FBLN1
1	P23142	16.0809	FBLN1
1	P23142	18.1755	FBLN1
2	P23142	16.5503	FBLN1
2	P23142	15.7661	FBLN1
0	P23142	16.1133	FBLN1
0	P23142	18.0777	FBLN1
0	P23142	15.9514	FBLN1
1	P23142	16.0226	FBLN1
1	P23142	16.0609	FBLN1
0	P23142	16.2727	FBLN1
0	P23142	16.1666	FBLN1
0	P23142	16.0081	FBLN1
1	P23142	15.7183	FBLN1
1	P23142	15.9313	FBLN1
3	P23142	15.9975	FBLN1
2	P23142	15.9413	FBLN1
0	P23142	16.1054	FBLN1
1	P23142	15.7223	FBLN1
0	P23142	15.9082	FBLN1
2	P23142	16.1732	FBLN1
0	P23142	15.7223	FBLN1
0	P23142	15.6788	FBLN1
2	P23142	15.8231	FBLN1
0	P23142	17.9822	FBLN1
1	P23142	15.8793	FBLN1
2	P23142	16.5816	FBLN1
2	P23142	16.2289	FBLN1
0	P23142	16.5596	FBLN1
0	P23142	16.2897	FBLN1
2	P23142	16.3552	FBLN1
0	P23142	16.8149	FBLN1
0	P23142	16.2531	FBLN1
1	P23142	16.4839	FBLN1
1	P23142	16.2947	FBLN1
2	P23142	16.2826	FBLN1
0	P23142	16.7408	FBLN1
0	P23142	16.5068	FBLN1
2	P23142	16.7144	FBLN1
0	P23142	16.3246	FBLN1
1	P23142	16.7141	FBLN1
2	P23142	15.6332	FBLN1
1	P23142	17.2048	FBLN1
0	P23142	16.0382	FBLN1
1	P23142	16.3625	FBLN1
1	P23142	16.6591	FBLN1
3	P23142	15.8767	FBLN1
0	P23142	15.8846	FBLN1
3	P23142	15.3589	FBLN1
2	P23142	15.4637	FBLN1
1	P23142	16.2805	FBLN1
0	P23142	16.875	FBLN1
0	P23142	16.2272	FBLN1
0	P23142	15.7184	FBLN1
1	P23142	16.356	FBLN1
0	P23142	16.1783	FBLN1
1	P23142	15.7086	FBLN1
0	P23142	15.8275	FBLN1
0	P23142	16.3653	FBLN1
2	P23142	15.0039	FBLN1
3	P23142	15.7679	FBLN1
2	P18428	16.1268	LBP
0	P18428	16.2177	LBP
0	P18428	17.129	LBP
1	P18428	16.798	LBP
2	P18428	17.0166	LBP
1	P18428	15.9802	LBP
2	P18428	15.5884	LBP
0	P18428	16.2027	LBP
0	P18428	17.1531	LBP
1	P18428	16.2752	LBP
2	P18428	16.9746	LBP
2	P18428	17.1641	LBP
0	P18428	15.6716	LBP
2	P18428	16.052	LBP
0	P18428	17.2513	LBP
3	P18428	16.8692	LBP
1	P18428	15.9957	LBP
1	P18428	16.9378	LBP
0	P18428	16.5167	LBP
1	P18428	17.1453	LBP
1	P18428	15.9791	LBP
2	P18428	16.28	LBP
2	P18428	15.9235	LBP
1	P18428	15.489	LBP
3	P18428	17.0436	LBP
3	P18428	17.25	LBP
3	P18428	17.2428	LBP
2	P18428	15.9093	LBP
0	P18428	16.4873	LBP
0	P18428	16.1771	LBP
3	P18428	15.8504	LBP
0	P18428	16.4895	LBP
1	P18428	17.0937	LBP
3	P18428	16.0996	LBP
1	P18428	16.4433	LBP
0	P18428	16.1141	LBP
2	P18428	16.9392	LBP
0	P18428	17.3854	LBP
0	P18428	17.0716	LBP
2	P18428	16.5758	LBP
0	P18428	16.7415	LBP
0	P18428	16.1361	LBP
0	P18428	16.3648	LBP
2	P18428	16.4818	LBP
0	P18428	16.3237	LBP
3	P18428	16.8253	LBP
0	P18428	16.973	LBP
0	P18428	16.5251	LBP
0	P18428	17.2374	LBP
0	P18428	15.6672	LBP
0	P18428	15.783	LBP
2	P18428	16.6446	LBP
1	P18428	16.4385	LBP
0	P18428	16.07	LBP
0	P18428	15.8669	LBP
0	P18428	15.6583	LBP
0	P18428	15.9121	LBP
2	P18428	16.4512	LBP
0	P18428	16.8146	LBP
0	P18428	16.1678	LBP
0	P18428	15.9002	LBP
1	P18428	16.2429	LBP
2	P18428	17.5959	LBP
2	P18428	16.558	LBP
1	P18428	16.3389	LBP
0	P18428	16.5162	LBP
1	P18428	15.5994	LBP
0	P18428	16.1775	LBP
0	P18428	15.7901	LBP
0	P18428	16.2659	LBP
3	P18428	16.8677	LBP
1	P18428	15.9713	LBP
1	P18428	15.4085	LBP
3	P18428	17.1868	LBP
0	P18428	16.1428	LBP
1	P18428	15.9404	LBP
2	P18428	16.764	LBP
0	P18428	15.6204	LBP
2	P18428	15.9836	LBP
2	P18428	16.5603	LBP
3	P18428	17.4023	LBP
1	P18428	16.7158	LBP
0	P18428	16.1078	LBP
2	P18428	17.3906	LBP
2	P18428	17.3835	LBP
0	P18428	16.267	LBP
1	P18428	16.1381	LBP
0	P18428	15.8877	LBP
1	P18428	15.9558	LBP
2	P18428	16.2417	LBP
1	P18428	17.2922	LBP
0	P18428	16.6961	LBP
1	P18428	16.1527	LBP
0	P18428	16.7763	LBP
0	P18428	16.5761	LBP
0	P18428	15.7055	LBP
3	P18428	16.2821	LBP
0	P18428	16.5886	LBP
2	P18428	16.7754	LBP
0	P18428	16.2767	LBP
0	P18428	16.829	LBP
0	P18428	16.0036	LBP
1	P18428	16.1066	LBP
3	P18428	16.2495	LBP
1	P18428	15.8999	LBP
0	P18428	16.9326	LBP
1	P18428	17.7728	LBP
3	P18428	16.1769	LBP
0	P18428	16.9047	LBP
1	P18428	16.4318	LBP
0	P18428	16.122	LBP
0	P18428	16.486	LBP
0	P18428	16.9735	LBP
1	P18428	16.1913	LBP
0	P18428	17.4317	LBP
3	P18428	17.054	LBP
2	P18428	16.5122	LBP
1	P18428	16.0812	LBP
2	P18428	16.7216	LBP
0	P18428	16.3376	LBP
3	P18428	16.8455	LBP
1	P18428	16.5859	LBP
3	P18428	16.6193	LBP
2	P18428	16.4052	LBP
1	P18428	16.3548	LBP
0	P18428	16.2947	LBP
0	P18428	16.6067	LBP
2	P18428	15.908	LBP
1	P18428	16.5795	LBP
3	P18428	16.7624	LBP
0	P18428	16.2022	LBP
0	P18428	16.1919	LBP
0	P18428	16.4555	LBP
2	P18428	15.7732	LBP
0	P18428	15.8187	LBP
0	P18428	15.0292	LBP
1	P18428	16.9368	LBP
0	P18428	16.359	LBP
3	P18428	17.1013	LBP
0	P18428	15.4956	LBP
0	P18428	16.3857	LBP
1	P18428	15.4206	LBP
0	P18428	15.8646	LBP
2	P18428	16.5421	LBP
0	P18428	16.3581	LBP
3	P18428	17.183	LBP
2	P18428	16.2381	LBP
0	P18428	16.4584	LBP
3	P18428	16.5124	LBP
2	P18428	16.8585	LBP
0	P18428	17.1916	LBP
2	P18428	16.2772	LBP
0	P18428	16.6901	LBP
1	P18428	16.3697	LBP
2	P18428	16.2555	LBP
0	P18428	16.1552	LBP
1	P18428	16.3339	LBP
1	P18428	16.1786	LBP
0	P18428	16.2878	LBP
1	P18428	16.8472	LBP
3	P18428	16.0924	LBP
0	P18428	15.9201	LBP
2	P18428	16.5959	LBP
3	P18428	16.1689	LBP
0	P18428	15.9652	LBP
0	P18428	15.5122	LBP
0	P18428	17.8762	LBP
0	P18428	16.4149	LBP
3	P18428	15.1032	LBP
2	P18428	16.6066	LBP
3	P18428	18.3305	LBP
2	P18428	16.3659	LBP
1	P18428	16.6517	LBP
2	P18428	16.3202	LBP
0	P18428	17.1325	LBP
2	P18428	15.2543	LBP
0	P18428	16.2887	LBP
0	P18428	16.2339	LBP
1	P18428	16.6697	LBP
0	P18428	16.4914	LBP
0	P18428	15.9861	LBP
0	P18428	16.2355	LBP
3	P18428	16.7743	LBP
1	P18428	14.4915	LBP
0	P18428	16.0999	LBP
1	P18428	17.4061	LBP
2	P18428	16.4782	LBP
2	P18428	16.5154	LBP
0	P18428	15.106	LBP
1	P18428	16.0823	LBP
0	P18428	15.5742	LBP
1	P18428	16.3181	LBP
2	P18428	16.1728	LBP
1	P18428	15.4071	LBP
1	P18428	16.261	LBP
1	P18428	17.1799	LBP
1	P18428	16.159	LBP
3	P18428	16.4808	LBP
1	P18428	16.6736	LBP
0	P18428	16.6173	LBP
1	P18428	16.8995	LBP
0	P18428	16.3035	LBP
0	P18428	16.376	LBP
0	P18428	16.9471	LBP
1	P18428	16.1993	LBP
1	P18428	16.1685	LBP
0	P18428	17.1918	LBP
0	P18428	15.3393	LBP
0	P18428	16.4891	LBP
0	P18428	15.5492	LBP
0	P18428	16.5114	LBP
0	P18428	16.3854	LBP
0	P18428	16.5265	LBP
2	P18428	16.0843	LBP
2	P18428	16.3605	LBP
0	P18428	16.4802	LBP
1	P18428	17.3373	LBP
2	P18428	15.8208	LBP
1	P18428	15.931	LBP
3	P18428	16.0117	LBP
3	P18428	16.3954	LBP
1	P18428	16.0093	LBP
3	P18428	15.9693	LBP
0	P18428	15.8839	LBP
1	P18428	15.8851	LBP
2	P18428	16.1065	LBP
0	P18428	15.7124	LBP
0	P18428	16.0184	LBP
0	P18428	15.6936	LBP
1	P18428	16.3445	LBP
3	P18428	17.0422	LBP
1	P18428	16.1361	LBP
2	P18428	17.1679	LBP
3	P18428	15.5575	LBP
2	P18428	15.7382	LBP
0	P18428	16.4181	LBP
2	P18428	16.9887	LBP
3	P18428	16.8315	LBP
0	P18428	16.1305	LBP
3	P18428	16.8942	LBP
1	P18428	16.8703	LBP
0	P18428	15.6536	LBP
0	P18428	17.3392	LBP
0	P18428	16.9722	LBP
0	P18428	15.3485	LBP
1	P18428	16.7868	LBP
0	P18428	16.5151	LBP
0	P18428	16.2092	LBP
0	P18428	16.2122	LBP
2	P18428	14.8865	LBP
2	P18428	16.0213	LBP
3	P18428	15.204	LBP
0	P18428	16.3521	LBP
1	P18428	16.6644	LBP
0	P18428	16.4392	LBP
2	P18428	16.236	LBP
1	P18428	16.653	LBP
0	P18428	16.5511	LBP
0	P18428	16.3554	LBP
0	P18428	16.5296	LBP
0	P18428	15.4763	LBP
0	P18428	16.6835	LBP
2	P18428	17.459	LBP
3	P18428	16.3615	LBP
0	P18428	15.8349	LBP
2	P18428	14.8	LBP
2	P18428	14.4927	LBP
0	P18428	16.2862	LBP
0	P18428	15.5345	LBP
1	P18428	16.3063	LBP
0	P18428	15.9332	LBP
1	P18428	17.0226	LBP
0	P18428	16.0055	LBP
0	P18428	16.3018	LBP
0	P18428	15.7273	LBP
1	P18428	16.5631	LBP
2	P18428	16.6644	LBP
1	P18428	17.3146	LBP
2	P18428	16.8116	LBP
1	P18428	16.4666	LBP
0	P18428	16.4599	LBP
0	P18428	15.8463	LBP
1	P18428	17.0563	LBP
0	P18428	15.7116	LBP
2	P18428	16.4707	LBP
0	P18428	16.4237	LBP
1	P18428	16.87	LBP
0	P18428	16.5667	LBP
2	P18428	16.7914	LBP
2	P18428	17.4625	LBP
1	P18428	15.402	LBP
1	P18428	17.3848	LBP
2	P18428	16.8885	LBP
2	P18428	16.4067	LBP
0	P18428	16.2978	LBP
0	P18428	16.0668	LBP
0	P18428	16.6113	LBP
1	P18428	16.5745	LBP
1	P18428	16.6705	LBP
0	P18428	16.3904	LBP
0	P18428	16.8471	LBP
0	P18428	17.0053	LBP
1	P18428	16.048	LBP
1	P18428	14.0486	LBP
3	P18428	16.0247	LBP
2	P18428	16.6133	LBP
0	P18428	16.0682	LBP
1	P18428	16.3818	LBP
0	P18428	15.6262	LBP
2	P18428	16.4213	LBP
0	P18428	15.91	LBP
0	P18428	16.4261	LBP
2	P18428	15.7351	LBP
0	P18428	16.7124	LBP
1	P18428	16.4002	LBP
2	P18428	16.5705	LBP
2	P18428	16.4345	LBP
0	P18428	16.0512	LBP
0	P18428	16.1879	LBP
2	P18428	15.6414	LBP
0	P18428	15.8991	LBP
0	P18428	15.849	LBP
1	P18428	16.977	LBP
1	P18428	17.2482	LBP
2	P18428	16.4711	LBP
0	P18428	15.924	LBP
0	P18428	16.3752	LBP
2	P18428	16.6231	LBP
0	P18428	16.5929	LBP
1	P18428	17.0205	LBP
2	P18428	17.3564	LBP
1	P18428	15.9521	LBP
0	P18428	15.8698	LBP
1	P18428	16.3338	LBP
1	P18428	15.8322	LBP
3	P18428	16.4813	LBP
0	P18428	16.511	LBP
3	P18428	17.8496	LBP
2	P18428	16.7183	LBP
1	P18428	15.8544	LBP
0	P18428	17.0972	LBP
0	P18428	15.7162	LBP
0	P18428	16.6593	LBP
1	P18428	15.0103	LBP
0	P18428	16.7615	LBP
1	P18428	16.9595	LBP
0	P18428	16.9201	LBP
0	P18428	14.6838	LBP
2	P18428	15.6462	LBP
3	P18428	16.1624	LBP
2	Q14624	19.7061	ITIH4
0	Q14624	19.5486	ITIH4
0	Q14624	20.0447	ITIH4
1	Q14624	19.4084	ITIH4
2	Q14624	19.58	ITIH4
1	Q14624	19.5466	ITIH4
2	Q14624	19.0812	ITIH4
0	Q14624	19.3647	ITIH4
0	Q14624	19.7647	ITIH4
1	Q14624	20.0397	ITIH4
2	Q14624	19.7997	ITIH4
2	Q14624	19.4918	ITIH4
0	Q14624	19.6697	ITIH4
2	Q14624	19.8265	ITIH4
0	Q14624	19.6341	ITIH4
3	Q14624	19.4424	ITIH4
1	Q14624	19.6611	ITIH4
1	Q14624	19.7906	ITIH4
0	Q14624	20.0107	ITIH4
1	Q14624	19.9116	ITIH4
1	Q14624	19.4458	ITIH4
2	Q14624	19.7616	ITIH4
2	Q14624	19.3605	ITIH4
1	Q14624	19.4858	ITIH4
3	Q14624	19.617	ITIH4
3	Q14624	19.6417	ITIH4
3	Q14624	19.6405	ITIH4
2	Q14624	19.5354	ITIH4
0	Q14624	19.7315	ITIH4
0	Q14624	19.6763	ITIH4
3	Q14624	19.4751	ITIH4
0	Q14624	19.7547	ITIH4
1	Q14624	19.7654	ITIH4
3	Q14624	19.4368	ITIH4
1	Q14624	19.9438	ITIH4
0	Q14624	19.5843	ITIH4
2	Q14624	19.5588	ITIH4
0	Q14624	19.839	ITIH4
0	Q14624	19.8204	ITIH4
2	Q14624	19.3298	ITIH4
0	Q14624	19.8104	ITIH4
0	Q14624	19.415	ITIH4
0	Q14624	19.6338	ITIH4
2	Q14624	19.516	ITIH4
0	Q14624	19.4955	ITIH4
3	Q14624	19.4686	ITIH4
0	Q14624	19.976	ITIH4
0	Q14624	19.4569	ITIH4
0	Q14624	19.5355	ITIH4
0	Q14624	19.9046	ITIH4
0	Q14624	19.8928	ITIH4
2	Q14624	19.6685	ITIH4
1	Q14624	19.3942	ITIH4
0	Q14624	19.4849	ITIH4
0	Q14624	19.3851	ITIH4
0	Q14624	19.6239	ITIH4
0	Q14624	19.6127	ITIH4
2	Q14624	19.5607	ITIH4
0	Q14624	19.5995	ITIH4
0	Q14624	20.0304	ITIH4
0	Q14624	19.7614	ITIH4
1	Q14624	19.7816	ITIH4
2	Q14624	19.3605	ITIH4
2	Q14624	19.5348	ITIH4
1	Q14624	19.588	ITIH4
0	Q14624	19.638	ITIH4
1	Q14624	19.8275	ITIH4
0	Q14624	20.013	ITIH4
0	Q14624	19.8917	ITIH4
0	Q14624	19.6374	ITIH4
3	Q14624	19.4387	ITIH4
1	Q14624	19.7191	ITIH4
1	Q14624	19.6375	ITIH4
3	Q14624	19.0958	ITIH4
0	Q14624	19.7005	ITIH4
1	Q14624	19.8027	ITIH4
2	Q14624	19.6989	ITIH4
0	Q14624	19.6706	ITIH4
2	Q14624	19.7566	ITIH4
2	Q14624	19.5402	ITIH4
3	Q14624	19.8946	ITIH4
1	Q14624	19.5948	ITIH4
0	Q14624	19.4366	ITIH4
2	Q14624	20.0481	ITIH4
2	Q14624	19.0521	ITIH4
0	Q14624	19.4388	ITIH4
1	Q14624	19.7354	ITIH4
0	Q14624	19.3875	ITIH4
1	Q14624	19.8487	ITIH4
2	Q14624	19.4452	ITIH4
1	Q14624	19.577	ITIH4
0	Q14624	19.6904	ITIH4
1	Q14624	19.7698	ITIH4
0	Q14624	19.3447	ITIH4
0	Q14624	19.5242	ITIH4
0	Q14624	19.9253	ITIH4
3	Q14624	19.1189	ITIH4
0	Q14624	19.7463	ITIH4
2	Q14624	19.7304	ITIH4
0	Q14624	19.6007	ITIH4
0	Q14624	19.6355	ITIH4
0	Q14624	19.6557	ITIH4
1	Q14624	19.2562	ITIH4
3	Q14624	19.5037	ITIH4
1	Q14624	19.8447	ITIH4
0	Q14624	20.3303	ITIH4
1	Q14624	19.9548	ITIH4
3	Q14624	18.8937	ITIH4
0	Q14624	19.7747	ITIH4
1	Q14624	19.7193	ITIH4
0	Q14624	19.6598	ITIH4
0	Q14624	19.577	ITIH4
0	Q14624	19.7466	ITIH4
1	Q14624	19.2315	ITIH4
0	Q14624	19.9422	ITIH4
3	Q14624	19.7687	ITIH4
2	Q14624	19.2954	ITIH4
1	Q14624	19.2835	ITIH4
2	Q14624	19.4617	ITIH4
0	Q14624	19.8934	ITIH4
3	Q14624	19.2509	ITIH4
1	Q14624	19.6604	ITIH4
3	Q14624	18.9819	ITIH4
2	Q14624	19.5048	ITIH4
1	Q14624	19.7688	ITIH4
0	Q14624	19.7502	ITIH4
0	Q14624	20.0432	ITIH4
2	Q14624	19.3449	ITIH4
1	Q14624	19.5529	ITIH4
3	Q14624	19.31	ITIH4
0	Q14624	19.7088	ITIH4
0	Q14624	19.6724	ITIH4
0	Q14624	19.6334	ITIH4
2	Q14624	19.5023	ITIH4
0	Q14624	19.8245	ITIH4
0	Q14624	19.7581	ITIH4
1	Q14624	19.4954	ITIH4
0	Q14624	19.75	ITIH4
3	Q14624	19.527	ITIH4
0	Q14624	19.7819	ITIH4
0	Q14624	19.9522	ITIH4
1	Q14624	19.4978	ITIH4
0	Q14624	19.9871	ITIH4
2	Q14624	19.6396	ITIH4
0	Q14624	19.6404	ITIH4
3	Q14624	19.5903	ITIH4
2	Q14624	19.7568	ITIH4
0	Q14624	19.793	ITIH4
3	Q14624	18.9799	ITIH4
2	Q14624	19.2628	ITIH4
0	Q14624	19.956	ITIH4
2	Q14624	19.7199	ITIH4
0	Q14624	19.7987	ITIH4
1	Q14624	19.7672	ITIH4
2	Q14624	19.654	ITIH4
0	Q14624	19.9912	ITIH4
1	Q14624	19.4761	ITIH4
1	Q14624	19.3706	ITIH4
0	Q14624	19.6512	ITIH4
1	Q14624	19.4913	ITIH4
3	Q14624	19.4802	ITIH4
0	Q14624	20.015	ITIH4
2	Q14624	19.4401	ITIH4
3	Q14624	19.3101	ITIH4
0	Q14624	19.5476	ITIH4
0	Q14624	19.4735	ITIH4
0	Q14624	20.2755	ITIH4
0	Q14624	19.7286	ITIH4
3	Q14624	19.5419	ITIH4
2	Q14624	19.1246	ITIH4
3	Q14624	19.4828	ITIH4
2	Q14624	19.4598	ITIH4
1	Q14624	19.2936	ITIH4
2	Q14624	18.7302	ITIH4
0	Q14624	19.781	ITIH4
2	Q14624	19.4312	ITIH4
0	Q14624	19.2865	ITIH4
0	Q14624	19.8117	ITIH4
1	Q14624	19.7252	ITIH4
0	Q14624	19.8408	ITIH4
0	Q14624	19.6977	ITIH4
0	Q14624	19.7443	ITIH4
3	Q14624	19.6163	ITIH4
1	Q14624	19.7812	ITIH4
0	Q14624	19.7789	ITIH4
1	Q14624	19.603	ITIH4
2	Q14624	19.2666	ITIH4
2	Q14624	19.2608	ITIH4
0	Q14624	19.9266	ITIH4
1	Q14624	19.3444	ITIH4
0	Q14624	19.8905	ITIH4
1	Q14624	19.5579	ITIH4
2	Q14624	19.5575	ITIH4
1	Q14624	19.533	ITIH4
1	Q14624	19.4441	ITIH4
1	Q14624	19.4656	ITIH4
1	Q14624	19.7628	ITIH4
3	Q14624	19.3635	ITIH4
1	Q14624	19.7478	ITIH4
0	Q14624	19.3946	ITIH4
1	Q14624	19.2447	ITIH4
0	Q14624	19.9943	ITIH4
0	Q14624	19.4896	ITIH4
0	Q14624	20.1671	ITIH4
1	Q14624	19.3602	ITIH4
1	Q14624	19.2325	ITIH4
0	Q14624	19.8604	ITIH4
0	Q14624	19.9059	ITIH4
0	Q14624	19.9085	ITIH4
0	Q14624	19.6998	ITIH4
0	Q14624	20.1707	ITIH4
0	Q14624	19.5398	ITIH4
0	Q14624	19.6956	ITIH4
2	Q14624	19.5844	ITIH4
2	Q14624	19.3605	ITIH4
0	Q14624	19.9854	ITIH4
1	Q14624	19.6873	ITIH4
2	Q14624	19.319	ITIH4
1	Q14624	19.8453	ITIH4
3	Q14624	19.7581	ITIH4
3	Q14624	19.6419	ITIH4
1	Q14624	19.7788	ITIH4
3	Q14624	19.5998	ITIH4
0	Q14624	19.7176	ITIH4
1	Q14624	19.7832	ITIH4
2	Q14624	19.5847	ITIH4
0	Q14624	20.1596	ITIH4
0	Q14624	20.0481	ITIH4
0	Q14624	20.1309	ITIH4
1	Q14624	19.6116	ITIH4
3	Q14624	19.8634	ITIH4
1	Q14624	19.9325	ITIH4
2	Q14624	19.8487	ITIH4
3	Q14624	19.5025	ITIH4
2	Q14624	19.6973	ITIH4
0	Q14624	19.9987	ITIH4
2	Q14624	19.8094	ITIH4
3	Q14624	19.8078	ITIH4
0	Q14624	19.7431	ITIH4
3	Q14624	19.7261	ITIH4
1	Q14624	20.1113	ITIH4
0	Q14624	19.9838	ITIH4
0	Q14624	19.8069	ITIH4
0	Q14624	19.7273	ITIH4
0	Q14624	19.8545	ITIH4
1	Q14624	19.353	ITIH4
0	Q14624	19.5029	ITIH4
0	Q14624	20.1628	ITIH4
0	Q14624	19.9424	ITIH4
2	Q14624	19.1454	ITIH4
2	Q14624	19.4141	ITIH4
3	Q14624	19.4969	ITIH4
0	Q14624	19.6459	ITIH4
1	Q14624	19.6886	ITIH4
0	Q14624	19.6926	ITIH4
2	Q14624	20.0883	ITIH4
1	Q14624	19.5554	ITIH4
0	Q14624	19.7684	ITIH4
0	Q14624	19.9775	ITIH4
0	Q14624	19.9863	ITIH4
0	Q14624	19.6561	ITIH4
0	Q14624	19.9533	ITIH4
2	Q14624	19.2851	ITIH4
3	Q14624	19.6903	ITIH4
0	Q14624	19.6746	ITIH4
2	Q14624	19.5185	ITIH4
2	Q14624	19.7785	ITIH4
0	Q14624	19.712	ITIH4
0	Q14624	19.8578	ITIH4
1	Q14624	19.7885	ITIH4
0	Q14624	19.6584	ITIH4
1	Q14624	19.574	ITIH4
0	Q14624	19.607	ITIH4
0	Q14624	19.8773	ITIH4
0	Q14624	19.8802	ITIH4
1	Q14624	20.176	ITIH4
2	Q14624	19.528	ITIH4
1	Q14624	19.9116	ITIH4
2	Q14624	19.6813	ITIH4
1	Q14624	19.7047	ITIH4
0	Q14624	20.3026	ITIH4
0	Q14624	20.4219	ITIH4
1	Q14624	19.7053	ITIH4
0	Q14624	20.0238	ITIH4
2	Q14624	19.6928	ITIH4
0	Q14624	19.4535	ITIH4
1	Q14624	20.2756	ITIH4
0	Q14624	20.0607	ITIH4
2	Q14624	19.9255	ITIH4
2	Q14624	19.916	ITIH4
1	Q14624	19.578	ITIH4
1	Q14624	19.95	ITIH4
2	Q14624	19.3692	ITIH4
2	Q14624	19.7969	ITIH4
0	Q14624	19.9904	ITIH4
0	Q14624	19.7221	ITIH4
0	Q14624	20.0465	ITIH4
1	Q14624	20.1401	ITIH4
1	Q14624	20.0728	ITIH4
0	Q14624	19.9144	ITIH4
0	Q14624	20.3501	ITIH4
0	Q14624	19.4905	ITIH4
1	Q14624	20.0774	ITIH4
1	Q14624	19.9576	ITIH4
3	Q14624	19.5115	ITIH4
2	Q14624	19.8758	ITIH4
0	Q14624	19.873	ITIH4
1	Q14624	19.725	ITIH4
0	Q14624	20.1322	ITIH4
2	Q14624	19.7737	ITIH4
0	Q14624	19.9566	ITIH4
0	Q14624	19.8936	ITIH4
2	Q14624	19.9867	ITIH4
0	Q14624	19.6705	ITIH4
1	Q14624	19.9005	ITIH4
2	Q14624	19.8722	ITIH4
2	Q14624	19.5515	ITIH4
0	Q14624	19.8365	ITIH4
0	Q14624	20.1347	ITIH4
2	Q14624	19.9902	ITIH4
0	Q14624	19.5298	ITIH4
0	Q14624	19.712	ITIH4
1	Q14624	19.8747	ITIH4
1	Q14624	19.7251	ITIH4
2	Q14624	19.6389	ITIH4
0	Q14624	20.0523	ITIH4
0	Q14624	19.8147	ITIH4
2	Q14624	19.4838	ITIH4
0	Q14624	19.8994	ITIH4
1	Q14624	19.7213	ITIH4
2	Q14624	19.7099	ITIH4
1	Q14624	19.8447	ITIH4
0	Q14624	20.0095	ITIH4
1	Q14624	19.9098	ITIH4
1	Q14624	19.8095	ITIH4
3	Q14624	19.5017	ITIH4
0	Q14624	19.9482	ITIH4
3	Q14624	20.0972	ITIH4
2	Q14624	19.263	ITIH4
1	Q14624	19.7652	ITIH4
0	Q14624	20.2515	ITIH4
0	Q14624	19.6357	ITIH4
0	Q14624	20.265	ITIH4
1	Q14624	19.8135	ITIH4
0	Q14624	19.9622	ITIH4
1	Q14624	20.0535	ITIH4
0	Q14624	20.0046	ITIH4
0	Q14624	18.8586	ITIH4
2	Q14624	18.9498	ITIH4
3	Q14624	18.6941	ITIH4
2	A0A0U1RR20	14.7869	PRG4
0	A0A0U1RR20	13.9509	PRG4
0	A0A0U1RR20	14.7899	PRG4
1	A0A0U1RR20	13.0732	PRG4
2	A0A0U1RR20	14.3374	PRG4
1	A0A0U1RR20	14.9825	PRG4
2	A0A0U1RR20	14.2133	PRG4
0	A0A0U1RR20	13.8637	PRG4
0	A0A0U1RR20	12.6446	PRG4
1	A0A0U1RR20	14.4566	PRG4
2	A0A0U1RR20	14.7525	PRG4
2	A0A0U1RR20	14.5232	PRG4
0	A0A0U1RR20	14.6786	PRG4
2	A0A0U1RR20	13.9092	PRG4
0	A0A0U1RR20	14.2666	PRG4
3	A0A0U1RR20	15.5535	PRG4
1	A0A0U1RR20	13.7205	PRG4
1	A0A0U1RR20	13.5814	PRG4
0	A0A0U1RR20	14.391	PRG4
1	A0A0U1RR20	14.1522	PRG4
1	A0A0U1RR20	14.4672	PRG4
2	A0A0U1RR20	14.5539	PRG4
2	A0A0U1RR20	15.1932	PRG4
1	A0A0U1RR20	14.5259	PRG4
3	A0A0U1RR20	15.1795	PRG4
3	A0A0U1RR20	13.4813	PRG4
3	A0A0U1RR20	15.0351	PRG4
2	A0A0U1RR20	14.18	PRG4
0	A0A0U1RR20	14.1884	PRG4
0	A0A0U1RR20	14.1926	PRG4
3	A0A0U1RR20	14.2748	PRG4
0	A0A0U1RR20	14.0543	PRG4
1	A0A0U1RR20	14.5293	PRG4
3	A0A0U1RR20	14.4507	PRG4
1	A0A0U1RR20	14.3378	PRG4
0	A0A0U1RR20	13.4798	PRG4
2	A0A0U1RR20	14.766	PRG4
0	A0A0U1RR20	15.1449	PRG4
0	A0A0U1RR20	14.1149	PRG4
2	A0A0U1RR20	14.1873	PRG4
0	A0A0U1RR20	13.9493	PRG4
0	A0A0U1RR20	14.4495	PRG4
0	A0A0U1RR20	12.9299	PRG4
2	A0A0U1RR20	14.976	PRG4
0	A0A0U1RR20	14.038	PRG4
3	A0A0U1RR20	13.9741	PRG4
0	A0A0U1RR20	14.6397	PRG4
0	A0A0U1RR20	15.1899	PRG4
0	A0A0U1RR20	14.3474	PRG4
0	A0A0U1RR20	13.912	PRG4
0	A0A0U1RR20	13.5039	PRG4
2	A0A0U1RR20	14.56	PRG4
1	A0A0U1RR20	14.5208	PRG4
0	A0A0U1RR20	12.9039	PRG4
0	A0A0U1RR20	13.9573	PRG4
0	A0A0U1RR20	13.1526	PRG4
0	A0A0U1RR20	14.0077	PRG4
2	A0A0U1RR20	14.8182	PRG4
0	A0A0U1RR20	14.2768	PRG4
0	A0A0U1RR20	14.5163	PRG4
0	A0A0U1RR20	14.1835	PRG4
1	A0A0U1RR20	13.9057	PRG4
2	A0A0U1RR20	14.5153	PRG4
2	A0A0U1RR20	14.0034	PRG4
1	A0A0U1RR20	14.8503	PRG4
0	A0A0U1RR20	13.8818	PRG4
1	A0A0U1RR20	13.9289	PRG4
0	A0A0U1RR20	14.5211	PRG4
0	A0A0U1RR20	13.9977	PRG4
0	A0A0U1RR20	15.0703	PRG4
3	A0A0U1RR20	14.8319	PRG4
1	A0A0U1RR20	13.5056	PRG4
1	A0A0U1RR20	13.4556	PRG4
3	A0A0U1RR20	13.9013	PRG4
0	A0A0U1RR20	13.7954	PRG4
1	A0A0U1RR20	14.2151	PRG4
2	A0A0U1RR20	14.3732	PRG4
0	A0A0U1RR20	12.6629	PRG4
2	A0A0U1RR20	15.2267	PRG4
2	A0A0U1RR20	14.5675	PRG4
3	A0A0U1RR20	15.3817	PRG4
1	A0A0U1RR20	14.1496	PRG4
0	A0A0U1RR20	13.765	PRG4
2	A0A0U1RR20	14.6479	PRG4
2	A0A0U1RR20	14.1441	PRG4
0	A0A0U1RR20	13.344	PRG4
1	A0A0U1RR20	15.3511	PRG4
0	A0A0U1RR20	14.051	PRG4
1	A0A0U1RR20	15.1767	PRG4
2	A0A0U1RR20	14.1913	PRG4
1	A0A0U1RR20	13.907	PRG4
0	A0A0U1RR20	13.8398	PRG4
1	A0A0U1RR20	14.7666	PRG4
0	A0A0U1RR20	13.7341	PRG4
0	A0A0U1RR20	13.4326	PRG4
0	A0A0U1RR20	13.3491	PRG4
3	A0A0U1RR20	14.6238	PRG4
0	A0A0U1RR20	14.6665	PRG4
2	A0A0U1RR20	15.166	PRG4
0	A0A0U1RR20	13.9215	PRG4
0	A0A0U1RR20	13.4185	PRG4
0	A0A0U1RR20	14.3967	PRG4
1	A0A0U1RR20	13.6987	PRG4
3	A0A0U1RR20	14.6375	PRG4
1	A0A0U1RR20	14.7175	PRG4
0	A0A0U1RR20	13.9589	PRG4
1	A0A0U1RR20	14.7895	PRG4
3	A0A0U1RR20	14.2396	PRG4
0	A0A0U1RR20	13.1233	PRG4
1	A0A0U1RR20	13.9677	PRG4
0	A0A0U1RR20	13.5352	PRG4
0	A0A0U1RR20	13.899	PRG4
0	A0A0U1RR20	14.478	PRG4
1	A0A0U1RR20	12.8863	PRG4
0	A0A0U1RR20	13.8744	PRG4
3	A0A0U1RR20	13.7727	PRG4
2	A0A0U1RR20	15.1774	PRG4
1	A0A0U1RR20	14.1192	PRG4
2	A0A0U1RR20	14.2296	PRG4
0	A0A0U1RR20	14.4404	PRG4
3	A0A0U1RR20	12.6903	PRG4
1	A0A0U1RR20	14.0838	PRG4
3	A0A0U1RR20	14.6812	PRG4
2	A0A0U1RR20	14.2705	PRG4
1	A0A0U1RR20	14.8864	PRG4
0	A0A0U1RR20	13.648	PRG4
0	A0A0U1RR20	13.7096	PRG4
2	A0A0U1RR20	13.8543	PRG4
1	A0A0U1RR20	14.787	PRG4
3	A0A0U1RR20	15.2055	PRG4
0	A0A0U1RR20	14.1198	PRG4
0	A0A0U1RR20	13.7636	PRG4
0	A0A0U1RR20	14.2388	PRG4
2	A0A0U1RR20	14.6625	PRG4
0	A0A0U1RR20	13.7282	PRG4
0	A0A0U1RR20	13.8852	PRG4
1	A0A0U1RR20	14.2836	PRG4
0	A0A0U1RR20	14.1987	PRG4
3	A0A0U1RR20	14.8351	PRG4
0	A0A0U1RR20	12.1325	PRG4
0	A0A0U1RR20	13.7105	PRG4
1	A0A0U1RR20	14.54	PRG4
0	A0A0U1RR20	13.4048	PRG4
2	A0A0U1RR20	15.3639	PRG4
0	A0A0U1RR20	14.0494	PRG4
3	A0A0U1RR20	13.7252	PRG4
2	A0A0U1RR20	15.157	PRG4
0	A0A0U1RR20	14.1942	PRG4
3	A0A0U1RR20	14.1139	PRG4
2	A0A0U1RR20	14.8184	PRG4
0	A0A0U1RR20	13.711	PRG4
2	A0A0U1RR20	14.1321	PRG4
0	A0A0U1RR20	15.3081	PRG4
1	A0A0U1RR20	15.0868	PRG4
2	A0A0U1RR20	14.3955	PRG4
0	A0A0U1RR20	14.3423	PRG4
1	A0A0U1RR20	13.9207	PRG4
1	A0A0U1RR20	13.8947	PRG4
0	A0A0U1RR20	15.5158	PRG4
1	A0A0U1RR20	13.8384	PRG4
3	A0A0U1RR20	14.5887	PRG4
0	A0A0U1RR20	13.4844	PRG4
2	A0A0U1RR20	14.8091	PRG4
3	A0A0U1RR20	14.3572	PRG4
0	A0A0U1RR20	13.601	PRG4
0	A0A0U1RR20	13.8575	PRG4
0	A0A0U1RR20	14.2246	PRG4
0	A0A0U1RR20	13.4961	PRG4
3	A0A0U1RR20	13.9553	PRG4
2	A0A0U1RR20	13.7567	PRG4
3	A0A0U1RR20	12.1744	PRG4
2	A0A0U1RR20	14.7124	PRG4
1	A0A0U1RR20	15.2301	PRG4
2	A0A0U1RR20	14.3221	PRG4
0	A0A0U1RR20	14.1793	PRG4
2	A0A0U1RR20	13.7008	PRG4
0	A0A0U1RR20	13.9045	PRG4
0	A0A0U1RR20	14.118	PRG4
1	A0A0U1RR20	14.6802	PRG4
0	A0A0U1RR20	14.6131	PRG4
0	A0A0U1RR20	13.3426	PRG4
0	A0A0U1RR20	13.0594	PRG4
3	A0A0U1RR20	13.9093	PRG4
1	A0A0U1RR20	15.2241	PRG4
0	A0A0U1RR20	14.0168	PRG4
1	A0A0U1RR20	13.1833	PRG4
2	A0A0U1RR20	13.5992	PRG4
2	A0A0U1RR20	14.2241	PRG4
0	A0A0U1RR20	14.147	PRG4
1	A0A0U1RR20	14.8603	PRG4
0	A0A0U1RR20	14.0938	PRG4
1	A0A0U1RR20	14.7621	PRG4
2	A0A0U1RR20	13.9396	PRG4
1	A0A0U1RR20	14.126	PRG4
1	A0A0U1RR20	14.6708	PRG4
1	A0A0U1RR20	14.4169	PRG4
1	A0A0U1RR20	13.3092	PRG4
3	A0A0U1RR20	13.858	PRG4
1	A0A0U1RR20	14.3988	PRG4
0	A0A0U1RR20	15.3341	PRG4
1	A0A0U1RR20	14.1403	PRG4
0	A0A0U1RR20	14.2649	PRG4
0	A0A0U1RR20	13.5715	PRG4
0	A0A0U1RR20	13.6956	PRG4
1	A0A0U1RR20	14.4526	PRG4
1	A0A0U1RR20	15.2082	PRG4
0	A0A0U1RR20	13.469	PRG4
0	A0A0U1RR20	14.074	PRG4
0	A0A0U1RR20	13.8878	PRG4
0	A0A0U1RR20	12.3655	PRG4
0	A0A0U1RR20	12.6561	PRG4
0	A0A0U1RR20	13.6807	PRG4
0	A0A0U1RR20	14.7506	PRG4
2	A0A0U1RR20	15.0677	PRG4
2	A0A0U1RR20	13.3035	PRG4
0	A0A0U1RR20	13.2212	PRG4
1	A0A0U1RR20	13.9693	PRG4
2	A0A0U1RR20	14.6137	PRG4
1	A0A0U1RR20	14.497	PRG4
3	A0A0U1RR20	15.7022	PRG4
3	A0A0U1RR20	14.913	PRG4
1	A0A0U1RR20	12.9878	PRG4
3	A0A0U1RR20	14.8821	PRG4
0	A0A0U1RR20	13.682	PRG4
1	A0A0U1RR20	13.3379	PRG4
2	A0A0U1RR20	14.6446	PRG4
0	A0A0U1RR20	14.278	PRG4
0	A0A0U1RR20	14.361	PRG4
0	A0A0U1RR20	13.5477	PRG4
1	A0A0U1RR20	14.1275	PRG4
3	A0A0U1RR20	14.9686	PRG4
1	A0A0U1RR20	14.8074	PRG4
2	A0A0U1RR20	14.4893	PRG4
3	A0A0U1RR20	14.71	PRG4
2	A0A0U1RR20	15.6817	PRG4
0	A0A0U1RR20	13.9355	PRG4
2	A0A0U1RR20	13.9427	PRG4
3	A0A0U1RR20	16.2652	PRG4
0	A0A0U1RR20	14.1079	PRG4
3	A0A0U1RR20	15.9068	PRG4
1	A0A0U1RR20	15.0504	PRG4
0	A0A0U1RR20	13.7421	PRG4
0	A0A0U1RR20	13.8833	PRG4
0	A0A0U1RR20	14.6104	PRG4
0	A0A0U1RR20	14.2898	PRG4
1	A0A0U1RR20	14.4705	PRG4
0	A0A0U1RR20	14.0065	PRG4
0	A0A0U1RR20	14.7455	PRG4
0	A0A0U1RR20	14.059	PRG4
2	A0A0U1RR20	14.835	PRG4
2	A0A0U1RR20	14.5634	PRG4
3	A0A0U1RR20	15.0184	PRG4
0	A0A0U1RR20	15.0166	PRG4
1	A0A0U1RR20	15.3409	PRG4
0	A0A0U1RR20	13.6472	PRG4
2	A0A0U1RR20	14.474	PRG4
1	A0A0U1RR20	14.9597	PRG4
0	A0A0U1RR20	14.4587	PRG4
0	A0A0U1RR20	14.1554	PRG4
0	A0A0U1RR20	15.0267	PRG4
0	A0A0U1RR20	14.6754	PRG4
0	A0A0U1RR20	14.6148	PRG4
2	A0A0U1RR20	14.3928	PRG4
3	A0A0U1RR20	14.4805	PRG4
0	A0A0U1RR20	14.4886	PRG4
2	A0A0U1RR20	14.6826	PRG4
2	A0A0U1RR20	14.5578	PRG4
0	A0A0U1RR20	15.4202	PRG4
0	A0A0U1RR20	15.5116	PRG4
1	A0A0U1RR20	14.6052	PRG4
0	A0A0U1RR20	13.6719	PRG4
1	A0A0U1RR20	14.1325	PRG4
0	A0A0U1RR20	14.5122	PRG4
0	A0A0U1RR20	14.3144	PRG4
0	A0A0U1RR20	14.7111	PRG4
1	A0A0U1RR20	14.3901	PRG4
2	A0A0U1RR20	13.4234	PRG4
1	A0A0U1RR20	13.8611	PRG4
2	A0A0U1RR20	14.0017	PRG4
1	A0A0U1RR20	14.3471	PRG4
0	A0A0U1RR20	14.0619	PRG4
0	A0A0U1RR20	15.3273	PRG4
1	A0A0U1RR20	13.4316	PRG4
0	A0A0U1RR20	14.1128	PRG4
2	A0A0U1RR20	15.4331	PRG4
0	A0A0U1RR20	13.8442	PRG4
1	A0A0U1RR20	15.0751	PRG4
0	A0A0U1RR20	14.3514	PRG4
2	A0A0U1RR20	15.0518	PRG4
2	A0A0U1RR20	14.2822	PRG4
1	A0A0U1RR20	14.8629	PRG4
1	A0A0U1RR20	13.2533	PRG4
2	A0A0U1RR20	14.1555	PRG4
2	A0A0U1RR20	15.0914	PRG4
0	A0A0U1RR20	14.1802	PRG4
0	A0A0U1RR20	13.8097	PRG4
0	A0A0U1RR20	14.0883	PRG4
1	A0A0U1RR20	15.0603	PRG4
1	A0A0U1RR20	14.9434	PRG4
0	A0A0U1RR20	13.2051	PRG4
0	A0A0U1RR20	13.8393	PRG4
0	A0A0U1RR20	14.8527	PRG4
1	A0A0U1RR20	14.5878	PRG4
1	A0A0U1RR20	14.3971	PRG4
3	A0A0U1RR20	15.3328	PRG4
2	A0A0U1RR20	15.267	PRG4
0	A0A0U1RR20	14.3605	PRG4
1	A0A0U1RR20	14.839	PRG4
0	A0A0U1RR20	14.0534	PRG4
2	A0A0U1RR20	15.6488	PRG4
0	A0A0U1RR20	14.4759	PRG4
0	A0A0U1RR20	14.001	PRG4
2	A0A0U1RR20	15.9748	PRG4
0	A0A0U1RR20	10.734	PRG4
1	A0A0U1RR20	14.8856	PRG4
2	A0A0U1RR20	14.1319	PRG4
2	A0A0U1RR20	14.2211	PRG4
0	A0A0U1RR20	13.3282	PRG4
0	A0A0U1RR20	12.769	PRG4
2	A0A0U1RR20	14.4355	PRG4
0	A0A0U1RR20	14.3269	PRG4
0	A0A0U1RR20	13.6591	PRG4
1	A0A0U1RR20	13.4455	PRG4
1	A0A0U1RR20	14.2802	PRG4
2	A0A0U1RR20	13.7418	PRG4
0	A0A0U1RR20	13.9383	PRG4
0	A0A0U1RR20	14.676	PRG4
2	A0A0U1RR20	13.9473	PRG4
0	A0A0U1RR20	14.4437	PRG4
1	A0A0U1RR20	15.1679	PRG4
2	A0A0U1RR20	13.6942	PRG4
1	A0A0U1RR20	13.7504	PRG4
0	A0A0U1RR20	13.7771	PRG4
1	A0A0U1RR20	14.4198	PRG4
1	A0A0U1RR20	15.0466	PRG4
3	A0A0U1RR20	15.9236	PRG4
0	A0A0U1RR20	14.6071	PRG4
3	A0A0U1RR20	14.7026	PRG4
2	A0A0U1RR20	14.6176	PRG4
1	A0A0U1RR20	14.1304	PRG4
0	A0A0U1RR20	13.5831	PRG4
0	A0A0U1RR20	14.183	PRG4
0	A0A0U1RR20	14.8178	PRG4
1	A0A0U1RR20	14.7313	PRG4
0	A0A0U1RR20	14.7712	PRG4
1	A0A0U1RR20	15.3467	PRG4
0	A0A0U1RR20	13.9782	PRG4
0	A0A0U1RR20	12.6628	PRG4
2	A0A0U1RR20	13.3625	PRG4
3	A0A0U1RR20	14.0602	PRG4
2	O75882	16.2217	ATRN
0	O75882	16.087	ATRN
0	O75882	16.1451	ATRN
1	O75882	16.6108	ATRN
2	O75882	16.4901	ATRN
1	O75882	16.1429	ATRN
2	O75882	16.1425	ATRN
0	O75882	16.3613	ATRN
0	O75882	16.4917	ATRN
1	O75882	16.3299	ATRN
2	O75882	16.4781	ATRN
2	O75882	16.4341	ATRN
0	O75882	16.2862	ATRN
2	O75882	16.6865	ATRN
0	O75882	16.0842	ATRN
3	O75882	16.4283	ATRN
1	O75882	16.3852	ATRN
1	O75882	16.269	ATRN
0	O75882	16.5478	ATRN
1	O75882	16.2513	ATRN
1	O75882	16.3189	ATRN
2	O75882	16.0313	ATRN
2	O75882	16.994	ATRN
1	O75882	16.6518	ATRN
3	O75882	16.4842	ATRN
3	O75882	16.5319	ATRN
3	O75882	16.2978	ATRN
2	O75882	16.5958	ATRN
0	O75882	16.2962	ATRN
0	O75882	15.9693	ATRN
3	O75882	16.5013	ATRN
0	O75882	16.1364	ATRN
1	O75882	16.075	ATRN
3	O75882	16.5337	ATRN
1	O75882	16.4256	ATRN
0	O75882	16.2539	ATRN
2	O75882	16.4984	ATRN
0	O75882	16.2243	ATRN
0	O75882	16.2751	ATRN
2	O75882	16.5399	ATRN
0	O75882	16.1805	ATRN
0	O75882	16.5334	ATRN
0	O75882	16.7091	ATRN
2	O75882	16.6008	ATRN
0	O75882	15.7517	ATRN
3	O75882	16.7871	ATRN
0	O75882	16.0963	ATRN
0	O75882	16.7631	ATRN
0	O75882	16.207	ATRN
0	O75882	16.3549	ATRN
0	O75882	16.1059	ATRN
2	O75882	16.3229	ATRN
1	O75882	16.0336	ATRN
0	O75882	16.3645	ATRN
0	O75882	16.7574	ATRN
0	O75882	16.1338	ATRN
0	O75882	16.5174	ATRN
2	O75882	16.3389	ATRN
0	O75882	16.3433	ATRN
0	O75882	16.3471	ATRN
0	O75882	16.1109	ATRN
1	O75882	16.2144	ATRN
2	O75882	16.6693	ATRN
2	O75882	16.494	ATRN
1	O75882	16.3096	ATRN
0	O75882	16.6841	ATRN
1	O75882	16.2223	ATRN
0	O75882	16.4025	ATRN
0	O75882	16.3579	ATRN
0	O75882	16.4904	ATRN
3	O75882	16.7021	ATRN
1	O75882	16.5681	ATRN
1	O75882	16.73	ATRN
3	O75882	16.7593	ATRN
0	O75882	16.3341	ATRN
1	O75882	16.3715	ATRN
2	O75882	16.2247	ATRN
0	O75882	16.717	ATRN
2	O75882	16.86	ATRN
2	O75882	16.4684	ATRN
3	O75882	16.6416	ATRN
1	O75882	16.2459	ATRN
0	O75882	16.4883	ATRN
2	O75882	16.5867	ATRN
2	O75882	16.8442	ATRN
0	O75882	16.4973	ATRN
1	O75882	16.7742	ATRN
0	O75882	16.4885	ATRN
1	O75882	16.2686	ATRN
2	O75882	16.3832	ATRN
1	O75882	16.4449	ATRN
0	O75882	16.6605	ATRN
1	O75882	16.4098	ATRN
0	O75882	16.4955	ATRN
0	O75882	16.558	ATRN
0	O75882	16.4633	ATRN
3	O75882	17.1251	ATRN
0	O75882	16.3581	ATRN
2	O75882	16.4085	ATRN
0	O75882	16.3811	ATRN
0	O75882	16.396	ATRN
0	O75882	16.5443	ATRN
1	O75882	16.7608	ATRN
3	O75882	16.4653	ATRN
1	O75882	16.6178	ATRN
0	O75882	16.0701	ATRN
1	O75882	16.0542	ATRN
3	O75882	16.6271	ATRN
0	O75882	16.2555	ATRN
1	O75882	16.6017	ATRN
0	O75882	16.6186	ATRN
0	O75882	16.6141	ATRN
0	O75882	16.1724	ATRN
1	O75882	16.2176	ATRN
0	O75882	16.4438	ATRN
3	O75882	16.3127	ATRN
2	O75882	16.0343	ATRN
1	O75882	16.4897	ATRN
2	O75882	16.1155	ATRN
0	O75882	16.1562	ATRN
3	O75882	17.1971	ATRN
1	O75882	15.9222	ATRN
3	O75882	17.3257	ATRN
2	O75882	16.8615	ATRN
1	O75882	16.5154	ATRN
0	O75882	16.2732	ATRN
0	O75882	16.1346	ATRN
2	O75882	16.4219	ATRN
1	O75882	16.3188	ATRN
3	O75882	16.7365	ATRN
0	O75882	16.6728	ATRN
0	O75882	15.9157	ATRN
0	O75882	16.1956	ATRN
2	O75882	16.6259	ATRN
0	O75882	16.4283	ATRN
0	O75882	16.6945	ATRN
1	O75882	16.8656	ATRN
0	O75882	16.3397	ATRN
3	O75882	17.0319	ATRN
0	O75882	16.055	ATRN
0	O75882	16.0555	ATRN
1	O75882	16.1646	ATRN
0	O75882	16.1949	ATRN
2	O75882	16.2765	ATRN
0	O75882	16.2772	ATRN
3	O75882	15.8879	ATRN
2	O75882	16.2374	ATRN
0	O75882	16.5714	ATRN
3	O75882	16.6341	ATRN
2	O75882	16.2639	ATRN
0	O75882	16.2892	ATRN
2	O75882	16.4351	ATRN
0	O75882	16.2935	ATRN
1	O75882	16.3422	ATRN
2	O75882	16.564	ATRN
0	O75882	16.3184	ATRN
1	O75882	16.3079	ATRN
1	O75882	16.0593	ATRN
0	O75882	16.1732	ATRN
1	O75882	16.339	ATRN
3	O75882	16.3318	ATRN
0	O75882	16.2702	ATRN
2	O75882	16.3539	ATRN
3	O75882	16.3501	ATRN
0	O75882	16.1743	ATRN
0	O75882	16.3119	ATRN
0	O75882	15.941	ATRN
0	O75882	16.061	ATRN
3	O75882	16.5529	ATRN
2	O75882	16.6231	ATRN
3	O75882	16.7908	ATRN
2	O75882	16.4941	ATRN
1	O75882	16.6103	ATRN
2	O75882	16.6586	ATRN
0	O75882	16.4897	ATRN
2	O75882	16.5455	ATRN
0	O75882	16.3725	ATRN
0	O75882	15.9881	ATRN
1	O75882	16.5189	ATRN
0	O75882	16.324	ATRN
0	O75882	16.175	ATRN
0	O75882	16.3987	ATRN
3	O75882	16.439	ATRN
1	O75882	16.5046	ATRN
0	O75882	16.3603	ATRN
1	O75882	16.2212	ATRN
2	O75882	16.4724	ATRN
2	O75882	16.8662	ATRN
0	O75882	16.6296	ATRN
1	O75882	16.7569	ATRN
0	O75882	16.0066	ATRN
1	O75882	16.2333	ATRN
2	O75882	16.9029	ATRN
1	O75882	16.7685	ATRN
1	O75882	16.4931	ATRN
1	O75882	16.5112	ATRN
1	O75882	16.0833	ATRN
3	O75882	16.9095	ATRN
1	O75882	16.2991	ATRN
0	O75882	16.9384	ATRN
1	O75882	16.417	ATRN
0	O75882	16.4329	ATRN
0	O75882	16.3987	ATRN
0	O75882	16.1541	ATRN
1	O75882	16.6573	ATRN
1	O75882	16.6313	ATRN
0	O75882	15.9269	ATRN
0	O75882	16.3416	ATRN
0	O75882	16.0354	ATRN
0	O75882	16.3595	ATRN
0	O75882	16.5967	ATRN
0	O75882	16.251	ATRN
0	O75882	16.4497	ATRN
2	O75882	16.3755	ATRN
2	O75882	15.9973	ATRN
0	O75882	16.1026	ATRN
1	O75882	16.0736	ATRN
2	O75882	16.9031	ATRN
1	O75882	16.1219	ATRN
3	O75882	16.5221	ATRN
3	O75882	16.6509	ATRN
1	O75882	16.4274	ATRN
3	O75882	16.5408	ATRN
0	O75882	16.6055	ATRN
1	O75882	16.6855	ATRN
2	O75882	16.0577	ATRN
0	O75882	16.4271	ATRN
0	O75882	16.1791	ATRN
0	O75882	16.4863	ATRN
1	O75882	16.3579	ATRN
3	O75882	16.7613	ATRN
1	O75882	16.2292	ATRN
2	O75882	16.0875	ATRN
3	O75882	16.1805	ATRN
2	O75882	16.4727	ATRN
0	O75882	16.4313	ATRN
2	O75882	16.3934	ATRN
3	O75882	16.5797	ATRN
0	O75882	16.077	ATRN
3	O75882	16.2375	ATRN
1	O75882	15.9835	ATRN
0	O75882	16.0546	ATRN
0	O75882	16.0892	ATRN
0	O75882	16.2676	ATRN
0	O75882	16.6532	ATRN
1	O75882	16.3825	ATRN
0	O75882	16.0677	ATRN
0	O75882	16.0955	ATRN
0	O75882	16.2683	ATRN
2	O75882	16.3475	ATRN
2	O75882	16.5255	ATRN
3	O75882	16.5424	ATRN
0	O75882	16.349	ATRN
1	O75882	16.7279	ATRN
0	O75882	16.1776	ATRN
2	O75882	16.2777	ATRN
1	O75882	16.1472	ATRN
0	O75882	16.3797	ATRN
0	O75882	16.2536	ATRN
0	O75882	16.1716	ATRN
0	O75882	16.3264	ATRN
0	O75882	16.6404	ATRN
2	O75882	16.3154	ATRN
3	O75882	16.6203	ATRN
0	O75882	16.5067	ATRN
2	O75882	16.5001	ATRN
2	O75882	16.6355	ATRN
0	O75882	16.4549	ATRN
0	O75882	16.2855	ATRN
1	O75882	16.5314	ATRN
0	O75882	16.4154	ATRN
1	O75882	16.382	ATRN
0	O75882	16.5393	ATRN
0	O75882	16.1839	ATRN
0	O75882	16.2336	ATRN
1	O75882	16.6326	ATRN
2	O75882	17.2143	ATRN
1	O75882	16.8061	ATRN
2	O75882	16.6522	ATRN
1	O75882	16.3678	ATRN
0	O75882	16.2212	ATRN
0	O75882	16.3945	ATRN
1	O75882	16.7757	ATRN
0	O75882	16.3037	ATRN
2	O75882	16.7589	ATRN
0	O75882	16.5505	ATRN
1	O75882	16.3017	ATRN
0	O75882	16.4086	ATRN
2	O75882	16.6669	ATRN
2	O75882	16.8039	ATRN
1	O75882	16.3881	ATRN
1	O75882	16.4836	ATRN
2	O75882	16.6425	ATRN
2	O75882	16.5872	ATRN
0	O75882	16.1966	ATRN
0	O75882	16.6505	ATRN
0	O75882	16.1956	ATRN
1	O75882	16.2757	ATRN
1	O75882	16.128	ATRN
0	O75882	16.3741	ATRN
0	O75882	16.4026	ATRN
0	O75882	16.841	ATRN
1	O75882	16.538	ATRN
1	O75882	16.2474	ATRN
3	O75882	16.7264	ATRN
2	O75882	16.275	ATRN
0	O75882	16.3183	ATRN
1	O75882	16.2948	ATRN
0	O75882	16.2021	ATRN
2	O75882	16.3122	ATRN
0	O75882	16.5361	ATRN
0	O75882	16.1015	ATRN
[truncated: 2,138 more rows]
