# Supplementary material for: Noninvasive proteomic biomarkers for alcohol-related liver disease
Source: Nat Med. 2022 Jun 2;28(6):1277–87. doi: 10.1038/s41591-022-01850-y (PMC9205783; doi:10.1038/s41591-022-01850-y)
Supplement: Source Data Extended Data Fig. 7 — Statistical source data. [file 41591_2022_1850_MOESM11_ESM.xlsx]

## Sheet: FigED7
Liver-related events	Occurrence
AH	9
Ascites	29
Covert HE	14
Overt HE	14
HCC	6
Hepatorenal syndrome	5
Large varices	16
SBP	2
Variceal bleeding	8
Upper bleeding	11
Jaundice	5
